# Supplementary material for: Interactome analysis of Caenorhabditis elegans synapses by TurboID-based proximity labeling
Source: J Biol Chem. 2021 Aug 18;297(3):101094. doi: 10.1016/j.jbc.2021.101094 (PMC8446793; doi:10.1016/j.jbc.2021.101094)
Supplement: Table S1 [file mmc1.xlsx]

## Sheet: Sheet1
Columns Key
The "N obs" column reports how many sample replicates we identified the protein in for the given strain (0-2).
The "Hit" is filled when a protein is detected in both replicates (N obs >= 2) AND with MS/MS spectral counts ("Msms rep 1" and "Msms rep 2") both >= 2.
The "Unique" column is filled when the protein was identified only in samples from that strain.
The "Unique hit" column is filled when "Unique" AND "Hit" are filled.
The "Lead fold" column reports the fold-change between the "Mean msms" for the given strain, and the highest "Mean msms" among the comparison strains in the experiment.
The "Tissue enriched" column is filled when protein is a "Hit" AND EITHER "Unique" or with "Lead fold" >= 2
Note
Pertinent results can usually be obtained by sorting or filtering by the column "Tissue Enriched", or "Hit" or "Unique hit", with in the relevent experiment-sheet.

## Sheet: ELKS-1 TbID proteins long
Gene	Ce protein	Tissue	Msms mean	Msms rep 1	Msms rep 2	Lead fold	N obs	Hit	Unique	Unique hit	Tissue enriched
F21C10.7	F21C10.7	ELKS-1::TbID	341	319	363	682	2	ELKS-1::TbID			ELKS-1::TbID
pat-12	PAT-12	ELKS-1::TbID	594	669	519	594	2	ELKS-1::TbID			ELKS-1::TbID
tag-273	TAG-273	ELKS-1::TbID	84.5	98	71	169	2	ELKS-1::TbID			ELKS-1::TbID
Y71H2AM.15	Y71H2AM.15	ELKS-1::TbID	79.5	86	73	159	2	ELKS-1::TbID			ELKS-1::TbID
dys-1	DYS-1	ELKS-1::TbID	203	197	209	135.333	2	ELKS-1::TbID			ELKS-1::TbID
rimb-1	RIMB-1	ELKS-1::TbID	112.5	135	90	112.5	2	ELKS-1::TbID			ELKS-1::TbID
let-805	LET-805	ELKS-1::TbID	1966.5	1612	2321	95.9268	2	ELKS-1::TbID			ELKS-1::TbID
elks-1	ELKS-1	ELKS-1::TbID	1937.5	1973	1902	92.2619	2	ELKS-1::TbID			ELKS-1::TbID
lim-8	LIM-8	ELKS-1::TbID	38	46	30	76	2	ELKS-1::TbID			ELKS-1::TbID
Y37D8A.4	Y37D8A.4	ELKS-1::TbID	30.5	30	31	61	2	ELKS-1::TbID			ELKS-1::TbID
tdo-2	TDO-2	ELKS-1::TbID	28.5	23	34	57	2	ELKS-1::TbID			ELKS-1::TbID
sorb-1	SORB-1	ELKS-1::TbID	152.5	146	159	50.8333	2	ELKS-1::TbID			ELKS-1::TbID
C53C9.2	C53C9.2	ELKS-1::TbID	137	138	136	45.6667	2	ELKS-1::TbID			ELKS-1::TbID
pqn-22	PQN-22	ELKS-1::TbID	22.5	28	17	45	2	ELKS-1::TbID			ELKS-1::TbID
cor-1	COR-1	ELKS-1::TbID	21.5	17	26	43	2	ELKS-1::TbID			ELKS-1::TbID
vab-10	VAB-10	ELKS-1::TbID	1904.5	1831	1978	40.957	2	ELKS-1::TbID			ELKS-1::TbID
fln-2	FLN-2	ELKS-1::TbID	566	561	571	40.4286	2	ELKS-1::TbID			ELKS-1::TbID
cpna-2	CPNA-2	ELKS-1::TbID	37	37	37	37	2	ELKS-1::TbID			ELKS-1::TbID
F43B10.1	F43B10.1	ELKS-1::TbID	14.5	19	10	29	2	ELKS-1::TbID			ELKS-1::TbID
Y73F8A.24	Y73F8A.24	ELKS-1::TbID	13	8	18	26	2	ELKS-1::TbID			ELKS-1::TbID
hcp-1	HCP-1	ELKS-1::TbID	24.5	21	28	24.5	2	ELKS-1::TbID			ELKS-1::TbID
H06I04.1	H06I04.1	ELKS-1::TbID	153	141	165	23.5385	2	ELKS-1::TbID			ELKS-1::TbID
hlb-1	HLB-1	ELKS-1::TbID	183.5	202	165	22.9375	2	ELKS-1::TbID			ELKS-1::TbID
alfa-1	ALFA-1	ELKS-1::TbID	31	28	34	20.6667	2	ELKS-1::TbID			ELKS-1::TbID
tns-1	TNS-1	ELKS-1::TbID	113.5	134	93	20.6364	2	ELKS-1::TbID			ELKS-1::TbID
ketn-1	KETN-1	ELKS-1::TbID	1197.5	1074	1321	20.4701	2	ELKS-1::TbID			ELKS-1::TbID
gck-4	GCK-4	ELKS-1::TbID	9	4	14	18	2	ELKS-1::TbID			ELKS-1::TbID
gei-1	GEI-1	ELKS-1::TbID	17.5	22	13	17.5	2	ELKS-1::TbID			ELKS-1::TbID
ifa-4	IFA-4	ELKS-1::TbID	51	56	46	17	2	ELKS-1::TbID			ELKS-1::TbID
unc-96	UNC-96	ELKS-1::TbID	50.5	39	62	16.8333	2	ELKS-1::TbID			ELKS-1::TbID
aakg-5	AAKG-5	ELKS-1::TbID	8	8	8	16	2	ELKS-1::TbID			ELKS-1::TbID
aos-1	AOS-1	ELKS-1::TbID	8	4	12	16	2	ELKS-1::TbID			ELKS-1::TbID
syd-2	SYD-2	ELKS-1::TbID	147.5	165	130	14.75	2	ELKS-1::TbID			ELKS-1::TbID
dyb-1	DYB-1	ELKS-1::TbID	79	79	79	14.3636	2	ELKS-1::TbID			ELKS-1::TbID
T07D3.9	T07D3.9	ELKS-1::TbID	7	4	10	14	2	ELKS-1::TbID			ELKS-1::TbID
atg-18	ATG-18	ELKS-1::TbID	6.5	7	6	13	2	ELKS-1::TbID			ELKS-1::TbID
C01B10.3	C01B10.3	ELKS-1::TbID	6.5	7	6	13	2	ELKS-1::TbID			ELKS-1::TbID
C16A3.5	C16A3.5	ELKS-1::TbID	6.5	8	5	13	2	ELKS-1::TbID			ELKS-1::TbID
cpn-2	CPN-2	ELKS-1::TbID	6.5	9	4	13	2	ELKS-1::TbID			ELKS-1::TbID
jnk-1	JNK-1	ELKS-1::TbID	6.5	5	8	13	2	ELKS-1::TbID			ELKS-1::TbID
mua-6	MUA-6	ELKS-1::TbID	6.5	10	3	13	2	ELKS-1::TbID			ELKS-1::TbID
tnt-3	TNT-3	ELKS-1::TbID	6.5	9	4	13	2	ELKS-1::TbID			ELKS-1::TbID
mlp-1	MLP-1	ELKS-1::TbID	18.5	35	2	12.3333	2	ELKS-1::TbID			ELKS-1::TbID
noah-2	NOAH-2	ELKS-1::TbID	6	7	5	12	2	ELKS-1::TbID			ELKS-1::TbID
rpl-15	RPL-15	ELKS-1::TbID	89.5	93	86	11.9333	2	ELKS-1::TbID			ELKS-1::TbID
Y45F10B.13	Y45F10B.13	ELKS-1::TbID	11.5	12	11	11.5	2	ELKS-1::TbID			ELKS-1::TbID
ajm-1	AJM-1	ELKS-1::TbID	114	120	108	11.4	2	ELKS-1::TbID			ELKS-1::TbID
itx-1	ITX-1	ELKS-1::TbID	28.5	22	35	11.4	2	ELKS-1::TbID			ELKS-1::TbID
K01C8.1	K01C8.1	ELKS-1::TbID	5.5	4	7	11	2	ELKS-1::TbID			ELKS-1::TbID
clik-3	CLIK-3	ELKS-1::TbID	134	141	127	10.72	2	ELKS-1::TbID			ELKS-1::TbID
K09F5.6	K09F5.6	ELKS-1::TbID	15.5	19	12	10.3333	2	ELKS-1::TbID			ELKS-1::TbID
F45H10.2	F45H10.2	ELKS-1::TbID	5	6	4	10	2	ELKS-1::TbID			ELKS-1::TbID
eppl-1	EPPL-1	ELKS-1::TbID	14	12	16	9.33333	2	ELKS-1::TbID			ELKS-1::TbID
ctn-1	CTN-1	ELKS-1::TbID	133	129	137	9.17241	2	ELKS-1::TbID			ELKS-1::TbID
C29F5.1	C29F5.1	ELKS-1::TbID	4.5	6	3	9	2	ELKS-1::TbID			ELKS-1::TbID
Y43F8B.1	Y43F8B.1	ELKS-1::TbID	9	7	11	9	2	ELKS-1::TbID			ELKS-1::TbID
fln-1	FLN-1	ELKS-1::TbID	150.5	132	169	8.85294	2	ELKS-1::TbID			ELKS-1::TbID
unc-87	UNC-87	ELKS-1::TbID	154	152	156	8.10526	2	ELKS-1::TbID			ELKS-1::TbID
eps-8	EPS-8	ELKS-1::TbID	32	31	33	8	2	ELKS-1::TbID			ELKS-1::TbID
lys-1	LYS-1	ELKS-1::TbID	4	6	2	8	2	ELKS-1::TbID			ELKS-1::TbID
W07A12.8	W07A12.8	ELKS-1::TbID	8	6	10	8	2	ELKS-1::TbID			ELKS-1::TbID
fhod-1	FHOD-1	ELKS-1::TbID	7.5	10	5	7.5	2	ELKS-1::TbID			ELKS-1::TbID
klo-1	KLO-1	ELKS-1::TbID	30	30	30	7.5	2	ELKS-1::TbID			ELKS-1::TbID
Y71G12B.10	Y71G12B.10	ELKS-1::TbID	7.5	8	7	7.5	2	ELKS-1::TbID			ELKS-1::TbID
C11E4.6	C11E4.6	ELKS-1::TbID	79	75	83	7.18182	2	ELKS-1::TbID			ELKS-1::TbID
unc-10	UNC-10	ELKS-1::TbID	236.5	289	184	7.16667	2	ELKS-1::TbID			ELKS-1::TbID
abt-2	ABT-2	ELKS-1::TbID	3.5	3	4	7	2	ELKS-1::TbID			ELKS-1::TbID
arx-6	ARX-6	ELKS-1::TbID	3.5	4	3	7	2	ELKS-1::TbID			ELKS-1::TbID
Y39G10AR.9	Y39G10AR.9	ELKS-1::TbID	10.5	9	12	7	2	ELKS-1::TbID			ELKS-1::TbID
syd-1	SYD-1	ELKS-1::TbID	125.5	113	138	6.97222	2	ELKS-1::TbID			ELKS-1::TbID
mai-2	MAI-2	ELKS-1::TbID	10	11	9	6.66667	2	ELKS-1::TbID			ELKS-1::TbID
mct-3	MCT-3	ELKS-1::TbID	6.5	4	9	6.5	2	ELKS-1::TbID			ELKS-1::TbID
tni-4	TNI-4	ELKS-1::TbID	6.5	5	8	6.5	2	ELKS-1::TbID			ELKS-1::TbID
Y56A3A.7	Y56A3A.7	ELKS-1::TbID	16	23	9	6.4	2	ELKS-1::TbID			ELKS-1::TbID
C14F11.6	C14F11.6	ELKS-1::TbID	9.5	7	12	6.33333	2	ELKS-1::TbID			ELKS-1::TbID
C10B5.3	C10B5.3	ELKS-1::TbID	3	3	3	6	2	ELKS-1::TbID			ELKS-1::TbID
daf-31	DAF-31	ELKS-1::TbID	3	3	3	6	2	ELKS-1::TbID			ELKS-1::TbID
F56D3.1	F56D3.1	ELKS-1::TbID	3	2	4	6	2	ELKS-1::TbID			ELKS-1::TbID
K02H11.4	K02H11.4	ELKS-1::TbID	3	3	3	6	2	ELKS-1::TbID			ELKS-1::TbID
map-1	MAP-1	ELKS-1::TbID	3	3	3	6	2	ELKS-1::TbID			ELKS-1::TbID
moc-1	MOC-1	ELKS-1::TbID	9	10	8	6	2	ELKS-1::TbID			ELKS-1::TbID
mpc-2	MPC-2	ELKS-1::TbID	3	4	2	6	2	ELKS-1::TbID			ELKS-1::TbID
nape-2	NAPE-2	ELKS-1::TbID	3	2	4	6	2	ELKS-1::TbID			ELKS-1::TbID
rpl-3	RPL-3	ELKS-1::TbID	92	84	100	5.93548	2	ELKS-1::TbID			ELKS-1::TbID
clik-1	CLIK-1	ELKS-1::TbID	112	117	107	5.89474	2	ELKS-1::TbID			ELKS-1::TbID
ifc-1	IFC-1	ELKS-1::TbID	5.5	6	5	5.5	2	ELKS-1::TbID			ELKS-1::TbID
skr-7	SKR-7	ELKS-1::TbID	5.5	5	6	5.5	2	ELKS-1::TbID			ELKS-1::TbID
VF13D12L.3	VF13D12L.3	ELKS-1::TbID	8	7	9	5.33333	2	ELKS-1::TbID			ELKS-1::TbID
C06B8.2	C06B8.2	ELKS-1::TbID	2.5	3	2	5	2	ELKS-1::TbID			ELKS-1::TbID
cth-1	CTH-1	ELKS-1::TbID	2.5	2	3	5	2	ELKS-1::TbID			ELKS-1::TbID
K03B8.6	K03B8.6	ELKS-1::TbID	2.5	2	3	5	2	ELKS-1::TbID			ELKS-1::TbID
K06G5.1	K06G5.1	ELKS-1::TbID	5	7	3	5	2	ELKS-1::TbID			ELKS-1::TbID
M01H9.3	M01H9.3	ELKS-1::TbID	195	210	180	5	2	ELKS-1::TbID			ELKS-1::TbID
noah-1	NOAH-1	ELKS-1::TbID	7.5	7	8	5	2	ELKS-1::TbID			ELKS-1::TbID
pgp-2	PGP-2	ELKS-1::TbID	5	4	6	5	2	ELKS-1::TbID			ELKS-1::TbID
T06G6.4	T06G6.4	ELKS-1::TbID	2.5	2	3	5	2	ELKS-1::TbID			ELKS-1::TbID
Y48G10A.1	Y48G10A.1	ELKS-1::TbID	2.5	3	2	5	2	ELKS-1::TbID			ELKS-1::TbID
rpl-2	RPL-2	ELKS-1::TbID	84	92	76	4.8	2	ELKS-1::TbID			ELKS-1::TbID
sec-61.a	SEC-61.A	ELKS-1::TbID	19	11	27	4.75	2	ELKS-1::TbID			ELKS-1::TbID
hsp-43	HSP-43	ELKS-1::TbID	23.5	24	23	4.7	2	ELKS-1::TbID			ELKS-1::TbID
ech-5	ECH-5	ELKS-1::TbID	4.5	4	5	4.5	2	ELKS-1::TbID			ELKS-1::TbID
piki-1	PIKI-1	ELKS-1::TbID	4.5	5	4	4.5	2	ELKS-1::TbID			ELKS-1::TbID
ule-5	ULE-5	ELKS-1::TbID	4.5	6	3	4.5	2	ELKS-1::TbID			ELKS-1::TbID
tba-4	TBA-4	ELKS-1::TbID	11	7	15	4.4	2	ELKS-1::TbID			ELKS-1::TbID
nmy-2	NMY-2	ELKS-1::TbID	15	12	18	4.28571	2	ELKS-1::TbID			ELKS-1::TbID
ifb-1	IFB-1	ELKS-1::TbID	145.5	159	132	4.15714	2	ELKS-1::TbID			ELKS-1::TbID
natc-1	NATC-1	ELKS-1::TbID	139.5	134	145	4.10294	2	ELKS-1::TbID			ELKS-1::TbID
Y47G6A.15	Y47G6A.15	ELKS-1::TbID	26.5	13	40	4.07692	2	ELKS-1::TbID			ELKS-1::TbID
acdh-3	ACDH-3	ELKS-1::TbID	12	14	10	4	2	ELKS-1::TbID			ELKS-1::TbID
bath-15	BATH-15	ELKS-1::TbID	2	2	2	4	2	ELKS-1::TbID			ELKS-1::TbID
dhc-1	DHC-1	ELKS-1::TbID	16	6	26	4	2	ELKS-1::TbID			ELKS-1::TbID
egl-30	EGL-30	ELKS-1::TbID	4	5	3	4	2	ELKS-1::TbID			ELKS-1::TbID
F11D5.1	F11D5.1	ELKS-1::TbID	2	2	2	4	2	ELKS-1::TbID			ELKS-1::TbID
F23D12.10	F23D12.10	ELKS-1::TbID	2	2	2	4	2	ELKS-1::TbID			ELKS-1::TbID
F59B2.3	F59B2.3	ELKS-1::TbID	2	2	2	4	2	ELKS-1::TbID			ELKS-1::TbID
fntb-1	FNTB-1	ELKS-1::TbID	2	2	2	4	2	ELKS-1::TbID			ELKS-1::TbID
hpo-18	HPO-18	ELKS-1::TbID	2	2	2	4	2	ELKS-1::TbID			ELKS-1::TbID
kin-19	KIN-19	ELKS-1::TbID	12	10	14	4	2	ELKS-1::TbID			ELKS-1::TbID
lec-10	LEC-10	ELKS-1::TbID	2	2	2	4	2	ELKS-1::TbID			ELKS-1::TbID
mtch-1	MTCH-1	ELKS-1::TbID	10	5	15	4	2	ELKS-1::TbID			ELKS-1::TbID
nduf-7	NDUF-7	ELKS-1::TbID	4	6	2	4	2	ELKS-1::TbID			ELKS-1::TbID
pdxk-1	PDXK-1	ELKS-1::TbID	2	2	2	4	2	ELKS-1::TbID			ELKS-1::TbID
pfk-1.1	PFK-1.1	ELKS-1::TbID	6	6	6	4	2	ELKS-1::TbID			ELKS-1::TbID
rpl-16	RPL-16	ELKS-1::TbID	22	22	22	4	2	ELKS-1::TbID			ELKS-1::TbID
T09B4.8	T09B4.8	ELKS-1::TbID	8	6	10	4	2	ELKS-1::TbID			ELKS-1::TbID
T15B12.1	T15B12.1	ELKS-1::TbID	2	2	2	4	2	ELKS-1::TbID			ELKS-1::TbID
Y34B4A.2	Y34B4A.2	ELKS-1::TbID	2	2	2	4	2	ELKS-1::TbID			ELKS-1::TbID
ZC443.1	ZC443.1	ELKS-1::TbID	6	5	7	4	2	ELKS-1::TbID			ELKS-1::TbID
F42H10.3	F42H10.3	ELKS-1::TbID	30.5	33	28	3.8125	2	ELKS-1::TbID			ELKS-1::TbID
efhd-1	EFHD-1	ELKS-1::TbID	17	20	14	3.77778	2	ELKS-1::TbID			ELKS-1::TbID
ifp-1	IFP-1	ELKS-1::TbID	7.5	6	9	3.75	2	ELKS-1::TbID			ELKS-1::TbID
hrg-7	HRG-7	ELKS-1::TbID	5.5	3	8	3.66667	2	ELKS-1::TbID			ELKS-1::TbID
pix-1	PIX-1	ELKS-1::TbID	271	276	266	3.63758	2	ELKS-1::TbID			ELKS-1::TbID
unc-23	UNC-23	ELKS-1::TbID	27	29	25	3.6	2	ELKS-1::TbID			ELKS-1::TbID
unc-13	UNC-13	ELKS-1::TbID	12.5	15	10	3.57143	2	ELKS-1::TbID			ELKS-1::TbID
deb-1	DEB-1	ELKS-1::TbID	766.5	779	754	3.56512	2	ELKS-1::TbID			ELKS-1::TbID
aass-1	AASS-1	ELKS-1::TbID	3.5	3	4	3.5	2	ELKS-1::TbID			ELKS-1::TbID
bre-1	BRE-1	ELKS-1::TbID	7	8	6	3.5	2	ELKS-1::TbID			ELKS-1::TbID
dlat-2	DLAT-2	ELKS-1::TbID	3.5	2	5	3.5	2	ELKS-1::TbID			ELKS-1::TbID
dpyd-1	DPYD-1	ELKS-1::TbID	14	14	14	3.5	2	ELKS-1::TbID			ELKS-1::TbID
sucg-1	SUCG-1	ELKS-1::TbID	7	7	7	3.5	2	ELKS-1::TbID			ELKS-1::TbID
tin-44	TIN-44	ELKS-1::TbID	3.5	4	3	3.5	2	ELKS-1::TbID			ELKS-1::TbID
H24K24.3	H24K24.3	ELKS-1::TbID	17	15	19	3.4	2	ELKS-1::TbID			ELKS-1::TbID
T19B10.2	T19B10.2	ELKS-1::TbID	8.5	10	7	3.4	2	ELKS-1::TbID			ELKS-1::TbID
myo-2	MYO-2	ELKS-1::TbID	103	93	113	3.37705	2	ELKS-1::TbID			ELKS-1::TbID
cpna-1	CPNA-1	ELKS-1::TbID	5	4	6	3.33333	2	ELKS-1::TbID			ELKS-1::TbID
nmy-3	NMY-3	ELKS-1::TbID	15	17	13	3.33333	2	ELKS-1::TbID			ELKS-1::TbID
acs-4	ACS-4	ELKS-1::TbID	21.5	18	25	3.30769	2	ELKS-1::TbID			ELKS-1::TbID
erfa-3	ERFA-3	ELKS-1::TbID	486	443	529	3.28378	2	ELKS-1::TbID			ELKS-1::TbID
kqt-1	KQT-1	ELKS-1::TbID	6.5	6	7	3.25	2	ELKS-1::TbID			ELKS-1::TbID
mup-4	MUP-4	ELKS-1::TbID	13	7	19	3.25	2	ELKS-1::TbID			ELKS-1::TbID
cls-1	CLS-1	ELKS-1::TbID	21	15	27	3.23077	2	ELKS-1::TbID			ELKS-1::TbID
mrpl-37	MRPL-37	ELKS-1::TbID	8	12	4	3.2	2	ELKS-1::TbID			ELKS-1::TbID
R08E3.1	R08E3.1	ELKS-1::TbID	17.5	18	17	3.18182	2	ELKS-1::TbID			ELKS-1::TbID
rps-24	RPS-24	ELKS-1::TbID	9.5	13	6	3.16667	2	ELKS-1::TbID			ELKS-1::TbID
eif-2alpha	EIF-2ALPHA	ELKS-1::TbID	26.5	29	24	3.11765	2	ELKS-1::TbID			ELKS-1::TbID
F40A3.6	F40A3.6	ELKS-1::TbID	83.5	79	88	3.09259	2	ELKS-1::TbID			ELKS-1::TbID
tbc-17	TBC-17	ELKS-1::TbID	27.5	37	18	3.05556	2	ELKS-1::TbID			ELKS-1::TbID
unc-89	UNC-89	ELKS-1::TbID	117	51	183	3.03896	2	ELKS-1::TbID			ELKS-1::TbID
art-1	ART-1	ELKS-1::TbID	4.5	3	6	3	2	ELKS-1::TbID			ELKS-1::TbID
C05D11.1	C05D11.1	ELKS-1::TbID	7.5	9	6	3	2	ELKS-1::TbID			ELKS-1::TbID
C34E7.4	C34E7.4	ELKS-1::TbID	7.5	9	6	3	2	ELKS-1::TbID			ELKS-1::TbID
cdr-4	CDR-4	ELKS-1::TbID	9	8	10	3	2	ELKS-1::TbID			ELKS-1::TbID
cogc-3	COGC-3	ELKS-1::TbID	3	2	4	3	2	ELKS-1::TbID			ELKS-1::TbID
cpr-6	CPR-6	ELKS-1::TbID	4.5	6	3	3	2	ELKS-1::TbID			ELKS-1::TbID
ctsa-2	CTSA-2	ELKS-1::TbID	4.5	5	4	3	2	ELKS-1::TbID			ELKS-1::TbID
cyld-1	CYLD-1	ELKS-1::TbID	10.5	7	14	3	2	ELKS-1::TbID			ELKS-1::TbID
dsc-4	DSC-4	ELKS-1::TbID	4.5	6	3	3	2	ELKS-1::TbID			ELKS-1::TbID
F09B12.3	F09B12.3	ELKS-1::TbID	4.5	2	7	3	2	ELKS-1::TbID			ELKS-1::TbID
F38E9.4	F38E9.4	ELKS-1::TbID	3	2	4	3	2	ELKS-1::TbID			ELKS-1::TbID
golg-2	GOLG-2	ELKS-1::TbID	4.5	4	5	3	2	ELKS-1::TbID			ELKS-1::TbID
K02F3.2	K02F3.2	ELKS-1::TbID	4.5	5	4	3	2	ELKS-1::TbID			ELKS-1::TbID
R08F11.4	R08F11.4	ELKS-1::TbID	4.5	3	6	3	2	ELKS-1::TbID			ELKS-1::TbID
rps-9	RPS-9	ELKS-1::TbID	13.5	11	16	3	2	ELKS-1::TbID			ELKS-1::TbID
smcr-8	SMCR-8	ELKS-1::TbID	9	10	8	3	2	ELKS-1::TbID			ELKS-1::TbID
sqv-4	SQV-4	ELKS-1::TbID	12	6	18	3	2	ELKS-1::TbID			ELKS-1::TbID
tag-241	TAG-241	ELKS-1::TbID	6	9	3	3	2	ELKS-1::TbID			ELKS-1::TbID
wago-1	WAGO-1	ELKS-1::TbID	15	14	16	3	2	ELKS-1::TbID			ELKS-1::TbID
ZK809.3	ZK809.3	ELKS-1::TbID	3	4	2	3	2	ELKS-1::TbID			ELKS-1::TbID
gln-3	GLN-3	ELKS-1::TbID	70.5	65	76	2.9375	2	ELKS-1::TbID			ELKS-1::TbID
F54D5.12	F54D5.12	ELKS-1::TbID	16	8	24	2.90909	2	ELKS-1::TbID			ELKS-1::TbID
sto-1	STO-1	ELKS-1::TbID	16	15	17	2.90909	2	ELKS-1::TbID			ELKS-1::TbID
gly-8	GLY-8	ELKS-1::TbID	14.5	12	17	2.9	2	ELKS-1::TbID			ELKS-1::TbID
lec-1	LEC-1	ELKS-1::TbID	26	20	32	2.88889	2	ELKS-1::TbID			ELKS-1::TbID
rpl-26	RPL-26	ELKS-1::TbID	11.5	20	3	2.875	2	ELKS-1::TbID			ELKS-1::TbID
sad-1	SAD-1	ELKS-1::TbID	41.5	38	45	2.86207	2	ELKS-1::TbID			ELKS-1::TbID
abl-1	ABL-1	ELKS-1::TbID	10	13	7	2.85714	2	ELKS-1::TbID			ELKS-1::TbID
C16E9.2	C16E9.2	ELKS-1::TbID	24	17	31	2.82353	2	ELKS-1::TbID			ELKS-1::TbID
pptr-2	PPTR-2	ELKS-1::TbID	894	893	895	2.82019	2	ELKS-1::TbID			ELKS-1::TbID
alh-10	ALH-10	ELKS-1::TbID	7	3	11	2.8	2	ELKS-1::TbID			ELKS-1::TbID
ztf-26	ZTF-26	ELKS-1::TbID	7	7	7	2.8	2	ELKS-1::TbID			ELKS-1::TbID
cysl-1	CYSL-1	ELKS-1::TbID	12.5	9	16	2.77778	2	ELKS-1::TbID			ELKS-1::TbID
T25G3.3	T25G3.3	ELKS-1::TbID	11	9	13	2.75	2	ELKS-1::TbID			ELKS-1::TbID
pak-1	PAK-1	ELKS-1::TbID	96	102	90	2.74286	2	ELKS-1::TbID			ELKS-1::TbID
sra-13	SRA-13	ELKS-1::TbID	9.5	6	13	2.71429	2	ELKS-1::TbID			ELKS-1::TbID
unc-51	UNC-51	ELKS-1::TbID	9.5	9	10	2.71429	2	ELKS-1::TbID			ELKS-1::TbID
F17C8.3	F17C8.3	ELKS-1::TbID	13.5	16	11	2.7	2	ELKS-1::TbID			ELKS-1::TbID
C37A2.7	C37A2.7	ELKS-1::TbID	17.5	24	11	2.69231	2	ELKS-1::TbID			ELKS-1::TbID
cif-1	CIF-1	ELKS-1::TbID	4	5	3	2.66667	2	ELKS-1::TbID			ELKS-1::TbID
cpr-4	CPR-4	ELKS-1::TbID	4	5	3	2.66667	2	ELKS-1::TbID			ELKS-1::TbID
dab-1	DAB-1	ELKS-1::TbID	4	4	4	2.66667	2	ELKS-1::TbID			ELKS-1::TbID
F32D8.12	F32D8.12	ELKS-1::TbID	4	6	2	2.66667	2	ELKS-1::TbID			ELKS-1::TbID
lys-8	LYS-8	ELKS-1::TbID	4	6	2	2.66667	2	ELKS-1::TbID			ELKS-1::TbID
mop-25.1	MOP-25.1	ELKS-1::TbID	4	5	3	2.66667	2	ELKS-1::TbID			ELKS-1::TbID
rbm-3.2	RBM-3.2	ELKS-1::TbID	4	4	4	2.66667	2	ELKS-1::TbID			ELKS-1::TbID
spe-5	SPE-5	ELKS-1::TbID	4	5	3	2.66667	2	ELKS-1::TbID			ELKS-1::TbID
Y37E3.8	Y37E3.8	ELKS-1::TbID	14.5	16	13	2.63636	2	ELKS-1::TbID			ELKS-1::TbID
ifc-2	IFC-2	ELKS-1::TbID	23.5	24	23	2.61111	2	ELKS-1::TbID			ELKS-1::TbID
gpd-3	GPD-3	ELKS-1::TbID	101.5	90	113	2.60256	2	ELKS-1::TbID			ELKS-1::TbID
nmy-1	NMY-1	ELKS-1::TbID	32.5	29	36	2.6	2	ELKS-1::TbID			ELKS-1::TbID
ech-1.2	ECH-1.2	ELKS-1::TbID	9	8	10	2.57143	2	ELKS-1::TbID			ELKS-1::TbID
arx-3	ARX-3	ELKS-1::TbID	2.5	2	3	2.5	2	ELKS-1::TbID			ELKS-1::TbID
B0244.17	B0244.17	ELKS-1::TbID	2.5	3	2	2.5	2	ELKS-1::TbID			ELKS-1::TbID
ech-4	ECH-4	ELKS-1::TbID	2.5	3	2	2.5	2	ELKS-1::TbID			ELKS-1::TbID
F13B12.6	F13B12.6	ELKS-1::TbID	5	4	6	2.5	2	ELKS-1::TbID			ELKS-1::TbID
F19C7.1	F19C7.1	ELKS-1::TbID	2.5	2	3	2.5	2	ELKS-1::TbID			ELKS-1::TbID
F26H9.5	F26H9.5	ELKS-1::TbID	2.5	2	3	2.5	2	ELKS-1::TbID			ELKS-1::TbID
fkb-5	FKB-5	ELKS-1::TbID	7.5	8	7	2.5	2	ELKS-1::TbID			ELKS-1::TbID
gop-3	GOP-3	ELKS-1::TbID	2.5	2	3	2.5	2	ELKS-1::TbID			ELKS-1::TbID
lfe-2	LFE-2	ELKS-1::TbID	2.5	3	2	2.5	2	ELKS-1::TbID			ELKS-1::TbID
ltah-1.2	LTAH-1.2	ELKS-1::TbID	2.5	3	2	2.5	2	ELKS-1::TbID			ELKS-1::TbID
phb-2	PHB-2	ELKS-1::TbID	12.5	12	13	2.5	2	ELKS-1::TbID			ELKS-1::TbID
R102.4	R102.4	ELKS-1::TbID	5	4	6	2.5	2	ELKS-1::TbID			ELKS-1::TbID
sip-1	SIP-1	ELKS-1::TbID	12.5	18	7	2.5	2	ELKS-1::TbID			ELKS-1::TbID
snap-1	SNAP-1	ELKS-1::TbID	2.5	3	2	2.5	2	ELKS-1::TbID			ELKS-1::TbID
sptl-3	SPTL-3	ELKS-1::TbID	2.5	2	3	2.5	2	ELKS-1::TbID			ELKS-1::TbID
xdh-1	XDH-1	ELKS-1::TbID	5	6	4	2.5	2	ELKS-1::TbID			ELKS-1::TbID
Y42H9AR.1	Y42H9AR.1	ELKS-1::TbID	2.5	2	3	2.5	2	ELKS-1::TbID			ELKS-1::TbID
zyx-1	ZYX-1	ELKS-1::TbID	22.5	26	19	2.5	2	ELKS-1::TbID			ELKS-1::TbID
rab-1	RAB-1	ELKS-1::TbID	13.5	12	15	2.45455	2	ELKS-1::TbID			ELKS-1::TbID
lrp-1	LRP-1	ELKS-1::TbID	8.5	3	14	2.42857	2	ELKS-1::TbID			ELKS-1::TbID
npp-12	NPP-12	ELKS-1::TbID	8.5	5	12	2.42857	2	ELKS-1::TbID			ELKS-1::TbID
rpl-32	RPL-32	ELKS-1::TbID	6	8	4	2.4	2	ELKS-1::TbID			ELKS-1::TbID
vha-6	VHA-6	ELKS-1::TbID	6	5	7	2.4	2	ELKS-1::TbID			ELKS-1::TbID
rpl-34	RPL-34	ELKS-1::TbID	21.5	28	15	2.38889	2	ELKS-1::TbID			ELKS-1::TbID
unc-15	UNC-15	ELKS-1::TbID	106	117	95	2.38202	2	ELKS-1::TbID			ELKS-1::TbID
alh-7	ALH-7	ELKS-1::TbID	13	12	14	2.36364	2	ELKS-1::TbID			ELKS-1::TbID
rsd-3	RSD-3	ELKS-1::TbID	149.5	126	173	2.35433	2	ELKS-1::TbID			ELKS-1::TbID
acbp-3	ACBP-3	ELKS-1::TbID	14	23	5	2.33333	2	ELKS-1::TbID			ELKS-1::TbID
cdc-42	CDC-42	ELKS-1::TbID	3.5	3	4	2.33333	2	ELKS-1::TbID			ELKS-1::TbID
F28B12.1	F28B12.1	ELKS-1::TbID	3.5	2	5	2.33333	2	ELKS-1::TbID			ELKS-1::TbID
F44E5.1	F44E5.1	ELKS-1::TbID	3.5	5	2	2.33333	2	ELKS-1::TbID			ELKS-1::TbID
mlst-8	MLST-8	ELKS-1::TbID	17.5	12	23	2.33333	2	ELKS-1::TbID			ELKS-1::TbID
sodh-1	SODH-1	ELKS-1::TbID	7	2	12	2.33333	2	ELKS-1::TbID			ELKS-1::TbID
uggt-1	UGGT-1	ELKS-1::TbID	3.5	2	5	2.33333	2	ELKS-1::TbID			ELKS-1::TbID
Y57G11B.5	Y57G11B.5	ELKS-1::TbID	3.5	5	2	2.33333	2	ELKS-1::TbID			ELKS-1::TbID
C33G3.6	C33G3.6	ELKS-1::TbID	64	65	63	2.32727	2	ELKS-1::TbID			ELKS-1::TbID
sma-1	SMA-1	ELKS-1::TbID	30	23	37	2.30769	2	ELKS-1::TbID			ELKS-1::TbID
myo-1	MYO-1	ELKS-1::TbID	94	84	104	2.29268	2	ELKS-1::TbID			ELKS-1::TbID
lin-22	LIN-22	ELKS-1::TbID	8	10	6	2.28571	2	ELKS-1::TbID			ELKS-1::TbID
rps-16	RPS-16	ELKS-1::TbID	26	33	19	2.26087	2	ELKS-1::TbID			ELKS-1::TbID
cpz-1	CPZ-1	ELKS-1::TbID	4.5	4	5	2.25	2	ELKS-1::TbID			ELKS-1::TbID
fbxa-72	FBXA-72	ELKS-1::TbID	13.5	12	15	2.25	2	ELKS-1::TbID			ELKS-1::TbID
math-33	MATH-33	ELKS-1::TbID	4.5	5	4	2.25	2	ELKS-1::TbID			ELKS-1::TbID
ostb-1	OSTB-1	ELKS-1::TbID	4.5	6	3	2.25	2	ELKS-1::TbID			ELKS-1::TbID
ttc-36	TTC-36	ELKS-1::TbID	9	13	5	2.25	2	ELKS-1::TbID			ELKS-1::TbID
ZC434.8	ZC434.8	ELKS-1::TbID	4.5	7	2	2.25	2	ELKS-1::TbID			ELKS-1::TbID
rps-4	RPS-4	ELKS-1::TbID	82.5	83	82	2.22973	2	ELKS-1::TbID			ELKS-1::TbID
F59C6.5	F59C6.5	ELKS-1::TbID	20	13	27	2.22222	2	ELKS-1::TbID			ELKS-1::TbID
Y37A1B.5	Y37A1B.5	ELKS-1::TbID	15.5	13	18	2.21429	2	ELKS-1::TbID			ELKS-1::TbID
csr-1	CSR-1	ELKS-1::TbID	5.5	4	7	2.2	2	ELKS-1::TbID			ELKS-1::TbID
mrp-5	MRP-5	ELKS-1::TbID	5.5	4	7	2.2	2	ELKS-1::TbID			ELKS-1::TbID
rps-21	RPS-21	ELKS-1::TbID	16.5	26	7	2.2	2	ELKS-1::TbID			ELKS-1::TbID
rps-2	RPS-2	ELKS-1::TbID	29.5	21	38	2.18519	2	ELKS-1::TbID			ELKS-1::TbID
kat-1	KAT-1	ELKS-1::TbID	12	14	10	2.18182	2	ELKS-1::TbID			ELKS-1::TbID
acs-5	ACS-5	ELKS-1::TbID	6.5	6	7	2.16667	2	ELKS-1::TbID			ELKS-1::TbID
ZK1320.9	ZK1320.9	ELKS-1::TbID	14	14	14	2.15385	2	ELKS-1::TbID			ELKS-1::TbID
tth-1	TTH-1	ELKS-1::TbID	35.5	47	24	2.15152	2	ELKS-1::TbID			ELKS-1::TbID
rps-25	RPS-25	ELKS-1::TbID	17	21	13	2.125	2	ELKS-1::TbID			ELKS-1::TbID
tln-1	TLN-1	ELKS-1::TbID	233.5	235	232	2.11312	2	ELKS-1::TbID			ELKS-1::TbID
B0303.3	B0303.3	ELKS-1::TbID	10.5	8	13	2.1	2	ELKS-1::TbID			ELKS-1::TbID
unc-14	UNC-14	ELKS-1::TbID	21	14	28	2.1	2	ELKS-1::TbID			ELKS-1::TbID
ZK185.3	ZK185.3	ELKS-1::TbID	12.5	16	9	2.08333	2	ELKS-1::TbID			ELKS-1::TbID
ahcy-1	AHCY-1	ELKS-1::TbID	371.5	334	409	2.08123	2	ELKS-1::TbID			ELKS-1::TbID
rpl-4	RPL-4	ELKS-1::TbID	53	49	57	2.07843	2	ELKS-1::TbID			ELKS-1::TbID
C18C4.7	C18C4.7	ELKS-1::TbID	19.5	21	18	2.05263	2	ELKS-1::TbID			ELKS-1::TbID
exc-15	EXC-15	ELKS-1::TbID	23.5	18	29	2.04348	2	ELKS-1::TbID			ELKS-1::TbID
F48E3.9	F48E3.9	ELKS-1::TbID	23.5	18	29	2.04348	2	ELKS-1::TbID			ELKS-1::TbID
tap-1	TAP-1	ELKS-1::TbID	317	249	385	2.02556	2	ELKS-1::TbID			ELKS-1::TbID
act-5	ACT-5	ELKS-1::TbID	73	67	79	2	2	ELKS-1::TbID			ELKS-1::TbID
aqp-7	AQP-7	ELKS-1::TbID	2	2	2	2	2	ELKS-1::TbID			ELKS-1::TbID
C14C10.5	C14C10.5	ELKS-1::TbID	3	2	4	2	2	ELKS-1::TbID			ELKS-1::TbID
C31C9.2	C31C9.2	ELKS-1::TbID	22	15	29	2	2	ELKS-1::TbID			ELKS-1::TbID
dhs-6	DHS-6	ELKS-1::TbID	5	5	5	2	2	ELKS-1::TbID			ELKS-1::TbID
dnpp-1	DNPP-1	ELKS-1::TbID	10	4	16	2	2	ELKS-1::TbID			ELKS-1::TbID
F46H5.3	F46H5.3	ELKS-1::TbID	132	125	139	2	2	ELKS-1::TbID			ELKS-1::TbID
hipr-1	HIPR-1	ELKS-1::TbID	5	6	4	2	2	ELKS-1::TbID			ELKS-1::TbID
iars-1	IARS-1	ELKS-1::TbID	16	17	15	2	2	ELKS-1::TbID			ELKS-1::TbID
klp-13	KLP-13	ELKS-1::TbID	5	2	8	2	2	ELKS-1::TbID			ELKS-1::TbID
lam-2	LAM-2	ELKS-1::TbID	9	8	10	2	2	ELKS-1::TbID			ELKS-1::TbID
marb-1	MARB-1	ELKS-1::TbID	5	5	5	2	2	ELKS-1::TbID			ELKS-1::TbID
mdt-30	MDT-30	ELKS-1::TbID	2	2	2	2	2	ELKS-1::TbID			ELKS-1::TbID
mlc-3	MLC-3	ELKS-1::TbID	3	4	2	2	2	ELKS-1::TbID			ELKS-1::TbID
nep-22	NEP-22	ELKS-1::TbID	4	5	3	2	2	ELKS-1::TbID			ELKS-1::TbID
nuo-2	NUO-2	ELKS-1::TbID	2	2	2	2	2	ELKS-1::TbID			ELKS-1::TbID
pas-3	PAS-3	ELKS-1::TbID	13	14	12	2	2	ELKS-1::TbID			ELKS-1::TbID
R09H10.5	R09H10.5	ELKS-1::TbID	12	7	17	2	2	ELKS-1::TbID			ELKS-1::TbID
rpn-2	RPN-2	ELKS-1::TbID	8	13	3	2	2	ELKS-1::TbID			ELKS-1::TbID
sax-3	SAX-3	ELKS-1::TbID	4	5	3	2	2	ELKS-1::TbID			ELKS-1::TbID
skpo-2	SKPO-2	ELKS-1::TbID	2	2	2	2	2	ELKS-1::TbID			ELKS-1::TbID
ttr-51	TTR-51	ELKS-1::TbID	2	2	2	2	2	ELKS-1::TbID			ELKS-1::TbID
ubc-20	UBC-20	ELKS-1::TbID	4	4	4	2	2	ELKS-1::TbID			ELKS-1::TbID
upb-1	UPB-1	ELKS-1::TbID	3	3	3	2	2	ELKS-1::TbID			ELKS-1::TbID
Y34B4A.6	Y34B4A.6	ELKS-1::TbID	2	2	2	2	2	ELKS-1::TbID			ELKS-1::TbID
Y38F2AR.12	Y38F2AR.12	ELKS-1::TbID	3	2	4	2	2	ELKS-1::TbID			ELKS-1::TbID
Y45G12B.3	Y45G12B.3	ELKS-1::TbID	3	2	4	2	2	ELKS-1::TbID			ELKS-1::TbID
acsd-1	ACSD-1	ELKS-1::TbID	57.5	52	63		2	ELKS-1::TbID	ELKS-1::TbID	ELKS-1::TbID	ELKS-1::TbID
afd-1	AFD-1	ELKS-1::TbID	7	8	6		2	ELKS-1::TbID	ELKS-1::TbID	ELKS-1::TbID	ELKS-1::TbID
alp-1	ALP-1	ELKS-1::TbID	365.5	411	320		2	ELKS-1::TbID	ELKS-1::TbID	ELKS-1::TbID	ELKS-1::TbID
anmt-1	ANMT-1	ELKS-1::TbID	7.5	5	10		2	ELKS-1::TbID	ELKS-1::TbID	ELKS-1::TbID	ELKS-1::TbID
apr-1	APR-1	ELKS-1::TbID	7	4	10		2	ELKS-1::TbID	ELKS-1::TbID	ELKS-1::TbID	ELKS-1::TbID
arrd-14	ARRD-14	ELKS-1::TbID	3	4	2		2	ELKS-1::TbID	ELKS-1::TbID	ELKS-1::TbID	ELKS-1::TbID
C03H5.6	C03H5.6	ELKS-1::TbID	64.5	52	77		2	ELKS-1::TbID	ELKS-1::TbID	ELKS-1::TbID	ELKS-1::TbID
C05C8.7	C05C8.7	ELKS-1::TbID	31	24	38		2	ELKS-1::TbID	ELKS-1::TbID	ELKS-1::TbID	ELKS-1::TbID
C09G1.4	C09G1.4	ELKS-1::TbID	2	2	2		2	ELKS-1::TbID	ELKS-1::TbID	ELKS-1::TbID	ELKS-1::TbID
C10C5.4	C10C5.4	ELKS-1::TbID	11	11	11		2	ELKS-1::TbID	ELKS-1::TbID	ELKS-1::TbID	ELKS-1::TbID
C14F11.4	C14F11.4	ELKS-1::TbID	51.5	48	55		2	ELKS-1::TbID	ELKS-1::TbID	ELKS-1::TbID	ELKS-1::TbID
C23H3.2	C23H3.2	ELKS-1::TbID	11.5	10	13		2	ELKS-1::TbID	ELKS-1::TbID	ELKS-1::TbID	ELKS-1::TbID
C34B2.9	C34B2.9	ELKS-1::TbID	8.5	8	9		2	ELKS-1::TbID	ELKS-1::TbID	ELKS-1::TbID	ELKS-1::TbID
C39D10.8	C39D10.8	ELKS-1::TbID	15	26	4		2	ELKS-1::TbID	ELKS-1::TbID	ELKS-1::TbID	ELKS-1::TbID
C44C10.9	C44C10.9	ELKS-1::TbID	74.5	79	70		2	ELKS-1::TbID	ELKS-1::TbID	ELKS-1::TbID	ELKS-1::TbID
C46H3.2	C46H3.2	ELKS-1::TbID	12	14	10		2	ELKS-1::TbID	ELKS-1::TbID	ELKS-1::TbID	ELKS-1::TbID
cah-4	CAH-4	ELKS-1::TbID	2.5	2	3		2	ELKS-1::TbID	ELKS-1::TbID	ELKS-1::TbID	ELKS-1::TbID
cnp-2	CNP-2	ELKS-1::TbID	5	5	5		2	ELKS-1::TbID	ELKS-1::TbID	ELKS-1::TbID	ELKS-1::TbID
cpin-1	CPIN-1	ELKS-1::TbID	2.5	3	2		2	ELKS-1::TbID	ELKS-1::TbID	ELKS-1::TbID	ELKS-1::TbID
cpt-4	CPT-4	ELKS-1::TbID	4.5	5	4		2	ELKS-1::TbID	ELKS-1::TbID	ELKS-1::TbID	ELKS-1::TbID
ctc-2	CTC-2	ELKS-1::TbID	2	2	2		2	ELKS-1::TbID	ELKS-1::TbID	ELKS-1::TbID	ELKS-1::TbID
dao-3	DAO-3	ELKS-1::TbID	2	2	2		2	ELKS-1::TbID	ELKS-1::TbID	ELKS-1::TbID	ELKS-1::TbID
dif-1	DIF-1	ELKS-1::TbID	2	2	2		2	ELKS-1::TbID	ELKS-1::TbID	ELKS-1::TbID	ELKS-1::TbID
dpf-5	DPF-5	ELKS-1::TbID	2.5	3	2		2	ELKS-1::TbID	ELKS-1::TbID	ELKS-1::TbID	ELKS-1::TbID
efa-6	EFA-6	ELKS-1::TbID	3.5	5	2		2	ELKS-1::TbID	ELKS-1::TbID	ELKS-1::TbID	ELKS-1::TbID
eif-2A	EIF-2A	ELKS-1::TbID	2.5	2	3		2	ELKS-1::TbID	ELKS-1::TbID	ELKS-1::TbID	ELKS-1::TbID
eipr-1	EIPR-1	ELKS-1::TbID	2	2	2		2	ELKS-1::TbID	ELKS-1::TbID	ELKS-1::TbID	ELKS-1::TbID
F17A9.5	F17A9.5	ELKS-1::TbID	8.5	5	12		2	ELKS-1::TbID	ELKS-1::TbID	ELKS-1::TbID	ELKS-1::TbID
F17C8.9	F17C8.9	ELKS-1::TbID	2	2	2		2	ELKS-1::TbID	ELKS-1::TbID	ELKS-1::TbID	ELKS-1::TbID
F18A11.2	F18A11.2	ELKS-1::TbID	7	7	7		2	ELKS-1::TbID	ELKS-1::TbID	ELKS-1::TbID	ELKS-1::TbID
F19B10.10	F19B10.10	ELKS-1::TbID	3.5	4	3		2	ELKS-1::TbID	ELKS-1::TbID	ELKS-1::TbID	ELKS-1::TbID
F26F4.5	F26F4.5	ELKS-1::TbID	5	6	4		2	ELKS-1::TbID	ELKS-1::TbID	ELKS-1::TbID	ELKS-1::TbID
F28H7.2	F28H7.2	ELKS-1::TbID	4	3	5		2	ELKS-1::TbID	ELKS-1::TbID	ELKS-1::TbID	ELKS-1::TbID
F32A5.8	F32A5.8	ELKS-1::TbID	3	4	2		2	ELKS-1::TbID	ELKS-1::TbID	ELKS-1::TbID	ELKS-1::TbID
F36A2.3	F36A2.3	ELKS-1::TbID	2	2	2		2	ELKS-1::TbID	ELKS-1::TbID	ELKS-1::TbID	ELKS-1::TbID
F36G3.1	F36G3.1	ELKS-1::TbID	37.5	50	25		2	ELKS-1::TbID	ELKS-1::TbID	ELKS-1::TbID	ELKS-1::TbID
F40A3.2	F40A3.2	ELKS-1::TbID	3	4	2		2	ELKS-1::TbID	ELKS-1::TbID	ELKS-1::TbID	ELKS-1::TbID
F41G3.3	F41G3.3	ELKS-1::TbID	3	3	3		2	ELKS-1::TbID	ELKS-1::TbID	ELKS-1::TbID	ELKS-1::TbID
F48A9.2	F48A9.2	ELKS-1::TbID	4	5	3		2	ELKS-1::TbID	ELKS-1::TbID	ELKS-1::TbID	ELKS-1::TbID
F52E4.5	F52E4.5	ELKS-1::TbID	2	2	2		2	ELKS-1::TbID	ELKS-1::TbID	ELKS-1::TbID	ELKS-1::TbID
F54D5.15	F54D5.15	ELKS-1::TbID	39.5	44	35		2	ELKS-1::TbID	ELKS-1::TbID	ELKS-1::TbID	ELKS-1::TbID
F55D12.2	F55D12.2	ELKS-1::TbID	52	65	39		2	ELKS-1::TbID	ELKS-1::TbID	ELKS-1::TbID	ELKS-1::TbID
F59C12.3	F59C12.3	ELKS-1::TbID	4	6	2		2	ELKS-1::TbID	ELKS-1::TbID	ELKS-1::TbID	ELKS-1::TbID
fat-1	FAT-1	ELKS-1::TbID	2.5	2	3		2	ELKS-1::TbID	ELKS-1::TbID	ELKS-1::TbID	ELKS-1::TbID
fbxa-189	FBXA-189	ELKS-1::TbID	2.5	3	2		2	ELKS-1::TbID	ELKS-1::TbID	ELKS-1::TbID	ELKS-1::TbID
fbxc-39	FBXC-39	ELKS-1::TbID	4	3	5		2	ELKS-1::TbID	ELKS-1::TbID	ELKS-1::TbID	ELKS-1::TbID
gei-15	GEI-15	ELKS-1::TbID	34	35	33		2	ELKS-1::TbID	ELKS-1::TbID	ELKS-1::TbID	ELKS-1::TbID
gfm-1	GFM-1	ELKS-1::TbID	3	2	4		2	ELKS-1::TbID	ELKS-1::TbID	ELKS-1::TbID	ELKS-1::TbID
git-1	GIT-1	ELKS-1::TbID	4.5	3	6		2	ELKS-1::TbID	ELKS-1::TbID	ELKS-1::TbID	ELKS-1::TbID
glf-1	GLF-1	ELKS-1::TbID	4.5	2	7		2	ELKS-1::TbID	ELKS-1::TbID	ELKS-1::TbID	ELKS-1::TbID
grdn-1	GRDN-1	ELKS-1::TbID	4.5	3	6		2	ELKS-1::TbID	ELKS-1::TbID	ELKS-1::TbID	ELKS-1::TbID
gsnl-1	GSNL-1	ELKS-1::TbID	7	5	9		2	ELKS-1::TbID	ELKS-1::TbID	ELKS-1::TbID	ELKS-1::TbID
ifa-1	IFA-1	ELKS-1::TbID	85.5	92	79		2	ELKS-1::TbID	ELKS-1::TbID	ELKS-1::TbID	ELKS-1::TbID
inx-12	INX-12	ELKS-1::TbID	3.5	3	4		2	ELKS-1::TbID	ELKS-1::TbID	ELKS-1::TbID	ELKS-1::TbID
inx-15	INX-15	ELKS-1::TbID	2	2	2		2	ELKS-1::TbID	ELKS-1::TbID	ELKS-1::TbID	ELKS-1::TbID
inx-3	INX-3	ELKS-1::TbID	3.5	5	2		2	ELKS-1::TbID	ELKS-1::TbID	ELKS-1::TbID	ELKS-1::TbID
K09G1.1	K09G1.1	ELKS-1::TbID	19.5	24	15		2	ELKS-1::TbID	ELKS-1::TbID	ELKS-1::TbID	ELKS-1::TbID
klf-1	KLF-1	ELKS-1::TbID	2.5	2	3		2	ELKS-1::TbID	ELKS-1::TbID	ELKS-1::TbID	ELKS-1::TbID
lst-6	LST-6	ELKS-1::TbID	103.5	106	101		2	ELKS-1::TbID	ELKS-1::TbID	ELKS-1::TbID	ELKS-1::TbID
magu-1	MAGU-1	ELKS-1::TbID	2	2	2		2	ELKS-1::TbID	ELKS-1::TbID	ELKS-1::TbID	ELKS-1::TbID
marg-1	MARG-1	ELKS-1::TbID	8	8	8		2	ELKS-1::TbID	ELKS-1::TbID	ELKS-1::TbID	ELKS-1::TbID
mxt-1	MXT-1	ELKS-1::TbID	13.5	14	13		2	ELKS-1::TbID	ELKS-1::TbID	ELKS-1::TbID	ELKS-1::TbID
ogdh-2	OGDH-2	ELKS-1::TbID	9	11	7		2	ELKS-1::TbID	ELKS-1::TbID	ELKS-1::TbID	ELKS-1::TbID
oma-1	OMA-1	ELKS-1::TbID	4.5	6	3		2	ELKS-1::TbID	ELKS-1::TbID	ELKS-1::TbID	ELKS-1::TbID
pals-26	PALS-26	ELKS-1::TbID	2.5	2	3		2	ELKS-1::TbID	ELKS-1::TbID	ELKS-1::TbID	ELKS-1::TbID
par-3	PAR-3	ELKS-1::TbID	16.5	20	13		2	ELKS-1::TbID	ELKS-1::TbID	ELKS-1::TbID	ELKS-1::TbID
puf-5	PUF-5	ELKS-1::TbID	5.5	7	4		2	ELKS-1::TbID	ELKS-1::TbID	ELKS-1::TbID	ELKS-1::TbID
pxl-1	PXL-1	ELKS-1::TbID	10	11	9		2	ELKS-1::TbID	ELKS-1::TbID	ELKS-1::TbID	ELKS-1::TbID
pyk-2	PYK-2	ELKS-1::TbID	2	2	2		2	ELKS-1::TbID	ELKS-1::TbID	ELKS-1::TbID	ELKS-1::TbID
rab-18	RAB-18	ELKS-1::TbID	3	2	4		2	ELKS-1::TbID	ELKS-1::TbID	ELKS-1::TbID	ELKS-1::TbID
ras-2	RAS-2	ELKS-1::TbID	2.5	2	3		2	ELKS-1::TbID	ELKS-1::TbID	ELKS-1::TbID	ELKS-1::TbID
rga-5	RGA-5	ELKS-1::TbID	2	2	2		2	ELKS-1::TbID	ELKS-1::TbID	ELKS-1::TbID	ELKS-1::TbID
rme-8	RME-8	ELKS-1::TbID	2	2	2		2	ELKS-1::TbID	ELKS-1::TbID	ELKS-1::TbID	ELKS-1::TbID
spdl-1	SPDL-1	ELKS-1::TbID	2	2	2		2	ELKS-1::TbID	ELKS-1::TbID	ELKS-1::TbID	ELKS-1::TbID
sth-1	STH-1	ELKS-1::TbID	20	38	2		2	ELKS-1::TbID	ELKS-1::TbID	ELKS-1::TbID	ELKS-1::TbID
stn-1	STN-1	ELKS-1::TbID	4	4	4		2	ELKS-1::TbID	ELKS-1::TbID	ELKS-1::TbID	ELKS-1::TbID
T01G5.1	T01G5.1	ELKS-1::TbID	10.5	12	9		2	ELKS-1::TbID	ELKS-1::TbID	ELKS-1::TbID	ELKS-1::TbID
T03F1.11	T03F1.11	ELKS-1::TbID	8.5	12	5		2	ELKS-1::TbID	ELKS-1::TbID	ELKS-1::TbID	ELKS-1::TbID
T04B2.3	T04B2.3	ELKS-1::TbID	13.5	11	16		2	ELKS-1::TbID	ELKS-1::TbID	ELKS-1::TbID	ELKS-1::TbID
T04F3.1	T04F3.1	ELKS-1::TbID	575.5	617	534		2	ELKS-1::TbID	ELKS-1::TbID	ELKS-1::TbID	ELKS-1::TbID
T07C4.3	T07C4.3	ELKS-1::TbID	33.5	28	39		2	ELKS-1::TbID	ELKS-1::TbID	ELKS-1::TbID	ELKS-1::TbID
T13H5.6	T13H5.6	ELKS-1::TbID	20.5	21	20		2	ELKS-1::TbID	ELKS-1::TbID	ELKS-1::TbID	ELKS-1::TbID
T23E7.2	T23E7.2	ELKS-1::TbID	15	19	11		2	ELKS-1::TbID	ELKS-1::TbID	ELKS-1::TbID	ELKS-1::TbID
T25B2.2	T25B2.2	ELKS-1::TbID	10	10	10		2	ELKS-1::TbID	ELKS-1::TbID	ELKS-1::TbID	ELKS-1::TbID
tag-335	TAG-335	ELKS-1::TbID	4	4	4		2	ELKS-1::TbID	ELKS-1::TbID	ELKS-1::TbID	ELKS-1::TbID
tmd-2	TMD-2	ELKS-1::TbID	30.5	25	36		2	ELKS-1::TbID	ELKS-1::TbID	ELKS-1::TbID	ELKS-1::TbID
tofu-6	TOFU-6	ELKS-1::TbID	2.5	3	2		2	ELKS-1::TbID	ELKS-1::TbID	ELKS-1::TbID	ELKS-1::TbID
tomm-40	TOMM-40	ELKS-1::TbID	4.5	4	5		2	ELKS-1::TbID	ELKS-1::TbID	ELKS-1::TbID	ELKS-1::TbID
unc-82	UNC-82	ELKS-1::TbID	14.5	18	11		2	ELKS-1::TbID	ELKS-1::TbID	ELKS-1::TbID	ELKS-1::TbID
unc-95	UNC-95	ELKS-1::TbID	11.5	8	15		2	ELKS-1::TbID	ELKS-1::TbID	ELKS-1::TbID	ELKS-1::TbID
vab-19	VAB-19	ELKS-1::TbID	110.5	127	94		2	ELKS-1::TbID	ELKS-1::TbID	ELKS-1::TbID	ELKS-1::TbID
W05F2.4	W05F2.4	ELKS-1::TbID	19.5	27	12		2	ELKS-1::TbID	ELKS-1::TbID	ELKS-1::TbID	ELKS-1::TbID
W10C8.4	W10C8.4	ELKS-1::TbID	6	7	5		2	ELKS-1::TbID	ELKS-1::TbID	ELKS-1::TbID	ELKS-1::TbID
Y18D10A.9	Y18D10A.9	ELKS-1::TbID	3	2	4		2	ELKS-1::TbID	ELKS-1::TbID	ELKS-1::TbID	ELKS-1::TbID
Y47D9A.1	Y47D9A.1	ELKS-1::TbID	3	3	3		2	ELKS-1::TbID	ELKS-1::TbID	ELKS-1::TbID	ELKS-1::TbID
Y48C3A.5	Y48C3A.5	ELKS-1::TbID	3	2	4		2	ELKS-1::TbID	ELKS-1::TbID	ELKS-1::TbID	ELKS-1::TbID
ZK1321.4	ZK1321.4	ELKS-1::TbID	6	7	5		2	ELKS-1::TbID	ELKS-1::TbID	ELKS-1::TbID	ELKS-1::TbID
ceh-44	CEH-44	Pan-neuron	189.5	249	130	379	2	Pan-neuron			Pan-neuron
K07H8.10	K07H8.10	Pan-neuron	167.5	227	108	335	2	Pan-neuron			Pan-neuron
C06A6.2	C06A6.2	Pan-neuron	136.5	141	132	273	2	Pan-neuron			Pan-neuron
T24B8.7	T24B8.7	Pan-neuron	128.5	192	65	257	2	Pan-neuron			Pan-neuron
npp-7	NPP-7	Pan-neuron	127.5	147	108	255	2	Pan-neuron			Pan-neuron
dpl-1	DPL-1	Pan-neuron	95.5	140	51	191	2	Pan-neuron			Pan-neuron
rtfo-1	RTFO-1	Pan-neuron	88	94	82	176	2	Pan-neuron			Pan-neuron
smu-2	SMU-2	Pan-neuron	84.5	114	55	169	2	Pan-neuron			Pan-neuron
chdp-1	CHDP-1	Pan-neuron	79.5	107	52	159	2	Pan-neuron			Pan-neuron
cir-1	CIR-1	Pan-neuron	76.5	89	64	153	2	Pan-neuron			Pan-neuron
pcyt-1	PCYT-1	Pan-neuron	75	96	54	150	2	Pan-neuron			Pan-neuron
bet-2	BET-2	Pan-neuron	68	85	51	136	2	Pan-neuron			Pan-neuron
F54F2.9	F54F2.9	Pan-neuron	67.5	78	57	135	2	Pan-neuron			Pan-neuron
akap-1	AKAP-1	Pan-neuron	66	88	44	132	2	Pan-neuron			Pan-neuron
maco-1	MACO-1	Pan-neuron	66	92	40	132	2	Pan-neuron			Pan-neuron
isw-1	ISW-1	Pan-neuron	130.5	180	81	130.5	2	Pan-neuron			Pan-neuron
Y71H2B.2	Y71H2B.2	Pan-neuron	54	86	22	108	2	Pan-neuron			Pan-neuron
apd-3	APD-3	Pan-neuron	104.5	147	62	104.5	2	Pan-neuron			Pan-neuron
R07E5.1	R07E5.1	Pan-neuron	100.5	134	67	100.5	2	Pan-neuron			Pan-neuron
npp-21	NPP-21	Pan-neuron	346	427	265	98.8571	2	Pan-neuron			Pan-neuron
rde-12	RDE-12	Pan-neuron	90.5	102	79	90.5	2	Pan-neuron			Pan-neuron
hum-2	HUM-2	Pan-neuron	89.5	108	71	89.5	2	Pan-neuron			Pan-neuron
ran-5	RAN-5	Pan-neuron	44.5	73	16	89	2	Pan-neuron			Pan-neuron
daf-4	DAF-4	Pan-neuron	43	49	37	86	2	Pan-neuron			Pan-neuron
let-418	LET-418	Pan-neuron	86	104	68	86	2	Pan-neuron			Pan-neuron
adr-1	ADR-1	Pan-neuron	42.5	58	27	85	2	Pan-neuron			Pan-neuron
grk-2	GRK-2	Pan-neuron	84	92	76	84	2	Pan-neuron			Pan-neuron
clip-1	CLIP-1	Pan-neuron	206.5	274	139	82.6	2	Pan-neuron			Pan-neuron
ifo-1	IFO-1	Pan-neuron	121.5	170	73	81	2	Pan-neuron			Pan-neuron
ssb-1	SSB-1	Pan-neuron	160.5	183	138	80.25	2	Pan-neuron			Pan-neuron
ngp-1	NGP-1	Pan-neuron	40	39	41	80	2	Pan-neuron			Pan-neuron
F53H1.4	F53H1.4	Pan-neuron	39.5	58	21	79	2	Pan-neuron			Pan-neuron
rbbp-5	RBBP-5	Pan-neuron	39	47	31	78	2	Pan-neuron			Pan-neuron
ccdc-47	CCDC-47	Pan-neuron	38.5	48	29	77	2	Pan-neuron			Pan-neuron
ppfr-1	PPFR-1	Pan-neuron	38.5	51	26	77	2	Pan-neuron			Pan-neuron
dpy-26	DPY-26	Pan-neuron	38	61	15	76	2	Pan-neuron			Pan-neuron
H05C05.1	H05C05.1	Pan-neuron	37.5	44	31	75	2	Pan-neuron			Pan-neuron
M05D6.2	M05D6.2	Pan-neuron	148	186	110	74	2	Pan-neuron			Pan-neuron
T27F2.1	T27F2.1	Pan-neuron	248	308	188	70.8571	2	Pan-neuron			Pan-neuron
rnp-6	RNP-6	Pan-neuron	35	38	32	70	2	Pan-neuron			Pan-neuron
sart-3	SART-3	Pan-neuron	35	26	44	70	2	Pan-neuron			Pan-neuron
riok-3	RIOK-3	Pan-neuron	33.5	43	24	67	2	Pan-neuron			Pan-neuron
ddx-17	DDX-17	Pan-neuron	33	41	25	66	2	Pan-neuron			Pan-neuron
T13H5.4	T13H5.4	Pan-neuron	32.5	43	22	65	2	Pan-neuron			Pan-neuron
F58B3.6	F58B3.6	Pan-neuron	31.5	31	32	63	2	Pan-neuron			Pan-neuron
dgn-1	DGN-1	Pan-neuron	62	71	53	62	2	Pan-neuron			Pan-neuron
efl-1	EFL-1	Pan-neuron	30	55	5	60	2	Pan-neuron			Pan-neuron
sly-1	SLY-1	Pan-neuron	60	80	40	60	2	Pan-neuron			Pan-neuron
K08E7.6	K08E7.6	Pan-neuron	29.5	51	8	59	2	Pan-neuron			Pan-neuron
F21C10.10	F21C10.10	Pan-neuron	28.5	40	17	57	2	Pan-neuron			Pan-neuron
ncs-2	NCS-2	Pan-neuron	28.5	45	12	57	2	Pan-neuron			Pan-neuron
Y79H2A.3	Y79H2A.3	Pan-neuron	28.5	44	13	57	2	Pan-neuron			Pan-neuron
nova-1	NOVA-1	Pan-neuron	85	129	41	56.6667	2	Pan-neuron			Pan-neuron
wbp-4	WBP-4	Pan-neuron	113	157	69	56.5	2	Pan-neuron			Pan-neuron
rgs-3	RGS-3	Pan-neuron	28	52	4	56	2	Pan-neuron			Pan-neuron
rskn-1	RSKN-1	Pan-neuron	28	47	9	56	2	Pan-neuron			Pan-neuron
T08G11.4	T08G11.4	Pan-neuron	27.5	35	20	55	2	Pan-neuron			Pan-neuron
fkh-8	FKH-8	Pan-neuron	27	47	7	54	2	Pan-neuron			Pan-neuron
Y53G8AR.6	Y53G8AR.6	Pan-neuron	80	107	53	53.3333	2	Pan-neuron			Pan-neuron
rgs-6	RGS-6	Pan-neuron	26.5	36	17	53	2	Pan-neuron			Pan-neuron
F27C1.6	F27C1.6	Pan-neuron	52.5	74	31	52.5	2	Pan-neuron			Pan-neuron
Y66D12A.9	Y66D12A.9	Pan-neuron	26	48	4	52	2	Pan-neuron			Pan-neuron
C45B2.6	C45B2.6	Pan-neuron	25.5	27	24	51	2	Pan-neuron			Pan-neuron
hsp-16.41	HSP-16.41	Pan-neuron	25.5	35	16	51	2	Pan-neuron			Pan-neuron
T24D5.2	T24D5.2	Pan-neuron	25	26	24	50	2	Pan-neuron			Pan-neuron
gls-1	GLS-1	Pan-neuron	24.5	29	20	49	2	Pan-neuron			Pan-neuron
nrd-1	NRD-1	Pan-neuron	24.5	42	7	49	2	Pan-neuron			Pan-neuron
imph-1	IMPH-1	Pan-neuron	73	81	65	48.6667	2	Pan-neuron			Pan-neuron
C16A11.2	C16A11.2	Pan-neuron	24	33	15	48	2	Pan-neuron			Pan-neuron
cil-7	CIL-7	Pan-neuron	24	36	12	48	2	Pan-neuron			Pan-neuron
sna-2	SNA-2	Pan-neuron	48	45	51	48	2	Pan-neuron			Pan-neuron
atgp-1	ATGP-1	Pan-neuron	166.5	182	151	47.5714	2	Pan-neuron			Pan-neuron
F59B8.1	F59B8.1	Pan-neuron	47	58	36	47	2	Pan-neuron			Pan-neuron
uaf-1	UAF-1	Pan-neuron	47	63	31	47	2	Pan-neuron			Pan-neuron
ast-1	AST-1	Pan-neuron	22.5	36	9	45	2	Pan-neuron			Pan-neuron
ymel-1	YMEL-1	Pan-neuron	45	49	41	45	2	Pan-neuron			Pan-neuron
H11E01.3	H11E01.3	Pan-neuron	156.5	168	145	44.7143	2	Pan-neuron			Pan-neuron
hrpr-1	HRPR-1	Pan-neuron	156.5	176	137	44.7143	2	Pan-neuron			Pan-neuron
F53H1.1	F53H1.1	Pan-neuron	65.5	83	48	43.6667	2	Pan-neuron			Pan-neuron
T28D6.5	T28D6.5	Pan-neuron	211.5	264	159	42.3	2	Pan-neuron			Pan-neuron
cec-4	CEC-4	Pan-neuron	20.5	38	3	41	2	Pan-neuron			Pan-neuron
hxk-2	HXK-2	Pan-neuron	20.5	24	17	41	2	Pan-neuron			Pan-neuron
rilp-1	RILP-1	Pan-neuron	121	135	107	40.3333	2	Pan-neuron			Pan-neuron
rskn-2	RSKN-2	Pan-neuron	120.5	155	86	40.1667	2	Pan-neuron			Pan-neuron
ckk-1	CKK-1	Pan-neuron	20	16	24	40	2	Pan-neuron			Pan-neuron
R06C1.6	R06C1.6	Pan-neuron	20	21	19	40	2	Pan-neuron			Pan-neuron
rop-1	ROP-1	Pan-neuron	20	19	21	40	2	Pan-neuron			Pan-neuron
klp-11	KLP-11	Pan-neuron	19.5	22	17	39	2	Pan-neuron			Pan-neuron
F47B7.2	F47B7.2	Pan-neuron	38.5	45	32	38.5	2	Pan-neuron			Pan-neuron
aex-3	AEX-3	Pan-neuron	76.5	100	53	38.25	2	Pan-neuron			Pan-neuron
jac-1	JAC-1	Pan-neuron	19	18	20	38	2	Pan-neuron			Pan-neuron
ric-7	RIC-7	Pan-neuron	19	29	9	38	2	Pan-neuron			Pan-neuron
dnc-1	DNC-1	Pan-neuron	94.5	109	80	37.8	2	Pan-neuron			Pan-neuron
ceh-100	CEH-100	Pan-neuron	18.5	24	13	37	2	Pan-neuron			Pan-neuron
K07E3.1	K07E3.1	Pan-neuron	18.5	27	10	37	2	Pan-neuron			Pan-neuron
pld-1	PLD-1	Pan-neuron	18.5	31	6	37	2	Pan-neuron			Pan-neuron
spk-1	SPK-1	Pan-neuron	55.5	73	38	37	2	Pan-neuron			Pan-neuron
atad-3	ATAD-3	Pan-neuron	73	88	58	36.5	2	Pan-neuron			Pan-neuron
C50C3.5	C50C3.5	Pan-neuron	36	45	27	36	2	Pan-neuron			Pan-neuron
coh-1	COH-1	Pan-neuron	17.5	23	12	35	2	Pan-neuron			Pan-neuron
inso-1	INSO-1	Pan-neuron	17.5	29	6	35	2	Pan-neuron			Pan-neuron
F19B6.1	F19B6.1	Pan-neuron	17	22	12	34	2	Pan-neuron			Pan-neuron
ufd-3	UFD-3	Pan-neuron	100.5	134	67	33.5	2	Pan-neuron			Pan-neuron
eel-1	EEL-1	Pan-neuron	49.5	67	32	33	2	Pan-neuron			Pan-neuron
kin-29	KIN-29	Pan-neuron	16.5	25	8	33	2	Pan-neuron			Pan-neuron
sec-15	SEC-15	Pan-neuron	16.5	17	16	33	2	Pan-neuron			Pan-neuron
pad-1	PAD-1	Pan-neuron	49	77	21	32.6667	2	Pan-neuron			Pan-neuron
ptl-1	PTL-1	Pan-neuron	16	15	17	32	2	Pan-neuron			Pan-neuron
snt-1	SNT-1	Pan-neuron	144	182	106	32	2	Pan-neuron			Pan-neuron
twnk-1	TWNK-1	Pan-neuron	16	19	13	32	2	Pan-neuron			Pan-neuron
ufl-1	UFL-1	Pan-neuron	47	54	40	31.3333	2	Pan-neuron			Pan-neuron
pat-3	PAT-3	Pan-neuron	93.5	123	64	31.1667	2	Pan-neuron			Pan-neuron
glb-22	GLB-22	Pan-neuron	15.5	26	5	31	2	Pan-neuron			Pan-neuron
glb-27	GLB-27	Pan-neuron	15.5	19	12	31	2	Pan-neuron			Pan-neuron
npp-8	NPP-8	Pan-neuron	15.5	14	17	31	2	Pan-neuron			Pan-neuron
Y48B6A.1	Y48B6A.1	Pan-neuron	15.5	28	3	31	2	Pan-neuron			Pan-neuron
ppk-1	PPK-1	Pan-neuron	137	168	106	30.4444	2	Pan-neuron			Pan-neuron
ppfr-2	PPFR-2	Pan-neuron	90.5	112	69	30.1667	2	Pan-neuron			Pan-neuron
glb-34	GLB-34	Pan-neuron	15	24	6	30	2	Pan-neuron			Pan-neuron
sacy-1	SACY-1	Pan-neuron	119.5	151	88	29.875	2	Pan-neuron			Pan-neuron
mtq-2	MTQ-2	Pan-neuron	44.5	70	19	29.6667	2	Pan-neuron			Pan-neuron
top-2	TOP-2	Pan-neuron	192.5	225	160	29.6154	2	Pan-neuron			Pan-neuron
hrpf-1	HRPF-1	Pan-neuron	87.5	120	55	29.1667	2	Pan-neuron			Pan-neuron
C08B11.3	C08B11.3	Pan-neuron	14.5	25	4	29	2	Pan-neuron			Pan-neuron
dkf-2	DKF-2	Pan-neuron	14.5	18	11	29	2	Pan-neuron			Pan-neuron
M4.1	M4.1	Pan-neuron	43.5	55	32	29	2	Pan-neuron			Pan-neuron
prp-18	PRP-18	Pan-neuron	57.5	86	29	28.75	2	Pan-neuron			Pan-neuron
dcap-2	DCAP-2	Pan-neuron	28.5	30	27	28.5	2	Pan-neuron			Pan-neuron
T27C4.1	T27C4.1	Pan-neuron	28.5	37	20	28.5	2	Pan-neuron			Pan-neuron
F35H12.1	F35H12.1	Pan-neuron	14	18	10	28	2	Pan-neuron			Pan-neuron
rsy-1	RSY-1	Pan-neuron	14	16	12	28	2	Pan-neuron			Pan-neuron
nhr-119	NHR-119	Pan-neuron	27.5	28	27	27.5	2	Pan-neuron			Pan-neuron
F10G2.1	F10G2.1	Pan-neuron	82	141	23	27.3333	2	Pan-neuron			Pan-neuron
unc-104	UNC-104	Pan-neuron	122	171	73	27.1111	2	Pan-neuron			Pan-neuron
gtf-2h1	GTF-2H1	Pan-neuron	13.5	20	7	27	2	Pan-neuron			Pan-neuron
sax-2	SAX-2	Pan-neuron	13.5	21	6	27	2	Pan-neuron			Pan-neuron
tmc-1	TMC-1	Pan-neuron	13.5	13	14	27	2	Pan-neuron			Pan-neuron
Y53G8AM.8	Y53G8AM.8	Pan-neuron	26.5	33	20	26.5	2	Pan-neuron			Pan-neuron
unc-80	UNC-80	Pan-neuron	39.5	59	20	26.3333	2	Pan-neuron			Pan-neuron
F56E10.1	F56E10.1	Pan-neuron	13	19	7	26	2	Pan-neuron			Pan-neuron
tag-68	TAG-68	Pan-neuron	13	15	11	26	2	Pan-neuron			Pan-neuron
Y76B12C.6	Y76B12C.6	Pan-neuron	13	17	9	26	2	Pan-neuron			Pan-neuron
T26A5.6	T26A5.6	Pan-neuron	25.5	24	27	25.5	2	Pan-neuron			Pan-neuron
tbc-14	TBC-14	Pan-neuron	25.5	43	8	25.5	2	Pan-neuron			Pan-neuron
attf-2	ATTF-2	Pan-neuron	12.5	13	12	25	2	Pan-neuron			Pan-neuron
C35D10.12	C35D10.12	Pan-neuron	12.5	21	4	25	2	Pan-neuron			Pan-neuron
cab-1	CAB-1	Pan-neuron	25	28	22	25	2	Pan-neuron			Pan-neuron
K09A11.1	K09A11.1	Pan-neuron	12.5	12	13	25	2	Pan-neuron			Pan-neuron
repo-1	REPO-1	Pan-neuron	12.5	18	7	25	2	Pan-neuron			Pan-neuron
sgk-1	SGK-1	Pan-neuron	12.5	16	9	25	2	Pan-neuron			Pan-neuron
usp-5	USP-5	Pan-neuron	207.5	248	167	24.4118	2	Pan-neuron			Pan-neuron
tcc-1	TCC-1	Pan-neuron	421.5	538	305	24.0857	2	Pan-neuron			Pan-neuron
B0228.7	B0228.7	Pan-neuron	12	16	8	24	2	Pan-neuron			Pan-neuron
glb-19	GLB-19	Pan-neuron	12	21	3	24	2	Pan-neuron			Pan-neuron
grp-1	GRP-1	Pan-neuron	12	20	4	24	2	Pan-neuron			Pan-neuron
mix-1	MIX-1	Pan-neuron	48	58	38	24	2	Pan-neuron			Pan-neuron
twk-49	TWK-49	Pan-neuron	12	15	9	24	2	Pan-neuron			Pan-neuron
ZC8.6	ZC8.6	Pan-neuron	12	13	11	24	2	Pan-neuron			Pan-neuron
F21D5.5	F21D5.5	Pan-neuron	11.5	10	13	23	2	Pan-neuron			Pan-neuron
hint-3	HINT-3	Pan-neuron	11.5	16	7	23	2	Pan-neuron			Pan-neuron
mau-8	MAU-8	Pan-neuron	11.5	18	5	23	2	Pan-neuron			Pan-neuron
fubl-2	FUBL-2	Pan-neuron	68.5	87	50	22.8333	2	Pan-neuron			Pan-neuron
atgp-2	ATGP-2	Pan-neuron	68	73	63	22.6667	2	Pan-neuron			Pan-neuron
stau-1	STAU-1	Pan-neuron	34	43	25	22.6667	2	Pan-neuron			Pan-neuron
gei-3	GEI-3	Pan-neuron	22.5	35	10	22.5	2	Pan-neuron			Pan-neuron
unc-33	UNC-33	Pan-neuron	247.5	283	212	22.5	2	Pan-neuron			Pan-neuron
hars-1	HARS-1	Pan-neuron	55.5	72	39	22.2	2	Pan-neuron			Pan-neuron
lmn-1	LMN-1	Pan-neuron	22	20	24	22	2	Pan-neuron			Pan-neuron
mpz-1	MPZ-1	Pan-neuron	77	92	62	22	2	Pan-neuron			Pan-neuron
ntl-3	NTL-3	Pan-neuron	11	11	11	22	2	Pan-neuron			Pan-neuron
swsn-4	SWSN-4	Pan-neuron	11	15	7	22	2	Pan-neuron			Pan-neuron
pqn-87	PQN-87	Pan-neuron	120	160	80	21.8182	2	Pan-neuron			Pan-neuron
C14B9.8	C14B9.8	Pan-neuron	21.5	36	7	21.5	2	Pan-neuron			Pan-neuron
rabx-5	RABX-5	Pan-neuron	43	61	25	21.5	2	Pan-neuron			Pan-neuron
aakg-1	AAKG-1	Pan-neuron	64	80	48	21.3333	2	Pan-neuron			Pan-neuron
pkc-1	PKC-1	Pan-neuron	32	45	19	21.3333	2	Pan-neuron			Pan-neuron
alr-1	ALR-1	Pan-neuron	31.5	28	35	21	2	Pan-neuron			Pan-neuron
F14E5.2	F14E5.2	Pan-neuron	21	28	14	21	2	Pan-neuron			Pan-neuron
glct-3	GLCT-3	Pan-neuron	10.5	12	9	21	2	Pan-neuron			Pan-neuron
K03A1.4	K03A1.4	Pan-neuron	10.5	11	10	21	2	Pan-neuron			Pan-neuron
plrg-1	PLRG-1	Pan-neuron	10.5	18	3	21	2	Pan-neuron			Pan-neuron
larp-1	LARP-1	Pan-neuron	303.5	367	240	20.931	2	Pan-neuron			Pan-neuron
T01G1.2	T01G1.2	Pan-neuron	20.5	24	17	20.5	2	Pan-neuron			Pan-neuron
ama-1	AMA-1	Pan-neuron	10	12	8	20	2	Pan-neuron			Pan-neuron
ptc-1	PTC-1	Pan-neuron	10	9	11	20	2	Pan-neuron			Pan-neuron
vpr-1	VPR-1	Pan-neuron	59.5	88	31	19.8333	2	Pan-neuron			Pan-neuron
drp-1	DRP-1	Pan-neuron	98.5	96	101	19.7	2	Pan-neuron			Pan-neuron
pafo-1	PAFO-1	Pan-neuron	78.5	107	50	19.625	2	Pan-neuron			Pan-neuron
ran-2	RAN-2	Pan-neuron	401	509	293	19.561	2	Pan-neuron			Pan-neuron
abts-1	ABTS-1	Pan-neuron	116	146	86	19.3333	2	Pan-neuron			Pan-neuron
C29F7.2	C29F7.2	Pan-neuron	77	118	36	19.25	2	Pan-neuron			Pan-neuron
csn-1	CSN-1	Pan-neuron	38.5	42	35	19.25	2	Pan-neuron			Pan-neuron
apb-3	APB-3	Pan-neuron	9.5	11	8	19	2	Pan-neuron			Pan-neuron
bpl-1	BPL-1	Pan-neuron	28.5	48	9	19	2	Pan-neuron			Pan-neuron
byn-1	BYN-1	Pan-neuron	9.5	10	9	19	2	Pan-neuron			Pan-neuron
C17H12.10	C17H12.10	Pan-neuron	19	24	14	19	2	Pan-neuron			Pan-neuron
F58B4.5	F58B4.5	Pan-neuron	9.5	12	7	19	2	Pan-neuron			Pan-neuron
rga-6	RGA-6	Pan-neuron	9.5	7	12	19	2	Pan-neuron			Pan-neuron
rgs-1	RGS-1	Pan-neuron	9.5	17	2	19	2	Pan-neuron			Pan-neuron
Y39A1A.9	Y39A1A.9	Pan-neuron	9.5	14	5	19	2	Pan-neuron			Pan-neuron
F55A12.5	F55A12.5	Pan-neuron	56.5	86	27	18.8333	2	Pan-neuron			Pan-neuron
ben-1	BEN-1	Pan-neuron	28	33	23	18.6667	2	Pan-neuron			Pan-neuron
rnp-3	RNP-3	Pan-neuron	28	41	15	18.6667	2	Pan-neuron			Pan-neuron
EEED8.10	EEED8.10	Pan-neuron	93	104	82	18.6	2	Pan-neuron			Pan-neuron
lep-2	LEP-2	Pan-neuron	18.5	22	15	18.5	2	Pan-neuron			Pan-neuron
lfi-1	LFI-1	Pan-neuron	157	243	71	18.4706	2	Pan-neuron			Pan-neuron
mei-1	MEI-1	Pan-neuron	27.5	38	17	18.3333	2	Pan-neuron			Pan-neuron
F13H10.9	F13H10.9	Pan-neuron	9	14	4	18	2	Pan-neuron			Pan-neuron
F54G2.1	F54G2.1	Pan-neuron	45	73	17	18	2	Pan-neuron			Pan-neuron
frm-3	FRM-3	Pan-neuron	9	12	6	18	2	Pan-neuron			Pan-neuron
mrg-1	MRG-1	Pan-neuron	9	15	3	18	2	Pan-neuron			Pan-neuron
pde-4	PDE-4	Pan-neuron	18	22	14	18	2	Pan-neuron			Pan-neuron
ubh-1	UBH-1	Pan-neuron	9	13	5	18	2	Pan-neuron			Pan-neuron
ZC262.2	ZC262.2	Pan-neuron	36	55	17	18	2	Pan-neuron			Pan-neuron
ZK524.4	ZK524.4	Pan-neuron	9	12	6	18	2	Pan-neuron			Pan-neuron
mdf-1	MDF-1	Pan-neuron	53	53	53	17.6667	2	Pan-neuron			Pan-neuron
rabn-5	RABN-5	Pan-neuron	26	31	21	17.3333	2	Pan-neuron			Pan-neuron
tag-72	TAG-72	Pan-neuron	60	62	58	17.1429	2	Pan-neuron			Pan-neuron
blos-2	BLOS-2	Pan-neuron	8.5	11	6	17	2	Pan-neuron			Pan-neuron
daf-15	DAF-15	Pan-neuron	8.5	15	2	17	2	Pan-neuron			Pan-neuron
rpoa-1	RPOA-1	Pan-neuron	8.5	15	2	17	2	Pan-neuron			Pan-neuron
snfc-5	SNFC-5	Pan-neuron	8.5	13	4	17	2	Pan-neuron			Pan-neuron
trak-1	TRAK-1	Pan-neuron	51	53	49	17	2	Pan-neuron			Pan-neuron
imb-3	IMB-3	Pan-neuron	42	59	25	16.8	2	Pan-neuron			Pan-neuron
sel-5	SEL-5	Pan-neuron	42	50	34	16.8	2	Pan-neuron			Pan-neuron
klc-2	KLC-2	Pan-neuron	108.5	148	69	16.6923	2	Pan-neuron			Pan-neuron
ida-1	IDA-1	Pan-neuron	140.5	187	94	16.5294	2	Pan-neuron			Pan-neuron
fubl-1	FUBL-1	Pan-neuron	33	35	31	16.5	2	Pan-neuron			Pan-neuron
uaf-2	UAF-2	Pan-neuron	41	70	12	16.4	2	Pan-neuron			Pan-neuron
hecd-1	HECD-1	Pan-neuron	96.5	121	72	16.0833	2	Pan-neuron			Pan-neuron
add-2	ADD-2	Pan-neuron	8	14	2	16	2	Pan-neuron			Pan-neuron
ain-2	AIN-2	Pan-neuron	8	10	6	16	2	Pan-neuron			Pan-neuron
atic-1	ATIC-1	Pan-neuron	8	9	7	16	2	Pan-neuron			Pan-neuron
atln-1	ATLN-1	Pan-neuron	24	40	8	16	2	Pan-neuron			Pan-neuron
C16C10.8	C16C10.8	Pan-neuron	8	10	6	16	2	Pan-neuron			Pan-neuron
cat-2	CAT-2	Pan-neuron	8	7	9	16	2	Pan-neuron			Pan-neuron
emb-5	EMB-5	Pan-neuron	16	22	10	16	2	Pan-neuron			Pan-neuron
F49H12.3	F49H12.3	Pan-neuron	8	9	7	16	2	Pan-neuron			Pan-neuron
lin-45	LIN-45	Pan-neuron	8	10	6	16	2	Pan-neuron			Pan-neuron
paxt-1	PAXT-1	Pan-neuron	8	14	2	16	2	Pan-neuron			Pan-neuron
edc-3	EDC-3	Pan-neuron	47.5	61	34	15.8333	2	Pan-neuron			Pan-neuron
aatf-1	AATF-1	Pan-neuron	31.5	41	22	15.75	2	Pan-neuron			Pan-neuron
ppm-1.G	PPM-1.G	Pan-neuron	70.5	85	56	15.6667	2	Pan-neuron			Pan-neuron
vps-24	VPS-24	Pan-neuron	62.5	104	21	15.625	2	Pan-neuron			Pan-neuron
JC8.2	JC8.2	Pan-neuron	70	107	33	15.5556	2	Pan-neuron			Pan-neuron
mec-7	MEC-7	Pan-neuron	92	97	87	15.3333	2	Pan-neuron			Pan-neuron
C53H9.2	C53H9.2	Pan-neuron	183.5	238	129	15.2917	2	Pan-neuron			Pan-neuron
homt-1	HOMT-1	Pan-neuron	7.5	13	2	15	2	Pan-neuron			Pan-neuron
nhr-35	NHR-35	Pan-neuron	7.5	11	4	15	2	Pan-neuron			Pan-neuron
rab-28	RAB-28	Pan-neuron	7.5	12	3	15	2	Pan-neuron			Pan-neuron
sec-31	SEC-31	Pan-neuron	7.5	12	3	15	2	Pan-neuron			Pan-neuron
stim-1	STIM-1	Pan-neuron	7.5	7	8	15	2	Pan-neuron			Pan-neuron
Y24F12A.1	Y24F12A.1	Pan-neuron	7.5	7	8	15	2	Pan-neuron			Pan-neuron
maph-1.2	MAPH-1.2	Pan-neuron	52	66	38	14.8571	2	Pan-neuron			Pan-neuron
hxk-1	HXK-1	Pan-neuron	74	69	79	14.8	2	Pan-neuron			Pan-neuron
nst-1	NST-1	Pan-neuron	37	51	23	14.8	2	Pan-neuron			Pan-neuron
srpa-68	SRPA-68	Pan-neuron	29.5	23	36	14.75	2	Pan-neuron			Pan-neuron
F17C11.11	F17C11.11	Pan-neuron	22	37	7	14.6667	2	Pan-neuron			Pan-neuron
F21D5.7	F21D5.7	Pan-neuron	109	122	96	14.5333	2	Pan-neuron			Pan-neuron
gpdh-3	GPDH-3	Pan-neuron	14.5	14	15	14.5	2	Pan-neuron			Pan-neuron
sax-7	SAX-7	Pan-neuron	72.5	89	56	14.5	2	Pan-neuron			Pan-neuron
T05H10.1	T05H10.1	Pan-neuron	274	393	155	14.4211	2	Pan-neuron			Pan-neuron
ipla-1	IPLA-1	Pan-neuron	35.5	46	25	14.2	2	Pan-neuron			Pan-neuron
F44E5.4	F44E5.4	Pan-neuron	113	154	72	14.125	2	Pan-neuron			Pan-neuron
C49H3.6	C49H3.6	Pan-neuron	7	5	9	14	2	Pan-neuron			Pan-neuron
cgef-1	CGEF-1	Pan-neuron	7	12	2	14	2	Pan-neuron			Pan-neuron
gbf-1	GBF-1	Pan-neuron	28	39	17	14	2	Pan-neuron			Pan-neuron
imb-2	IMB-2	Pan-neuron	7	12	2	14	2	Pan-neuron			Pan-neuron
K07C11.7	K07C11.7	Pan-neuron	7	8	6	14	2	Pan-neuron			Pan-neuron
nsy-1	NSY-1	Pan-neuron	7	10	4	14	2	Pan-neuron			Pan-neuron
spds-1	SPDS-1	Pan-neuron	7	12	2	14	2	Pan-neuron			Pan-neuron
Y82E9BR.18	Y82E9BR.18	Pan-neuron	7	11	3	14	2	Pan-neuron			Pan-neuron
ret-1	RET-1	Pan-neuron	1162.5	1380	945	13.7574	2	Pan-neuron			Pan-neuron
rme-6	RME-6	Pan-neuron	48	52	44	13.7143	2	Pan-neuron			Pan-neuron
abcf-3	ABCF-3	Pan-neuron	13.5	14	13	13.5	2	Pan-neuron			Pan-neuron
cid-1	CID-1	Pan-neuron	13.5	20	7	13.5	2	Pan-neuron			Pan-neuron
emb-30	EMB-30	Pan-neuron	13.5	23	4	13.5	2	Pan-neuron			Pan-neuron
F18H3.4	F18H3.4	Pan-neuron	27	33	21	13.5	2	Pan-neuron			Pan-neuron
Y71F9AL.12	Y71F9AL.12	Pan-neuron	27	48	6	13.5	2	Pan-neuron			Pan-neuron
cct-5	CCT-5	Pan-neuron	261.5	336	187	13.4103	2	Pan-neuron			Pan-neuron
mec-12	MEC-12	Pan-neuron	20	18	22	13.3333	2	Pan-neuron			Pan-neuron
unc-44	UNC-44	Pan-neuron	4027	4812	3242	13.2904	2	Pan-neuron			Pan-neuron
aak-2	AAK-2	Pan-neuron	65.5	77	54	13.1	2	Pan-neuron			Pan-neuron
csn-6	CSN-6	Pan-neuron	32.5	61	4	13	2	Pan-neuron			Pan-neuron
dnj-17	DNJ-17	Pan-neuron	6.5	8	5	13	2	Pan-neuron			Pan-neuron
F18A11.5	F18A11.5	Pan-neuron	19.5	25	14	13	2	Pan-neuron			Pan-neuron
F26F4.9	F26F4.9	Pan-neuron	6.5	9	4	13	2	Pan-neuron			Pan-neuron
glb-14	GLB-14	Pan-neuron	13	17	9	13	2	Pan-neuron			Pan-neuron
guk-1	GUK-1	Pan-neuron	13	21	5	13	2	Pan-neuron			Pan-neuron
ints-5	INTS-5	Pan-neuron	13	20	6	13	2	Pan-neuron			Pan-neuron
lin-7	LIN-7	Pan-neuron	19.5	29	10	13	2	Pan-neuron			Pan-neuron
R08E3.3	R08E3.3	Pan-neuron	13	23	3	13	2	Pan-neuron			Pan-neuron
T21B10.3	T21B10.3	Pan-neuron	13	15	11	13	2	Pan-neuron			Pan-neuron
Y66H1A.4	Y66H1A.4	Pan-neuron	6.5	10	3	13	2	Pan-neuron			Pan-neuron
npp-10	NPP-10	Pan-neuron	25.5	44	7	12.75	2	Pan-neuron			Pan-neuron
ima-2	IMA-2	Pan-neuron	19	28	10	12.6667	2	Pan-neuron			Pan-neuron
F22G12.5	F22G12.5	Pan-neuron	12.5	18	7	12.5	2	Pan-neuron			Pan-neuron
icd-1	ICD-1	Pan-neuron	12.5	15	10	12.5	2	Pan-neuron			Pan-neuron
tsct-1	TSCT-1	Pan-neuron	25	31	19	12.5	2	Pan-neuron			Pan-neuron
aap-1	AAP-1	Pan-neuron	18.5	17	20	12.3333	2	Pan-neuron			Pan-neuron
ubh-4	UBH-4	Pan-neuron	37	66	8	12.3333	2	Pan-neuron			Pan-neuron
T07A9.10	T07A9.10	Pan-neuron	43	61	25	12.2857	2	Pan-neuron			Pan-neuron
unc-18	UNC-18	Pan-neuron	110	130	90	12.2222	2	Pan-neuron			Pan-neuron
ric-8	RIC-8	Pan-neuron	140.5	191	90	12.2174	2	Pan-neuron			Pan-neuron
T04A8.8	T04A8.8	Pan-neuron	30.5	53	8	12.2	2	Pan-neuron			Pan-neuron
aka-1	AKA-1	Pan-neuron	18	22	14	12	2	Pan-neuron			Pan-neuron
bag-1	BAG-1	Pan-neuron	6	9	3	12	2	Pan-neuron			Pan-neuron
clp-4	CLP-4	Pan-neuron	12	18	6	12	2	Pan-neuron			Pan-neuron
cyn-15	CYN-15	Pan-neuron	6	8	4	12	2	Pan-neuron			Pan-neuron
F23H11.2	F23H11.2	Pan-neuron	6	10	2	12	2	Pan-neuron			Pan-neuron
flad-1	FLAD-1	Pan-neuron	12	13	11	12	2	Pan-neuron			Pan-neuron
lin-52	LIN-52	Pan-neuron	6	9	3	12	2	Pan-neuron			Pan-neuron
rpb-2	RPB-2	Pan-neuron	6	10	2	12	2	Pan-neuron			Pan-neuron
sec-10	SEC-10	Pan-neuron	24	30	18	12	2	Pan-neuron			Pan-neuron
ubc-16	UBC-16	Pan-neuron	6	6	6	12	2	Pan-neuron			Pan-neuron
Y92H12BL.1	Y92H12BL.1	Pan-neuron	24	27	21	12	2	Pan-neuron			Pan-neuron
unc-70	UNC-70	Pan-neuron	378	542	214	11.8125	2	Pan-neuron			Pan-neuron
rpt-5	RPT-5	Pan-neuron	129.5	157	102	11.7727	2	Pan-neuron			Pan-neuron
W07E11.1	W07E11.1	Pan-neuron	253.5	318	189	11.5227	2	Pan-neuron			Pan-neuron
K07E3.4	K07E3.4	Pan-neuron	11.5	11	12	11.5	2	Pan-neuron			Pan-neuron
Y75B8A.25	Y75B8A.25	Pan-neuron	23	29	17	11.5	2	Pan-neuron			Pan-neuron
magu-3	MAGU-3	Pan-neuron	109	91	127	11.4737	2	Pan-neuron			Pan-neuron
nsf-1	NSF-1	Pan-neuron	22.5	24	21	11.25	2	Pan-neuron			Pan-neuron
T09B9.4	T09B9.4	Pan-neuron	22.5	33	12	11.25	2	Pan-neuron			Pan-neuron
pac-1	PAC-1	Pan-neuron	50.5	45	56	11.2222	2	Pan-neuron			Pan-neuron
yars-1	YARS-1	Pan-neuron	50.5	68	33	11.2222	2	Pan-neuron			Pan-neuron
cls-3	CLS-3	Pan-neuron	189.5	261	118	11.1471	2	Pan-neuron			Pan-neuron
D1069.3	D1069.3	Pan-neuron	39	50	28	11.1429	2	Pan-neuron			Pan-neuron
C13C4.4	C13C4.4	Pan-neuron	5.5	8	3	11	2	Pan-neuron			Pan-neuron
ctl-2	CTL-2	Pan-neuron	16.5	23	10	11	2	Pan-neuron			Pan-neuron
exc-5	EXC-5	Pan-neuron	5.5	8	3	11	2	Pan-neuron			Pan-neuron
F59F3.6	F59F3.6	Pan-neuron	11	13	9	11	2	Pan-neuron			Pan-neuron
fubl-3	FUBL-3	Pan-neuron	11	12	10	11	2	Pan-neuron			Pan-neuron
mpk-1	MPK-1	Pan-neuron	11	18	4	11	2	Pan-neuron			Pan-neuron
par-4	PAR-4	Pan-neuron	5.5	3	8	11	2	Pan-neuron			Pan-neuron
qdpr-1	QDPR-1	Pan-neuron	5.5	7	4	11	2	Pan-neuron			Pan-neuron
srpa-72	SRPA-72	Pan-neuron	5.5	3	8	11	2	Pan-neuron			Pan-neuron
trpp-3	TRPP-3	Pan-neuron	16.5	17	16	11	2	Pan-neuron			Pan-neuron
Y69H2.7	Y69H2.7	Pan-neuron	5.5	7	4	11	2	Pan-neuron			Pan-neuron
Y6B3B.4	Y6B3B.4	Pan-neuron	5.5	7	4	11	2	Pan-neuron			Pan-neuron
ZK370.4	ZK370.4	Pan-neuron	5.5	8	3	11	2	Pan-neuron			Pan-neuron
ppm-1.h	PPM-1.H	Pan-neuron	76.5	95	58	10.9286	2	Pan-neuron			Pan-neuron
rund-1	RUND-1	Pan-neuron	86.5	111	62	10.8125	2	Pan-neuron			Pan-neuron
acbp-5	ACBP-5	Pan-neuron	16	24	8	10.6667	2	Pan-neuron			Pan-neuron
H14E04.2	H14E04.2	Pan-neuron	53	73	33	10.6	2	Pan-neuron			Pan-neuron
T23C6.4	T23C6.4	Pan-neuron	126.5	202	51	10.5417	2	Pan-neuron			Pan-neuron
adsl-1	ADSL-1	Pan-neuron	21	19	23	10.5	2	Pan-neuron			Pan-neuron
mbk-2	MBK-2	Pan-neuron	10.5	11	10	10.5	2	Pan-neuron			Pan-neuron
mtm-9	MTM-9	Pan-neuron	10.5	17	4	10.5	2	Pan-neuron			Pan-neuron
T19B4.3	T19B4.3	Pan-neuron	10.5	17	4	10.5	2	Pan-neuron			Pan-neuron
T24B1.1	T24B1.1	Pan-neuron	31.5	38	25	10.5	2	Pan-neuron			Pan-neuron
Y50D7A.3	Y50D7A.3	Pan-neuron	21	23	19	10.5	2	Pan-neuron			Pan-neuron
zyg-12	ZYG-12	Pan-neuron	94.5	130	59	10.5	2	Pan-neuron			Pan-neuron
unc-41	UNC-41	Pan-neuron	420	537	303	10.3704	2	Pan-neuron			Pan-neuron
toca-1	TOCA-1	Pan-neuron	57	67	47	10.3636	2	Pan-neuron			Pan-neuron
ric-4	RIC-4	Pan-neuron	636	733	539	10.3415	2	Pan-neuron			Pan-neuron
sup-26	SUP-26	Pan-neuron	36	52	20	10.2857	2	Pan-neuron			Pan-neuron
spg-7	SPG-7	Pan-neuron	20.5	24	17	10.25	2	Pan-neuron			Pan-neuron
ttc-4	TTC-4	Pan-neuron	46	55	37	10.2222	2	Pan-neuron			Pan-neuron
F40F8.11	F40F8.11	Pan-neuron	267	383	151	10.0755	2	Pan-neuron			Pan-neuron
blos-7	BLOS-7	Pan-neuron	15	21	9	10	2	Pan-neuron			Pan-neuron
cand-1	CAND-1	Pan-neuron	15	28	2	10	2	Pan-neuron			Pan-neuron
F29A7.4	F29A7.4	Pan-neuron	5	6	4	10	2	Pan-neuron			Pan-neuron
F48C1.6	F48C1.6	Pan-neuron	5	7	3	10	2	Pan-neuron			Pan-neuron
F56A8.3	F56A8.3	Pan-neuron	5	7	3	10	2	Pan-neuron			Pan-neuron
kcc-2	KCC-2	Pan-neuron	5	7	3	10	2	Pan-neuron			Pan-neuron
klp-7	KLP-7	Pan-neuron	45	41	49	10	2	Pan-neuron			Pan-neuron
mdt-28	MDT-28	Pan-neuron	5	7	3	10	2	Pan-neuron			Pan-neuron
nepr-1	NEPR-1	Pan-neuron	5	6	4	10	2	Pan-neuron			Pan-neuron
nubp-1	NUBP-1	Pan-neuron	15	28	2	10	2	Pan-neuron			Pan-neuron
pfd-5	PFD-5	Pan-neuron	5	8	2	10	2	Pan-neuron			Pan-neuron
T23F2.2	T23F2.2	Pan-neuron	25	30	20	10	2	Pan-neuron			Pan-neuron
vms-1	VMS-1	Pan-neuron	25	28	22	10	2	Pan-neuron			Pan-neuron
W03F9.1	W03F9.1	Pan-neuron	5	7	3	10	2	Pan-neuron			Pan-neuron
eftu-2	EFTU-2	Pan-neuron	124	168	80	9.92	2	Pan-neuron			Pan-neuron
chp-1	CHP-1	Pan-neuron	39.5	71	8	9.875	2	Pan-neuron			Pan-neuron
wars-1	WARS-1	Pan-neuron	197	236	158	9.85	2	Pan-neuron			Pan-neuron
unc-16	UNC-16	Pan-neuron	54	76	32	9.81818	2	Pan-neuron			Pan-neuron
ZK1307.1	ZK1307.1	Pan-neuron	246.5	337	156	9.66667	2	Pan-neuron			Pan-neuron
unc-115	UNC-115	Pan-neuron	67.5	87	48	9.64286	2	Pan-neuron			Pan-neuron
spc-1	SPC-1	Pan-neuron	298	419	177	9.6129	2	Pan-neuron			Pan-neuron
zyg-9	ZYG-9	Pan-neuron	71.5	103	40	9.53333	2	Pan-neuron			Pan-neuron
Y57G11C.22	Y57G11C.22	Pan-neuron	90.5	108	73	9.52632	2	Pan-neuron			Pan-neuron
egl-8	EGL-8	Pan-neuron	176	203	149	9.51351	2	Pan-neuron			Pan-neuron
C06A8.8	C06A8.8	Pan-neuron	9.5	16	3	9.5	2	Pan-neuron			Pan-neuron
cmk-1	CMK-1	Pan-neuron	28.5	52	5	9.5	2	Pan-neuron			Pan-neuron
ife-3	IFE-3	Pan-neuron	9.5	16	3	9.5	2	Pan-neuron			Pan-neuron
Y105E8A.1	Y105E8A.1	Pan-neuron	9.5	13	6	9.5	2	Pan-neuron			Pan-neuron
T19C3.4	T19C3.4	Pan-neuron	37.5	42	33	9.375	2	Pan-neuron			Pan-neuron
Y44A6D.2	Y44A6D.2	Pan-neuron	37.5	49	26	9.375	2	Pan-neuron			Pan-neuron
H34C03.2	H34C03.2	Pan-neuron	14	21	7	9.33333	2	Pan-neuron			Pan-neuron
F49E2.5	F49E2.5	Pan-neuron	323.5	444	203	9.24286	2	Pan-neuron			Pan-neuron
farl-11	FARL-11	Pan-neuron	92	115	69	9.2	2	Pan-neuron			Pan-neuron
ztf-7	ZTF-7	Pan-neuron	27.5	31	24	9.16667	2	Pan-neuron			Pan-neuron
nol-58	NOL-58	Pan-neuron	123.5	174	73	9.14815	2	Pan-neuron			Pan-neuron
magi-1	MAGI-1	Pan-neuron	64	86	42	9.14286	2	Pan-neuron			Pan-neuron
Y14H12B.1	Y14H12B.1	Pan-neuron	32	46	18	9.14286	2	Pan-neuron			Pan-neuron
C06E1.9	C06E1.9	Pan-neuron	132	165	99	9.10345	2	Pan-neuron			Pan-neuron
ppk-2	PPK-2	Pan-neuron	91	98	84	9.1	2	Pan-neuron			Pan-neuron
C01F1.6	C01F1.6	Pan-neuron	4.5	3	6	9	2	Pan-neuron			Pan-neuron
C03B1.7	C03B1.7	Pan-neuron	4.5	6	3	9	2	Pan-neuron			Pan-neuron
ccdc-149	CCDC-149	Pan-neuron	27	37	17	9	2	Pan-neuron			Pan-neuron
ctl-1	CTL-1	Pan-neuron	58.5	83	34	9	2	Pan-neuron			Pan-neuron
F09C8.2	F09C8.2	Pan-neuron	4.5	6	3	9	2	Pan-neuron			Pan-neuron
F48E8.2	F48E8.2	Pan-neuron	13.5	21	6	9	2	Pan-neuron			Pan-neuron
far-2	FAR-2	Pan-neuron	4.5	2	7	9	2	Pan-neuron			Pan-neuron
gst-24	GST-24	Pan-neuron	4.5	7	2	9	2	Pan-neuron			Pan-neuron
hmg-1.1	HMG-1.1	Pan-neuron	4.5	6	3	9	2	Pan-neuron			Pan-neuron
let-49	LET-49	Pan-neuron	4.5	5	4	9	2	Pan-neuron			Pan-neuron
max-1	MAX-1	Pan-neuron	4.5	7	2	9	2	Pan-neuron			Pan-neuron
pir-1	PIR-1	Pan-neuron	27	42	12	9	2	Pan-neuron			Pan-neuron
plst-1	PLST-1	Pan-neuron	49.5	52	47	9	2	Pan-neuron			Pan-neuron
rle-1	RLE-1	Pan-neuron	4.5	5	4	9	2	Pan-neuron			Pan-neuron
rpt-2	RPT-2	Pan-neuron	63	78	48	9	2	Pan-neuron			Pan-neuron
T19C3.3	T19C3.3	Pan-neuron	4.5	4	5	9	2	Pan-neuron			Pan-neuron
unc-64	UNC-64	Pan-neuron	13.5	23	4	9	2	Pan-neuron			Pan-neuron
Y119C1A.1	Y119C1A.1	Pan-neuron	13.5	20	7	9	2	Pan-neuron			Pan-neuron
Y72A10A.1	Y72A10A.1	Pan-neuron	9	9	9	9	2	Pan-neuron			Pan-neuron
ZK154.4	ZK154.4	Pan-neuron	4.5	6	3	9	2	Pan-neuron			Pan-neuron
apb-1	APB-1	Pan-neuron	236.5	294	179	8.92453	2	Pan-neuron			Pan-neuron
dnj-19	DNJ-19	Pan-neuron	58	75	41	8.92308	2	Pan-neuron			Pan-neuron
frl-1	FRL-1	Pan-neuron	53.5	58	49	8.91667	2	Pan-neuron			Pan-neuron
swsn-6	SWSN-6	Pan-neuron	35.5	44	27	8.875	2	Pan-neuron			Pan-neuron
denn-4	DENN-4	Pan-neuron	44	46	42	8.8	2	Pan-neuron			Pan-neuron
eat-16	EAT-16	Pan-neuron	39.5	41	38	8.77778	2	Pan-neuron			Pan-neuron
cogc-2	COGC-2	Pan-neuron	17.5	14	21	8.75	2	Pan-neuron			Pan-neuron
paa-1	PAA-1	Pan-neuron	17.5	27	8	8.75	2	Pan-neuron			Pan-neuron
ifg-1	IFG-1	Pan-neuron	170	240	100	8.71795	2	Pan-neuron			Pan-neuron
glb-24	GLB-24	Pan-neuron	30.5	46	15	8.71429	2	Pan-neuron			Pan-neuron
pacs-1	PACS-1	Pan-neuron	74	82	66	8.70588	2	Pan-neuron			Pan-neuron
csn-3	CSN-3	Pan-neuron	69.5	80	59	8.6875	2	Pan-neuron			Pan-neuron
txdc-9	TXDC-9	Pan-neuron	13	18	8	8.66667	2	Pan-neuron			Pan-neuron
eif-2beta	EIF-2BETA	Pan-neuron	34.5	56	13	8.625	2	Pan-neuron			Pan-neuron
vig-1	VIG-1	Pan-neuron	241.5	323	160	8.625	2	Pan-neuron			Pan-neuron
hrpu-2	HRPU-2	Pan-neuron	21.5	21	22	8.6	2	Pan-neuron			Pan-neuron
map-2	MAP-2	Pan-neuron	64.5	75	54	8.6	2	Pan-neuron			Pan-neuron
B0361.3	B0361.3	Pan-neuron	8.5	9	8	8.5	2	Pan-neuron			Pan-neuron
lim-9	LIM-9	Pan-neuron	17	23	11	8.5	2	Pan-neuron			Pan-neuron
plp-1	PLP-1	Pan-neuron	17	17	17	8.5	2	Pan-neuron			Pan-neuron
tbc-12	TBC-12	Pan-neuron	8.5	11	6	8.5	2	Pan-neuron			Pan-neuron
unc-26	UNC-26	Pan-neuron	8.5	10	7	8.5	2	Pan-neuron			Pan-neuron
F38A1.8	F38A1.8	Pan-neuron	156.5	226	87	8.45946	2	Pan-neuron			Pan-neuron
unc-25	UNC-25	Pan-neuron	672	703	641	8.45283	2	Pan-neuron			Pan-neuron
ech-7	ECH-7	Pan-neuron	21	31	11	8.4	2	Pan-neuron			Pan-neuron
alh-6	ALH-6	Pan-neuron	12.5	14	11	8.33333	2	Pan-neuron			Pan-neuron
ctr-9	CTR-9	Pan-neuron	37.5	55	20	8.33333	2	Pan-neuron			Pan-neuron
gck-3	GCK-3	Pan-neuron	16.5	21	12	8.25	2	Pan-neuron			Pan-neuron
lmd-3	LMD-3	Pan-neuron	310.5	399	222	8.17105	2	Pan-neuron			Pan-neuron
Y94H6A.10	Y94H6A.10	Pan-neuron	49	72	26	8.16667	2	Pan-neuron			Pan-neuron
nab-1	NAB-1	Pan-neuron	61	72	50	8.13333	2	Pan-neuron			Pan-neuron
H35B03.1	H35B03.1	Pan-neuron	44.5	27	62	8.09091	2	Pan-neuron			Pan-neuron
egl-10	EGL-10	Pan-neuron	40	56	24	8	2	Pan-neuron			Pan-neuron
F09C3.2	F09C3.2	Pan-neuron	4	5	3	8	2	Pan-neuron			Pan-neuron
F43C9.2	F43C9.2	Pan-neuron	4	5	3	8	2	Pan-neuron			Pan-neuron
F57B7.2	F57B7.2	Pan-neuron	164	239	89	8	2	Pan-neuron			Pan-neuron
F59E12.1	F59E12.1	Pan-neuron	4	6	2	8	2	Pan-neuron			Pan-neuron
ifet-1	IFET-1	Pan-neuron	12	21	3	8	2	Pan-neuron			Pan-neuron
K07C5.3	K07C5.3	Pan-neuron	4	5	3	8	2	Pan-neuron			Pan-neuron
pes-4	PES-4	Pan-neuron	4	3	5	8	2	Pan-neuron			Pan-neuron
pod-1	POD-1	Pan-neuron	20	18	22	8	2	Pan-neuron			Pan-neuron
rnr-2	RNR-2	Pan-neuron	12	19	5	8	2	Pan-neuron			Pan-neuron
tmem-131	TMEM-131	Pan-neuron	20	26	14	8	2	Pan-neuron			Pan-neuron
Y57E12AL.6	Y57E12AL.6	Pan-neuron	4	6	2	8	2	Pan-neuron			Pan-neuron
yop-1	YOP-1	Pan-neuron	4	5	3	8	2	Pan-neuron			Pan-neuron
cpf-2	CPF-2	Pan-neuron	155.5	237	74	7.97436	2	Pan-neuron			Pan-neuron
rme-1	RME-1	Pan-neuron	79.5	90	69	7.95	2	Pan-neuron			Pan-neuron
gtbp-1	GTBP-1	Pan-neuron	134.5	162	107	7.91176	2	Pan-neuron			Pan-neuron
cpx-1	CPX-1	Pan-neuron	98.5	135	62	7.88	2	Pan-neuron			Pan-neuron
scyl-1	SCYL-1	Pan-neuron	161	177	145	7.85366	2	Pan-neuron			Pan-neuron
atg-4.1	ATG-4.1	Pan-neuron	39	49	29	7.8	2	Pan-neuron			Pan-neuron
tomm-70	TOMM-70	Pan-neuron	93.5	104	83	7.79167	2	Pan-neuron			Pan-neuron
ZK546.2	ZK546.2	Pan-neuron	70	83	57	7.77778	2	Pan-neuron			Pan-neuron
atg-2	ATG-2	Pan-neuron	15.5	26	5	7.75	2	Pan-neuron			Pan-neuron
pes-7	PES-7	Pan-neuron	316.5	393	240	7.71951	2	Pan-neuron			Pan-neuron
egl-4	EGL-4	Pan-neuron	69	69	69	7.66667	2	Pan-neuron			Pan-neuron
gspd-1	GSPD-1	Pan-neuron	11.5	15	8	7.66667	2	Pan-neuron			Pan-neuron
snx-3	SNX-3	Pan-neuron	11.5	13	10	7.66667	2	Pan-neuron			Pan-neuron
W02B8.2	W02B8.2	Pan-neuron	76	109	43	7.6	2	Pan-neuron			Pan-neuron
aex-6	AEX-6	Pan-neuron	7.5	11	4	7.5	2	Pan-neuron			Pan-neuron
C05D11.8	C05D11.8	Pan-neuron	7.5	13	2	7.5	2	Pan-neuron			Pan-neuron
F20H11.1	F20H11.1	Pan-neuron	7.5	8	7	7.5	2	Pan-neuron			Pan-neuron
F35G12.12	F35G12.12	Pan-neuron	7.5	3	12	7.5	2	Pan-neuron			Pan-neuron
F44E2.6	F44E2.6	Pan-neuron	7.5	13	2	7.5	2	Pan-neuron			Pan-neuron
R31.2	R31.2	Pan-neuron	15	24	6	7.5	2	Pan-neuron			Pan-neuron
T24H7.3	T24H7.3	Pan-neuron	7.5	11	4	7.5	2	Pan-neuron			Pan-neuron
cct-8	CCT-8	Pan-neuron	594	730	458	7.4717	2	Pan-neuron			Pan-neuron
C16C2.4	C16C2.4	Pan-neuron	41	43	39	7.45455	2	Pan-neuron			Pan-neuron
drn-1	DRN-1	Pan-neuron	11	16	6	7.33333	2	Pan-neuron			Pan-neuron
rhgf-1	RHGF-1	Pan-neuron	33	47	19	7.33333	2	Pan-neuron			Pan-neuron
hpo-11	HPO-11	Pan-neuron	14.5	22	7	7.25	2	Pan-neuron			Pan-neuron
rpn-13	RPN-13	Pan-neuron	14.5	23	6	7.25	2	Pan-neuron			Pan-neuron
unc-43	UNC-43	Pan-neuron	43.5	53	34	7.25	2	Pan-neuron			Pan-neuron
arl-3	ARL-3	Pan-neuron	36	45	27	7.2	2	Pan-neuron			Pan-neuron
amph-1	AMPH-1	Pan-neuron	21.5	32	11	7.16667	2	Pan-neuron			Pan-neuron
ntl-4	NTL-4	Pan-neuron	53	63	43	7.06667	2	Pan-neuron			Pan-neuron
alh-4	ALH-4	Pan-neuron	10.5	9	12	7	2	Pan-neuron			Pan-neuron
C43E11.12	C43E11.12	Pan-neuron	7	10	4	7	2	Pan-neuron			Pan-neuron
cdc-48.1	CDC-48.1	Pan-neuron	10.5	13	8	7	2	Pan-neuron			Pan-neuron
F19C7.8	F19C7.8	Pan-neuron	7	9	5	7	2	Pan-neuron			Pan-neuron
glb-18	GLB-18	Pan-neuron	17.5	25	10	7	2	Pan-neuron			Pan-neuron
gos-28	GOS-28	Pan-neuron	3.5	4	3	7	2	Pan-neuron			Pan-neuron
ipla-6	IPLA-6	Pan-neuron	3.5	3	4	7	2	Pan-neuron			Pan-neuron
swsn-2.2	SWSN-2.2	Pan-neuron	3.5	4	3	7	2	Pan-neuron			Pan-neuron
T28F2.2	T28F2.2	Pan-neuron	3.5	5	2	7	2	Pan-neuron			Pan-neuron
uri-1	URI-1	Pan-neuron	3.5	3	4	7	2	Pan-neuron			Pan-neuron
vps-2	VPS-2	Pan-neuron	3.5	5	2	7	2	Pan-neuron			Pan-neuron
vps-60	VPS-60	Pan-neuron	14	24	4	7	2	Pan-neuron			Pan-neuron
Y39A1A.21	Y39A1A.21	Pan-neuron	3.5	5	2	7	2	Pan-neuron			Pan-neuron
Y39A1A.3	Y39A1A.3	Pan-neuron	17.5	26	9	7	2	Pan-neuron			Pan-neuron
Y57G11C.3	Y57G11C.3	Pan-neuron	7	12	2	7	2	Pan-neuron			Pan-neuron
hel-1	HEL-1	Pan-neuron	128.5	124	133	6.94595	2	Pan-neuron			Pan-neuron
osm-10	OSM-10	Pan-neuron	131.5	152	111	6.92105	2	Pan-neuron			Pan-neuron
mbl-1	MBL-1	Pan-neuron	17	23	11	6.8	2	Pan-neuron			Pan-neuron
C37C3.2	C37C3.2	Pan-neuron	98	122	74	6.75862	2	Pan-neuron			Pan-neuron
tbcb-1	TBCB-1	Pan-neuron	73.5	119	28	6.68182	2	Pan-neuron			Pan-neuron
pcyt-2.1	PCYT-2.1	Pan-neuron	20	30	10	6.66667	2	Pan-neuron			Pan-neuron
dgk-1	DGK-1	Pan-neuron	26.5	33	20	6.625	2	Pan-neuron			Pan-neuron
gpx-2	GPX-2	Pan-neuron	132	167	97	6.6	2	Pan-neuron			Pan-neuron
cmd-1	CMD-1	Pan-neuron	39.5	43	36	6.58333	2	Pan-neuron			Pan-neuron
tfg-1	TFG-1	Pan-neuron	29.5	37	22	6.55556	2	Pan-neuron			Pan-neuron
gob-1	GOB-1	Pan-neuron	6.5	10	3	6.5	2	Pan-neuron			Pan-neuron
mob-2	MOB-2	Pan-neuron	6.5	11	2	6.5	2	Pan-neuron			Pan-neuron
trpp-6	TRPP-6	Pan-neuron	6.5	9	4	6.5	2	Pan-neuron			Pan-neuron
mrck-1	MRCK-1	Pan-neuron	58	74	42	6.44444	2	Pan-neuron			Pan-neuron
maph-1.1	MAPH-1.1	Pan-neuron	135	173	97	6.42857	2	Pan-neuron			Pan-neuron
eak-7	EAK-7	Pan-neuron	60.5	97	24	6.36842	2	Pan-neuron			Pan-neuron
unc-73	UNC-73	Pan-neuron	640	663	617	6.33663	2	Pan-neuron			Pan-neuron
hpo-34	HPO-34	Pan-neuron	19	30	8	6.33333	2	Pan-neuron			Pan-neuron
msi-1	MSI-1	Pan-neuron	9.5	16	3	6.33333	2	Pan-neuron			Pan-neuron
spat-2	SPAT-2	Pan-neuron	34.5	48	21	6.27273	2	Pan-neuron			Pan-neuron
soc-2	SOC-2	Pan-neuron	40.5	42	39	6.23077	2	Pan-neuron			Pan-neuron
clp-1	CLP-1	Pan-neuron	43.5	37	50	6.21429	2	Pan-neuron			Pan-neuron
asps-1	ASPS-1	Pan-neuron	18.5	21	16	6.16667	2	Pan-neuron			Pan-neuron
F27D4.4	F27D4.4	Pan-neuron	98	138	58	6.125	2	Pan-neuron			Pan-neuron
sbds-1	SBDS-1	Pan-neuron	27.5	37	18	6.11111	2	Pan-neuron			Pan-neuron
spg-20	SPG-20	Pan-neuron	70	85	55	6.08696	2	Pan-neuron			Pan-neuron
iffb-1	IFFB-1	Pan-neuron	106.5	124	89	6.08571	2	Pan-neuron			Pan-neuron
cct-2	CCT-2	Pan-neuron	227.5	267	188	6.06667	2	Pan-neuron			Pan-neuron
ddx-15	DDX-15	Pan-neuron	3	4	2	6	2	Pan-neuron			Pan-neuron
F58A6.1	F58A6.1	Pan-neuron	6	7	5	6	2	Pan-neuron			Pan-neuron
gap-2	GAP-2	Pan-neuron	3	4	2	6	2	Pan-neuron			Pan-neuron
hil-1	HIL-1	Pan-neuron	6	10	2	6	2	Pan-neuron			Pan-neuron
mrpl-49	MRPL-49	Pan-neuron	3	4	2	6	2	Pan-neuron			Pan-neuron
pis-1	PIS-1	Pan-neuron	15	27	3	6	2	Pan-neuron			Pan-neuron
sid-3	SID-3	Pan-neuron	9	9	9	6	2	Pan-neuron			Pan-neuron
smg-3	SMG-3	Pan-neuron	3	2	4	6	2	Pan-neuron			Pan-neuron
smgl-2	SMGL-2	Pan-neuron	3	4	2	6	2	Pan-neuron			Pan-neuron
swp-1	SWP-1	Pan-neuron	3	4	2	6	2	Pan-neuron			Pan-neuron
tiar-2	TIAR-2	Pan-neuron	3	2	4	6	2	Pan-neuron			Pan-neuron
W02H5.19	W02H5.19	Pan-neuron	6	9	3	6	2	Pan-neuron			Pan-neuron
Y75B8A.24	Y75B8A.24	Pan-neuron	6	10	2	6	2	Pan-neuron			Pan-neuron
Y38E10A.22	Y38E10A.22	Pan-neuron	65.5	87	44	5.95455	2	Pan-neuron			Pan-neuron
edc-4	EDC-4	Pan-neuron	97	137	57	5.87879	2	Pan-neuron			Pan-neuron
sdhb-1	SDHB-1	Pan-neuron	20.5	31	10	5.85714	2	Pan-neuron			Pan-neuron
szy-2	SZY-2	Pan-neuron	32	46	18	5.81818	2	Pan-neuron			Pan-neuron
akt-2	AKT-2	Pan-neuron	11.5	18	5	5.75	2	Pan-neuron			Pan-neuron
dsh-1	DSH-1	Pan-neuron	11.5	16	7	5.75	2	Pan-neuron			Pan-neuron
ruvb-1	RUVB-1	Pan-neuron	11.5	13	10	5.75	2	Pan-neuron			Pan-neuron
syx-18	SYX-18	Pan-neuron	40	49	31	5.71429	2	Pan-neuron			Pan-neuron
unc-116	UNC-116	Pan-neuron	91	109	73	5.6875	2	Pan-neuron			Pan-neuron
cnb-1	CNB-1	Pan-neuron	8.5	12	5	5.66667	2	Pan-neuron			Pan-neuron
cytb-5.2	CYTB-5.2	Pan-neuron	8.5	12	5	5.66667	2	Pan-neuron			Pan-neuron
gro-1	GRO-1	Pan-neuron	8.5	9	8	5.66667	2	Pan-neuron			Pan-neuron
sars-1	SARS-1	Pan-neuron	93.5	111	76	5.66667	2	Pan-neuron			Pan-neuron
egl-45	EGL-45	Pan-neuron	116	147	85	5.65854	2	Pan-neuron			Pan-neuron
B0507.2	B0507.2	Pan-neuron	14	15	13	5.6	2	Pan-neuron			Pan-neuron
mvk-1	MVK-1	Pan-neuron	112	135	89	5.6	2	Pan-neuron			Pan-neuron
Y76A2B.5	Y76A2B.5	Pan-neuron	28	43	13	5.6	2	Pan-neuron			Pan-neuron
frm-1	FRM-1	Pan-neuron	169	202	136	5.54098	2	Pan-neuron			Pan-neuron
dnc-4	DNC-4	Pan-neuron	36	51	21	5.53846	2	Pan-neuron			Pan-neuron
cst-1	CST-1	Pan-neuron	58	78	38	5.52381	2	Pan-neuron			Pan-neuron
alh-13	ALH-13	Pan-neuron	11	12	10	5.5	2	Pan-neuron			Pan-neuron
F47B8.3	F47B8.3	Pan-neuron	5.5	9	2	5.5	2	Pan-neuron			Pan-neuron
ipla-3	IPLA-3	Pan-neuron	11	14	8	5.5	2	Pan-neuron			Pan-neuron
mdt-10	MDT-10	Pan-neuron	11	16	6	5.5	2	Pan-neuron			Pan-neuron
rbm-17	RBM-17	Pan-neuron	5.5	6	5	5.5	2	Pan-neuron			Pan-neuron
tbc-10	TBC-10	Pan-neuron	5.5	2	9	5.5	2	Pan-neuron			Pan-neuron
thoc-5	THOC-5	Pan-neuron	16.5	19	14	5.5	2	Pan-neuron			Pan-neuron
ubq-2	UBQ-2	Pan-neuron	285.5	406	165	5.49038	2	Pan-neuron			Pan-neuron
kars-1	KARS-1	Pan-neuron	74	88	60	5.48148	2	Pan-neuron			Pan-neuron
pqn-59	PQN-59	Pan-neuron	92.5	98	87	5.44118	2	Pan-neuron			Pan-neuron
cnk-1	CNK-1	Pan-neuron	38	56	20	5.42857	2	Pan-neuron			Pan-neuron
ndx-1	NDX-1	Pan-neuron	13.5	20	7	5.4	2	Pan-neuron			Pan-neuron
npl-4.1	NPL-4.1	Pan-neuron	48.5	55	42	5.38889	2	Pan-neuron			Pan-neuron
C41D11.6	C41D11.6	Pan-neuron	35	34	36	5.38462	2	Pan-neuron			Pan-neuron
ppm-1.A	PPM-1.A	Pan-neuron	29.5	43	16	5.36364	2	Pan-neuron			Pan-neuron
pas-2	PAS-2	Pan-neuron	16	26	6	5.33333	2	Pan-neuron			Pan-neuron
cls-2	CLS-2	Pan-neuron	409.5	532	287	5.31818	2	Pan-neuron			Pan-neuron
ehs-1	EHS-1	Pan-neuron	34.5	35	34	5.30769	2	Pan-neuron			Pan-neuron
rcan-1	RCAN-1	Pan-neuron	45	51	39	5.29412	2	Pan-neuron			Pan-neuron
F39B2.3	F39B2.3	Pan-neuron	18.5	32	5	5.28571	2	Pan-neuron			Pan-neuron
vps-4	VPS-4	Pan-neuron	58	70	46	5.27273	2	Pan-neuron			Pan-neuron
C18B2.5	C18B2.5	Pan-neuron	70.5	101	40	5.22222	2	Pan-neuron			Pan-neuron
eif-3.C	EIF-3.C	Pan-neuron	23.5	33	14	5.22222	2	Pan-neuron			Pan-neuron
let-711	LET-711	Pan-neuron	41.5	30	53	5.1875	2	Pan-neuron			Pan-neuron
abce-1	ABCE-1	Pan-neuron	15.5	21	10	5.16667	2	Pan-neuron			Pan-neuron
usp-14	USP-14	Pan-neuron	15.5	26	5	5.16667	2	Pan-neuron			Pan-neuron
gop-2	GOP-2	Pan-neuron	59	94	24	5.13043	2	Pan-neuron			Pan-neuron
hmg-4	HMG-4	Pan-neuron	23	26	20	5.11111	2	Pan-neuron			Pan-neuron
let-413	LET-413	Pan-neuron	74	90	58	5.10345	2	Pan-neuron			Pan-neuron
ncap-1	NCAP-1	Pan-neuron	30.5	38	23	5.08333	2	Pan-neuron			Pan-neuron
lin-2	LIN-2	Pan-neuron	45.5	55	36	5.05556	2	Pan-neuron			Pan-neuron
C44B7.7	C44B7.7	Pan-neuron	2.5	3	2	5	2	Pan-neuron			Pan-neuron
C56C10.7	C56C10.7	Pan-neuron	2.5	3	2	5	2	Pan-neuron			Pan-neuron
cey-1	CEY-1	Pan-neuron	37.5	52	23	5	2	Pan-neuron			Pan-neuron
cox-4	COX-4	Pan-neuron	7.5	5	10	5	2	Pan-neuron			Pan-neuron
D2030.11	D2030.11	Pan-neuron	2.5	3	2	5	2	Pan-neuron			Pan-neuron
F26F4.12	F26F4.12	Pan-neuron	5	7	3	5	2	Pan-neuron			Pan-neuron
F37F2.2	F37F2.2	Pan-neuron	2.5	3	2	5	2	Pan-neuron			Pan-neuron
hda-2	HDA-2	Pan-neuron	35	43	27	5	2	Pan-neuron			Pan-neuron
klp-3	KLP-3	Pan-neuron	2.5	2	3	5	2	Pan-neuron			Pan-neuron
letm-1	LETM-1	Pan-neuron	5	7	3	5	2	Pan-neuron			Pan-neuron
mct-4	MCT-4	Pan-neuron	22.5	29	16	5	2	Pan-neuron			Pan-neuron
mdt-22	MDT-22	Pan-neuron	2.5	3	2	5	2	Pan-neuron			Pan-neuron
mig-5	MIG-5	Pan-neuron	2.5	2	3	5	2	Pan-neuron			Pan-neuron
mob-4	MOB-4	Pan-neuron	2.5	3	2	5	2	Pan-neuron			Pan-neuron
pqn-85	PQN-85	Pan-neuron	2.5	3	2	5	2	Pan-neuron			Pan-neuron
R06C1.4	R06C1.4	Pan-neuron	2.5	3	2	5	2	Pan-neuron			Pan-neuron
vem-1	VEM-1	Pan-neuron	5	5	5	5	2	Pan-neuron			Pan-neuron
ncl-1	NCL-1	Pan-neuron	59.5	82	37	4.95833	2	Pan-neuron			Pan-neuron
brap-2	BRAP-2	Pan-neuron	49.5	68	31	4.95	2	Pan-neuron			Pan-neuron
kin-1	KIN-1	Pan-neuron	34.5	53	16	4.92857	2	Pan-neuron			Pan-neuron
cdkr-3	CDKR-3	Pan-neuron	189.5	215	164	4.92208	2	Pan-neuron			Pan-neuron
nhr-49	NHR-49	Pan-neuron	27	43	11	4.90909	2	Pan-neuron			Pan-neuron
dcs-1	DCS-1	Pan-neuron	24.5	42	7	4.9	2	Pan-neuron			Pan-neuron
R12E2.11	R12E2.11	Pan-neuron	22	40	4	4.88889	2	Pan-neuron			Pan-neuron
mog-4	MOG-4	Pan-neuron	83	93	73	4.88235	2	Pan-neuron			Pan-neuron
atx-2	ATX-2	Pan-neuron	134	171	97	4.87273	2	Pan-neuron			Pan-neuron
adah-1	ADAH-1	Pan-neuron	34	60	8	4.85714	2	Pan-neuron			Pan-neuron
F20D1.3	F20D1.3	Pan-neuron	34	41	27	4.85714	2	Pan-neuron			Pan-neuron
C36A4.4	C36A4.4	Pan-neuron	12	13	11	4.8	2	Pan-neuron			Pan-neuron
tbc-13	TBC-13	Pan-neuron	36	37	35	4.8	2	Pan-neuron			Pan-neuron
ifb-2	IFB-2	Pan-neuron	93.5	121	66	4.79487	2	Pan-neuron			Pan-neuron
lec-2	LEC-2	Pan-neuron	88.5	100	77	4.78378	2	Pan-neuron			Pan-neuron
rps-12	RPS-12	Pan-neuron	19	33	5	4.75	2	Pan-neuron			Pan-neuron
uba-5	UBA-5	Pan-neuron	47.5	59	36	4.75	2	Pan-neuron			Pan-neuron
unc-76	UNC-76	Pan-neuron	132.5	176	89	4.73214	2	Pan-neuron			Pan-neuron
cct-7	CCT-7	Pan-neuron	56.5	65	48	4.70833	2	Pan-neuron			Pan-neuron
daf-3	DAF-3	Pan-neuron	47	73	21	4.7	2	Pan-neuron			Pan-neuron
aps-3	APS-3	Pan-neuron	7	6	8	4.66667	2	Pan-neuron			Pan-neuron
elt-6	ELT-6	Pan-neuron	14	17	11	4.66667	2	Pan-neuron			Pan-neuron
F09E5.8	F09E5.8	Pan-neuron	14	17	11	4.66667	2	Pan-neuron			Pan-neuron
F39H12.3	F39H12.3	Pan-neuron	14	15	13	4.66667	2	Pan-neuron			Pan-neuron
R10E11.6	R10E11.6	Pan-neuron	14	23	5	4.66667	2	Pan-neuron			Pan-neuron
xpg-1	XPG-1	Pan-neuron	7	12	2	4.66667	2	Pan-neuron			Pan-neuron
ampd-1	AMPD-1	Pan-neuron	628	760	496	4.58394	2	Pan-neuron			Pan-neuron
rpt-6	RPT-6	Pan-neuron	100.5	134	67	4.56818	2	Pan-neuron			Pan-neuron
uba-1	UBA-1	Pan-neuron	1137	1435	839	4.55711	2	Pan-neuron			Pan-neuron
ubxn-6	UBXN-6	Pan-neuron	61.5	91	32	4.55556	2	Pan-neuron			Pan-neuron
hlh-30	HLH-30	Pan-neuron	25	35	15	4.54545	2	Pan-neuron			Pan-neuron
W05B5.1	W05B5.1	Pan-neuron	77	110	44	4.52941	2	Pan-neuron			Pan-neuron
chn-1	CHN-1	Pan-neuron	9	14	4	4.5	2	Pan-neuron			Pan-neuron
hpo-31	HPO-31	Pan-neuron	4.5	5	4	4.5	2	Pan-neuron			Pan-neuron
rpia-1	RPIA-1	Pan-neuron	4.5	5	4	4.5	2	Pan-neuron			Pan-neuron
rsp-2	RSP-2	Pan-neuron	4.5	7	2	4.5	2	Pan-neuron			Pan-neuron
sod-2	SOD-2	Pan-neuron	4.5	5	4	4.5	2	Pan-neuron			Pan-neuron
tag-65	TAG-65	Pan-neuron	13.5	13	14	4.5	2	Pan-neuron			Pan-neuron
pab-2	PAB-2	Pan-neuron	33.5	36	31	4.46667	2	Pan-neuron			Pan-neuron
Y105E8A.14	Y105E8A.14	Pan-neuron	24.5	33	16	4.45455	2	Pan-neuron			Pan-neuron
Y57G11C.33	Y57G11C.33	Pan-neuron	11	13	9	4.4	2	Pan-neuron			Pan-neuron
W07G4.5	W07G4.5	Pan-neuron	24	37	11	4.36364	2	Pan-neuron			Pan-neuron
cct-6	CCT-6	Pan-neuron	63	82	44	4.34483	2	Pan-neuron			Pan-neuron
fkb-6	FKB-6	Pan-neuron	184	191	177	4.32941	2	Pan-neuron			Pan-neuron
cdc-48.2	CDC-48.2	Pan-neuron	69	86	52	4.3125	2	Pan-neuron			Pan-neuron
Y71H2AM.6	Y71H2AM.6	Pan-neuron	28	41	15	4.30769	2	Pan-neuron			Pan-neuron
unc-57	UNC-57	Pan-neuron	631	878	384	4.30717	2	Pan-neuron			Pan-neuron
mbf-1	MBF-1	Pan-neuron	21.5	29	14	4.3	2	Pan-neuron			Pan-neuron
copa-1	COPA-1	Pan-neuron	49	76	22	4.26087	2	Pan-neuron			Pan-neuron
dip-2	DIP-2	Pan-neuron	8.5	15	2	4.25	2	Pan-neuron			Pan-neuron
hrpk-1	HRPK-1	Pan-neuron	8.5	15	2	4.25	2	Pan-neuron			Pan-neuron
obr-4	OBR-4	Pan-neuron	8.5	14	3	4.25	2	Pan-neuron			Pan-neuron
F23C8.5	F23C8.5	Pan-neuron	19	28	10	4.22222	2	Pan-neuron			Pan-neuron
skr-16	SKR-16	Pan-neuron	10.5	14	7	4.2	2	Pan-neuron			Pan-neuron
T01H8.2	T01H8.2	Pan-neuron	10.5	18	3	4.2	2	Pan-neuron			Pan-neuron
vps-32.1	VPS-32.1	Pan-neuron	94	153	35	4.17778	2	Pan-neuron			Pan-neuron
dtmk-1	DTMK-1	Pan-neuron	12.5	17	8	4.16667	2	Pan-neuron			Pan-neuron
pas-7	PAS-7	Pan-neuron	14.5	16	13	4.14286	2	Pan-neuron			Pan-neuron
T19H5.4	T19H5.4	Pan-neuron	14.5	23	6	4.14286	2	Pan-neuron			Pan-neuron
npp-9	NPP-9	Pan-neuron	466	567	365	4.12389	2	Pan-neuron			Pan-neuron
W09H1.1	W09H1.1	Pan-neuron	18.5	30	7	4.11111	2	Pan-neuron			Pan-neuron
copg-1	COPG-1	Pan-neuron	22.5	36	9	4.09091	2	Pan-neuron			Pan-neuron
nkb-1	NKB-1	Pan-neuron	22.5	39	6	4.09091	2	Pan-neuron			Pan-neuron
inos-1	INOS-1	Pan-neuron	24.5	26	23	4.08333	2	Pan-neuron			Pan-neuron
rpap-2	RPAP-2	Pan-neuron	40.5	56	25	4.05	2	Pan-neuron			Pan-neuron
hgrs-1	HGRS-1	Pan-neuron	64.5	81	48	4.03125	2	Pan-neuron			Pan-neuron
K09E9.3	K09E9.3	Pan-neuron	68.5	74	63	4.02941	2	Pan-neuron			Pan-neuron
B0207.6	B0207.6	Pan-neuron	8	10	6	4	2	Pan-neuron			Pan-neuron
C34C12.8	C34C12.8	Pan-neuron	14	20	8	4	2	Pan-neuron			Pan-neuron
D2030.2	D2030.2	Pan-neuron	2	2	2	4	2	Pan-neuron			Pan-neuron
moc-2	MOC-2	Pan-neuron	4	6	2	4	2	Pan-neuron			Pan-neuron
pfd-1	PFD-1	Pan-neuron	2	2	2	4	2	Pan-neuron			Pan-neuron
picc-1	PICC-1	Pan-neuron	8	11	5	4	2	Pan-neuron			Pan-neuron
prdx-6	PRDX-6	Pan-neuron	6	10	2	4	2	Pan-neuron			Pan-neuron
rbg-3	RBG-3	Pan-neuron	2	2	2	4	2	Pan-neuron			Pan-neuron
rho-1	RHO-1	Pan-neuron	4	6	2	4	2	Pan-neuron			Pan-neuron
smg-9	SMG-9	Pan-neuron	12	14	10	4	2	Pan-neuron			Pan-neuron
tli-1	TLI-1	Pan-neuron	10	17	3	4	2	Pan-neuron			Pan-neuron
tppp-1	TPPP-1	Pan-neuron	122	142	102	4	2	Pan-neuron			Pan-neuron
vhp-1	VHP-1	Pan-neuron	2	2	2	4	2	Pan-neuron			Pan-neuron
ZK131.11	ZK131.11	Pan-neuron	2	2	2	4	2	Pan-neuron			Pan-neuron
spas-1	SPAS-1	Pan-neuron	91.5	113	70	3.97826	2	Pan-neuron			Pan-neuron
lin-10	LIN-10	Pan-neuron	55	75	35	3.92857	2	Pan-neuron			Pan-neuron
mvb-12	MVB-12	Pan-neuron	25.5	45	6	3.92308	2	Pan-neuron			Pan-neuron
smg-4	SMG-4	Pan-neuron	23.5	36	11	3.91667	2	Pan-neuron			Pan-neuron
pfd-2	PFD-2	Pan-neuron	35	46	24	3.88889	2	Pan-neuron			Pan-neuron
dyn-1	DYN-1	Pan-neuron	31	30	32	3.875	2	Pan-neuron			Pan-neuron
his-35	HIS-35	Pan-neuron	15.5	18	13	3.875	2	Pan-neuron			Pan-neuron
hprt-1	HPRT-1	Pan-neuron	31	42	20	3.875	2	Pan-neuron			Pan-neuron
leo-1	LEO-1	Pan-neuron	13.5	14	13	3.85714	2	Pan-neuron			Pan-neuron
nuo-5	NUO-5	Pan-neuron	67.5	86	49	3.85714	2	Pan-neuron			Pan-neuron
trip-4	TRIP-4	Pan-neuron	42	44	40	3.81818	2	Pan-neuron			Pan-neuron
cars-1	CARS-1	Pan-neuron	9.5	13	6	3.8	2	Pan-neuron			Pan-neuron
gck-1	GCK-1	Pan-neuron	9.5	9	10	3.8	2	Pan-neuron			Pan-neuron
panl-3	PANL-3	Pan-neuron	62.5	82	43	3.78788	2	Pan-neuron			Pan-neuron
cey-4	CEY-4	Pan-neuron	26.5	43	10	3.78571	2	Pan-neuron			Pan-neuron
K10D6.2	K10D6.2	Pan-neuron	7.5	8	7	3.75	2	Pan-neuron			Pan-neuron
men-1	MEN-1	Pan-neuron	22.5	26	19	3.75	2	Pan-neuron			Pan-neuron
ubxn-4	UBXN-4	Pan-neuron	7.5	12	3	3.75	2	Pan-neuron			Pan-neuron
ykt-6	YKT-6	Pan-neuron	30	40	20	3.75	2	Pan-neuron			Pan-neuron
icd-2	ICD-2	Pan-neuron	108.5	148	69	3.74138	2	Pan-neuron			Pan-neuron
cct-4	CCT-4	Pan-neuron	28	38	18	3.73333	2	Pan-neuron			Pan-neuron
erfa-1	ERFA-1	Pan-neuron	110	113	107	3.72881	2	Pan-neuron			Pan-neuron
K04F10.3	K04F10.3	Pan-neuron	13	21	5	3.71429	2	Pan-neuron			Pan-neuron
C47B2.2	C47B2.2	Pan-neuron	24	34	14	3.69231	2	Pan-neuron			Pan-neuron
num-1	NUM-1	Pan-neuron	24	32	16	3.69231	2	Pan-neuron			Pan-neuron
dph-2	DPH-2	Pan-neuron	29.5	32	27	3.6875	2	Pan-neuron			Pan-neuron
hip-1	HIP-1	Pan-neuron	242.5	273	212	3.67424	2	Pan-neuron			Pan-neuron
ced-6	CED-6	Pan-neuron	22	30	14	3.66667	2	Pan-neuron			Pan-neuron
chch-3	CHCH-3	Pan-neuron	5.5	7	4	3.66667	2	Pan-neuron			Pan-neuron
eef-1B.1	EEF-1B.1	Pan-neuron	5.5	8	3	3.66667	2	Pan-neuron			Pan-neuron
F32D1.5	F32D1.5	Pan-neuron	11	20	2	3.66667	2	Pan-neuron			Pan-neuron
gpx-1	GPX-1	Pan-neuron	5.5	7	4	3.66667	2	Pan-neuron			Pan-neuron
pifk-1	PIFK-1	Pan-neuron	5.5	4	7	3.66667	2	Pan-neuron			Pan-neuron
pxf-1	PXF-1	Pan-neuron	5.5	7	4	3.66667	2	Pan-neuron			Pan-neuron
skr-4	SKR-4	Pan-neuron	5.5	7	4	3.66667	2	Pan-neuron			Pan-neuron
sur-6	SUR-6	Pan-neuron	5.5	7	4	3.66667	2	Pan-neuron			Pan-neuron
wnk-1	WNK-1	Pan-neuron	38.5	40	37	3.66667	2	Pan-neuron			Pan-neuron
saps-1	SAPS-1	Pan-neuron	396.5	489	304	3.65438	2	Pan-neuron			Pan-neuron
rars-1	RARS-1	Pan-neuron	14.5	16	13	3.625	2	Pan-neuron			Pan-neuron
Y55F3AM.9	Y55F3AM.9	Pan-neuron	58	80	36	3.625	2	Pan-neuron			Pan-neuron
rpn-3	RPN-3	Pan-neuron	46.5	57	36	3.57692	2	Pan-neuron			Pan-neuron
D2045.2	D2045.2	Pan-neuron	25	38	12	3.57143	2	Pan-neuron			Pan-neuron
B0416.5	B0416.5	Pan-neuron	7	12	2	3.5	2	Pan-neuron			Pan-neuron
D1054.3	D1054.3	Pan-neuron	14	23	5	3.5	2	Pan-neuron			Pan-neuron
daf-41	DAF-41	Pan-neuron	3.5	5	2	3.5	2	Pan-neuron			Pan-neuron
eif-3.D	EIF-3.D	Pan-neuron	7	8	6	3.5	2	Pan-neuron			Pan-neuron
hint-1	HINT-1	Pan-neuron	3.5	3	4	3.5	2	Pan-neuron			Pan-neuron
hmp-1	HMP-1	Pan-neuron	14	13	15	3.5	2	Pan-neuron			Pan-neuron
M57.2	M57.2	Pan-neuron	3.5	5	2	3.5	2	Pan-neuron			Pan-neuron
rpl-36	RPL-36	Pan-neuron	17.5	23	12	3.5	2	Pan-neuron			Pan-neuron
T23B5.3	T23B5.3	Pan-neuron	3.5	4	3	3.5	2	Pan-neuron			Pan-neuron
unc-34	UNC-34	Pan-neuron	7	7	7	3.5	2	Pan-neuron			Pan-neuron
copb-1	COPB-1	Pan-neuron	104.5	151	58	3.48333	2	Pan-neuron			Pan-neuron
mtrr-1	MTRR-1	Pan-neuron	43.5	43	44	3.48	2	Pan-neuron			Pan-neuron
mask-1	MASK-1	Pan-neuron	76.5	100	53	3.47727	2	Pan-neuron			Pan-neuron
snx-6	SNX-6	Pan-neuron	19	21	17	3.45455	2	Pan-neuron			Pan-neuron
sql-1	SQL-1	Pan-neuron	69	77	61	3.45	2	Pan-neuron			Pan-neuron
his-1	HIS-1	Pan-neuron	81	87	75	3.44681	2	Pan-neuron			Pan-neuron
Y48C3A.12	Y48C3A.12	Pan-neuron	67	79	55	3.4359	2	Pan-neuron			Pan-neuron
unc-94	UNC-94	Pan-neuron	127	151	103	3.43243	2	Pan-neuron			Pan-neuron
eif-1.a	EIF-1.A	Pan-neuron	8.5	15	2	3.4	2	Pan-neuron			Pan-neuron
enpl-1	ENPL-1	Pan-neuron	8.5	8	9	3.4	2	Pan-neuron			Pan-neuron
DH11.5	DH11.5	Pan-neuron	100	135	65	3.38983	2	Pan-neuron			Pan-neuron
Y97E10AR.6	Y97E10AR.6	Pan-neuron	74.5	103	46	3.38636	2	Pan-neuron			Pan-neuron
unc-68	UNC-68	Pan-neuron	23.5	43	4	3.35714	2	Pan-neuron			Pan-neuron
R102.2	R102.2	Pan-neuron	386.5	420	353	3.34632	2	Pan-neuron			Pan-neuron
hsp-110	HSP-110	Pan-neuron	35	43	27	3.33333	2	Pan-neuron			Pan-neuron
ocr-3	OCR-3	Pan-neuron	10	16	4	3.33333	2	Pan-neuron			Pan-neuron
rgs-7	RGS-7	Pan-neuron	10	14	6	3.33333	2	Pan-neuron			Pan-neuron
ruvb-2	RUVB-2	Pan-neuron	20	16	24	3.33333	2	Pan-neuron			Pan-neuron
ZK829.7	ZK829.7	Pan-neuron	31.5	59	4	3.31579	2	Pan-neuron			Pan-neuron
Y37E3.17	Y37E3.17	Pan-neuron	76	92	60	3.30435	2	Pan-neuron			Pan-neuron
R10E11.5	R10E11.5	Pan-neuron	104	94	114	3.30159	2	Pan-neuron			Pan-neuron
ced-2	CED-2	Pan-neuron	39.5	68	11	3.29167	2	Pan-neuron			Pan-neuron
tag-325	TAG-325	Pan-neuron	11.5	13	10	3.28571	2	Pan-neuron			Pan-neuron
npp-4	NPP-4	Pan-neuron	155	186	124	3.26316	2	Pan-neuron			Pan-neuron
unc-11	UNC-11	Pan-neuron	70	87	53	3.25581	2	Pan-neuron			Pan-neuron
abcf-1	ABCF-1	Pan-neuron	83	89	77	3.2549	2	Pan-neuron			Pan-neuron
dnj-12	DNJ-12	Pan-neuron	6.5	9	4	3.25	2	Pan-neuron			Pan-neuron
skr-3	SKR-3	Pan-neuron	13	21	5	3.25	2	Pan-neuron			Pan-neuron
T04H1.5	T04H1.5	Pan-neuron	13	22	4	3.25	2	Pan-neuron			Pan-neuron
arrd-25	ARRD-25	Pan-neuron	251.5	268	235	3.24516	2	Pan-neuron			Pan-neuron
B0001.4	B0001.4	Pan-neuron	14.5	18	11	3.22222	2	Pan-neuron			Pan-neuron
T28C6.7	T28C6.7	Pan-neuron	14.5	15	14	3.22222	2	Pan-neuron			Pan-neuron
thoc-7	THOC-7	Pan-neuron	14.5	19	10	3.22222	2	Pan-neuron			Pan-neuron
snb-1	SNB-1	Pan-neuron	51.5	59	44	3.21875	2	Pan-neuron			Pan-neuron
W10D9.6	W10D9.6	Pan-neuron	30.5	47	14	3.21053	2	Pan-neuron			Pan-neuron
tbb-2	TBB-2	Pan-neuron	245	272	218	3.20261	2	Pan-neuron			Pan-neuron
rpac-40	RPAC-40	Pan-neuron	24	32	16	3.2	2	Pan-neuron			Pan-neuron
smn-1	SMN-1	Pan-neuron	8	10	6	3.2	2	Pan-neuron			Pan-neuron
ubc-7	UBC-7	Pan-neuron	8	12	4	3.2	2	Pan-neuron			Pan-neuron
Y52B11A.4	Y52B11A.4	Pan-neuron	16	25	7	3.2	2	Pan-neuron			Pan-neuron
unc-45	UNC-45	Pan-neuron	52.5	77	28	3.18182	2	Pan-neuron			Pan-neuron
C16A3.4	C16A3.4	Pan-neuron	9.5	10	9	3.16667	2	Pan-neuron			Pan-neuron
F38B2.4	F38B2.4	Pan-neuron	9.5	15	4	3.16667	2	Pan-neuron			Pan-neuron
sqd-1	SQD-1	Pan-neuron	9.5	15	4	3.16667	2	Pan-neuron			Pan-neuron
K01F9.2	K01F9.2	Pan-neuron	30	30	30	3.15789	2	Pan-neuron			Pan-neuron
C23G10.2	C23G10.2	Pan-neuron	11	15	7	3.14286	2	Pan-neuron			Pan-neuron
ife-4	IFE-4	Pan-neuron	50	68	32	3.125	2	Pan-neuron			Pan-neuron
ssr-2	SSR-2	Pan-neuron	12.5	18	7	3.125	2	Pan-neuron			Pan-neuron
fib-1	FIB-1	Pan-neuron	65.5	89	42	3.11905	2	Pan-neuron			Pan-neuron
Y116A8C.27	Y116A8C.27	Pan-neuron	26.5	36	17	3.11765	2	Pan-neuron			Pan-neuron
npp-11	NPP-11	Pan-neuron	109	148	70	3.11429	2	Pan-neuron			Pan-neuron
F53G12.4	F53G12.4	Pan-neuron	14	15	13	3.11111	2	Pan-neuron			Pan-neuron
dli-1	DLI-1	Pan-neuron	74.5	84	65	3.10417	2	Pan-neuron			Pan-neuron
stam-1	STAM-1	Pan-neuron	76	103	49	3.10204	2	Pan-neuron			Pan-neuron
talp-3	TALP-3	Pan-neuron	17	22	12	3.09091	2	Pan-neuron			Pan-neuron
F35A5.8	F35A5.8	Pan-neuron	733	973	493	3.08632	2	Pan-neuron			Pan-neuron
ekl-1	EKL-1	Pan-neuron	72.5	86	59	3.08511	2	Pan-neuron			Pan-neuron
aakg-2	AAKG-2	Pan-neuron	57	74	40	3.08108	2	Pan-neuron			Pan-neuron
akt-1	AKT-1	Pan-neuron	20	24	16	3.07692	2	Pan-neuron			Pan-neuron
pdhb-1	PDHB-1	Pan-neuron	21.5	39	4	3.07143	2	Pan-neuron			Pan-neuron
nduf-9	NDUF-9	Pan-neuron	23	27	19	3.06667	2	Pan-neuron			Pan-neuron
rpn-9	RPN-9	Pan-neuron	23	42	4	3.06667	2	Pan-neuron			Pan-neuron
tom-1	TOM-1	Pan-neuron	81	93	69	3.0566	2	Pan-neuron			Pan-neuron
eef-1B.2	EEF-1B.2	Pan-neuron	134.5	191	78	3.02247	2	Pan-neuron			Pan-neuron
cutc-1	CUTC-1	Pan-neuron	10.5	13	8	3	2	Pan-neuron			Pan-neuron
glod-4	GLOD-4	Pan-neuron	4.5	7	2	3	2	Pan-neuron			Pan-neuron
his-72	HIS-72	Pan-neuron	3	3	3	3	2	Pan-neuron			Pan-neuron
isy-1	ISY-1	Pan-neuron	19.5	34	5	3	2	Pan-neuron			Pan-neuron
mlk-1	MLK-1	Pan-neuron	4.5	6	3	3	2	Pan-neuron			Pan-neuron
ntl-2	NTL-2	Pan-neuron	19.5	22	17	3	2	Pan-neuron			Pan-neuron
oxy-4	OXY-4	Pan-neuron	4.5	5	4	3	2	Pan-neuron			Pan-neuron
pezo-1	PEZO-1	Pan-neuron	7.5	10	5	3	2	Pan-neuron			Pan-neuron
pph-5	PPH-5	Pan-neuron	3	3	3	3	2	Pan-neuron			Pan-neuron
riok-1	RIOK-1	Pan-neuron	3	3	3	3	2	Pan-neuron			Pan-neuron
snr-2	SNR-2	Pan-neuron	4.5	5	4	3	2	Pan-neuron			Pan-neuron
tax-6	TAX-6	Pan-neuron	43.5	50	37	3	2	Pan-neuron			Pan-neuron
ttc-1	TTC-1	Pan-neuron	27	33	21	3	2	Pan-neuron			Pan-neuron
Y55F3BL.4	Y55F3BL.4	Pan-neuron	13.5	17	10	3	2	Pan-neuron			Pan-neuron
gyf-1	GYF-1	Pan-neuron	144.5	148	141	2.97938	2	Pan-neuron			Pan-neuron
ahsa-1	AHSA-1	Pan-neuron	190.5	280	101	2.97656	2	Pan-neuron			Pan-neuron
F42A10.5	F42A10.5	Pan-neuron	62.5	96	29	2.97619	2	Pan-neuron			Pan-neuron
gsp-2	GSP-2	Pan-neuron	44.5	77	12	2.96667	2	Pan-neuron			Pan-neuron
rps-0	RPS-0	Pan-neuron	430	601	259	2.92517	2	Pan-neuron			Pan-neuron
clic-1	CLIC-1	Pan-neuron	71.5	103	40	2.91837	2	Pan-neuron			Pan-neuron
aars-2	AARS-2	Pan-neuron	17.5	19	16	2.91667	2	Pan-neuron			Pan-neuron
pqn-27	PQN-27	Pan-neuron	97.5	103	92	2.91045	2	Pan-neuron			Pan-neuron
snx-1	SNX-1	Pan-neuron	75.5	94	57	2.90385	2	Pan-neuron			Pan-neuron
cisd-1	CISD-1	Pan-neuron	27.5	39	16	2.89474	2	Pan-neuron			Pan-neuron
F21D5.1	F21D5.1	Pan-neuron	13	16	10	2.88889	2	Pan-neuron			Pan-neuron
cash-1	CASH-1	Pan-neuron	292.5	327	258	2.86765	2	Pan-neuron			Pan-neuron
gst-27	GST-27	Pan-neuron	10	15	5	2.85714	2	Pan-neuron			Pan-neuron
dnc-2	DNC-2	Pan-neuron	28.5	44	13	2.85	2	Pan-neuron			Pan-neuron
his-24	HIS-24	Pan-neuron	17	24	10	2.83333	2	Pan-neuron			Pan-neuron
rab-3	RAB-3	Pan-neuron	8.5	11	6	2.83333	2	Pan-neuron			Pan-neuron
C07A12.7	C07A12.7	Pan-neuron	602.5	733	472	2.82201	2	Pan-neuron			Pan-neuron
rpl-19	RPL-19	Pan-neuron	70.5	94	47	2.82	2	Pan-neuron			Pan-neuron
rbc-1	RBC-1	Pan-neuron	22.5	38	7	2.8125	2	Pan-neuron			Pan-neuron
eea-1	EEA-1	Pan-neuron	7	11	3	2.8	2	Pan-neuron			Pan-neuron
klp-12	KLP-12	Pan-neuron	7	10	4	2.8	2	Pan-neuron			Pan-neuron
Y47D3A.21	Y47D3A.21	Pan-neuron	7	9	5	2.8	2	Pan-neuron			Pan-neuron
copd-1	COPD-1	Pan-neuron	95	115	75	2.79412	2	Pan-neuron			Pan-neuron
cdc-37	CDC-37	Pan-neuron	83.5	122	45	2.78333	2	Pan-neuron			Pan-neuron
rsks-1	RSKS-1	Pan-neuron	29	39	19	2.7619	2	Pan-neuron			Pan-neuron
dlst-1	DLST-1	Pan-neuron	11	9	13	2.75	2	Pan-neuron			Pan-neuron
rpn-1	RPN-1	Pan-neuron	16.5	25	8	2.75	2	Pan-neuron			Pan-neuron
Y48A6B.3	Y48A6B.3	Pan-neuron	5.5	7	4	2.75	2	Pan-neuron			Pan-neuron
snn-1	SNN-1	Pan-neuron	118	147	89	2.74419	2	Pan-neuron			Pan-neuron
hsp-1	HSP-1	Pan-neuron	572.5	584	561	2.73923	2	Pan-neuron			Pan-neuron
F27D4.1	F27D4.1	Pan-neuron	20.5	37	4	2.73333	2	Pan-neuron			Pan-neuron
pck-1	PCK-1	Pan-neuron	143.5	153	134	2.73333	2	Pan-neuron			Pan-neuron
mag-1	MAG-1	Pan-neuron	24.5	31	18	2.72222	2	Pan-neuron			Pan-neuron
vha-14	VHA-14	Pan-neuron	55.5	74	37	2.70732	2	Pan-neuron			Pan-neuron
prx-19	PRX-19	Pan-neuron	59.5	112	7	2.70455	2	Pan-neuron			Pan-neuron
vgln-1	VGLN-1	Pan-neuron	1001.5	1183	820	2.7031	2	Pan-neuron			Pan-neuron
vha-10	VHA-10	Pan-neuron	13.5	15	12	2.7	2	Pan-neuron			Pan-neuron
cas-1	CAS-1	Pan-neuron	44.5	75	14	2.69697	2	Pan-neuron			Pan-neuron
patr-1	PATR-1	Pan-neuron	167	223	111	2.69355	2	Pan-neuron			Pan-neuron
T22C1.6	T22C1.6	Pan-neuron	8	14	2	2.66667	2	Pan-neuron			Pan-neuron
unc-31	UNC-31	Pan-neuron	136	179	93	2.66667	2	Pan-neuron			Pan-neuron
Y80D3A.9	Y80D3A.9	Pan-neuron	8	13	3	2.66667	2	Pan-neuron			Pan-neuron
mars-1	MARS-1	Pan-neuron	49	67	31	2.64865	2	Pan-neuron			Pan-neuron
rsf-1	RSF-1	Pan-neuron	67.5	82	53	2.64706	2	Pan-neuron			Pan-neuron
pfd-3	PFD-3	Pan-neuron	10.5	15	6	2.625	2	Pan-neuron			Pan-neuron
ife-1	IFE-1	Pan-neuron	17	22	12	2.61538	2	Pan-neuron			Pan-neuron
acdh-12	ACDH-12	Pan-neuron	13	19	7	2.6	2	Pan-neuron			Pan-neuron
tbcc-1	TBCC-1	Pan-neuron	19.5	30	9	2.6	2	Pan-neuron			Pan-neuron
fars-3	FARS-3	Pan-neuron	171.5	195	148	2.59848	2	Pan-neuron			Pan-neuron
dld-1	DLD-1	Pan-neuron	61	69	53	2.59574	2	Pan-neuron			Pan-neuron
natc-2	NATC-2	Pan-neuron	15.5	24	7	2.58333	2	Pan-neuron			Pan-neuron
atg-5	ATG-5	Pan-neuron	9	15	3	2.57143	2	Pan-neuron			Pan-neuron
eif-3.K	EIF-3.K	Pan-neuron	9	16	2	2.57143	2	Pan-neuron			Pan-neuron
pmr-1	PMR-1	Pan-neuron	36	50	22	2.57143	2	Pan-neuron			Pan-neuron
rps-10	RPS-10	Pan-neuron	36	47	25	2.57143	2	Pan-neuron			Pan-neuron
alx-1	ALX-1	Pan-neuron	161.5	182	141	2.54331	2	Pan-neuron			Pan-neuron
fbxa-65	FBXA-65	Pan-neuron	19	31	7	2.53333	2	Pan-neuron			Pan-neuron
abcf-2	ABCF-2	Pan-neuron	24	31	17	2.52632	2	Pan-neuron			Pan-neuron
C28H8.3	C28H8.3	Pan-neuron	50.5	73	28	2.525	2	Pan-neuron			Pan-neuron
eif-2bdelta	EIF-2BDELTA	Pan-neuron	26.5	35	18	2.52381	2	Pan-neuron			Pan-neuron
pptr-1	PPTR-1	Pan-neuron	176.5	197	156	2.52143	2	Pan-neuron			Pan-neuron
npp-1	NPP-1	Pan-neuron	44	55	33	2.51429	2	Pan-neuron			Pan-neuron
cdh-3	CDH-3	Pan-neuron	2.5	2	3	2.5	2	Pan-neuron			Pan-neuron
F40G9.17	F40G9.17	Pan-neuron	5	6	4	2.5	2	Pan-neuron			Pan-neuron
fars-1	FARS-1	Pan-neuron	7.5	7	8	2.5	2	Pan-neuron			Pan-neuron
fcho-1	FCHO-1	Pan-neuron	5	6	4	2.5	2	Pan-neuron			Pan-neuron
ipla-2	IPLA-2	Pan-neuron	15	16	14	2.5	2	Pan-neuron			Pan-neuron
mdt-29	MDT-29	Pan-neuron	2.5	3	2	2.5	2	Pan-neuron			Pan-neuron
nck-1	NCK-1	Pan-neuron	5	8	2	2.5	2	Pan-neuron			Pan-neuron
pfd-6	PFD-6	Pan-neuron	5	6	4	2.5	2	Pan-neuron			Pan-neuron
rpn-12	RPN-12	Pan-neuron	30	40	20	2.5	2	Pan-neuron			Pan-neuron
rps-7	RPS-7	Pan-neuron	7.5	12	3	2.5	2	Pan-neuron			Pan-neuron
Y55F3C.17	Y55F3C.17	Pan-neuron	2.5	2	3	2.5	2	Pan-neuron			Pan-neuron
epn-1	EPN-1	Pan-neuron	38.5	41	36	2.48387	2	Pan-neuron			Pan-neuron
ctps-1	CTPS-1	Pan-neuron	66.5	63	70	2.46296	2	Pan-neuron			Pan-neuron
ebp-1	EBP-1	Pan-neuron	30.5	45	16	2.44	2	Pan-neuron			Pan-neuron
Y71H2AM.11	Y71H2AM.11	Pan-neuron	30.5	32	29	2.44	2	Pan-neuron			Pan-neuron
Y47G6A.18	Y47G6A.18	Pan-neuron	19.5	29	10	2.4375	2	Pan-neuron			Pan-neuron
T16G1.9	T16G1.9	Pan-neuron	8.5	12	5	2.42857	2	Pan-neuron			Pan-neuron
coel-1	COEL-1	Pan-neuron	20.5	24	17	2.41176	2	Pan-neuron			Pan-neuron
R74.7	R74.7	Pan-neuron	20.5	39	2	2.41176	2	Pan-neuron			Pan-neuron
cah-6	CAH-6	Pan-neuron	292	382	202	2.40329	2	Pan-neuron			Pan-neuron
arx-7	ARX-7	Pan-neuron	6	7	5	2.4	2	Pan-neuron			Pan-neuron
nog-1	NOG-1	Pan-neuron	6	8	4	2.4	2	Pan-neuron			Pan-neuron
larp-5	LARP-5	Pan-neuron	25	37	13	2.38095	2	Pan-neuron			Pan-neuron
nol-56	NOL-56	Pan-neuron	25	34	16	2.38095	2	Pan-neuron			Pan-neuron
metr-1	METR-1	Pan-neuron	9.5	15	4	2.375	2	Pan-neuron			Pan-neuron
nrfl-1	NRFL-1	Pan-neuron	9.5	17	2	2.375	2	Pan-neuron			Pan-neuron
cap-1	CAP-1	Pan-neuron	104	167	41	2.36364	2	Pan-neuron			Pan-neuron
mak-2	MAK-2	Pan-neuron	40	67	13	2.35294	2	Pan-neuron			Pan-neuron
pygl-1	PYGL-1	Pan-neuron	62	54	70	2.33962	2	Pan-neuron			Pan-neuron
rpl-6	RPL-6	Pan-neuron	167	212	122	2.33566	2	Pan-neuron			Pan-neuron
cyn-5	CYN-5	Pan-neuron	7	12	2	2.33333	2	Pan-neuron			Pan-neuron
E01A2.1	E01A2.1	Pan-neuron	7	11	3	2.33333	2	Pan-neuron			Pan-neuron
mec-17	MEC-17	Pan-neuron	7	9	5	2.33333	2	Pan-neuron			Pan-neuron
prx-14	PRX-14	Pan-neuron	17.5	28	7	2.33333	2	Pan-neuron			Pan-neuron
puf-9	PUF-9	Pan-neuron	21	15	27	2.33333	2	Pan-neuron			Pan-neuron
Y106G6H.14	Y106G6H.14	Pan-neuron	3.5	5	2	2.33333	2	Pan-neuron			Pan-neuron
ZK637.2	ZK637.2	Pan-neuron	3.5	5	2	2.33333	2	Pan-neuron			Pan-neuron
T20B12.7	T20B12.7	Pan-neuron	133.5	187	80	2.32174	2	Pan-neuron			Pan-neuron
ears-1	EARS-1	Pan-neuron	25.5	38	13	2.31818	2	Pan-neuron			Pan-neuron
R12C12.5	R12C12.5	Pan-neuron	47.5	77	18	2.31707	2	Pan-neuron			Pan-neuron
pes-9	PES-9	Pan-neuron	120	130	110	2.30769	2	Pan-neuron			Pan-neuron
Y37A1B.17	Y37A1B.17	Pan-neuron	283.5	356	211	2.29555	2	Pan-neuron			Pan-neuron
max-2	MAX-2	Pan-neuron	35.5	35	36	2.29032	2	Pan-neuron			Pan-neuron
ubxn-2	UBXN-2	Pan-neuron	73.5	102	45	2.26154	2	Pan-neuron			Pan-neuron
rpl-25.1	RPL-25.1	Pan-neuron	26	29	23	2.26087	2	Pan-neuron			Pan-neuron
Y18H1A.4	Y18H1A.4	Pan-neuron	26	35	17	2.26087	2	Pan-neuron			Pan-neuron
ttll-12	TTLL-12	Pan-neuron	4.5	7	2	2.25	2	Pan-neuron			Pan-neuron
vha-15	VHA-15	Pan-neuron	110	117	103	2.2449	2	Pan-neuron			Pan-neuron
noca-1	NOCA-1	Pan-neuron	10	8	12	2.22222	2	Pan-neuron			Pan-neuron
npp-6	NPP-6	Pan-neuron	10	17	3	2.22222	2	Pan-neuron			Pan-neuron
pdcd-2	PDCD-2	Pan-neuron	10	12	8	2.22222	2	Pan-neuron			Pan-neuron
rpt-3	RPT-3	Pan-neuron	56.5	81	32	2.21569	2	Pan-neuron			Pan-neuron
C33D9.13	C33D9.13	Pan-neuron	15.5	12	19	2.21429	2	Pan-neuron			Pan-neuron
istr-1	ISTR-1	Pan-neuron	120	135	105	2.20183	2	Pan-neuron			Pan-neuron
rps-20	RPS-20	Pan-neuron	38.5	54	23	2.2	2	Pan-neuron			Pan-neuron
Y51H4A.15	Y51H4A.15	Pan-neuron	5.5	7	4	2.2	2	Pan-neuron			Pan-neuron
Y59A8B.8	Y59A8B.8	Pan-neuron	5.5	6	5	2.2	2	Pan-neuron			Pan-neuron
golg-4	GOLG-4	Pan-neuron	146.5	168	125	2.18657	2	Pan-neuron			Pan-neuron
glh-1	GLH-1	Pan-neuron	18.5	19	18	2.17647	2	Pan-neuron			Pan-neuron
cdap-2	CDAP-2	Pan-neuron	56.5	56	57	2.17308	2	Pan-neuron			Pan-neuron
egl-19	EGL-19	Pan-neuron	6.5	9	4	2.16667	2	Pan-neuron			Pan-neuron
emb-4	EMB-4	Pan-neuron	6.5	7	6	2.16667	2	Pan-neuron			Pan-neuron
gars-1	GARS-1	Pan-neuron	6.5	6	7	2.16667	2	Pan-neuron			Pan-neuron
gsp-1	GSP-1	Pan-neuron	13	20	6	2.16667	2	Pan-neuron			Pan-neuron
rps-17	RPS-17	Pan-neuron	13	17	9	2.16667	2	Pan-neuron			Pan-neuron
aipr-1	AIPR-1	Pan-neuron	69	97	41	2.15625	2	Pan-neuron			Pan-neuron
cct-1	CCT-1	Pan-neuron	42	63	21	2.15385	2	Pan-neuron			Pan-neuron
kin-2	KIN-2	Pan-neuron	43	52	34	2.15	2	Pan-neuron			Pan-neuron
H03A11.2	H03A11.2	Pan-neuron	110.5	115	106	2.14563	2	Pan-neuron			Pan-neuron
Y54H5A.2	Y54H5A.2	Pan-neuron	30	55	5	2.14286	2	Pan-neuron			Pan-neuron
sds-22	SDS-22	Pan-neuron	64	102	26	2.13333	2	Pan-neuron			Pan-neuron
F57B9.1	F57B9.1	Pan-neuron	8.5	12	5	2.125	2	Pan-neuron			Pan-neuron
mdt-9	MDT-9	Pan-neuron	17	24	10	2.125	2	Pan-neuron			Pan-neuron
ndk-1	NDK-1	Pan-neuron	8.5	9	8	2.125	2	Pan-neuron			Pan-neuron
dsbn-1	DSBN-1	Pan-neuron	36	50	22	2.11765	2	Pan-neuron			Pan-neuron
vbh-1	VBH-1	Pan-neuron	29.5	46	13	2.10714	2	Pan-neuron			Pan-neuron
tars-1	TARS-1	Pan-neuron	10.5	7	14	2.1	2	Pan-neuron			Pan-neuron
rde-4	RDE-4	Pan-neuron	146.5	168	125	2.09286	2	Pan-neuron			Pan-neuron
rpt-4	RPT-4	Pan-neuron	36.5	48	25	2.08571	2	Pan-neuron			Pan-neuron
nap-1	NAP-1	Pan-neuron	227.5	350	105	2.07763	2	Pan-neuron			Pan-neuron
copb-2	COPB-2	Pan-neuron	34	41	27	2.06061	2	Pan-neuron			Pan-neuron
pas-5	PAS-5	Pan-neuron	35	47	23	2.05882	2	Pan-neuron			Pan-neuron
rps-19	RPS-19	Pan-neuron	17.5	29	6	2.05882	2	Pan-neuron			Pan-neuron
R11D1.10	R11D1.10	Pan-neuron	23.5	32	15	2.04348	2	Pan-neuron			Pan-neuron
efl-2	EFL-2	Pan-neuron	26.5	29	24	2.03846	2	Pan-neuron			Pan-neuron
nud-1	NUD-1	Pan-neuron	80.5	119	42	2.03797	2	Pan-neuron			Pan-neuron
eif-3.j	EIF-3.J	Pan-neuron	83	107	59	2.02439	2	Pan-neuron			Pan-neuron
acly-1	ACLY-1	Pan-neuron	7	11	3	2	2	Pan-neuron			Pan-neuron
C01A2.4	C01A2.4	Pan-neuron	14	19	9	2	2	Pan-neuron			Pan-neuron
C05G5.2	C05G5.2	Pan-neuron	3	4	2	2	2	Pan-neuron			Pan-neuron
C07D8.6	C07D8.6	Pan-neuron	44	80	8	2	2	Pan-neuron			Pan-neuron
dars-1	DARS-1	Pan-neuron	30	41	19	2	2	Pan-neuron			Pan-neuron
dpy-23	DPY-23	Pan-neuron	2	2	2	2	2	Pan-neuron			Pan-neuron
emr-1	EMR-1	Pan-neuron	3	4	2	2	2	Pan-neuron			Pan-neuron
ephx-1	EPHX-1	Pan-neuron	5	7	3	2	2	Pan-neuron			Pan-neuron
F17A9.4	F17A9.4	Pan-neuron	5	4	6	2	2	Pan-neuron			Pan-neuron
gfl-1	GFL-1	Pan-neuron	9	13	5	2	2	Pan-neuron			Pan-neuron
gst-23	GST-23	Pan-neuron	4	4	4	2	2	Pan-neuron			Pan-neuron
ife-2	IFE-2	Pan-neuron	18	24	12	2	2	Pan-neuron			Pan-neuron
ivns-1	IVNS-1	Pan-neuron	18	16	20	2	2	Pan-neuron			Pan-neuron
mce-1	MCE-1	Pan-neuron	3	3	3	2	2	Pan-neuron			Pan-neuron
mlck-1	MLCK-1	Pan-neuron	2	2	2	2	2	Pan-neuron			Pan-neuron
ral-1	RAL-1	Pan-neuron	4	6	2	2	2	Pan-neuron			Pan-neuron
spd-5	SPD-5	Pan-neuron	4	5	3	2	2	Pan-neuron			Pan-neuron
T08G11.1	T08G11.1	Pan-neuron	26	41	11	2	2	Pan-neuron			Pan-neuron
T19D12.4	T19D12.4	Pan-neuron	2	2	2	2	2	Pan-neuron			Pan-neuron
tomm-20	TOMM-20	Pan-neuron	5	4	6	2	2	Pan-neuron			Pan-neuron
ttll-5	TTLL-5	Pan-neuron	3	4	2	2	2	Pan-neuron			Pan-neuron
umps-1	UMPS-1	Pan-neuron	10	11	9	2	2	Pan-neuron			Pan-neuron
vps-22	VPS-22	Pan-neuron	12	14	10	2	2	Pan-neuron			Pan-neuron
Y49E10.21	Y49E10.21	Pan-neuron	4	5	3	2	2	Pan-neuron			Pan-neuron
abhd-3.1	ABHD-3.1	Pan-neuron	9	16	2		2	Pan-neuron	Pan-neuron	Pan-neuron	Pan-neuron
acin-1	ACIN-1	Pan-neuron	197	246	148		2	Pan-neuron	Pan-neuron	Pan-neuron	Pan-neuron
acy-1	ACY-1	Pan-neuron	16	24	8		2	Pan-neuron	Pan-neuron	Pan-neuron	Pan-neuron
adbp-1	ADBP-1	Pan-neuron	10	13	7		2	Pan-neuron	Pan-neuron	Pan-neuron	Pan-neuron
add-1	ADD-1	Pan-neuron	30	34	26		2	Pan-neuron	Pan-neuron	Pan-neuron	Pan-neuron
ags-3	AGS-3	Pan-neuron	5.5	8	3		2	Pan-neuron	Pan-neuron	Pan-neuron	Pan-neuron
aha-1	AHA-1	Pan-neuron	4.5	5	4		2	Pan-neuron	Pan-neuron	Pan-neuron	Pan-neuron
allo-1	ALLO-1	Pan-neuron	27	34	20		2	Pan-neuron	Pan-neuron	Pan-neuron	Pan-neuron
aly-1	ALY-1	Pan-neuron	20.5	29	12		2	Pan-neuron	Pan-neuron	Pan-neuron	Pan-neuron
aly-3	ALY-3	Pan-neuron	16.5	29	4		2	Pan-neuron	Pan-neuron	Pan-neuron	Pan-neuron
anat-1	ANAT-1	Pan-neuron	17	26	8		2	Pan-neuron	Pan-neuron	Pan-neuron	Pan-neuron
ape-1	APE-1	Pan-neuron	4.5	5	4		2	Pan-neuron	Pan-neuron	Pan-neuron	Pan-neuron
apt-9	APT-9	Pan-neuron	74.5	110	39		2	Pan-neuron	Pan-neuron	Pan-neuron	Pan-neuron
arl-6	ARL-6	Pan-neuron	4	3	5		2	Pan-neuron	Pan-neuron	Pan-neuron	Pan-neuron
asd-1	ASD-1	Pan-neuron	21	28	14		2	Pan-neuron	Pan-neuron	Pan-neuron	Pan-neuron
ash-2	ASH-2	Pan-neuron	6	10	2		2	Pan-neuron	Pan-neuron	Pan-neuron	Pan-neuron
atf-7	ATF-7	Pan-neuron	77	94	60		2	Pan-neuron	Pan-neuron	Pan-neuron	Pan-neuron
attf-4	ATTF-4	Pan-neuron	9	13	5		2	Pan-neuron	Pan-neuron	Pan-neuron	Pan-neuron
attf-6	ATTF-6	Pan-neuron	5.5	4	7		2	Pan-neuron	Pan-neuron	Pan-neuron	Pan-neuron
B0019.2	B0019.2	Pan-neuron	3.5	5	2		2	Pan-neuron	Pan-neuron	Pan-neuron	Pan-neuron
B0041.8	B0041.8	Pan-neuron	8	9	7		2	Pan-neuron	Pan-neuron	Pan-neuron	Pan-neuron
B0238.11	B0238.11	Pan-neuron	28.5	53	4		2	Pan-neuron	Pan-neuron	Pan-neuron	Pan-neuron
B0261.1	B0261.1	Pan-neuron	11.5	13	10		2	Pan-neuron	Pan-neuron	Pan-neuron	Pan-neuron
B0361.2	B0361.2	Pan-neuron	6	10	2		2	Pan-neuron	Pan-neuron	Pan-neuron	Pan-neuron
B0464.6	B0464.6	Pan-neuron	3.5	2	5		2	Pan-neuron	Pan-neuron	Pan-neuron	Pan-neuron
B0491.6	B0491.6	Pan-neuron	2.5	2	3		2	Pan-neuron	Pan-neuron	Pan-neuron	Pan-neuron
baz-2	BAZ-2	Pan-neuron	118	151	85		2	Pan-neuron	Pan-neuron	Pan-neuron	Pan-neuron
bcas-2	BCAS-2	Pan-neuron	18.5	33	4		2	Pan-neuron	Pan-neuron	Pan-neuron	Pan-neuron
bed-1	BED-1	Pan-neuron	19	30	8		2	Pan-neuron	Pan-neuron	Pan-neuron	Pan-neuron
bet-1	BET-1	Pan-neuron	101.5	130	73		2	Pan-neuron	Pan-neuron	Pan-neuron	Pan-neuron
bnc-1	BNC-1	Pan-neuron	3.5	5	2		2	Pan-neuron	Pan-neuron	Pan-neuron	Pan-neuron
C02B10.4	C02B10.4	Pan-neuron	5.5	7	4		2	Pan-neuron	Pan-neuron	Pan-neuron	Pan-neuron
C02F5.12	C02F5.12	Pan-neuron	16	25	7		2	Pan-neuron	Pan-neuron	Pan-neuron	Pan-neuron
C05G5.3	C05G5.3	Pan-neuron	17.5	24	11		2	Pan-neuron	Pan-neuron	Pan-neuron	Pan-neuron
C07H6.4	C07H6.4	Pan-neuron	4.5	7	2		2	Pan-neuron	Pan-neuron	Pan-neuron	Pan-neuron
C09E7.4	C09E7.4	Pan-neuron	15	18	12		2	Pan-neuron	Pan-neuron	Pan-neuron	Pan-neuron
C11D2.7	C11D2.7	Pan-neuron	3.5	5	2		2	Pan-neuron	Pan-neuron	Pan-neuron	Pan-neuron
C13B7.6	C13B7.6	Pan-neuron	5.5	9	2		2	Pan-neuron	Pan-neuron	Pan-neuron	Pan-neuron
C14A11.6	C14A11.6	Pan-neuron	4.5	3	6		2	Pan-neuron	Pan-neuron	Pan-neuron	Pan-neuron
C15H9.4	C15H9.4	Pan-neuron	11.5	11	12		2	Pan-neuron	Pan-neuron	Pan-neuron	Pan-neuron
C16H3.3	C16H3.3	Pan-neuron	4.5	6	3		2	Pan-neuron	Pan-neuron	Pan-neuron	Pan-neuron
C17E4.10	C17E4.10	Pan-neuron	29.5	44	15		2	Pan-neuron	Pan-neuron	Pan-neuron	Pan-neuron
C17E4.6	C17E4.6	Pan-neuron	11	8	14		2	Pan-neuron	Pan-neuron	Pan-neuron	Pan-neuron
C18A3.3	C18A3.3	Pan-neuron	20.5	31	10		2	Pan-neuron	Pan-neuron	Pan-neuron	Pan-neuron
C18D11.3	C18D11.3	Pan-neuron	8.5	15	2		2	Pan-neuron	Pan-neuron	Pan-neuron	Pan-neuron
C25A1.1	C25A1.1	Pan-neuron	22.5	28	17		2	Pan-neuron	Pan-neuron	Pan-neuron	Pan-neuron
C26F1.3	C26F1.3	Pan-neuron	4.5	7	2		2	Pan-neuron	Pan-neuron	Pan-neuron	Pan-neuron
C32D5.1	C32D5.1	Pan-neuron	2.5	3	2		2	Pan-neuron	Pan-neuron	Pan-neuron	Pan-neuron
C32D5.10	C32D5.10	Pan-neuron	14.5	16	13		2	Pan-neuron	Pan-neuron	Pan-neuron	Pan-neuron
C33C12.10	C33C12.10	Pan-neuron	2.5	3	2		2	Pan-neuron	Pan-neuron	Pan-neuron	Pan-neuron
C33D9.6	C33D9.6	Pan-neuron	3	4	2		2	Pan-neuron	Pan-neuron	Pan-neuron	Pan-neuron
C34C12.2	C34C12.2	Pan-neuron	22	32	12		2	Pan-neuron	Pan-neuron	Pan-neuron	Pan-neuron
C34F6.9	C34F6.9	Pan-neuron	4.5	7	2		2	Pan-neuron	Pan-neuron	Pan-neuron	Pan-neuron
C37A5.7	C37A5.7	Pan-neuron	23.5	36	11		2	Pan-neuron	Pan-neuron	Pan-neuron	Pan-neuron
C41A3.2	C41A3.2	Pan-neuron	2	2	2		2	Pan-neuron	Pan-neuron	Pan-neuron	Pan-neuron
C42D4.18	C42D4.18	Pan-neuron	9	15	3		2	Pan-neuron	Pan-neuron	Pan-neuron	Pan-neuron
C46F11.4	C46F11.4	Pan-neuron	51	46	56		2	Pan-neuron	Pan-neuron	Pan-neuron	Pan-neuron
C47E8.4	C47E8.4	Pan-neuron	21	35	7		2	Pan-neuron	Pan-neuron	Pan-neuron	Pan-neuron
C48B4.3	C48B4.3	Pan-neuron	2	2	2		2	Pan-neuron	Pan-neuron	Pan-neuron	Pan-neuron
C48B6.2	C48B6.2	Pan-neuron	27	33	21		2	Pan-neuron	Pan-neuron	Pan-neuron	Pan-neuron
cacn-1	CACN-1	Pan-neuron	21	20	22		2	Pan-neuron	Pan-neuron	Pan-neuron	Pan-neuron
cah-3	CAH-3	Pan-neuron	4	5	3		2	Pan-neuron	Pan-neuron	Pan-neuron	Pan-neuron
cal-4	CAL-4	Pan-neuron	15	20	10		2	Pan-neuron	Pan-neuron	Pan-neuron	Pan-neuron
camt-1	CAMT-1	Pan-neuron	5	8	2		2	Pan-neuron	Pan-neuron	Pan-neuron	Pan-neuron
casc-3	CASC-3	Pan-neuron	14	13	15		2	Pan-neuron	Pan-neuron	Pan-neuron	Pan-neuron
ccar-1	CCAR-1	Pan-neuron	19	25	13		2	Pan-neuron	Pan-neuron	Pan-neuron	Pan-neuron
ccch-3	CCCH-3	Pan-neuron	5.5	6	5		2	Pan-neuron	Pan-neuron	Pan-neuron	Pan-neuron
cccp-1	CCCP-1	Pan-neuron	24	28	20		2	Pan-neuron	Pan-neuron	Pan-neuron	Pan-neuron
ccdc-55	CCDC-55	Pan-neuron	6	7	5		2	Pan-neuron	Pan-neuron	Pan-neuron	Pan-neuron
cdc-5l	CDC-5L	Pan-neuron	227.5	261	194		2	Pan-neuron	Pan-neuron	Pan-neuron	Pan-neuron
cdc-73	CDC-73	Pan-neuron	9	9	9		2	Pan-neuron	Pan-neuron	Pan-neuron	Pan-neuron
cdk-11.1	CDK-11.1	Pan-neuron	26	32	20		2	Pan-neuron	Pan-neuron	Pan-neuron	Pan-neuron
cdk-11.2	CDK-11.2	Pan-neuron	4	3	5		2	Pan-neuron	Pan-neuron	Pan-neuron	Pan-neuron
cdk-12	CDK-12	Pan-neuron	3	2	4		2	Pan-neuron	Pan-neuron	Pan-neuron	Pan-neuron
cdk-9	CDK-9	Pan-neuron	24	26	22		2	Pan-neuron	Pan-neuron	Pan-neuron	Pan-neuron
cebp-1	CEBP-1	Pan-neuron	31.5	46	17		2	Pan-neuron	Pan-neuron	Pan-neuron	Pan-neuron
cec-1	CEC-1	Pan-neuron	49	61	37		2	Pan-neuron	Pan-neuron	Pan-neuron	Pan-neuron
cec-10	CEC-10	Pan-neuron	10	17	3		2	Pan-neuron	Pan-neuron	Pan-neuron	Pan-neuron
cec-3	CEC-3	Pan-neuron	35.5	46	25		2	Pan-neuron	Pan-neuron	Pan-neuron	Pan-neuron
cec-5	CEC-5	Pan-neuron	8.5	12	5		2	Pan-neuron	Pan-neuron	Pan-neuron	Pan-neuron
ced-9	CED-9	Pan-neuron	8.5	14	3		2	Pan-neuron	Pan-neuron	Pan-neuron	Pan-neuron
ceh-18	CEH-18	Pan-neuron	2.5	2	3		2	Pan-neuron	Pan-neuron	Pan-neuron	Pan-neuron
ceh-20	CEH-20	Pan-neuron	19.5	36	3		2	Pan-neuron	Pan-neuron	Pan-neuron	Pan-neuron
ceh-32	CEH-32	Pan-neuron	66	96	36		2	Pan-neuron	Pan-neuron	Pan-neuron	Pan-neuron
ceh-38	CEH-38	Pan-neuron	21	23	19		2	Pan-neuron	Pan-neuron	Pan-neuron	Pan-neuron
ceh-43	CEH-43	Pan-neuron	4	6	2		2	Pan-neuron	Pan-neuron	Pan-neuron	Pan-neuron
ceh-48	CEH-48	Pan-neuron	24	34	14		2	Pan-neuron	Pan-neuron	Pan-neuron	Pan-neuron
cfi-1	CFI-1	Pan-neuron	15.5	19	12		2	Pan-neuron	Pan-neuron	Pan-neuron	Pan-neuron
cfp-1	CFP-1	Pan-neuron	34.5	48	21		2	Pan-neuron	Pan-neuron	Pan-neuron	Pan-neuron
cgp-1	CGP-1	Pan-neuron	7	9	5		2	Pan-neuron	Pan-neuron	Pan-neuron	Pan-neuron
chd-3	CHD-3	Pan-neuron	37.5	39	36		2	Pan-neuron	Pan-neuron	Pan-neuron	Pan-neuron
chd-7	CHD-7	Pan-neuron	105	125	85		2	Pan-neuron	Pan-neuron	Pan-neuron	Pan-neuron
chmp-7	CHMP-7	Pan-neuron	12	13	11		2	Pan-neuron	Pan-neuron	Pan-neuron	Pan-neuron
cids-2	CIDS-2	Pan-neuron	26.5	15	38		2	Pan-neuron	Pan-neuron	Pan-neuron	Pan-neuron
cku-80	CKU-80	Pan-neuron	4	5	3		2	Pan-neuron	Pan-neuron	Pan-neuron	Pan-neuron
cnt-1	CNT-1	Pan-neuron	3.5	5	2		2	Pan-neuron	Pan-neuron	Pan-neuron	Pan-neuron
cnx-1	CNX-1	Pan-neuron	24	28	20		2	Pan-neuron	Pan-neuron	Pan-neuron	Pan-neuron
cogc-4	COGC-4	Pan-neuron	16.5	22	11		2	Pan-neuron	Pan-neuron	Pan-neuron	Pan-neuron
cpsf-4	CPSF-4	Pan-neuron	19	35	3		2	Pan-neuron	Pan-neuron	Pan-neuron	Pan-neuron
crh-1	CRH-1	Pan-neuron	6.5	9	4		2	Pan-neuron	Pan-neuron	Pan-neuron	Pan-neuron
ctbp-1	CTBP-1	Pan-neuron	18	10	26		2	Pan-neuron	Pan-neuron	Pan-neuron	Pan-neuron
ctnb-1	CTNB-1	Pan-neuron	57	87	27		2	Pan-neuron	Pan-neuron	Pan-neuron	Pan-neuron
cul-4	CUL-4	Pan-neuron	28.5	31	26		2	Pan-neuron	Pan-neuron	Pan-neuron	Pan-neuron
cul-5	CUL-5	Pan-neuron	7.5	13	2		2	Pan-neuron	Pan-neuron	Pan-neuron	Pan-neuron
cus-2	CUS-2	Pan-neuron	5.5	6	5		2	Pan-neuron	Pan-neuron	Pan-neuron	Pan-neuron
cwc-15	CWC-15	Pan-neuron	14	22	6		2	Pan-neuron	Pan-neuron	Pan-neuron	Pan-neuron
cyn-10	CYN-10	Pan-neuron	3.5	4	3		2	Pan-neuron	Pan-neuron	Pan-neuron	Pan-neuron
cyn-11	CYN-11	Pan-neuron	4	6	2		2	Pan-neuron	Pan-neuron	Pan-neuron	Pan-neuron
cyn-16	CYN-16	Pan-neuron	74	103	45		2	Pan-neuron	Pan-neuron	Pan-neuron	Pan-neuron
cyn-4	CYN-4	Pan-neuron	67.5	111	24		2	Pan-neuron	Pan-neuron	Pan-neuron	Pan-neuron
cyn-8	CYN-8	Pan-neuron	19.5	29	10		2	Pan-neuron	Pan-neuron	Pan-neuron	Pan-neuron
D1025.1	D1025.1	Pan-neuron	5.5	9	2		2	Pan-neuron	Pan-neuron	Pan-neuron	Pan-neuron
D1037.1	D1037.1	Pan-neuron	3.5	4	3		2	Pan-neuron	Pan-neuron	Pan-neuron	Pan-neuron
D2030.3	D2030.3	Pan-neuron	4.5	6	3		2	Pan-neuron	Pan-neuron	Pan-neuron	Pan-neuron
daf-1	DAF-1	Pan-neuron	4	5	3		2	Pan-neuron	Pan-neuron	Pan-neuron	Pan-neuron
daf-12	DAF-12	Pan-neuron	13	18	8		2	Pan-neuron	Pan-neuron	Pan-neuron	Pan-neuron
daf-16	DAF-16	Pan-neuron	5.5	8	3		2	Pan-neuron	Pan-neuron	Pan-neuron	Pan-neuron
dcaf-1	DCAF-1	Pan-neuron	7.5	9	6		2	Pan-neuron	Pan-neuron	Pan-neuron	Pan-neuron
dcp-66	DCP-66	Pan-neuron	113	133	93		2	Pan-neuron	Pan-neuron	Pan-neuron	Pan-neuron
ddl-1	DDL-1	Pan-neuron	2	2	2		2	Pan-neuron	Pan-neuron	Pan-neuron	Pan-neuron
ddx-23	DDX-23	Pan-neuron	156.5	203	110		2	Pan-neuron	Pan-neuron	Pan-neuron	Pan-neuron
ddx-27	DDX-27	Pan-neuron	11	15	7		2	Pan-neuron	Pan-neuron	Pan-neuron	Pan-neuron
del-2	DEL-2	Pan-neuron	9	13	5		2	Pan-neuron	Pan-neuron	Pan-neuron	Pan-neuron
des-2	DES-2	Pan-neuron	17	17	17		2	Pan-neuron	Pan-neuron	Pan-neuron	Pan-neuron
dhs-14	DHS-14	Pan-neuron	4	4	4		2	Pan-neuron	Pan-neuron	Pan-neuron	Pan-neuron
dhs-24	DHS-24	Pan-neuron	3	3	3		2	Pan-neuron	Pan-neuron	Pan-neuron	Pan-neuron
die-1	DIE-1	Pan-neuron	16	16	16		2	Pan-neuron	Pan-neuron	Pan-neuron	Pan-neuron
dnj-23	DNJ-23	Pan-neuron	22	35	9		2	Pan-neuron	Pan-neuron	Pan-neuron	Pan-neuron
dnj-29	DNJ-29	Pan-neuron	6.5	11	2		2	Pan-neuron	Pan-neuron	Pan-neuron	Pan-neuron
dnj-30	DNJ-30	Pan-neuron	17	26	8		2	Pan-neuron	Pan-neuron	Pan-neuron	Pan-neuron
dot-1.1	DOT-1.1	Pan-neuron	19.5	34	5		2	Pan-neuron	Pan-neuron	Pan-neuron	Pan-neuron
dpy-21	DPY-21	Pan-neuron	40.5	51	30		2	Pan-neuron	Pan-neuron	Pan-neuron	Pan-neuron
drap-1	DRAP-1	Pan-neuron	15	19	11		2	Pan-neuron	Pan-neuron	Pan-neuron	Pan-neuron
dus-2	DUS-2	Pan-neuron	5	7	3		2	Pan-neuron	Pan-neuron	Pan-neuron	Pan-neuron
dve-1	DVE-1	Pan-neuron	22.5	26	19		2	Pan-neuron	Pan-neuron	Pan-neuron	Pan-neuron
dxbp-1	DXBP-1	Pan-neuron	19.5	23	16		2	Pan-neuron	Pan-neuron	Pan-neuron	Pan-neuron
dyci-1	DYCI-1	Pan-neuron	3	4	2		2	Pan-neuron	Pan-neuron	Pan-neuron	Pan-neuron
dyf-17	DYF-17	Pan-neuron	3.5	4	3		2	Pan-neuron	Pan-neuron	Pan-neuron	Pan-neuron
E01A2.2	E01A2.2	Pan-neuron	4	4	4		2	Pan-neuron	Pan-neuron	Pan-neuron	Pan-neuron
E02H1.5	E02H1.5	Pan-neuron	6	8	4		2	Pan-neuron	Pan-neuron	Pan-neuron	Pan-neuron
E04F6.10	E04F6.10	Pan-neuron	4.5	4	5		2	Pan-neuron	Pan-neuron	Pan-neuron	Pan-neuron
eat-3	EAT-3	Pan-neuron	29.5	32	27		2	Pan-neuron	Pan-neuron	Pan-neuron	Pan-neuron
ebp-2	EBP-2	Pan-neuron	3	4	2		2	Pan-neuron	Pan-neuron	Pan-neuron	Pan-neuron
efk-1	EFK-1	Pan-neuron	19	28	10		2	Pan-neuron	Pan-neuron	Pan-neuron	Pan-neuron
efl-3	EFL-3	Pan-neuron	7	11	3		2	Pan-neuron	Pan-neuron	Pan-neuron	Pan-neuron
egl-13	EGL-13	Pan-neuron	12	15	9		2	Pan-neuron	Pan-neuron	Pan-neuron	Pan-neuron
egrh-1	EGRH-1	Pan-neuron	9	9	9		2	Pan-neuron	Pan-neuron	Pan-neuron	Pan-neuron
ekl-4	EKL-4	Pan-neuron	38	46	30		2	Pan-neuron	Pan-neuron	Pan-neuron	Pan-neuron
elpc-4	ELPC-4	Pan-neuron	6	9	3		2	Pan-neuron	Pan-neuron	Pan-neuron	Pan-neuron
epg-2	EPG-2	Pan-neuron	4.5	5	4		2	Pan-neuron	Pan-neuron	Pan-neuron	Pan-neuron
epg-9	EPG-9	Pan-neuron	3	3	3		2	Pan-neuron	Pan-neuron	Pan-neuron	Pan-neuron
ergo-1	ERGO-1	Pan-neuron	5.5	8	3		2	Pan-neuron	Pan-neuron	Pan-neuron	Pan-neuron
ess-2	ESS-2	Pan-neuron	20.5	28	13		2	Pan-neuron	Pan-neuron	Pan-neuron	Pan-neuron
evl-14	EVL-14	Pan-neuron	17	21	13		2	Pan-neuron	Pan-neuron	Pan-neuron	Pan-neuron
exc-7	EXC-7	Pan-neuron	12	16	8		2	Pan-neuron	Pan-neuron	Pan-neuron	Pan-neuron
exoc-8	EXOC-8	Pan-neuron	6.5	6	7		2	Pan-neuron	Pan-neuron	Pan-neuron	Pan-neuron
F01F1.11	F01F1.11	Pan-neuron	5	7	3		2	Pan-neuron	Pan-neuron	Pan-neuron	Pan-neuron
F07E5.5	F07E5.5	Pan-neuron	9	12	6		2	Pan-neuron	Pan-neuron	Pan-neuron	Pan-neuron
F08D12.12	F08D12.12	Pan-neuron	6	9	3		2	Pan-neuron	Pan-neuron	Pan-neuron	Pan-neuron
F08F8.9	F08F8.9	Pan-neuron	11	17	5		2	Pan-neuron	Pan-neuron	Pan-neuron	Pan-neuron
F08G12.1	F08G12.1	Pan-neuron	9.5	8	11		2	Pan-neuron	Pan-neuron	Pan-neuron	Pan-neuron
F09B9.5	F09B9.5	Pan-neuron	5.5	7	4		2	Pan-neuron	Pan-neuron	Pan-neuron	Pan-neuron
F10A3.17	F10A3.17	Pan-neuron	7	7	7		2	Pan-neuron	Pan-neuron	Pan-neuron	Pan-neuron
F10E7.9	F10E7.9	Pan-neuron	6.5	10	3		2	Pan-neuron	Pan-neuron	Pan-neuron	Pan-neuron
F10E9.3	F10E9.3	Pan-neuron	4	2	6		2	Pan-neuron	Pan-neuron	Pan-neuron	Pan-neuron
F10E9.5	F10E9.5	Pan-neuron	2.5	3	2		2	Pan-neuron	Pan-neuron	Pan-neuron	Pan-neuron
F10G7.9	F10G7.9	Pan-neuron	5.5	7	4		2	Pan-neuron	Pan-neuron	Pan-neuron	Pan-neuron
F11C1.7	F11C1.7	Pan-neuron	4	4	4		2	Pan-neuron	Pan-neuron	Pan-neuron	Pan-neuron
F12F6.1	F12F6.1	Pan-neuron	12.5	18	7		2	Pan-neuron	Pan-neuron	Pan-neuron	Pan-neuron
F13B12.1	F13B12.1	Pan-neuron	21	24	18		2	Pan-neuron	Pan-neuron	Pan-neuron	Pan-neuron
F13C5.2	F13C5.2	Pan-neuron	13	17	9		2	Pan-neuron	Pan-neuron	Pan-neuron	Pan-neuron
F14F9.4	F14F9.4	Pan-neuron	20	19	21		2	Pan-neuron	Pan-neuron	Pan-neuron	Pan-neuron
F16B12.6	F16B12.6	Pan-neuron	9.5	12	7		2	Pan-neuron	Pan-neuron	Pan-neuron	Pan-neuron
F18C12.3	F18C12.3	Pan-neuron	7	9	5		2	Pan-neuron	Pan-neuron	Pan-neuron	Pan-neuron
F19C6.2	F19C6.2	Pan-neuron	15	21	9		2	Pan-neuron	Pan-neuron	Pan-neuron	Pan-neuron
F23B12.7	F23B12.7	Pan-neuron	2.5	3	2		2	Pan-neuron	Pan-neuron	Pan-neuron	Pan-neuron
F26A10.2	F26A10.2	Pan-neuron	7	6	8		2	Pan-neuron	Pan-neuron	Pan-neuron	Pan-neuron
F26A3.7	F26A3.7	Pan-neuron	8	14	2		2	Pan-neuron	Pan-neuron	Pan-neuron	Pan-neuron
F26E4.4	F26E4.4	Pan-neuron	4.5	4	5		2	Pan-neuron	Pan-neuron	Pan-neuron	Pan-neuron
F26F12.3	F26F12.3	Pan-neuron	9	11	7		2	Pan-neuron	Pan-neuron	Pan-neuron	Pan-neuron
F28C1.1	F28C1.1	Pan-neuron	32.5	49	16		2	Pan-neuron	Pan-neuron	Pan-neuron	Pan-neuron
F28E10.1	F28E10.1	Pan-neuron	161.5	196	127		2	Pan-neuron	Pan-neuron	Pan-neuron	Pan-neuron
F31C3.3	F31C3.3	Pan-neuron	4.5	6	3		2	Pan-neuron	Pan-neuron	Pan-neuron	Pan-neuron
F33E11.3	F33E11.3	Pan-neuron	11.5	16	7		2	Pan-neuron	Pan-neuron	Pan-neuron	Pan-neuron
F33H1.4	F33H1.4	Pan-neuron	32.5	37	28		2	Pan-neuron	Pan-neuron	Pan-neuron	Pan-neuron
F33H2.3	F33H2.3	Pan-neuron	39	47	31		2	Pan-neuron	Pan-neuron	Pan-neuron	Pan-neuron
F34D10.6	F34D10.6	Pan-neuron	9.5	17	2		2	Pan-neuron	Pan-neuron	Pan-neuron	Pan-neuron
F37A4.6	F37A4.6	Pan-neuron	2.5	3	2		2	Pan-neuron	Pan-neuron	Pan-neuron	Pan-neuron
F38A5.2	F38A5.2	Pan-neuron	10.5	12	9		2	Pan-neuron	Pan-neuron	Pan-neuron	Pan-neuron
F38H4.3	F38H4.3	Pan-neuron	7	7	7		2	Pan-neuron	Pan-neuron	Pan-neuron	Pan-neuron
F39H11.1	F39H11.1	Pan-neuron	10	14	6		2	Pan-neuron	Pan-neuron	Pan-neuron	Pan-neuron
F39H12.1	F39H12.1	Pan-neuron	7.5	12	3		2	Pan-neuron	Pan-neuron	Pan-neuron	Pan-neuron
F40A3.3	F40A3.3	Pan-neuron	7.5	13	2		2	Pan-neuron	Pan-neuron	Pan-neuron	Pan-neuron
F40F8.1	F40F8.1	Pan-neuron	3	3	3		2	Pan-neuron	Pan-neuron	Pan-neuron	Pan-neuron
F46H5.4	F46H5.4	Pan-neuron	9	12	6		2	Pan-neuron	Pan-neuron	Pan-neuron	Pan-neuron
F47D12.3	F47D12.3	Pan-neuron	9.5	9	10		2	Pan-neuron	Pan-neuron	Pan-neuron	Pan-neuron
F47G4.4	F47G4.4	Pan-neuron	6	7	5		2	Pan-neuron	Pan-neuron	Pan-neuron	Pan-neuron
F52G3.1	F52G3.1	Pan-neuron	15.5	16	15		2	Pan-neuron	Pan-neuron	Pan-neuron	Pan-neuron
F53A10.2	F53A10.2	Pan-neuron	2.5	3	2		2	Pan-neuron	Pan-neuron	Pan-neuron	Pan-neuron
F53E10.6	F53E10.6	Pan-neuron	4	6	2		2	Pan-neuron	Pan-neuron	Pan-neuron	Pan-neuron
F53F4.11	F53F4.11	Pan-neuron	20	25	15		2	Pan-neuron	Pan-neuron	Pan-neuron	Pan-neuron
F54A3.2	F54A3.2	Pan-neuron	26.5	26	27		2	Pan-neuron	Pan-neuron	Pan-neuron	Pan-neuron
F54C8.6	F54C8.6	Pan-neuron	12.5	20	5		2	Pan-neuron	Pan-neuron	Pan-neuron	Pan-neuron
F54C9.11	F54C9.11	Pan-neuron	12.5	23	2		2	Pan-neuron	Pan-neuron	Pan-neuron	Pan-neuron
F54C9.9	F54C9.9	Pan-neuron	22.5	41	4		2	Pan-neuron	Pan-neuron	Pan-neuron	Pan-neuron
F54D8.6	F54D8.6	Pan-neuron	31.5	50	13		2	Pan-neuron	Pan-neuron	Pan-neuron	Pan-neuron
F55C12.5	F55C12.5	Pan-neuron	22	27	17		2	Pan-neuron	Pan-neuron	Pan-neuron	Pan-neuron
F57B10.8	F57B10.8	Pan-neuron	5	7	3		2	Pan-neuron	Pan-neuron	Pan-neuron	Pan-neuron
F57C9.4	F57C9.4	Pan-neuron	27	38	16		2	Pan-neuron	Pan-neuron	Pan-neuron	Pan-neuron
F58B3.4	F58B3.4	Pan-neuron	45	58	32		2	Pan-neuron	Pan-neuron	Pan-neuron	Pan-neuron
F59E12.9	F59E12.9	Pan-neuron	10	17	3		2	Pan-neuron	Pan-neuron	Pan-neuron	Pan-neuron
faah-3	FAAH-3	Pan-neuron	6	8	4		2	Pan-neuron	Pan-neuron	Pan-neuron	Pan-neuron
fcp-1	FCP-1	Pan-neuron	7.5	7	8		2	Pan-neuron	Pan-neuron	Pan-neuron	Pan-neuron
fipp-1	FIPP-1	Pan-neuron	2.5	3	2		2	Pan-neuron	Pan-neuron	Pan-neuron	Pan-neuron
fozi-1	FOZI-1	Pan-neuron	5	5	5		2	Pan-neuron	Pan-neuron	Pan-neuron	Pan-neuron
frg-1	FRG-1	Pan-neuron	9	13	5		2	Pan-neuron	Pan-neuron	Pan-neuron	Pan-neuron
fust-1	FUST-1	Pan-neuron	51.5	76	27		2	Pan-neuron	Pan-neuron	Pan-neuron	Pan-neuron
gad-1	GAD-1	Pan-neuron	9	12	6		2	Pan-neuron	Pan-neuron	Pan-neuron	Pan-neuron
gbas-1	GBAS-1	Pan-neuron	8	14	2		2	Pan-neuron	Pan-neuron	Pan-neuron	Pan-neuron
gei-17	GEI-17	Pan-neuron	5.5	6	5		2	Pan-neuron	Pan-neuron	Pan-neuron	Pan-neuron
gei-4	GEI-4	Pan-neuron	222.5	299	146		2	Pan-neuron	Pan-neuron	Pan-neuron	Pan-neuron
gei-6	GEI-6	Pan-neuron	40.5	61	20		2	Pan-neuron	Pan-neuron	Pan-neuron	Pan-neuron
gei-8	GEI-8	Pan-neuron	15	14	16		2	Pan-neuron	Pan-neuron	Pan-neuron	Pan-neuron
gex-2	GEX-2	Pan-neuron	12	21	3		2	Pan-neuron	Pan-neuron	Pan-neuron	Pan-neuron
gkow-1	GKOW-1	Pan-neuron	18.5	25	12		2	Pan-neuron	Pan-neuron	Pan-neuron	Pan-neuron
glb-10	GLB-10	Pan-neuron	13.5	23	4		2	Pan-neuron	Pan-neuron	Pan-neuron	Pan-neuron
glb-17	GLB-17	Pan-neuron	10.5	14	7		2	Pan-neuron	Pan-neuron	Pan-neuron	Pan-neuron
glb-2	GLB-2	Pan-neuron	2	2	2		2	Pan-neuron	Pan-neuron	Pan-neuron	Pan-neuron
glb-30	GLB-30	Pan-neuron	2	2	2		2	Pan-neuron	Pan-neuron	Pan-neuron	Pan-neuron
glb-9	GLB-9	Pan-neuron	32.5	51	14		2	Pan-neuron	Pan-neuron	Pan-neuron	Pan-neuron
gld-1	GLD-1	Pan-neuron	2.5	3	2		2	Pan-neuron	Pan-neuron	Pan-neuron	Pan-neuron
glna-3	GLNA-3	Pan-neuron	9	9	9		2	Pan-neuron	Pan-neuron	Pan-neuron	Pan-neuron
gmeb-1	GMEB-1	Pan-neuron	9	14	4		2	Pan-neuron	Pan-neuron	Pan-neuron	Pan-neuron
gmps-1	GMPS-1	Pan-neuron	9.5	10	9		2	Pan-neuron	Pan-neuron	Pan-neuron	Pan-neuron
gopc-1	GOPC-1	Pan-neuron	3	2	4		2	Pan-neuron	Pan-neuron	Pan-neuron	Pan-neuron
grk-1	GRK-1	Pan-neuron	2	2	2		2	Pan-neuron	Pan-neuron	Pan-neuron	Pan-neuron
grld-1	GRLD-1	Pan-neuron	10.5	13	8		2	Pan-neuron	Pan-neuron	Pan-neuron	Pan-neuron
gst-1	GST-1	Pan-neuron	2.5	3	2		2	Pan-neuron	Pan-neuron	Pan-neuron	Pan-neuron
gtf-2e2	GTF-2E2	Pan-neuron	24.5	32	17		2	Pan-neuron	Pan-neuron	Pan-neuron	Pan-neuron
gtf-2f1	GTF-2F1	Pan-neuron	40.5	50	31		2	Pan-neuron	Pan-neuron	Pan-neuron	Pan-neuron
gtf-2f2	GTF-2F2	Pan-neuron	6	8	4		2	Pan-neuron	Pan-neuron	Pan-neuron	Pan-neuron
gyg-2	GYG-2	Pan-neuron	3.5	4	3		2	Pan-neuron	Pan-neuron	Pan-neuron	Pan-neuron
H05C05.2	H05C05.2	Pan-neuron	3.5	5	2		2	Pan-neuron	Pan-neuron	Pan-neuron	Pan-neuron
H28G03.2	H28G03.2	Pan-neuron	15.5	16	15		2	Pan-neuron	Pan-neuron	Pan-neuron	Pan-neuron
hcf-1	HCF-1	Pan-neuron	31.5	43	20		2	Pan-neuron	Pan-neuron	Pan-neuron	Pan-neuron
hda-1	HDA-1	Pan-neuron	72	76	68		2	Pan-neuron	Pan-neuron	Pan-neuron	Pan-neuron
hda-3	HDA-3	Pan-neuron	36.5	41	32		2	Pan-neuron	Pan-neuron	Pan-neuron	Pan-neuron
hil-2	HIL-2	Pan-neuron	9	14	4		2	Pan-neuron	Pan-neuron	Pan-neuron	Pan-neuron
hil-3	HIL-3	Pan-neuron	19.5	30	9		2	Pan-neuron	Pan-neuron	Pan-neuron	Pan-neuron
hmg-1.2	HMG-1.2	Pan-neuron	11.5	19	4		2	Pan-neuron	Pan-neuron	Pan-neuron	Pan-neuron
hmg-11	HMG-11	Pan-neuron	4	4	4		2	Pan-neuron	Pan-neuron	Pan-neuron	Pan-neuron
hmg-12	HMG-12	Pan-neuron	7.5	13	2		2	Pan-neuron	Pan-neuron	Pan-neuron	Pan-neuron
hpl-1	HPL-1	Pan-neuron	3	4	2		2	Pan-neuron	Pan-neuron	Pan-neuron	Pan-neuron
hpo-35	HPO-35	Pan-neuron	9	13	5		2	Pan-neuron	Pan-neuron	Pan-neuron	Pan-neuron
hrp-1	HRP-1	Pan-neuron	16	29	3		2	Pan-neuron	Pan-neuron	Pan-neuron	Pan-neuron
hrpu-1	HRPU-1	Pan-neuron	18.5	29	8		2	Pan-neuron	Pan-neuron	Pan-neuron	Pan-neuron
hsf-1	HSF-1	Pan-neuron	17	18	16		2	Pan-neuron	Pan-neuron	Pan-neuron	Pan-neuron
hsp-16.1	HSP-16.1	Pan-neuron	5	7	3		2	Pan-neuron	Pan-neuron	Pan-neuron	Pan-neuron
hsp-16.48	HSP-16.48	Pan-neuron	23	25	21		2	Pan-neuron	Pan-neuron	Pan-neuron	Pan-neuron
hsp-70	HSP-70	Pan-neuron	19	29	9		2	Pan-neuron	Pan-neuron	Pan-neuron	Pan-neuron
hsr-9	HSR-9	Pan-neuron	146.5	145	148		2	Pan-neuron	Pan-neuron	Pan-neuron	Pan-neuron
htz-1	HTZ-1	Pan-neuron	4	4	4		2	Pan-neuron	Pan-neuron	Pan-neuron	Pan-neuron
ift-43	IFT-43	Pan-neuron	2	2	2		2	Pan-neuron	Pan-neuron	Pan-neuron	Pan-neuron
ift-81	IFT-81	Pan-neuron	7.5	4	11		2	Pan-neuron	Pan-neuron	Pan-neuron	Pan-neuron
ikke-1	IKKE-1	Pan-neuron	10	16	4		2	Pan-neuron	Pan-neuron	Pan-neuron	Pan-neuron
immt-1	IMMT-1	Pan-neuron	5	6	4		2	Pan-neuron	Pan-neuron	Pan-neuron	Pan-neuron
ipla-7	IPLA-7	Pan-neuron	7.5	13	2		2	Pan-neuron	Pan-neuron	Pan-neuron	Pan-neuron
jhdm-1	JHDM-1	Pan-neuron	23.5	36	11		2	Pan-neuron	Pan-neuron	Pan-neuron	Pan-neuron
jip-1	JIP-1	Pan-neuron	22.5	32	13		2	Pan-neuron	Pan-neuron	Pan-neuron	Pan-neuron
jmjc-1	JMJC-1	Pan-neuron	3.5	5	2		2	Pan-neuron	Pan-neuron	Pan-neuron	Pan-neuron
jph-1	JPH-1	Pan-neuron	9.5	8	11		2	Pan-neuron	Pan-neuron	Pan-neuron	Pan-neuron
K01G12.3	K01G12.3	Pan-neuron	8.5	11	6		2	Pan-neuron	Pan-neuron	Pan-neuron	Pan-neuron
K04B12.2	K04B12.2	Pan-neuron	5	5	5		2	Pan-neuron	Pan-neuron	Pan-neuron	Pan-neuron
K07C5.6	K07C5.6	Pan-neuron	92	124	60		2	Pan-neuron	Pan-neuron	Pan-neuron	Pan-neuron
K07F5.14	K07F5.14	Pan-neuron	17.5	30	5		2	Pan-neuron	Pan-neuron	Pan-neuron	Pan-neuron
K07F5.16	K07F5.16	Pan-neuron	4.5	7	2		2	Pan-neuron	Pan-neuron	Pan-neuron	Pan-neuron
K08D12.3	K08D12.3	Pan-neuron	7	12	2		2	Pan-neuron	Pan-neuron	Pan-neuron	Pan-neuron
K09C4.10	K09C4.10	Pan-neuron	110	129	91		2	Pan-neuron	Pan-neuron	Pan-neuron	Pan-neuron
kup-1	KUP-1	Pan-neuron	28.5	46	11		2	Pan-neuron	Pan-neuron	Pan-neuron	Pan-neuron
lad-2	LAD-2	Pan-neuron	12	17	7		2	Pan-neuron	Pan-neuron	Pan-neuron	Pan-neuron
lem-2	LEM-2	Pan-neuron	51.5	53	50		2	Pan-neuron	Pan-neuron	Pan-neuron	Pan-neuron
let-504	LET-504	Pan-neuron	13.5	14	13		2	Pan-neuron	Pan-neuron	Pan-neuron	Pan-neuron
let-526	LET-526	Pan-neuron	34.5	44	25		2	Pan-neuron	Pan-neuron	Pan-neuron	Pan-neuron
lgc-50	LGC-50	Pan-neuron	5	7	3		2	Pan-neuron	Pan-neuron	Pan-neuron	Pan-neuron
lido-15	LIDO-15	Pan-neuron	15.5	28	3		2	Pan-neuron	Pan-neuron	Pan-neuron	Pan-neuron
lin-14	LIN-14	Pan-neuron	17	22	12		2	Pan-neuron	Pan-neuron	Pan-neuron	Pan-neuron
lin-15B	LIN-15B	Pan-neuron	4	5	3		2	Pan-neuron	Pan-neuron	Pan-neuron	Pan-neuron
lin-35	LIN-35	Pan-neuron	24.5	27	22		2	Pan-neuron	Pan-neuron	Pan-neuron	Pan-neuron
lin-38	LIN-38	Pan-neuron	3.5	5	2		2	Pan-neuron	Pan-neuron	Pan-neuron	Pan-neuron
lin-40	LIN-40	Pan-neuron	86	105	67		2	Pan-neuron	Pan-neuron	Pan-neuron	Pan-neuron
lin-5	LIN-5	Pan-neuron	6.5	7	6		2	Pan-neuron	Pan-neuron	Pan-neuron	Pan-neuron
lin-56	LIN-56	Pan-neuron	11	20	2		2	Pan-neuron	Pan-neuron	Pan-neuron	Pan-neuron
lin-61	LIN-61	Pan-neuron	4	5	3		2	Pan-neuron	Pan-neuron	Pan-neuron	Pan-neuron
lin-9	LIN-9	Pan-neuron	23	30	16		2	Pan-neuron	Pan-neuron	Pan-neuron	Pan-neuron
lnp-1	LNP-1	Pan-neuron	4	6	2		2	Pan-neuron	Pan-neuron	Pan-neuron	Pan-neuron
lpin-1	LPIN-1	Pan-neuron	27	33	21		2	Pan-neuron	Pan-neuron	Pan-neuron	Pan-neuron
luc-7L3	LUC-7L3	Pan-neuron	45	76	14		2	Pan-neuron	Pan-neuron	Pan-neuron	Pan-neuron
M01B12.4	M01B12.4	Pan-neuron	12.5	13	12		2	Pan-neuron	Pan-neuron	Pan-neuron	Pan-neuron
M03C11.3	M03C11.3	Pan-neuron	3	3	3		2	Pan-neuron	Pan-neuron	Pan-neuron	Pan-neuron
M03C11.8	M03C11.8	Pan-neuron	4.5	7	2		2	Pan-neuron	Pan-neuron	Pan-neuron	Pan-neuron
M106.2	M106.2	Pan-neuron	7.5	11	4		2	Pan-neuron	Pan-neuron	Pan-neuron	Pan-neuron
mab-10	MAB-10	Pan-neuron	6	5	7		2	Pan-neuron	Pan-neuron	Pan-neuron	Pan-neuron
mab-5	MAB-5	Pan-neuron	22	34	10		2	Pan-neuron	Pan-neuron	Pan-neuron	Pan-neuron
mac-1	MAC-1	Pan-neuron	3	2	4		2	Pan-neuron	Pan-neuron	Pan-neuron	Pan-neuron
madf-3	MADF-3	Pan-neuron	3.5	5	2		2	Pan-neuron	Pan-neuron	Pan-neuron	Pan-neuron
madf-9	MADF-9	Pan-neuron	5	7	3		2	Pan-neuron	Pan-neuron	Pan-neuron	Pan-neuron
maea-1	MAEA-1	Pan-neuron	4.5	5	4		2	Pan-neuron	Pan-neuron	Pan-neuron	Pan-neuron
mafr-1	MAFR-1	Pan-neuron	4.5	7	2		2	Pan-neuron	Pan-neuron	Pan-neuron	Pan-neuron
magu-2	MAGU-2	Pan-neuron	6	4	8		2	Pan-neuron	Pan-neuron	Pan-neuron	Pan-neuron
maph-1.3	MAPH-1.3	Pan-neuron	9.5	11	8		2	Pan-neuron	Pan-neuron	Pan-neuron	Pan-neuron
mapk-15	MAPK-15	Pan-neuron	13.5	9	18		2	Pan-neuron	Pan-neuron	Pan-neuron	Pan-neuron
mbd-2	MBD-2	Pan-neuron	22.5	34	11		2	Pan-neuron	Pan-neuron	Pan-neuron	Pan-neuron
mbr-1	MBR-1	Pan-neuron	13.5	16	11		2	Pan-neuron	Pan-neuron	Pan-neuron	Pan-neuron
mcd-1	MCD-1	Pan-neuron	5	7	3		2	Pan-neuron	Pan-neuron	Pan-neuron	Pan-neuron
mctp-1	MCTP-1	Pan-neuron	3	2	4		2	Pan-neuron	Pan-neuron	Pan-neuron	Pan-neuron
mdt-15	MDT-15	Pan-neuron	18	24	12		2	Pan-neuron	Pan-neuron	Pan-neuron	Pan-neuron
mdt-17	MDT-17	Pan-neuron	7.5	5	10		2	Pan-neuron	Pan-neuron	Pan-neuron	Pan-neuron
mdt-26	MDT-26	Pan-neuron	6.5	5	8		2	Pan-neuron	Pan-neuron	Pan-neuron	Pan-neuron
mec-18	MEC-18	Pan-neuron	70.5	82	59		2	Pan-neuron	Pan-neuron	Pan-neuron	Pan-neuron
mec-2	MEC-2	Pan-neuron	9.5	14	5		2	Pan-neuron	Pan-neuron	Pan-neuron	Pan-neuron
mel-46	MEL-46	Pan-neuron	59	79	39		2	Pan-neuron	Pan-neuron	Pan-neuron	Pan-neuron
met-1	MET-1	Pan-neuron	10.5	12	9		2	Pan-neuron	Pan-neuron	Pan-neuron	Pan-neuron
mfap-1	MFAP-1	Pan-neuron	28.5	35	22		2	Pan-neuron	Pan-neuron	Pan-neuron	Pan-neuron
mics-1	MICS-1	Pan-neuron	7	8	6		2	Pan-neuron	Pan-neuron	Pan-neuron	Pan-neuron
mig-38	MIG-38	Pan-neuron	21	26	16		2	Pan-neuron	Pan-neuron	Pan-neuron	Pan-neuron
mog-2	MOG-2	Pan-neuron	25	42	8		2	Pan-neuron	Pan-neuron	Pan-neuron	Pan-neuron
mog-3	MOG-3	Pan-neuron	32.5	32	33		2	Pan-neuron	Pan-neuron	Pan-neuron	Pan-neuron
mog-5	MOG-5	Pan-neuron	16.5	18	15		2	Pan-neuron	Pan-neuron	Pan-neuron	Pan-neuron
nasp-1	NASP-1	Pan-neuron	14	10	18		2	Pan-neuron	Pan-neuron	Pan-neuron	Pan-neuron
nasp-2	NASP-2	Pan-neuron	6.5	9	4		2	Pan-neuron	Pan-neuron	Pan-neuron	Pan-neuron
ncbp-2	NCBP-2	Pan-neuron	6	7	5		2	Pan-neuron	Pan-neuron	Pan-neuron	Pan-neuron
ncs-5	NCS-5	Pan-neuron	4.5	7	2		2	Pan-neuron	Pan-neuron	Pan-neuron	Pan-neuron
nfi-1	NFI-1	Pan-neuron	7.5	10	5		2	Pan-neuron	Pan-neuron	Pan-neuron	Pan-neuron
nfki-1	NFKI-1	Pan-neuron	9.5	13	6		2	Pan-neuron	Pan-neuron	Pan-neuron	Pan-neuron
nfx-1	NFX-1	Pan-neuron	9.5	11	8		2	Pan-neuron	Pan-neuron	Pan-neuron	Pan-neuron
nfyb-1	NFYB-1	Pan-neuron	16	20	12		2	Pan-neuron	Pan-neuron	Pan-neuron	Pan-neuron
nhr-1	NHR-1	Pan-neuron	13	20	6		2	Pan-neuron	Pan-neuron	Pan-neuron	Pan-neuron
nhr-14	NHR-14	Pan-neuron	29.5	40	19		2	Pan-neuron	Pan-neuron	Pan-neuron	Pan-neuron
nhr-246	NHR-246	Pan-neuron	4.5	6	3		2	Pan-neuron	Pan-neuron	Pan-neuron	Pan-neuron
nhr-45	NHR-45	Pan-neuron	10	15	5		2	Pan-neuron	Pan-neuron	Pan-neuron	Pan-neuron
nhr-47	NHR-47	Pan-neuron	44.5	51	38		2	Pan-neuron	Pan-neuron	Pan-neuron	Pan-neuron
nhr-88	NHR-88	Pan-neuron	6.5	7	6		2	Pan-neuron	Pan-neuron	Pan-neuron	Pan-neuron
nol-14	NOL-14	Pan-neuron	24	30	18		2	Pan-neuron	Pan-neuron	Pan-neuron	Pan-neuron
nol-2	NOL-2	Pan-neuron	6	8	4		2	Pan-neuron	Pan-neuron	Pan-neuron	Pan-neuron
nphp-2	NPHP-2	Pan-neuron	28	40	16		2	Pan-neuron	Pan-neuron	Pan-neuron	Pan-neuron
npp-16	NPP-16	Pan-neuron	142.5	188	97		2	Pan-neuron	Pan-neuron	Pan-neuron	Pan-neuron
ntl-11	NTL-11	Pan-neuron	14.5	15	14		2	Pan-neuron	Pan-neuron	Pan-neuron	Pan-neuron
nxf-1	NXF-1	Pan-neuron	2.5	3	2		2	Pan-neuron	Pan-neuron	Pan-neuron	Pan-neuron
odr-4	ODR-4	Pan-neuron	7.5	12	3		2	Pan-neuron	Pan-neuron	Pan-neuron	Pan-neuron
odr-8	ODR-8	Pan-neuron	12	14	10		2	Pan-neuron	Pan-neuron	Pan-neuron	Pan-neuron
ogt-1	OGT-1	Pan-neuron	12.5	10	15		2	Pan-neuron	Pan-neuron	Pan-neuron	Pan-neuron
osm-5	OSM-5	Pan-neuron	2	2	2		2	Pan-neuron	Pan-neuron	Pan-neuron	Pan-neuron
otub-2	OTUB-2	Pan-neuron	3	3	3		2	Pan-neuron	Pan-neuron	Pan-neuron	Pan-neuron
pabp-2	PABP-2	Pan-neuron	11.5	13	10		2	Pan-neuron	Pan-neuron	Pan-neuron	Pan-neuron
pap-1	PAP-1	Pan-neuron	11.5	10	13		2	Pan-neuron	Pan-neuron	Pan-neuron	Pan-neuron
pbrm-1	PBRM-1	Pan-neuron	33	50	16		2	Pan-neuron	Pan-neuron	Pan-neuron	Pan-neuron
pct-1	PCT-1	Pan-neuron	7.5	9	6		2	Pan-neuron	Pan-neuron	Pan-neuron	Pan-neuron
pde-1	PDE-1	Pan-neuron	4	6	2		2	Pan-neuron	Pan-neuron	Pan-neuron	Pan-neuron
pde-2	PDE-2	Pan-neuron	9.5	14	5		2	Pan-neuron	Pan-neuron	Pan-neuron	Pan-neuron
pde-3	PDE-3	Pan-neuron	11.5	9	14		2	Pan-neuron	Pan-neuron	Pan-neuron	Pan-neuron
pes-5	PES-5	Pan-neuron	3	4	2		2	Pan-neuron	Pan-neuron	Pan-neuron	Pan-neuron
phm-2	PHM-2	Pan-neuron	13	13	13		2	Pan-neuron	Pan-neuron	Pan-neuron	Pan-neuron
pinn-1	PINN-1	Pan-neuron	4.5	6	3		2	Pan-neuron	Pan-neuron	Pan-neuron	Pan-neuron
pkn-1	PKN-1	Pan-neuron	2	2	2		2	Pan-neuron	Pan-neuron	Pan-neuron	Pan-neuron
plc-4	PLC-4	Pan-neuron	4.5	5	4		2	Pan-neuron	Pan-neuron	Pan-neuron	Pan-neuron
pnn-1	PNN-1	Pan-neuron	16.5	21	12		2	Pan-neuron	Pan-neuron	Pan-neuron	Pan-neuron
ppm-1.d	PPM-1.D	Pan-neuron	28.5	41	16		2	Pan-neuron	Pan-neuron	Pan-neuron	Pan-neuron
pqbp-1.1	PQBP-1.1	Pan-neuron	10.5	18	3		2	Pan-neuron	Pan-neuron	Pan-neuron	Pan-neuron
pqn-20	PQN-20	Pan-neuron	14	21	7		2	Pan-neuron	Pan-neuron	Pan-neuron	Pan-neuron
pqn-53	PQN-53	Pan-neuron	2.5	3	2		2	Pan-neuron	Pan-neuron	Pan-neuron	Pan-neuron
pqn-70	PQN-70	Pan-neuron	20.5	30	11		2	Pan-neuron	Pan-neuron	Pan-neuron	Pan-neuron
pqn-80	PQN-80	Pan-neuron	83	109	57		2	Pan-neuron	Pan-neuron	Pan-neuron	Pan-neuron
prcc-1	PRCC-1	Pan-neuron	14.5	19	10		2	Pan-neuron	Pan-neuron	Pan-neuron	Pan-neuron
prhg-1	PRHG-1	Pan-neuron	6.5	7	6		2	Pan-neuron	Pan-neuron	Pan-neuron	Pan-neuron
pro-1	PRO-1	Pan-neuron	8	13	3		2	Pan-neuron	Pan-neuron	Pan-neuron	Pan-neuron
pro-3	PRO-3	Pan-neuron	5.5	8	3		2	Pan-neuron	Pan-neuron	Pan-neuron	Pan-neuron
prp-17	PRP-17	Pan-neuron	51	61	41		2	Pan-neuron	Pan-neuron	Pan-neuron	Pan-neuron
prp-21	PRP-21	Pan-neuron	346	434	258		2	Pan-neuron	Pan-neuron	Pan-neuron	Pan-neuron
prp-3	PRP-3	Pan-neuron	18.5	21	16		2	Pan-neuron	Pan-neuron	Pan-neuron	Pan-neuron
prp-6	PRP-6	Pan-neuron	15.5	11	20		2	Pan-neuron	Pan-neuron	Pan-neuron	Pan-neuron
prpf-4	PRPF-4	Pan-neuron	52	57	47		2	Pan-neuron	Pan-neuron	Pan-neuron	Pan-neuron
puf-12	PUF-12	Pan-neuron	10	14	6		2	Pan-neuron	Pan-neuron	Pan-neuron	Pan-neuron
pus-1	PUS-1	Pan-neuron	6	10	2		2	Pan-neuron	Pan-neuron	Pan-neuron	Pan-neuron
R05G6.4	R05G6.4	Pan-neuron	87.5	114	61		2	Pan-neuron	Pan-neuron	Pan-neuron	Pan-neuron
R08D7.1	R08D7.1	Pan-neuron	44	73	15		2	Pan-neuron	Pan-neuron	Pan-neuron	Pan-neuron
R08D7.5	R08D7.5	Pan-neuron	3.5	5	2		2	Pan-neuron	Pan-neuron	Pan-neuron	Pan-neuron
rad-26	RAD-26	Pan-neuron	4.5	7	2		2	Pan-neuron	Pan-neuron	Pan-neuron	Pan-neuron
rbd-1	RBD-1	Pan-neuron	36.5	56	17		2	Pan-neuron	Pan-neuron	Pan-neuron	Pan-neuron
rbf-1	RBF-1	Pan-neuron	9.5	12	7		2	Pan-neuron	Pan-neuron	Pan-neuron	Pan-neuron
rbg-1	RBG-1	Pan-neuron	9	16	2		2	Pan-neuron	Pan-neuron	Pan-neuron	Pan-neuron
rbm-12	RBM-12	Pan-neuron	54	69	39		2	Pan-neuron	Pan-neuron	Pan-neuron	Pan-neuron
rbm-22	RBM-22	Pan-neuron	56	68	44		2	Pan-neuron	Pan-neuron	Pan-neuron	Pan-neuron
rbm-25	RBM-25	Pan-neuron	11	13	9		2	Pan-neuron	Pan-neuron	Pan-neuron	Pan-neuron
rbm-26	RBM-26	Pan-neuron	69.5	98	41		2	Pan-neuron	Pan-neuron	Pan-neuron	Pan-neuron
rbm-39	RBM-39	Pan-neuron	65.5	57	74		2	Pan-neuron	Pan-neuron	Pan-neuron	Pan-neuron
rbpl-1	RBPL-1	Pan-neuron	18	22	14		2	Pan-neuron	Pan-neuron	Pan-neuron	Pan-neuron
rbr-2	RBR-2	Pan-neuron	6.5	11	2		2	Pan-neuron	Pan-neuron	Pan-neuron	Pan-neuron
rgef-1	RGEF-1	Pan-neuron	3	3	3		2	Pan-neuron	Pan-neuron	Pan-neuron	Pan-neuron
rgs-4	RGS-4	Pan-neuron	20.5	27	14		2	Pan-neuron	Pan-neuron	Pan-neuron	Pan-neuron
rhgf-2	RHGF-2	Pan-neuron	6	8	4		2	Pan-neuron	Pan-neuron	Pan-neuron	Pan-neuron
ribo-1	RIBO-1	Pan-neuron	7	9	5		2	Pan-neuron	Pan-neuron	Pan-neuron	Pan-neuron
ric-19	RIC-19	Pan-neuron	7.5	9	6		2	Pan-neuron	Pan-neuron	Pan-neuron	Pan-neuron
ric-3	RIC-3	Pan-neuron	30	37	23		2	Pan-neuron	Pan-neuron	Pan-neuron	Pan-neuron
rnf-113	RNF-113	Pan-neuron	27	34	20		2	Pan-neuron	Pan-neuron	Pan-neuron	Pan-neuron
rnp-1	RNP-1	Pan-neuron	8	13	3		2	Pan-neuron	Pan-neuron	Pan-neuron	Pan-neuron
rnp-2	RNP-2	Pan-neuron	10.5	15	6		2	Pan-neuron	Pan-neuron	Pan-neuron	Pan-neuron
row-1	ROW-1	Pan-neuron	5	4	6		2	Pan-neuron	Pan-neuron	Pan-neuron	Pan-neuron
rpa-1	RPA-1	Pan-neuron	5.5	7	4		2	Pan-neuron	Pan-neuron	Pan-neuron	Pan-neuron
rpoa-49	RPOA-49	Pan-neuron	5.5	5	6		2	Pan-neuron	Pan-neuron	Pan-neuron	Pan-neuron
rrbs-1	RRBS-1	Pan-neuron	7	12	2		2	Pan-neuron	Pan-neuron	Pan-neuron	Pan-neuron
rsd-6	RSD-6	Pan-neuron	3.5	4	3		2	Pan-neuron	Pan-neuron	Pan-neuron	Pan-neuron
rsp-4	RSP-4	Pan-neuron	3	3	3		2	Pan-neuron	Pan-neuron	Pan-neuron	Pan-neuron
rsr-2	RSR-2	Pan-neuron	28.5	32	25		2	Pan-neuron	Pan-neuron	Pan-neuron	Pan-neuron
saeg-1	SAEG-1	Pan-neuron	59.5	75	44		2	Pan-neuron	Pan-neuron	Pan-neuron	Pan-neuron
sam-4	SAM-4	Pan-neuron	3.5	4	3		2	Pan-neuron	Pan-neuron	Pan-neuron	Pan-neuron
sart-1	SART-1	Pan-neuron	108.5	157	60		2	Pan-neuron	Pan-neuron	Pan-neuron	Pan-neuron
sde-2	SDE-2	Pan-neuron	10	15	5		2	Pan-neuron	Pan-neuron	Pan-neuron	Pan-neuron
sec-16A.1	SEC-16A.1	Pan-neuron	9.5	13	6		2	Pan-neuron	Pan-neuron	Pan-neuron	Pan-neuron
sec-20	SEC-20	Pan-neuron	4.5	7	2		2	Pan-neuron	Pan-neuron	Pan-neuron	Pan-neuron
sel-13	SEL-13	Pan-neuron	15	27	3		2	Pan-neuron	Pan-neuron	Pan-neuron	Pan-neuron
sem-4	SEM-4	Pan-neuron	12	20	4		2	Pan-neuron	Pan-neuron	Pan-neuron	Pan-neuron
set-26	SET-26	Pan-neuron	20.5	29	12		2	Pan-neuron	Pan-neuron	Pan-neuron	Pan-neuron
sfa-1	SFA-1	Pan-neuron	54	67	41		2	Pan-neuron	Pan-neuron	Pan-neuron	Pan-neuron
sftb-1	SFTB-1	Pan-neuron	135	136	134		2	Pan-neuron	Pan-neuron	Pan-neuron	Pan-neuron
sftb-2	SFTB-2	Pan-neuron	48.5	51	46		2	Pan-neuron	Pan-neuron	Pan-neuron	Pan-neuron
sin-3	SIN-3	Pan-neuron	7.5	9	6		2	Pan-neuron	Pan-neuron	Pan-neuron	Pan-neuron
sir-2.1	SIR-2.1	Pan-neuron	4.5	3	6		2	Pan-neuron	Pan-neuron	Pan-neuron	Pan-neuron
slc-25a46	SLC-25A46	Pan-neuron	3	3	3		2	Pan-neuron	Pan-neuron	Pan-neuron	Pan-neuron
sma-9	SMA-9	Pan-neuron	10.5	9	12		2	Pan-neuron	Pan-neuron	Pan-neuron	Pan-neuron
smk-1	SMK-1	Pan-neuron	21.5	22	21		2	Pan-neuron	Pan-neuron	Pan-neuron	Pan-neuron
smr-1	SMR-1	Pan-neuron	16.5	25	8		2	Pan-neuron	Pan-neuron	Pan-neuron	Pan-neuron
snu-23	SNU-23	Pan-neuron	31.5	50	13		2	Pan-neuron	Pan-neuron	Pan-neuron	Pan-neuron
snx-13	SNX-13	Pan-neuron	46.5	49	44		2	Pan-neuron	Pan-neuron	Pan-neuron	Pan-neuron
spat-3	SPAT-3	Pan-neuron	24	30	18		2	Pan-neuron	Pan-neuron	Pan-neuron	Pan-neuron
spt-5	SPT-5	Pan-neuron	68	90	46		2	Pan-neuron	Pan-neuron	Pan-neuron	Pan-neuron
spv-1	SPV-1	Pan-neuron	9.5	12	7		2	Pan-neuron	Pan-neuron	Pan-neuron	Pan-neuron
sqst-1	SQST-1	Pan-neuron	21.5	29	14		2	Pan-neuron	Pan-neuron	Pan-neuron	Pan-neuron
ssl-1	SSL-1	Pan-neuron	47.5	52	43		2	Pan-neuron	Pan-neuron	Pan-neuron	Pan-neuron
ssu-1	SSU-1	Pan-neuron	17	30	4		2	Pan-neuron	Pan-neuron	Pan-neuron	Pan-neuron
ssu-2	SSU-2	Pan-neuron	6	9	3		2	Pan-neuron	Pan-neuron	Pan-neuron	Pan-neuron
stip-1	STIP-1	Pan-neuron	27	32	22		2	Pan-neuron	Pan-neuron	Pan-neuron	Pan-neuron
sto-6	STO-6	Pan-neuron	10.5	15	6		2	Pan-neuron	Pan-neuron	Pan-neuron	Pan-neuron
suds-3	SUDS-3	Pan-neuron	3	4	2		2	Pan-neuron	Pan-neuron	Pan-neuron	Pan-neuron
suf-1	SUF-1	Pan-neuron	9	8	10		2	Pan-neuron	Pan-neuron	Pan-neuron	Pan-neuron
sumv-1	SUMV-1	Pan-neuron	42	63	21		2	Pan-neuron	Pan-neuron	Pan-neuron	Pan-neuron
sumv-2	SUMV-2	Pan-neuron	5.5	4	7		2	Pan-neuron	Pan-neuron	Pan-neuron	Pan-neuron
sut-2	SUT-2	Pan-neuron	17.5	25	10		2	Pan-neuron	Pan-neuron	Pan-neuron	Pan-neuron
swsn-1	SWSN-1	Pan-neuron	186	227	145		2	Pan-neuron	Pan-neuron	Pan-neuron	Pan-neuron
swsn-3	SWSN-3	Pan-neuron	3.5	5	2		2	Pan-neuron	Pan-neuron	Pan-neuron	Pan-neuron
syd-9	SYD-9	Pan-neuron	122.5	156	89		2	Pan-neuron	Pan-neuron	Pan-neuron	Pan-neuron
syf-1	SYF-1	Pan-neuron	42	52	32		2	Pan-neuron	Pan-neuron	Pan-neuron	Pan-neuron
syg-1	SYG-1	Pan-neuron	34	48	20		2	Pan-neuron	Pan-neuron	Pan-neuron	Pan-neuron
symk-1	SYMK-1	Pan-neuron	20	22	18		2	Pan-neuron	Pan-neuron	Pan-neuron	Pan-neuron
syx-5	SYX-5	Pan-neuron	20.5	35	6		2	Pan-neuron	Pan-neuron	Pan-neuron	Pan-neuron
T01B7.5	T01B7.5	Pan-neuron	33	48	18		2	Pan-neuron	Pan-neuron	Pan-neuron	Pan-neuron
T02H6.1	T02H6.1	Pan-neuron	25	35	15		2	Pan-neuron	Pan-neuron	Pan-neuron	Pan-neuron
T04C9.1	T04C9.1	Pan-neuron	5.5	6	5		2	Pan-neuron	Pan-neuron	Pan-neuron	Pan-neuron
T05H10.8	T05H10.8	Pan-neuron	16.5	28	5		2	Pan-neuron	Pan-neuron	Pan-neuron	Pan-neuron
T06E6.1	T06E6.1	Pan-neuron	17	22	12		2	Pan-neuron	Pan-neuron	Pan-neuron	Pan-neuron
T06F4.1	T06F4.1	Pan-neuron	4.5	5	4		2	Pan-neuron	Pan-neuron	Pan-neuron	Pan-neuron
T06G6.3	T06G6.3	Pan-neuron	5.5	7	4		2	Pan-neuron	Pan-neuron	Pan-neuron	Pan-neuron
T11G6.5	T11G6.5	Pan-neuron	8	11	5		2	Pan-neuron	Pan-neuron	Pan-neuron	Pan-neuron
T13A10.2	T13A10.2	Pan-neuron	5	6	4		2	Pan-neuron	Pan-neuron	Pan-neuron	Pan-neuron
T16G1.4	T16G1.4	Pan-neuron	4	6	2		2	Pan-neuron	Pan-neuron	Pan-neuron	Pan-neuron
T19B4.5	T19B4.5	Pan-neuron	8	12	4		2	Pan-neuron	Pan-neuron	Pan-neuron	Pan-neuron
T19H12.2	T19H12.2	Pan-neuron	7	11	3		2	Pan-neuron	Pan-neuron	Pan-neuron	Pan-neuron
T23D8.3	T23D8.3	Pan-neuron	25.5	33	18		2	Pan-neuron	Pan-neuron	Pan-neuron	Pan-neuron
T23G11.4	T23G11.4	Pan-neuron	25	31	19		2	Pan-neuron	Pan-neuron	Pan-neuron	Pan-neuron
T23H2.3	T23H2.3	Pan-neuron	2	2	2		2	Pan-neuron	Pan-neuron	Pan-neuron	Pan-neuron
T24G10.2	T24G10.2	Pan-neuron	8	10	6		2	Pan-neuron	Pan-neuron	Pan-neuron	Pan-neuron
T24H10.1	T24H10.1	Pan-neuron	9.5	14	5		2	Pan-neuron	Pan-neuron	Pan-neuron	Pan-neuron
T25G3.1	T25G3.1	Pan-neuron	11.5	19	4		2	Pan-neuron	Pan-neuron	Pan-neuron	Pan-neuron
T26C11.4	T26C11.4	Pan-neuron	25.5	35	16		2	Pan-neuron	Pan-neuron	Pan-neuron	Pan-neuron
T28D9.1	T28D9.1	Pan-neuron	4.5	7	2		2	Pan-neuron	Pan-neuron	Pan-neuron	Pan-neuron
T28F4.5	T28F4.5	Pan-neuron	7.5	11	4		2	Pan-neuron	Pan-neuron	Pan-neuron	Pan-neuron
tac-1	TAC-1	Pan-neuron	4.5	6	3		2	Pan-neuron	Pan-neuron	Pan-neuron	Pan-neuron
tads-1	TADS-1	Pan-neuron	22.5	43	2		2	Pan-neuron	Pan-neuron	Pan-neuron	Pan-neuron
taf-1	TAF-1	Pan-neuron	29	46	12		2	Pan-neuron	Pan-neuron	Pan-neuron	Pan-neuron
taf-11.1	TAF-11.1	Pan-neuron	9.5	8	11		2	Pan-neuron	Pan-neuron	Pan-neuron	Pan-neuron
taf-3	TAF-3	Pan-neuron	50	68	32		2	Pan-neuron	Pan-neuron	Pan-neuron	Pan-neuron
taf-6.1	TAF-6.1	Pan-neuron	2	2	2		2	Pan-neuron	Pan-neuron	Pan-neuron	Pan-neuron
tba-5	TBA-5	Pan-neuron	2	2	2		2	Pan-neuron	Pan-neuron	Pan-neuron	Pan-neuron
tbc-16	TBC-16	Pan-neuron	11.5	14	9		2	Pan-neuron	Pan-neuron	Pan-neuron	Pan-neuron
tbc-18	TBC-18	Pan-neuron	9	15	3		2	Pan-neuron	Pan-neuron	Pan-neuron	Pan-neuron
tbce-1	TBCE-1	Pan-neuron	2	2	2		2	Pan-neuron	Pan-neuron	Pan-neuron	Pan-neuron
tcer-1	TCER-1	Pan-neuron	141	187	95		2	Pan-neuron	Pan-neuron	Pan-neuron	Pan-neuron
tdp-1	TDP-1	Pan-neuron	23	29	17		2	Pan-neuron	Pan-neuron	Pan-neuron	Pan-neuron
teg-1	TEG-1	Pan-neuron	44.5	54	35		2	Pan-neuron	Pan-neuron	Pan-neuron	Pan-neuron
tlk-1	TLK-1	Pan-neuron	5	4	6		2	Pan-neuron	Pan-neuron	Pan-neuron	Pan-neuron
tra-4	TRA-4	Pan-neuron	7	10	4		2	Pan-neuron	Pan-neuron	Pan-neuron	Pan-neuron
tsen-2	TSEN-2	Pan-neuron	61	85	37		2	Pan-neuron	Pan-neuron	Pan-neuron	Pan-neuron
ttbk-7	TTBK-7	Pan-neuron	15.5	19	12		2	Pan-neuron	Pan-neuron	Pan-neuron	Pan-neuron
tub-1	TUB-1	Pan-neuron	13	17	9		2	Pan-neuron	Pan-neuron	Pan-neuron	Pan-neuron
twk-39	TWK-39	Pan-neuron	11	15	7		2	Pan-neuron	Pan-neuron	Pan-neuron	Pan-neuron
txt-13	TXT-13	Pan-neuron	3	3	3		2	Pan-neuron	Pan-neuron	Pan-neuron	Pan-neuron
tyr-3	TYR-3	Pan-neuron	2.5	2	3		2	Pan-neuron	Pan-neuron	Pan-neuron	Pan-neuron
uba-2	UBA-2	Pan-neuron	2.5	2	3		2	Pan-neuron	Pan-neuron	Pan-neuron	Pan-neuron
ubc-23	UBC-23	Pan-neuron	17.5	23	12		2	Pan-neuron	Pan-neuron	Pan-neuron	Pan-neuron
ubh-2	UBH-2	Pan-neuron	5	7	3		2	Pan-neuron	Pan-neuron	Pan-neuron	Pan-neuron
ubr-1	UBR-1	Pan-neuron	6	7	5		2	Pan-neuron	Pan-neuron	Pan-neuron	Pan-neuron
ubxn-3	UBXN-3	Pan-neuron	10	13	7		2	Pan-neuron	Pan-neuron	Pan-neuron	Pan-neuron
ulp-1	ULP-1	Pan-neuron	13	17	9		2	Pan-neuron	Pan-neuron	Pan-neuron	Pan-neuron
ulp-2	ULP-2	Pan-neuron	47	72	22		2	Pan-neuron	Pan-neuron	Pan-neuron	Pan-neuron
unc-119	UNC-119	Pan-neuron	10.5	17	4		2	Pan-neuron	Pan-neuron	Pan-neuron	Pan-neuron
unc-24	UNC-24	Pan-neuron	10	12	8		2	Pan-neuron	Pan-neuron	Pan-neuron	Pan-neuron
unc-30	UNC-30	Pan-neuron	11	17	5		2	Pan-neuron	Pan-neuron	Pan-neuron	Pan-neuron
unc-37	UNC-37	Pan-neuron	4.5	7	2		2	Pan-neuron	Pan-neuron	Pan-neuron	Pan-neuron
unc-4	UNC-4	Pan-neuron	6.5	10	3		2	Pan-neuron	Pan-neuron	Pan-neuron	Pan-neuron
unc-42	UNC-42	Pan-neuron	17.5	26	9		2	Pan-neuron	Pan-neuron	Pan-neuron	Pan-neuron
unc-46	UNC-46	Pan-neuron	13	20	6		2	Pan-neuron	Pan-neuron	Pan-neuron	Pan-neuron
unc-5	UNC-5	Pan-neuron	10	12	8		2	Pan-neuron	Pan-neuron	Pan-neuron	Pan-neuron
unc-69	UNC-69	Pan-neuron	5.5	8	3		2	Pan-neuron	Pan-neuron	Pan-neuron	Pan-neuron
unc-75	UNC-75	Pan-neuron	6	9	3		2	Pan-neuron	Pan-neuron	Pan-neuron	Pan-neuron
usp-39	USP-39	Pan-neuron	3.5	4	3		2	Pan-neuron	Pan-neuron	Pan-neuron	Pan-neuron
usp-48	USP-48	Pan-neuron	196.5	266	127		2	Pan-neuron	Pan-neuron	Pan-neuron	Pan-neuron
vps-20	VPS-20	Pan-neuron	6.5	9	4		2	Pan-neuron	Pan-neuron	Pan-neuron	Pan-neuron
vps-36	VPS-36	Pan-neuron	22.5	37	8		2	Pan-neuron	Pan-neuron	Pan-neuron	Pan-neuron
vps-45	VPS-45	Pan-neuron	8	5	11		2	Pan-neuron	Pan-neuron	Pan-neuron	Pan-neuron
vps-53	VPS-53	Pan-neuron	10.5	11	10		2	Pan-neuron	Pan-neuron	Pan-neuron	Pan-neuron
W04D2.4	W04D2.4	Pan-neuron	24	30	18		2	Pan-neuron	Pan-neuron	Pan-neuron	Pan-neuron
W05H9.4	W05H9.4	Pan-neuron	3.5	4	3		2	Pan-neuron	Pan-neuron	Pan-neuron	Pan-neuron
W09C5.7	W09C5.7	Pan-neuron	3	3	3		2	Pan-neuron	Pan-neuron	Pan-neuron	Pan-neuron
wapl-1	WAPL-1	Pan-neuron	12.5	18	7		2	Pan-neuron	Pan-neuron	Pan-neuron	Pan-neuron
xpf-1	XPF-1	Pan-neuron	10.5	16	5		2	Pan-neuron	Pan-neuron	Pan-neuron	Pan-neuron
xrn-2	XRN-2	Pan-neuron	277	351	203		2	Pan-neuron	Pan-neuron	Pan-neuron	Pan-neuron
Y102A11A.9	Y102A11A.9	Pan-neuron	8.5	12	5		2	Pan-neuron	Pan-neuron	Pan-neuron	Pan-neuron
Y110A7A.11	Y110A7A.11	Pan-neuron	4	4	4		2	Pan-neuron	Pan-neuron	Pan-neuron	Pan-neuron
Y111B2A.10	Y111B2A.10	Pan-neuron	2.5	3	2		2	Pan-neuron	Pan-neuron	Pan-neuron	Pan-neuron
Y17G7B.12	Y17G7B.12	Pan-neuron	14	26	2		2	Pan-neuron	Pan-neuron	Pan-neuron	Pan-neuron
Y17G7B.18	Y17G7B.18	Pan-neuron	21	35	7		2	Pan-neuron	Pan-neuron	Pan-neuron	Pan-neuron
Y25C1A.8	Y25C1A.8	Pan-neuron	8	11	5		2	Pan-neuron	Pan-neuron	Pan-neuron	Pan-neuron
Y2H9A.4	Y2H9A.4	Pan-neuron	6	9	3		2	Pan-neuron	Pan-neuron	Pan-neuron	Pan-neuron
Y34D9A.7	Y34D9A.7	Pan-neuron	14	12	16		2	Pan-neuron	Pan-neuron	Pan-neuron	Pan-neuron
Y39B6A.33	Y39B6A.33	Pan-neuron	10.5	18	3		2	Pan-neuron	Pan-neuron	Pan-neuron	Pan-neuron
Y39G10AR.11	Y39G10AR.11	Pan-neuron	11	14	8		2	Pan-neuron	Pan-neuron	Pan-neuron	Pan-neuron
Y41D4A.5	Y41D4A.5	Pan-neuron	5	5	5		2	Pan-neuron	Pan-neuron	Pan-neuron	Pan-neuron
Y45G5AM.9	Y45G5AM.9	Pan-neuron	4.5	4	5		2	Pan-neuron	Pan-neuron	Pan-neuron	Pan-neuron
Y49A10A.2	Y49A10A.2	Pan-neuron	6.5	9	4		2	Pan-neuron	Pan-neuron	Pan-neuron	Pan-neuron
Y50D7A.8	Y50D7A.8	Pan-neuron	9	12	6		2	Pan-neuron	Pan-neuron	Pan-neuron	Pan-neuron
Y53G8AL.1	Y53G8AL.1	Pan-neuron	10	7	13		2	Pan-neuron	Pan-neuron	Pan-neuron	Pan-neuron
Y53G8AR.9	Y53G8AR.9	Pan-neuron	80.5	126	35		2	Pan-neuron	Pan-neuron	Pan-neuron	Pan-neuron
Y54E10A.11	Y54E10A.11	Pan-neuron	2.5	2	3		2	Pan-neuron	Pan-neuron	Pan-neuron	Pan-neuron
Y54E5A.5	Y54E5A.5	Pan-neuron	5	7	3		2	Pan-neuron	Pan-neuron	Pan-neuron	Pan-neuron
Y54E5A.7	Y54E5A.7	Pan-neuron	7	8	6		2	Pan-neuron	Pan-neuron	Pan-neuron	Pan-neuron
Y54G2A.26	Y54G2A.26	Pan-neuron	49	66	32		2	Pan-neuron	Pan-neuron	Pan-neuron	Pan-neuron
Y57A10A.13	Y57A10A.13	Pan-neuron	5.5	9	2		2	Pan-neuron	Pan-neuron	Pan-neuron	Pan-neuron
Y57G11C.9	Y57G11C.9	Pan-neuron	77.5	71	84		2	Pan-neuron	Pan-neuron	Pan-neuron	Pan-neuron
Y58A7A.4	Y58A7A.4	Pan-neuron	3	4	2		2	Pan-neuron	Pan-neuron	Pan-neuron	Pan-neuron
Y66D12A.8	Y66D12A.8	Pan-neuron	12	22	2		2	Pan-neuron	Pan-neuron	Pan-neuron	Pan-neuron
Y67D2.7	Y67D2.7	Pan-neuron	20.5	28	13		2	Pan-neuron	Pan-neuron	Pan-neuron	Pan-neuron
Y71G12B.35	Y71G12B.35	Pan-neuron	2	2	2		2	Pan-neuron	Pan-neuron	Pan-neuron	Pan-neuron
Y73F8A.5	Y73F8A.5	Pan-neuron	11	15	7		2	Pan-neuron	Pan-neuron	Pan-neuron	Pan-neuron
Y75B8A.13	Y75B8A.13	Pan-neuron	2.5	2	3		2	Pan-neuron	Pan-neuron	Pan-neuron	Pan-neuron
Y75B8A.7	Y75B8A.7	Pan-neuron	27	43	11		2	Pan-neuron	Pan-neuron	Pan-neuron	Pan-neuron
Y75B8A.8	Y75B8A.8	Pan-neuron	52	56	48		2	Pan-neuron	Pan-neuron	Pan-neuron	Pan-neuron
Y77E11A.7	Y77E11A.7	Pan-neuron	64	53	75		2	Pan-neuron	Pan-neuron	Pan-neuron	Pan-neuron
Y95B8A.8	Y95B8A.8	Pan-neuron	16	24	8		2	Pan-neuron	Pan-neuron	Pan-neuron	Pan-neuron
Y9C12A.1	Y9C12A.1	Pan-neuron	23.5	37	10		2	Pan-neuron	Pan-neuron	Pan-neuron	Pan-neuron
zag-1	ZAG-1	Pan-neuron	18	25	11		2	Pan-neuron	Pan-neuron	Pan-neuron	Pan-neuron
ZC443.4	ZC443.4	Pan-neuron	6	7	5		2	Pan-neuron	Pan-neuron	Pan-neuron	Pan-neuron
ZC581.9	ZC581.9	Pan-neuron	3.5	5	2		2	Pan-neuron	Pan-neuron	Pan-neuron	Pan-neuron
zfh-2	ZFH-2	Pan-neuron	406.5	536	277		2	Pan-neuron	Pan-neuron	Pan-neuron	Pan-neuron
zfp-1	ZFP-1	Pan-neuron	36.5	50	23		2	Pan-neuron	Pan-neuron	Pan-neuron	Pan-neuron
zgpa-1	ZGPA-1	Pan-neuron	20	31	9		2	Pan-neuron	Pan-neuron	Pan-neuron	Pan-neuron
zip-4	ZIP-4	Pan-neuron	7	11	3		2	Pan-neuron	Pan-neuron	Pan-neuron	Pan-neuron
ZK1098.1	ZK1098.1	Pan-neuron	64	85	43		2	Pan-neuron	Pan-neuron	Pan-neuron	Pan-neuron
ZK1127.4	ZK1127.4	Pan-neuron	3.5	5	2		2	Pan-neuron	Pan-neuron	Pan-neuron	Pan-neuron
ZK1127.6	ZK1127.6	Pan-neuron	12	15	9		2	Pan-neuron	Pan-neuron	Pan-neuron	Pan-neuron
ZK1248.19	ZK1248.19	Pan-neuron	3	4	2		2	Pan-neuron	Pan-neuron	Pan-neuron	Pan-neuron
ZK154.5	ZK154.5	Pan-neuron	15	16	14		2	Pan-neuron	Pan-neuron	Pan-neuron	Pan-neuron
ZK287.1	ZK287.1	Pan-neuron	7.5	8	7		2	Pan-neuron	Pan-neuron	Pan-neuron	Pan-neuron
ZK484.3	ZK484.3	Pan-neuron	10	15	5		2	Pan-neuron	Pan-neuron	Pan-neuron	Pan-neuron
ZK632.2	ZK632.2	Pan-neuron	50.5	59	42		2	Pan-neuron	Pan-neuron	Pan-neuron	Pan-neuron
ZK643.5	ZK643.5	Pan-neuron	33.5	37	30		2	Pan-neuron	Pan-neuron	Pan-neuron	Pan-neuron
ZK673.11	ZK673.11	Pan-neuron	5.5	8	3		2	Pan-neuron	Pan-neuron	Pan-neuron	Pan-neuron
ZK673.4	ZK673.4	Pan-neuron	2.5	3	2		2	Pan-neuron	Pan-neuron	Pan-neuron	Pan-neuron
ZK688.11	ZK688.11	Pan-neuron	11.5	15	8		2	Pan-neuron	Pan-neuron	Pan-neuron	Pan-neuron
ZK792.5	ZK792.5	Pan-neuron	11.5	15	8		2	Pan-neuron	Pan-neuron	Pan-neuron	Pan-neuron
ZK813.4	ZK813.4	Pan-neuron	3.5	3	4		2	Pan-neuron	Pan-neuron	Pan-neuron	Pan-neuron
ZK858.7	ZK858.7	Pan-neuron	7	8	6		2	Pan-neuron	Pan-neuron	Pan-neuron	Pan-neuron
znf-207	ZNF-207	Pan-neuron	11.5	18	5		2	Pan-neuron	Pan-neuron	Pan-neuron	Pan-neuron
ztf-3	ZTF-3	Pan-neuron	6	10	2		2	Pan-neuron	Pan-neuron	Pan-neuron	Pan-neuron
let-765	LET-765	WT	2.5	3	2	5	2	WT			WT
W03F8.4	W03F8.4	WT	2.5	3	2	5	2	WT			WT
ugt-46	UGT-46	WT	2	2	2	4	2	WT			WT
ugt-41	UGT-41	WT	9	9	9	3.6	2	WT			WT
K01A11.3	K01A11.3	WT	5	2	8	3.33333	2	WT			WT
C39D10.7	C39D10.7	WT	6	10	2	3	2	WT			WT
acox-1.5	ACOX-1.5	WT	5.5	7	4	2.75	2	WT			WT
F23H11.4	F23H11.4	WT	6.5	8	5	2.6	2	WT			WT
aagr-2	AAGR-2	WT	2.5	3	2	2.5	2	WT			WT
F02A9.10	F02A9.10	WT	9.5	12	7	2.375	2	WT			WT
asp-5	ASP-5	WT	6	8	4	2	2	WT			WT
[truncated: 5,862 more rows]

## Sheet: AFD proteins long
Gene	Ce protein	Tissue	Msms mean	Msms rep 2	Msms rep 1	Lead fold	N obs	Hit	Unique	Unique hit	Tissue enriched
C53C9.2	C53C9.2	AFD	6	2	10	2	2	AFD			AFD
eppl-1	EPPL-1	AFD	3	4	2	2	2	AFD			AFD
H24K24.3	H24K24.3	AFD	10	3	17	2	2	AFD			AFD
let-92	LET-92	AFD	7	6	8	2	2	AFD			AFD
math-33	MATH-33	AFD	4	2	6	2	2	AFD			AFD
pam-1	PAM-1	AFD	22	13	31	2	2	AFD			AFD
sucg-1	SUCG-1	AFD	4	2	6	2	2	AFD			AFD
T21H3.1	T21H3.1	AFD	6	4	8	2	2	AFD			AFD
tmed-4	TMED-4	AFD	3	3	3	2	2	AFD			AFD
ugt-62	UGT-62	AFD	8	6	10	2	2	AFD			AFD
ule-5	ULE-5	AFD	2	2	2	2	2	AFD			AFD
myo-2	MYO-2	AFD	61.5	10	113	2.01639	2	AFD			AFD
fln-1	FLN-1	AFD	34.5	11	58	2.02941	2	AFD			AFD
asp-6	ASP-6	AFD	17.5	8	27	2.05882	2	AFD			AFD
eif-2alpha	EIF-2ALPHA	AFD	17.5	5	30	2.05882	2	AFD			AFD
idha-1	IDHA-1	AFD	34	16	52	2.06061	2	AFD			AFD
myo-1	MYO-1	AFD	85	27	143	2.07317	2	AFD			AFD
unc-89	UNC-89	AFD	80.5	17	144	2.09091	2	AFD			AFD
cpn-3	CPN-3	AFD	15	3	27	2.14286	2	AFD			AFD
cth-2	CTH-2	AFD	7.5	4	11	2.14286	2	AFD			AFD
ubl-1	UBL-1	AFD	15	13	17	2.14286	2	AFD			AFD
adss-1	ADSS-1	AFD	20.5	7	34	2.15789	2	AFD			AFD
sodh-1	SODH-1	AFD	6.5	3	10	2.16667	2	AFD			AFD
ndk-1	NDK-1	AFD	18.5	10	27	2.17647	2	AFD			AFD
ifb-1	IFB-1	AFD	76.5	49	104	2.18571	2	AFD			AFD
tnt-2	TNT-2	AFD	17.5	10	25	2.1875	2	AFD			AFD
phb-2	PHB-2	AFD	11	5	17	2.2	2	AFD			AFD
R10H10.3	R10H10.3	AFD	5.5	5	6	2.2	2	AFD			AFD
ketn-1	KETN-1	AFD	129.5	46	213	2.21368	2	AFD			AFD
acs-4	ACS-4	AFD	14.5	5	24	2.23077	2	AFD			AFD
F28B4.3	F28B4.3	AFD	49.5	12	87	2.25	2	AFD			AFD
F46H5.3	F46H5.3	AFD	148.5	91	206	2.25	2	AFD			AFD
kdp-1	KDP-1	AFD	4.5	2	7	2.25	2	AFD			AFD
rps-11	RPS-11	AFD	29.5	8	51	2.26923	2	AFD			AFD
myo-3	MYO-3	AFD	177.5	62	293	2.30519	2	AFD			AFD
iars-1	IARS-1	AFD	18.5	7	30	2.3125	2	AFD			AFD
act-5	ACT-5	AFD	85	41	129	2.32877	2	AFD			AFD
cpr-6	CPR-6	AFD	3.5	4	3	2.33333	2	AFD			AFD
rps-21	RPS-21	AFD	17.5	8	27	2.33333	2	AFD			AFD
mup-2	MUP-2	AFD	40	13	67	2.35294	2	AFD			AFD
irg-7	IRG-7	AFD	92	27	157	2.35897	2	AFD			AFD
asp-2	ASP-2	AFD	20.5	10	31	2.41176	2	AFD			AFD
tth-1	TTH-1	AFD	40	48	32	2.42424	2	AFD			AFD
sams-3	SAMS-3	AFD	8.5	3	14	2.42857	2	AFD			AFD
crt-1	CRT-1	AFD	60.5	15	106	2.46939	2	AFD			AFD
C13E3.1	C13E3.1	AFD	2.5	2	3	2.5	2	AFD			AFD
emb-9	EMB-9	AFD	5	4	6	2.5	2	AFD			AFD
nuo-2	NUO-2	AFD	2.5	3	2	2.5	2	AFD			AFD
pbs-3	PBS-3	AFD	2.5	3	2	2.5	2	AFD			AFD
perm-2	PERM-2	AFD	2.5	3	2	2.5	2	AFD			AFD
T09B4.8	T09B4.8	AFD	5	2	8	2.5	2	AFD			AFD
ZC434.8	ZC434.8	AFD	5	2	8	2.5	2	AFD			AFD
rpl-34	RPL-34	AFD	23	11	35	2.55556	2	AFD			AFD
cpl-1	CPL-1	AFD	41	31	51	2.5625	2	AFD			AFD
gly-8	GLY-8	AFD	13	5	21	2.6	2	AFD			AFD
nkb-3	NKB-3	AFD	6.5	3	10	2.6	2	AFD			AFD
clec-63	CLEC-63	AFD	17	11	23	2.61538	2	AFD			AFD
kat-1	KAT-1	AFD	14.5	7	22	2.63636	2	AFD			AFD
Y43F8C.13	Y43F8C.13	AFD	4	2	6	2.66667	2	AFD			AFD
ctsa-1.1	CTSA-1.1	AFD	19	7	31	2.71429	2	AFD			AFD
Y37A1B.5	Y37A1B.5	AFD	19	5	33	2.71429	2	AFD			AFD
T25C12.3	T25C12.3	AFD	70	26	114	2.7451	2	AFD			AFD
aco-1	ACO-1	AFD	77	37	117	2.75	2	AFD			AFD
rpn-2	RPN-2	AFD	11	3	19	2.75	2	AFD			AFD
C37A2.7	C37A2.7	AFD	18	6	30	2.76923	2	AFD			AFD
F54D1.6	F54D1.6	AFD	7	2	12	2.8	2	AFD			AFD
let-2	LET-2	AFD	7	4	10	2.8	2	AFD			AFD
sip-1	SIP-1	AFD	14	10	18	2.8	2	AFD			AFD
him-4	HIM-4	AFD	50.5	10	91	2.80556	2	AFD			AFD
R193.2	R193.2	AFD	17	3	31	2.83333	2	AFD			AFD
rps-24	RPS-24	AFD	8.5	2	15	2.83333	2	AFD			AFD
K12H4.7	K12H4.7	AFD	23	7	39	2.875	2	AFD			AFD
unc-52	UNC-52	AFD	141	60	222	2.87755	2	AFD			AFD
F13H10.9	F13H10.9	AFD	26	21	31	2.88889	2	AFD			AFD
W10C8.5	W10C8.5	AFD	14.5	6	23	2.9	2	AFD			AFD
dim-1	DIM-1	AFD	59	41	77	2.95	2	AFD			AFD
lev-11	LEV-11	AFD	35.5	27	44	2.95833	2	AFD			AFD
ctsa-1.2	CTSA-1.2	AFD	6	3	9	3	2	AFD			AFD
D1054.10	D1054.10	AFD	3	3	3	3	2	AFD			AFD
dpyd-1	DPYD-1	AFD	12	2	22	3	2	AFD			AFD
F19C7.1	F19C7.1	AFD	3	2	4	3	2	AFD			AFD
fbp-1	FBP-1	AFD	21	6	36	3	2	AFD			AFD
gsr-1	GSR-1	AFD	7.5	2	13	3	2	AFD			AFD
rpl-21	RPL-21	AFD	18	10	26	3	2	AFD			AFD
rpl-15	RPL-15	AFD	23	15	31	3.06667	2	AFD			AFD
lam-1	LAM-1	AFD	25	10	40	3.125	2	AFD			AFD
rpl-3	RPL-3	AFD	48.5	17	80	3.12903	2	AFD			AFD
unc-15	UNC-15	AFD	140	62	218	3.14607	2	AFD			AFD
icl-1	ICL-1	AFD	50	25	75	3.22581	2	AFD			AFD
rpl-39	RPL-39	AFD	13	9	17	3.25	2	AFD			AFD
vha-19	VHA-19	AFD	18	8	28	3.27273	2	AFD			AFD
hrg-7	HRG-7	AFD	5	2	8	3.33333	2	AFD			AFD
aagr-2	AAGR-2	AFD	8.5	2	15	3.4	2	AFD			AFD
rpl-28	RPL-28	AFD	15.5	8	23	3.44444	2	AFD			AFD
Y37E3.8	Y37E3.8	AFD	19	8	30	3.45455	2	AFD			AFD
enpl-1	ENPL-1	AFD	31	10	52	3.64706	2	AFD			AFD
myo-5	MYO-5	AFD	16.5	3	30	3.66667	2	AFD			AFD
nep-22	NEP-22	AFD	7.5	3	12	3.75	2	AFD			AFD
dpt-1	DPT-1	AFD	11.5	3	20	3.83333	2	AFD			AFD
asp-3	ASP-3	AFD	13.5	7	20	3.85714	2	AFD			AFD
mlc-2	MLC-2	AFD	13.5	5	22	3.85714	2	AFD			AFD
rpl-2	RPL-2	AFD	68	52	84	3.88571	2	AFD			AFD
D1086.10	D1086.10	AFD	4	4	4	4	2	AFD			AFD
F09B12.3	F09B12.3	AFD	6	4	8	4	2	AFD			AFD
mai-2	MAI-2	AFD	6	3	9	4	2	AFD			AFD
pnp-1	PNP-1	AFD	2	2	2	4	2	AFD			AFD
sur-5	SUR-5	AFD	10	4	16	4	2	AFD			AFD
tba-4	TBA-4	AFD	10	3	17	4	2	AFD			AFD
pdi-1	PDI-1	AFD	52.5	19	86	4.2	2	AFD			AFD
mlc-3	MLC-3	AFD	6.5	4	9	4.33333	2	AFD			AFD
pfk-1.1	PFK-1.1	AFD	6.5	2	11	4.33333	2	AFD			AFD
Y48G8AR.2	Y48G8AR.2	AFD	6.5	5	8	4.33333	2	AFD			AFD
epi-1	EPI-1	AFD	65.5	5	126	4.36667	2	AFD			AFD
lam-2	LAM-2	AFD	20	4	36	4.44444	2	AFD			AFD
mig-6	MIG-6	AFD	69.5	31	108	4.48387	2	AFD			AFD
C49C3.4	C49C3.4	AFD	16.5	3	30	4.71429	2	AFD			AFD
mup-4	MUP-4	AFD	19	7	31	4.75	2	AFD			AFD
rpl-32	RPL-32	AFD	12	12	12	4.8	2	AFD			AFD
T19B10.2	T19B10.2	AFD	12	10	14	4.8	2	AFD			AFD
C23H5.8	C23H5.8	AFD	2.5	2	3	5	2	AFD			AFD
F45H10.3	F45H10.3	AFD	2.5	2	3	5	2	AFD			AFD
gck-4	GCK-4	AFD	2.5	2	3	5	2	AFD			AFD
klo-1	KLO-1	AFD	20	23	17	5	2	AFD			AFD
tag-278	TAG-278	AFD	5	3	7	5	2	AFD			AFD
E01G4.6	E01G4.6	AFD	10.5	4	17	5.25	2	AFD			AFD
uggt-1	UGGT-1	AFD	8	4	12	5.33333	2	AFD			AFD
hsp-3	HSP-3	AFD	40.5	22	59	5.4	2	AFD			AFD
R08E3.1	R08E3.1	AFD	34.5	43	26	6.27273	2	AFD			AFD
xdh-1	XDH-1	AFD	15	2	28	7.5	2	AFD			AFD
C16A3.5	C16A3.5	AFD	4	2	6	8	2	AFD			AFD
calu-1	CALU-1	AFD	4	3	5	8	2	AFD			AFD
T06G6.3	T06G6.3	AFD	44	40	48	8	2	AFD			AFD
hcp-1	HCP-1	AFD	8.5	13	4	8.5	2	AFD			AFD
K06G5.1	K06G5.1	AFD	8.5	3	14	8.5	2	AFD			AFD
Y16B4A.2	Y16B4A.2	AFD	13	7	19	8.66667	2	AFD			AFD
C15H9.9	C15H9.9	AFD	4.5	3	6	9	2	AFD			AFD
ctsa-2	CTSA-2	AFD	14.5	10	19	9.66667	2	AFD			AFD
mua-6	MUA-6	AFD	6.5	2	11	13	2	AFD			AFD
F37A4.6	F37A4.6	AFD	34	30	38	13.6	2	AFD			AFD
dpy-18	DPY-18	AFD	7.5	2	13	15	2	AFD			AFD
Y37D8A.4	Y37D8A.4	AFD	7.5	2	13	15	2	AFD			AFD
ttx-1	TTX-1	AFD	15.5	8	23	15.5	2	AFD			AFD
nex-4	NEX-4	AFD	52	29	75	17.3333	2	AFD			AFD
T06G6.4	T06G6.4	AFD	14	6	22	28	2	AFD			AFD
tag-273	TAG-273	AFD	14	11	17	28	2	AFD			AFD
F28H7.2	F28H7.2	AFD	25	29	21		2	AFD	AFD	AFD	AFD
F32A5.8	F32A5.8	AFD	3	2	4		2	AFD	AFD	AFD	AFD
F46F2.5	F46F2.5	AFD	4	4	4		2	AFD	AFD	AFD	AFD
gcy-8	GCY-8	AFD	79.5	56	103		2	AFD	AFD	AFD	AFD
ifa-1	IFA-1	AFD	8	2	14		2	AFD	AFD	AFD	AFD
nep-17	NEP-17	AFD	23.5	5	42		2	AFD	AFD	AFD	AFD
T23E7.2	T23E7.2	AFD	6	4	8		2	AFD	AFD	AFD	AFD
Y34B4A.9	Y34B4A.9	AFD	2	2	2		2	AFD	AFD	AFD	AFD
acbp-3	ACBP-3	Pan-neuron	6	5	7	2	2	Pan-neuron			Pan-neuron
cri-3	CRI-3	Pan-neuron	7	4	10	2	2	Pan-neuron			Pan-neuron
dpy-4	DPY-4	Pan-neuron	4	5	3	2	2	Pan-neuron			Pan-neuron
F26A10.2	F26A10.2	Pan-neuron	7	8	6	2	2	Pan-neuron			Pan-neuron
gpi-1	GPI-1	Pan-neuron	17	16	18	2	2	Pan-neuron			Pan-neuron
htz-1	HTZ-1	Pan-neuron	4	4	4	2	2	Pan-neuron			Pan-neuron
mdt-18	MDT-18	Pan-neuron	2	2	2	2	2	Pan-neuron			Pan-neuron
nduf-5	NDUF-5	Pan-neuron	5	4	6	2	2	Pan-neuron			Pan-neuron
pas-4	PAS-4	Pan-neuron	9	8	10	2	2	Pan-neuron			Pan-neuron
pas-6	PAS-6	Pan-neuron	2	2	2	2	2	Pan-neuron			Pan-neuron
pfd-5	PFD-5	Pan-neuron	5	2	8	2	2	Pan-neuron			Pan-neuron
pygl-1	PYGL-1	Pan-neuron	62	70	54	2	2	Pan-neuron			Pan-neuron
R07E4.1	R07E4.1	Pan-neuron	3	2	4	2	2	Pan-neuron			Pan-neuron
rab-6.1	RAB-6.1	Pan-neuron	4	2	6	2	2	Pan-neuron			Pan-neuron
rho-1	RHO-1	Pan-neuron	4	2	6	2	2	Pan-neuron			Pan-neuron
tbb-6	TBB-6	Pan-neuron	4	4	4	2	2	Pan-neuron			Pan-neuron
ttll-5	TTLL-5	Pan-neuron	3	2	4	2	2	Pan-neuron			Pan-neuron
ubc-7	UBC-7	Pan-neuron	8	4	12	2	2	Pan-neuron			Pan-neuron
Y47G6A.22	Y47G6A.22	Pan-neuron	13	8	18	2	2	Pan-neuron			Pan-neuron
Y82E9BR.18	Y82E9BR.18	Pan-neuron	7	3	11	2	2	Pan-neuron			Pan-neuron
hsp-1	HSP-1	Pan-neuron	572.5	561	584	2.03014	2	Pan-neuron			Pan-neuron
kars-1	KARS-1	Pan-neuron	74	60	88	2.05556	2	Pan-neuron			Pan-neuron
usp-14	USP-14	Pan-neuron	15.5	5	26	2.06667	2	Pan-neuron			Pan-neuron
ppm-1.G	PPM-1.G	Pan-neuron	70.5	56	85	2.07353	2	Pan-neuron			Pan-neuron
txl-1	TXL-1	Pan-neuron	28	2	54	2.07407	2	Pan-neuron			Pan-neuron
rpl-6	RPL-6	Pan-neuron	167	122	212	2.0875	2	Pan-neuron			Pan-neuron
nap-1	NAP-1	Pan-neuron	227.5	105	350	2.12617	2	Pan-neuron			Pan-neuron
C34C12.8	C34C12.8	Pan-neuron	14	8	20	2.15385	2	Pan-neuron			Pan-neuron
acdh-12	ACDH-12	Pan-neuron	13	7	19	2.16667	2	Pan-neuron			Pan-neuron
emb-4	EMB-4	Pan-neuron	6.5	6	7	2.16667	2	Pan-neuron			Pan-neuron
gsp-1	GSP-1	Pan-neuron	13	6	20	2.16667	2	Pan-neuron			Pan-neuron
nasp-2	NASP-2	Pan-neuron	6.5	4	9	2.16667	2	Pan-neuron			Pan-neuron
Y66D12A.9	Y66D12A.9	Pan-neuron	26	4	48	2.16667	2	Pan-neuron			Pan-neuron
ZK1127.6	ZK1127.6	Pan-neuron	12	9	15	2.18182	2	Pan-neuron			Pan-neuron
C05G5.3	C05G5.3	Pan-neuron	17.5	11	24	2.1875	2	Pan-neuron			Pan-neuron
pars-1	PARS-1	Pan-neuron	17.5	20	15	2.1875	2	Pan-neuron			Pan-neuron
rskn-2	RSKN-2	Pan-neuron	120.5	86	155	2.19091	2	Pan-neuron			Pan-neuron
clic-1	CLIC-1	Pan-neuron	71.5	40	103	2.2	2	Pan-neuron			Pan-neuron
rpn-1	RPN-1	Pan-neuron	16.5	8	25	2.2	2	Pan-neuron			Pan-neuron
sur-6	SUR-6	Pan-neuron	5.5	4	7	2.2	2	Pan-neuron			Pan-neuron
cdkr-3	CDKR-3	Pan-neuron	189.5	164	215	2.20349	2	Pan-neuron			Pan-neuron
cey-4	CEY-4	Pan-neuron	26.5	10	43	2.20833	2	Pan-neuron			Pan-neuron
eif-3.j	EIF-3.J	Pan-neuron	83	59	107	2.21333	2	Pan-neuron			Pan-neuron
umps-1	UMPS-1	Pan-neuron	10	9	11	2.22222	2	Pan-neuron			Pan-neuron
inos-1	INOS-1	Pan-neuron	24.5	23	26	2.22727	2	Pan-neuron			Pan-neuron
C28H8.3	C28H8.3	Pan-neuron	50.5	28	73	2.24444	2	Pan-neuron			Pan-neuron
msra-1	MSRA-1	Pan-neuron	18	4	32	2.25	2	Pan-neuron			Pan-neuron
phb-1	PHB-1	Pan-neuron	40.5	24	57	2.25	2	Pan-neuron			Pan-neuron
ttll-12	TTLL-12	Pan-neuron	4.5	2	7	2.25	2	Pan-neuron			Pan-neuron
hrpr-1	HRPR-1	Pan-neuron	156.5	137	176	2.2518	2	Pan-neuron			Pan-neuron
lfi-1	LFI-1	Pan-neuron	157	71	243	2.25899	2	Pan-neuron			Pan-neuron
copb-1	COPB-1	Pan-neuron	104.5	58	151	2.27174	2	Pan-neuron			Pan-neuron
C16C10.8	C16C10.8	Pan-neuron	8	6	10	2.28571	2	Pan-neuron			Pan-neuron
deb-1	DEB-1	Pan-neuron	215	204	226	2.29947	2	Pan-neuron			Pan-neuron
hip-1	HIP-1	Pan-neuron	242.5	212	273	2.32057	2	Pan-neuron			Pan-neuron
aars-2	AARS-2	Pan-neuron	17.5	16	19	2.33333	2	Pan-neuron			Pan-neuron
glct-3	GLCT-3	Pan-neuron	10.5	9	12	2.33333	2	Pan-neuron			Pan-neuron
M153.1	M153.1	Pan-neuron	3.5	2	5	2.33333	2	Pan-neuron			Pan-neuron
pck-1	PCK-1	Pan-neuron	143.5	134	153	2.33333	2	Pan-neuron			Pan-neuron
spds-1	SPDS-1	Pan-neuron	7	2	12	2.33333	2	Pan-neuron			Pan-neuron
fib-1	FIB-1	Pan-neuron	65.5	42	89	2.33929	2	Pan-neuron			Pan-neuron
ola-1	OLA-1	Pan-neuron	144	89	199	2.34146	2	Pan-neuron			Pan-neuron
F13E6.1	F13E6.1	Pan-neuron	84	61	107	2.3662	2	Pan-neuron			Pan-neuron
copg-1	COPG-1	Pan-neuron	22.5	9	36	2.36842	2	Pan-neuron			Pan-neuron
nars-1	NARS-1	Pan-neuron	45	31	59	2.36842	2	Pan-neuron			Pan-neuron
fbxa-65	FBXA-65	Pan-neuron	19	7	31	2.375	2	Pan-neuron			Pan-neuron
mec-2	MEC-2	Pan-neuron	9.5	5	14	2.375	2	Pan-neuron			Pan-neuron
pbs-1	PBS-1	Pan-neuron	9.5	6	13	2.375	2	Pan-neuron			Pan-neuron
sqd-1	SQD-1	Pan-neuron	9.5	4	15	2.375	2	Pan-neuron			Pan-neuron
hel-1	HEL-1	Pan-neuron	128.5	133	124	2.37963	2	Pan-neuron			Pan-neuron
ubq-2	UBQ-2	Pan-neuron	285.5	165	406	2.38912	2	Pan-neuron			Pan-neuron
mca-3	MCA-3	Pan-neuron	24	18	30	2.4	2	Pan-neuron			Pan-neuron
pals-22	PALS-22	Pan-neuron	6	6	6	2.4	2	Pan-neuron			Pan-neuron
arf-1.2	ARF-1.2	Pan-neuron	14.5	12	17	2.41667	2	Pan-neuron			Pan-neuron
acin-1	ACIN-1	Pan-neuron	197	148	246	2.41718	2	Pan-neuron			Pan-neuron
rpn-9	RPN-9	Pan-neuron	23	4	42	2.42105	2	Pan-neuron			Pan-neuron
lec-2	LEC-2	Pan-neuron	88.5	77	100	2.42466	2	Pan-neuron			Pan-neuron
copa-1	COPA-1	Pan-neuron	49	22	76	2.45	2	Pan-neuron			Pan-neuron
sax-7	SAX-7	Pan-neuron	72.5	56	89	2.45763	2	Pan-neuron			Pan-neuron
unc-68	UNC-68	Pan-neuron	23.5	4	43	2.47368	2	Pan-neuron			Pan-neuron
vha-11	VHA-11	Pan-neuron	238	136	340	2.47917	2	Pan-neuron			Pan-neuron
arl-3	ARL-3	Pan-neuron	36	27	45	2.48276	2	Pan-neuron			Pan-neuron
C44B7.7	C44B7.7	Pan-neuron	2.5	2	3	2.5	2	Pan-neuron			Pan-neuron
clik-3	CLIK-3	Pan-neuron	12.5	10	15	2.5	2	Pan-neuron			Pan-neuron
cox-4	COX-4	Pan-neuron	7.5	10	5	2.5	2	Pan-neuron			Pan-neuron
F45G2.10	F45G2.10	Pan-neuron	2.5	2	3	2.5	2	Pan-neuron			Pan-neuron
gld-1	GLD-1	Pan-neuron	2.5	2	3	2.5	2	Pan-neuron			Pan-neuron
klp-3	KLP-3	Pan-neuron	2.5	3	2	2.5	2	Pan-neuron			Pan-neuron
nkb-1	NKB-1	Pan-neuron	22.5	6	39	2.5	2	Pan-neuron			Pan-neuron
pfkb-1.1	PFKB-1.1	Pan-neuron	7.5	11	4	2.5	2	Pan-neuron			Pan-neuron
R06C1.4	R06C1.4	Pan-neuron	2.5	2	3	2.5	2	Pan-neuron			Pan-neuron
rab-28	RAB-28	Pan-neuron	7.5	3	12	2.5	2	Pan-neuron			Pan-neuron
raga-1	RAGA-1	Pan-neuron	2.5	2	3	2.5	2	Pan-neuron			Pan-neuron
tomm-20	TOMM-20	Pan-neuron	5	6	4	2.5	2	Pan-neuron			Pan-neuron
Y56A3A.7	Y56A3A.7	Pan-neuron	2.5	2	3	2.5	2	Pan-neuron			Pan-neuron
cct-7	CCT-7	Pan-neuron	56.5	48	65	2.51111	2	Pan-neuron			Pan-neuron
rpac-40	RPAC-40	Pan-neuron	24	16	32	2.52632	2	Pan-neuron			Pan-neuron
mbf-1	MBF-1	Pan-neuron	21.5	14	29	2.52941	2	Pan-neuron			Pan-neuron
nphp-2	NPHP-2	Pan-neuron	28	16	40	2.54545	2	Pan-neuron			Pan-neuron
cogc-8	COGC-8	Pan-neuron	51	36	66	2.55	2	Pan-neuron			Pan-neuron
F42A10.5	F42A10.5	Pan-neuron	62.5	29	96	2.55102	2	Pan-neuron			Pan-neuron
nduf-9	NDUF-9	Pan-neuron	23	19	27	2.55556	2	Pan-neuron			Pan-neuron
ttx-7	TTX-7	Pan-neuron	11.5	3	20	2.55556	2	Pan-neuron			Pan-neuron
abce-1	ABCE-1	Pan-neuron	15.5	10	21	2.58333	2	Pan-neuron			Pan-neuron
dnc-2	DNC-2	Pan-neuron	28.5	13	44	2.59091	2	Pan-neuron			Pan-neuron
F20G2.2	F20G2.2	Pan-neuron	10.5	7	14	2.625	2	Pan-neuron			Pan-neuron
snpn-1	SNPN-1	Pan-neuron	14.5	13	16	2.63636	2	Pan-neuron			Pan-neuron
erfa-3	ERFA-3	Pan-neuron	148	91	205	2.64286	2	Pan-neuron			Pan-neuron
ssb-1	SSB-1	Pan-neuron	160.5	138	183	2.65289	2	Pan-neuron			Pan-neuron
gcn-1	GCN-1	Pan-neuron	170.5	97	244	2.66406	2	Pan-neuron			Pan-neuron
F43C9.2	F43C9.2	Pan-neuron	4	3	5	2.66667	2	Pan-neuron			Pan-neuron
glb-6	GLB-6	Pan-neuron	16	12	20	2.66667	2	Pan-neuron			Pan-neuron
hsp-25	HSP-25	Pan-neuron	8	5	11	2.66667	2	Pan-neuron			Pan-neuron
pbs-2	PBS-2	Pan-neuron	8	7	9	2.66667	2	Pan-neuron			Pan-neuron
pde-1	PDE-1	Pan-neuron	4	2	6	2.66667	2	Pan-neuron			Pan-neuron
rnr-2	RNR-2	Pan-neuron	12	5	19	2.66667	2	Pan-neuron			Pan-neuron
vha-9	VHA-9	Pan-neuron	4	2	6	2.66667	2	Pan-neuron			Pan-neuron
Y49E10.21	Y49E10.21	Pan-neuron	4	3	5	2.66667	2	Pan-neuron			Pan-neuron
sars-1	SARS-1	Pan-neuron	93.5	76	111	2.67143	2	Pan-neuron			Pan-neuron
Y55F3AM.13	Y55F3AM.13	Pan-neuron	127	84	170	2.67368	2	Pan-neuron			Pan-neuron
alx-1	ALX-1	Pan-neuron	161.5	141	182	2.69167	2	Pan-neuron			Pan-neuron
gsp-2	GSP-2	Pan-neuron	44.5	12	77	2.69697	2	Pan-neuron			Pan-neuron
nuo-5	NUO-5	Pan-neuron	67.5	49	86	2.7	2	Pan-neuron			Pan-neuron
H03A11.2	H03A11.2	Pan-neuron	110.5	106	115	2.7284	2	Pan-neuron			Pan-neuron
tcer-1	TCER-1	Pan-neuron	141	95	187	2.73786	2	Pan-neuron			Pan-neuron
C13B7.6	C13B7.6	Pan-neuron	5.5	2	9	2.75	2	Pan-neuron			Pan-neuron
eak-7	EAK-7	Pan-neuron	60.5	24	97	2.75	2	Pan-neuron			Pan-neuron
F17C11.11	F17C11.11	Pan-neuron	22	7	37	2.75	2	Pan-neuron			Pan-neuron
skr-4	SKR-4	Pan-neuron	5.5	4	7	2.75	2	Pan-neuron			Pan-neuron
mog-2	MOG-2	Pan-neuron	25	8	42	2.77778	2	Pan-neuron			Pan-neuron
K08D12.3	K08D12.3	Pan-neuron	7	2	12	2.8	2	Pan-neuron			Pan-neuron
nsy-1	NSY-1	Pan-neuron	7	4	10	2.8	2	Pan-neuron			Pan-neuron
rpt-4	RPT-4	Pan-neuron	36.5	25	48	2.80769	2	Pan-neuron			Pan-neuron
mdt-6	MDT-6	Pan-neuron	24	17	31	2.82353	2	Pan-neuron			Pan-neuron
cytb-5.2	CYTB-5.2	Pan-neuron	8.5	5	12	2.83333	2	Pan-neuron			Pan-neuron
ahsa-1	AHSA-1	Pan-neuron	190.5	101	280	2.84328	2	Pan-neuron			Pan-neuron
cmk-1	CMK-1	Pan-neuron	28.5	5	52	2.85	2	Pan-neuron			Pan-neuron
vha-15	VHA-15	Pan-neuron	110	103	117	2.85714	2	Pan-neuron			Pan-neuron
cct-6	CCT-6	Pan-neuron	63	44	82	2.86364	2	Pan-neuron			Pan-neuron
alh-1	ALH-1	Pan-neuron	57.5	57	58	2.875	2	Pan-neuron			Pan-neuron
ubxn-2	UBXN-2	Pan-neuron	73.5	45	102	2.88235	2	Pan-neuron			Pan-neuron
skr-3	SKR-3	Pan-neuron	13	5	21	2.88889	2	Pan-neuron			Pan-neuron
ran-2	RAN-2	Pan-neuron	401	293	509	2.89531	2	Pan-neuron			Pan-neuron
snap-29	SNAP-29	Pan-neuron	61	39	83	2.90476	2	Pan-neuron			Pan-neuron
ubxn-6	UBXN-6	Pan-neuron	61.5	32	91	2.92857	2	Pan-neuron			Pan-neuron
fah-1	FAH-1	Pan-neuron	23.5	19	28	2.9375	2	Pan-neuron			Pan-neuron
mthf-1	MTHF-1	Pan-neuron	28	26	30	2.94737	2	Pan-neuron			Pan-neuron
rsd-3	RSD-3	Pan-neuron	63.5	39	88	2.95349	2	Pan-neuron			Pan-neuron
itsn-1	ITSN-1	Pan-neuron	473	370	576	2.95625	2	Pan-neuron			Pan-neuron
bckd-1A	BCKD-1A	Pan-neuron	9	10	8	3	2	Pan-neuron			Pan-neuron
F40F8.1	F40F8.1	Pan-neuron	3	3	3	3	2	Pan-neuron			Pan-neuron
glod-4	GLOD-4	Pan-neuron	4.5	2	7	3	2	Pan-neuron			Pan-neuron
mce-1	MCE-1	Pan-neuron	3	3	3	3	2	Pan-neuron			Pan-neuron
mlst-8	MLST-8	Pan-neuron	7.5	2	13	3	2	Pan-neuron			Pan-neuron
pinn-1	PINN-1	Pan-neuron	4.5	3	6	3	2	Pan-neuron			Pan-neuron
riok-1	RIOK-1	Pan-neuron	3	3	3	3	2	Pan-neuron			Pan-neuron
rpia-1	RPIA-1	Pan-neuron	4.5	4	5	3	2	Pan-neuron			Pan-neuron
rsp-2	RSP-2	Pan-neuron	4.5	2	7	3	2	Pan-neuron			Pan-neuron
tbc-14	TBC-14	Pan-neuron	25.5	8	43	3	2	Pan-neuron			Pan-neuron
vps-22	VPS-22	Pan-neuron	12	10	14	3	2	Pan-neuron			Pan-neuron
ZK185.3	ZK185.3	Pan-neuron	6	8	4	3	2	Pan-neuron			Pan-neuron
F10G2.1	F10G2.1	Pan-neuron	82	23	141	3.03704	2	Pan-neuron			Pan-neuron
F49E2.5	F49E2.5	Pan-neuron	323.5	203	444	3.03756	2	Pan-neuron			Pan-neuron
Y38E10A.22	Y38E10A.22	Pan-neuron	65.5	44	87	3.04651	2	Pan-neuron			Pan-neuron
dcs-1	DCS-1	Pan-neuron	24.5	7	42	3.0625	2	Pan-neuron			Pan-neuron
bpnt-1	BPNT-1	Pan-neuron	80	29	131	3.07692	2	Pan-neuron			Pan-neuron
ubh-4	UBH-4	Pan-neuron	37	8	66	3.08333	2	Pan-neuron			Pan-neuron
unc-116	UNC-116	Pan-neuron	91	73	109	3.08475	2	Pan-neuron			Pan-neuron
ife-1	IFE-1	Pan-neuron	17	12	22	3.09091	2	Pan-neuron			Pan-neuron
C07A12.7	C07A12.7	Pan-neuron	602.5	472	733	3.09769	2	Pan-neuron			Pan-neuron
gdi-1	GDI-1	Pan-neuron	93	84	102	3.1	2	Pan-neuron			Pan-neuron
W02B8.2	W02B8.2	Pan-neuron	76	43	109	3.10204	2	Pan-neuron			Pan-neuron
cap-2	CAP-2	Pan-neuron	43.5	24	63	3.10714	2	Pan-neuron			Pan-neuron
F39H12.3	F39H12.3	Pan-neuron	14	13	15	3.11111	2	Pan-neuron			Pan-neuron
rpn-11	RPN-11	Pan-neuron	254.5	120	389	3.1227	2	Pan-neuron			Pan-neuron
attf-2	ATTF-2	Pan-neuron	12.5	12	13	3.125	2	Pan-neuron			Pan-neuron
C35D10.12	C35D10.12	Pan-neuron	12.5	4	21	3.125	2	Pan-neuron			Pan-neuron
vps-32.1	VPS-32.1	Pan-neuron	94	35	153	3.13333	2	Pan-neuron			Pan-neuron
rbm-25	RBM-25	Pan-neuron	11	9	13	3.14286	2	Pan-neuron			Pan-neuron
cebp-1	CEBP-1	Pan-neuron	31.5	17	46	3.15	2	Pan-neuron			Pan-neuron
ctps-1	CTPS-1	Pan-neuron	66.5	70	63	3.16667	2	Pan-neuron			Pan-neuron
pfd-2	PFD-2	Pan-neuron	35	24	46	3.18182	2	Pan-neuron			Pan-neuron
F54C8.7	F54C8.7	Pan-neuron	68.5	26	111	3.18605	2	Pan-neuron			Pan-neuron
F49H12.3	F49H12.3	Pan-neuron	8	7	9	3.2	2	Pan-neuron			Pan-neuron
hrp-1	HRP-1	Pan-neuron	16	3	29	3.2	2	Pan-neuron			Pan-neuron
Y71H2AM.11	Y71H2AM.11	Pan-neuron	30.5	29	32	3.21053	2	Pan-neuron			Pan-neuron
tcc-1	TCC-1	Pan-neuron	421.5	305	538	3.21756	2	Pan-neuron			Pan-neuron
skr-1	SKR-1	Pan-neuron	14.5	11	18	3.22222	2	Pan-neuron			Pan-neuron
hprt-1	HPRT-1	Pan-neuron	31	20	42	3.26316	2	Pan-neuron			Pan-neuron
rpt-1	RPT-1	Pan-neuron	29.5	31	28	3.27778	2	Pan-neuron			Pan-neuron
thoc-5	THOC-5	Pan-neuron	16.5	14	19	3.3	2	Pan-neuron			Pan-neuron
enol-1	ENOL-1	Pan-neuron	128	127	129	3.32468	2	Pan-neuron			Pan-neuron
vig-1	VIG-1	Pan-neuron	241.5	160	323	3.33103	2	Pan-neuron			Pan-neuron
cpn-1	CPN-1	Pan-neuron	25	15	35	3.33333	2	Pan-neuron			Pan-neuron
vem-1	VEM-1	Pan-neuron	5	5	5	3.33333	2	Pan-neuron			Pan-neuron
tap-1	TAP-1	Pan-neuron	156.5	105	208	3.36559	2	Pan-neuron			Pan-neuron
egl-4	EGL-4	Pan-neuron	69	69	69	3.36585	2	Pan-neuron			Pan-neuron
icd-2	ICD-2	Pan-neuron	108.5	69	148	3.39062	2	Pan-neuron			Pan-neuron
cnb-1	CNB-1	Pan-neuron	8.5	5	12	3.4	2	Pan-neuron			Pan-neuron
cdc-37	CDC-37	Pan-neuron	83.5	45	122	3.40816	2	Pan-neuron			Pan-neuron
arx-2	ARX-2	Pan-neuron	24	9	39	3.42857	2	Pan-neuron			Pan-neuron
kin-2	KIN-2	Pan-neuron	43	34	52	3.44	2	Pan-neuron			Pan-neuron
czw-1	CZW-1	Pan-neuron	45	35	55	3.46154	2	Pan-neuron			Pan-neuron
T08G11.1	T08G11.1	Pan-neuron	26	11	41	3.46667	2	Pan-neuron			Pan-neuron
hars-1	HARS-1	Pan-neuron	55.5	39	72	3.46875	2	Pan-neuron			Pan-neuron
C11D2.7	C11D2.7	Pan-neuron	3.5	2	5	3.5	2	Pan-neuron			Pan-neuron
cyn-10	CYN-10	Pan-neuron	3.5	3	4	3.5	2	Pan-neuron			Pan-neuron
daf-41	DAF-41	Pan-neuron	3.5	2	5	3.5	2	Pan-neuron			Pan-neuron
M57.2	M57.2	Pan-neuron	3.5	2	5	3.5	2	Pan-neuron			Pan-neuron
madf-3	MADF-3	Pan-neuron	3.5	2	5	3.5	2	Pan-neuron			Pan-neuron
Y57G11C.3	Y57G11C.3	Pan-neuron	7	2	12	3.5	2	Pan-neuron			Pan-neuron
tbc-2	TBC-2	Pan-neuron	30	14	46	3.52941	2	Pan-neuron			Pan-neuron
Y95B8A.8	Y95B8A.8	Pan-neuron	16	8	24	3.55556	2	Pan-neuron			Pan-neuron
D2045.2	D2045.2	Pan-neuron	25	12	38	3.57143	2	Pan-neuron			Pan-neuron
tsct-1	TSCT-1	Pan-neuron	25	19	31	3.57143	2	Pan-neuron			Pan-neuron
fkb-6	FKB-6	Pan-neuron	184	177	191	3.57282	2	Pan-neuron			Pan-neuron
K02B12.7	K02B12.7	Pan-neuron	43	39	47	3.58333	2	Pan-neuron			Pan-neuron
eftu-2	EFTU-2	Pan-neuron	124	80	168	3.5942	2	Pan-neuron			Pan-neuron
snx-1	SNX-1	Pan-neuron	75.5	57	94	3.59524	2	Pan-neuron			Pan-neuron
C42D4.18	C42D4.18	Pan-neuron	9	3	15	3.6	2	Pan-neuron			Pan-neuron
copz-1	COPZ-1	Pan-neuron	27	29	25	3.6	2	Pan-neuron			Pan-neuron
ife-2	IFE-2	Pan-neuron	18	12	24	3.6	2	Pan-neuron			Pan-neuron
cct-5	CCT-5	Pan-neuron	261.5	187	336	3.6069	2	Pan-neuron			Pan-neuron
M05D6.2	M05D6.2	Pan-neuron	148	110	186	3.60976	2	Pan-neuron			Pan-neuron
cec-1	CEC-1	Pan-neuron	49	37	61	3.62963	2	Pan-neuron			Pan-neuron
F40F8.11	F40F8.11	Pan-neuron	267	151	383	3.63265	2	Pan-neuron			Pan-neuron
tppp-1	TPPP-1	Pan-neuron	122	102	142	3.64179	2	Pan-neuron			Pan-neuron
nud-1	NUD-1	Pan-neuron	80.5	42	119	3.65909	2	Pan-neuron			Pan-neuron
D1025.1	D1025.1	Pan-neuron	5.5	2	9	3.66667	2	Pan-neuron			Pan-neuron
djr-1.1	DJR-1.1	Pan-neuron	5.5	5	6	3.66667	2	Pan-neuron			Pan-neuron
laf-1	LAF-1	Pan-neuron	5.5	5	6	3.66667	2	Pan-neuron			Pan-neuron
qdpr-1	QDPR-1	Pan-neuron	5.5	4	7	3.66667	2	Pan-neuron			Pan-neuron
sto-1	STO-1	Pan-neuron	5.5	3	8	3.66667	2	Pan-neuron			Pan-neuron
Y59A8B.8	Y59A8B.8	Pan-neuron	5.5	5	6	3.66667	2	Pan-neuron			Pan-neuron
ztf-7	ZTF-7	Pan-neuron	27.5	24	31	3.66667	2	Pan-neuron			Pan-neuron
gop-2	GOP-2	Pan-neuron	59	24	94	3.6875	2	Pan-neuron			Pan-neuron
tfg-1	TFG-1	Pan-neuron	29.5	22	37	3.6875	2	Pan-neuron			Pan-neuron
atln-1	ATLN-1	Pan-neuron	24	8	40	3.69231	2	Pan-neuron			Pan-neuron
tsen-2	TSEN-2	Pan-neuron	61	37	85	3.69697	2	Pan-neuron			Pan-neuron
guk-1	GUK-1	Pan-neuron	13	5	21	3.71429	2	Pan-neuron			Pan-neuron
sma-1	SMA-1	Pan-neuron	13	4	22	3.71429	2	Pan-neuron			Pan-neuron
mdt-4	MDT-4	Pan-neuron	93.5	61	126	3.74	2	Pan-neuron			Pan-neuron
dcaf-1	DCAF-1	Pan-neuron	7.5	6	9	3.75	2	Pan-neuron			Pan-neuron
F40A3.3	F40A3.3	Pan-neuron	7.5	2	13	3.75	2	Pan-neuron			Pan-neuron
gss-1	GSS-1	Pan-neuron	7.5	8	7	3.75	2	Pan-neuron			Pan-neuron
tag-72	TAG-72	Pan-neuron	60	58	62	3.75	2	Pan-neuron			Pan-neuron
F44E5.4	F44E5.4	Pan-neuron	113	72	154	3.76667	2	Pan-neuron			Pan-neuron
msi-1	MSI-1	Pan-neuron	9.5	3	16	3.8	2	Pan-neuron			Pan-neuron
nrfl-1	NRFL-1	Pan-neuron	9.5	2	17	3.8	2	Pan-neuron			Pan-neuron
snx-6	SNX-6	Pan-neuron	19	17	21	3.8	2	Pan-neuron			Pan-neuron
T24H10.1	T24H10.1	Pan-neuron	9.5	5	14	3.8	2	Pan-neuron			Pan-neuron
Y53G8AR.6	Y53G8AR.6	Pan-neuron	80	53	107	3.80952	2	Pan-neuron			Pan-neuron
sec-6	SEC-6	Pan-neuron	141.5	97	186	3.82432	2	Pan-neuron			Pan-neuron
npp-4	NPP-4	Pan-neuron	155	124	186	3.82716	2	Pan-neuron			Pan-neuron
hmg-1.2	HMG-1.2	Pan-neuron	11.5	4	19	3.83333	2	Pan-neuron			Pan-neuron
ruvb-1	RUVB-1	Pan-neuron	11.5	10	13	3.83333	2	Pan-neuron			Pan-neuron
pcyt-1	PCYT-1	Pan-neuron	75	54	96	3.84615	2	Pan-neuron			Pan-neuron
cap-1	CAP-1	Pan-neuron	104	41	167	3.85185	2	Pan-neuron			Pan-neuron
natc-2	NATC-2	Pan-neuron	15.5	7	24	3.875	2	Pan-neuron			Pan-neuron
nhl-2	NHL-2	Pan-neuron	105	77	133	3.88889	2	Pan-neuron			Pan-neuron
isy-1	ISY-1	Pan-neuron	19.5	5	34	3.9	2	Pan-neuron			Pan-neuron
C16C2.4	C16C2.4	Pan-neuron	41	39	43	3.90476	2	Pan-neuron			Pan-neuron
car-1	CAR-1	Pan-neuron	62.5	31	94	3.90625	2	Pan-neuron			Pan-neuron
npp-21	NPP-21	Pan-neuron	346	265	427	3.9096	2	Pan-neuron			Pan-neuron
sbds-1	SBDS-1	Pan-neuron	27.5	18	37	3.92857	2	Pan-neuron			Pan-neuron
vbh-1	VBH-1	Pan-neuron	29.5	13	46	3.93333	2	Pan-neuron			Pan-neuron
pes-9	PES-9	Pan-neuron	120	110	130	3.93443	2	Pan-neuron			Pan-neuron
ufd-3	UFD-3	Pan-neuron	100.5	67	134	3.94118	2	Pan-neuron			Pan-neuron
ajm-1	AJM-1	Pan-neuron	10	8	12	4	2	Pan-neuron			Pan-neuron
arl-6	ARL-6	Pan-neuron	4	5	3	4	2	Pan-neuron			Pan-neuron
atg-3	ATG-3	Pan-neuron	10	2	18	4	2	Pan-neuron			Pan-neuron
C02F5.3	C02F5.3	Pan-neuron	6	3	9	4	2	Pan-neuron			Pan-neuron
C47B2.2	C47B2.2	Pan-neuron	24	14	34	4	2	Pan-neuron			Pan-neuron
cyn-15	CYN-15	Pan-neuron	6	4	8	4	2	Pan-neuron			Pan-neuron
efl-1	EFL-1	Pan-neuron	30	5	55	4	2	Pan-neuron			Pan-neuron
gpx-2	GPX-2	Pan-neuron	132	97	167	4	2	Pan-neuron			Pan-neuron
gst-27	GST-27	Pan-neuron	10	5	15	4	2	Pan-neuron			Pan-neuron
lnp-1	LNP-1	Pan-neuron	4	2	6	4	2	Pan-neuron			Pan-neuron
ncbp-2	NCBP-2	Pan-neuron	6	5	7	4	2	Pan-neuron			Pan-neuron
pdcd-2	PDCD-2	Pan-neuron	10	8	12	4	2	Pan-neuron			Pan-neuron
pfd-1	PFD-1	Pan-neuron	2	2	2	4	2	Pan-neuron			Pan-neuron
R186.3	R186.3	Pan-neuron	4	2	6	4	2	Pan-neuron			Pan-neuron
rbg-3	RBG-3	Pan-neuron	2	2	2	4	2	Pan-neuron			Pan-neuron
rpn-6.1	RPN-6.1	Pan-neuron	24	5	43	4	2	Pan-neuron			Pan-neuron
T19B4.5	T19B4.5	Pan-neuron	8	4	12	4	2	Pan-neuron			Pan-neuron
tba-5	TBA-5	Pan-neuron	2	2	2	4	2	Pan-neuron			Pan-neuron
ubc-16	UBC-16	Pan-neuron	6	6	6	4	2	Pan-neuron			Pan-neuron
ubr-1	UBR-1	Pan-neuron	6	5	7	4	2	Pan-neuron			Pan-neuron
Y57E12AL.6	Y57E12AL.6	Pan-neuron	4	2	6	4	2	Pan-neuron			Pan-neuron
vgln-1	VGLN-1	Pan-neuron	1001.5	820	1183	4.02209	2	Pan-neuron			Pan-neuron
K09E9.3	K09E9.3	Pan-neuron	68.5	63	74	4.02941	2	Pan-neuron			Pan-neuron
nova-1	NOVA-1	Pan-neuron	85	41	129	4.04762	2	Pan-neuron			Pan-neuron
T13H5.4	T13H5.4	Pan-neuron	32.5	22	43	4.0625	2	Pan-neuron			Pan-neuron
vps-28	VPS-28	Pan-neuron	65	40	90	4.0625	2	Pan-neuron			Pan-neuron
D1014.4	D1014.4	Pan-neuron	30.5	18	43	4.06667	2	Pan-neuron			Pan-neuron
chdp-1	CHDP-1	Pan-neuron	79.5	52	107	4.07692	2	Pan-neuron			Pan-neuron
men-1	MEN-1	Pan-neuron	22.5	19	26	4.09091	2	Pan-neuron			Pan-neuron
cct-2	CCT-2	Pan-neuron	227.5	188	267	4.0991	2	Pan-neuron			Pan-neuron
gpdh-3	GPDH-3	Pan-neuron	14.5	15	14	4.14286	2	Pan-neuron			Pan-neuron
pas-7	PAS-7	Pan-neuron	14.5	13	16	4.14286	2	Pan-neuron			Pan-neuron
tax-6	TAX-6	Pan-neuron	43.5	37	50	4.14286	2	Pan-neuron			Pan-neuron
thoc-7	THOC-7	Pan-neuron	14.5	10	19	4.14286	2	Pan-neuron			Pan-neuron
C48B6.2	C48B6.2	Pan-neuron	27	21	33	4.15385	2	Pan-neuron			Pan-neuron
Y71H2B.2	Y71H2B.2	Pan-neuron	54	22	86	4.15385	2	Pan-neuron			Pan-neuron
hrpf-1	HRPF-1	Pan-neuron	87.5	55	120	4.16667	2	Pan-neuron			Pan-neuron
Y44A6D.2	Y44A6D.2	Pan-neuron	37.5	26	49	4.16667	2	Pan-neuron			Pan-neuron
cash-1	CASH-1	Pan-neuron	292.5	258	327	4.17857	2	Pan-neuron			Pan-neuron
rme-1	RME-1	Pan-neuron	79.5	69	90	4.18421	2	Pan-neuron			Pan-neuron
npp-16	NPP-16	Pan-neuron	142.5	97	188	4.19118	2	Pan-neuron			Pan-neuron
pptr-1	PPTR-1	Pan-neuron	176.5	156	197	4.20238	2	Pan-neuron			Pan-neuron
mak-2	MAK-2	Pan-neuron	40	13	67	4.21053	2	Pan-neuron			Pan-neuron
uba-1	UBA-1	Pan-neuron	1137	839	1435	4.21892	2	Pan-neuron			Pan-neuron
ccar-1	CCAR-1	Pan-neuron	19	13	25	4.22222	2	Pan-neuron			Pan-neuron
F23C8.5	F23C8.5	Pan-neuron	19	10	28	4.22222	2	Pan-neuron			Pan-neuron
atgp-2	ATGP-2	Pan-neuron	68	63	73	4.25	2	Pan-neuron			Pan-neuron
B0361.3	B0361.3	Pan-neuron	8.5	8	9	4.25	2	Pan-neuron			Pan-neuron
F57B9.1	F57B9.1	Pan-neuron	8.5	5	12	4.25	2	Pan-neuron			Pan-neuron
obr-4	OBR-4	Pan-neuron	8.5	3	14	4.25	2	Pan-neuron			Pan-neuron
Y97E10AR.6	Y97E10AR.6	Pan-neuron	74.5	46	103	4.25714	2	Pan-neuron			Pan-neuron
eif-3.C	EIF-3.C	Pan-neuron	23.5	14	33	4.27273	2	Pan-neuron			Pan-neuron
nubp-1	NUBP-1	Pan-neuron	15	2	28	4.28571	2	Pan-neuron			Pan-neuron
did-2	DID-2	Pan-neuron	88.5	54	123	4.31707	2	Pan-neuron			Pan-neuron
cct-8	CCT-8	Pan-neuron	594	458	730	4.32	2	Pan-neuron			Pan-neuron
xrn-2	XRN-2	Pan-neuron	277	203	351	4.32812	2	Pan-neuron			Pan-neuron
F26F4.9	F26F4.9	Pan-neuron	6.5	4	9	4.33333	2	Pan-neuron			Pan-neuron
mob-2	MOB-2	Pan-neuron	6.5	2	11	4.33333	2	Pan-neuron			Pan-neuron
trpp-6	TRPP-6	Pan-neuron	6.5	4	9	4.33333	2	Pan-neuron			Pan-neuron
Y92H12BL.1	Y92H12BL.1	Pan-neuron	24	21	27	4.36364	2	Pan-neuron			Pan-neuron
ttc-4	TTC-4	Pan-neuron	46	37	55	4.38095	2	Pan-neuron			Pan-neuron
pgl-1	PGL-1	Pan-neuron	142.5	90	195	4.38462	2	Pan-neuron			Pan-neuron
mdt-10	MDT-10	Pan-neuron	11	6	16	4.4	2	Pan-neuron			Pan-neuron
spc-1	SPC-1	Pan-neuron	298	177	419	4.41481	2	Pan-neuron			Pan-neuron
ifg-1	IFG-1	Pan-neuron	170	100	240	4.41558	2	Pan-neuron			Pan-neuron
rpn-3	RPN-3	Pan-neuron	46.5	36	57	4.42857	2	Pan-neuron			Pan-neuron
vha-14	VHA-14	Pan-neuron	55.5	37	74	4.44	2	Pan-neuron			Pan-neuron
ima-3	IMA-3	Pan-neuron	399	291	507	4.4581	2	Pan-neuron			Pan-neuron
pab-2	PAB-2	Pan-neuron	33.5	31	36	4.46667	2	Pan-neuron			Pan-neuron
F38A1.8	F38A1.8	Pan-neuron	156.5	87	226	4.47143	2	Pan-neuron			Pan-neuron
C30G12.2	C30G12.2	Pan-neuron	9	8	10	4.5	2	Pan-neuron			Pan-neuron
F54G2.1	F54G2.1	Pan-neuron	45	17	73	4.5	2	Pan-neuron			Pan-neuron
kbrl-1	KBRL-1	Pan-neuron	13.5	8	19	4.5	2	Pan-neuron			Pan-neuron
snr-2	SNR-2	Pan-neuron	4.5	4	5	4.5	2	Pan-neuron			Pan-neuron
Y119C1A.1	Y119C1A.1	Pan-neuron	13.5	7	20	4.5	2	Pan-neuron			Pan-neuron
Y54F10AR.1	Y54F10AR.1	Pan-neuron	4.5	2	7	4.5	2	Pan-neuron			Pan-neuron
ZC262.2	ZC262.2	Pan-neuron	36	17	55	4.5	2	Pan-neuron			Pan-neuron
ret-1	RET-1	Pan-neuron	1162.5	945	1380	4.50581	2	Pan-neuron			Pan-neuron
hlh-30	HLH-30	Pan-neuron	25	15	35	4.54545	2	Pan-neuron			Pan-neuron
T02H6.1	T02H6.1	Pan-neuron	25	15	35	4.54545	2	Pan-neuron			Pan-neuron
unc-45	UNC-45	Pan-neuron	52.5	28	77	4.56522	2	Pan-neuron			Pan-neuron
emb-5	EMB-5	Pan-neuron	16	10	22	4.57143	2	Pan-neuron			Pan-neuron
nuo-4	NUO-4	Pan-neuron	64	58	70	4.57143	2	Pan-neuron			Pan-neuron
golg-4	GOLG-4	Pan-neuron	146.5	125	168	4.57812	2	Pan-neuron			Pan-neuron
frm-4	FRM-4	Pan-neuron	193.5	139	248	4.60714	2	Pan-neuron			Pan-neuron
rbm-26	RBM-26	Pan-neuron	69.5	41	98	4.63333	2	Pan-neuron			Pan-neuron
copd-1	COPD-1	Pan-neuron	95	75	115	4.63415	2	Pan-neuron			Pan-neuron
ears-1	EARS-1	Pan-neuron	25.5	13	38	4.63636	2	Pan-neuron			Pan-neuron
cgp-1	CGP-1	Pan-neuron	7	5	9	4.66667	2	Pan-neuron			Pan-neuron
F53G12.4	F53G12.4	Pan-neuron	14	13	15	4.66667	2	Pan-neuron			Pan-neuron
W05B5.1	W05B5.1	Pan-neuron	77	44	110	4.66667	2	Pan-neuron			Pan-neuron
Y47D3A.21	Y47D3A.21	Pan-neuron	7	5	9	4.66667	2	Pan-neuron			Pan-neuron
Y94H6A.10	Y94H6A.10	Pan-neuron	49	26	72	4.66667	2	Pan-neuron			Pan-neuron
zip-4	ZIP-4	Pan-neuron	7	3	11	4.66667	2	Pan-neuron			Pan-neuron
ran-5	RAN-5	Pan-neuron	44.5	16	73	4.68421	2	Pan-neuron			Pan-neuron
unc-70	UNC-70	Pan-neuron	378	214	542	4.69565	2	Pan-neuron			Pan-neuron
prp-21	PRP-21	Pan-neuron	346	258	434	4.70748	2	Pan-neuron			Pan-neuron
imph-1	IMPH-1	Pan-neuron	73	65	81	4.70968	2	Pan-neuron			Pan-neuron
ife-4	IFE-4	Pan-neuron	50	32	68	4.7619	2	Pan-neuron			Pan-neuron
T27F2.1	T27F2.1	Pan-neuron	248	188	308	4.76923	2	Pan-neuron			Pan-neuron
arrd-25	ARRD-25	Pan-neuron	251.5	235	268	4.79048	2	Pan-neuron			Pan-neuron
sec-10	SEC-10	Pan-neuron	24	18	30	4.8	2	Pan-neuron			Pan-neuron
sup-26	SUP-26	Pan-neuron	36	20	52	4.8	2	Pan-neuron			Pan-neuron
gtbp-1	GTBP-1	Pan-neuron	134.5	107	162	4.80357	2	Pan-neuron			Pan-neuron
csn-1	CSN-1	Pan-neuron	38.5	35	42	4.8125	2	Pan-neuron			Pan-neuron
clp-1	CLP-1	Pan-neuron	43.5	50	37	4.83333	2	Pan-neuron			Pan-neuron
rpn-13	RPN-13	Pan-neuron	14.5	6	23	4.83333	2	Pan-neuron			Pan-neuron
aatf-1	AATF-1	Pan-neuron	31.5	22	41	4.84615	2	Pan-neuron			Pan-neuron
ZK829.7	ZK829.7	Pan-neuron	31.5	4	59	4.84615	2	Pan-neuron			Pan-neuron
F19B6.1	F19B6.1	Pan-neuron	17	12	22	4.85714	2	Pan-neuron			Pan-neuron
comt-3	COMT-3	Pan-neuron	70.5	28	113	4.86207	2	Pan-neuron			Pan-neuron
Y53G8AR.9	Y53G8AR.9	Pan-neuron	80.5	35	126	4.87879	2	Pan-neuron			Pan-neuron
gtf-2e2	GTF-2E2	Pan-neuron	24.5	17	32	4.9	2	Pan-neuron			Pan-neuron
npp-9	NPP-9	Pan-neuron	466	365	567	4.90526	2	Pan-neuron			Pan-neuron
pes-7	PES-7	Pan-neuron	316.5	240	393	4.90698	2	Pan-neuron			Pan-neuron
ttc-1	TTC-1	Pan-neuron	27	21	33	4.90909	2	Pan-neuron			Pan-neuron
ZC247.1	ZC247.1	Pan-neuron	170	132	208	4.92754	2	Pan-neuron			Pan-neuron
fars-3	FARS-3	Pan-neuron	171.5	148	195	4.97101	2	Pan-neuron			Pan-neuron
cfim-1	CFIM-1	Pan-neuron	2.5	3	2	5	2	Pan-neuron			Pan-neuron
cogc-6	COGC-6	Pan-neuron	10	11	9	5	2	Pan-neuron			Pan-neuron
coh-1	COH-1	Pan-neuron	17.5	12	23	5	2	Pan-neuron			Pan-neuron
cua-1	CUA-1	Pan-neuron	2.5	3	2	5	2	Pan-neuron			Pan-neuron
dtmk-1	DTMK-1	Pan-neuron	12.5	8	17	5	2	Pan-neuron			Pan-neuron
erfa-1	ERFA-1	Pan-neuron	110	107	113	5	2	Pan-neuron			Pan-neuron
F17A9.4	F17A9.4	Pan-neuron	5	6	4	5	2	Pan-neuron			Pan-neuron
F29A7.4	F29A7.4	Pan-neuron	5	4	6	5	2	Pan-neuron			Pan-neuron
F57B10.8	F57B10.8	Pan-neuron	5	3	7	5	2	Pan-neuron			Pan-neuron
F58B3.4	F58B3.4	Pan-neuron	45	32	58	5	2	Pan-neuron			Pan-neuron
fars-1	FARS-1	Pan-neuron	7.5	8	7	5	2	Pan-neuron			Pan-neuron
fcho-1	FCHO-1	Pan-neuron	5	4	6	5	2	Pan-neuron			Pan-neuron
K10D6.2	K10D6.2	Pan-neuron	7.5	7	8	5	2	Pan-neuron			Pan-neuron
Y44F5A.1	Y44F5A.1	Pan-neuron	2.5	2	3	5	2	Pan-neuron			Pan-neuron
Y54E5A.5	Y54E5A.5	Pan-neuron	5	3	7	5	2	Pan-neuron			Pan-neuron
Y54H5A.2	Y54H5A.2	Pan-neuron	30	5	55	5	2	Pan-neuron			Pan-neuron
ykt-6	YKT-6	Pan-neuron	30	20	40	5	2	Pan-neuron			Pan-neuron
cpf-2	CPF-2	Pan-neuron	155.5	74	237	5.01613	2	Pan-neuron			Pan-neuron
egl-45	EGL-45	Pan-neuron	116	85	147	5.04348	2	Pan-neuron			Pan-neuron
fubl-2	FUBL-2	Pan-neuron	68.5	50	87	5.07407	2	Pan-neuron			Pan-neuron
ZK353.9	ZK353.9	Pan-neuron	33	27	39	5.07692	2	Pan-neuron			Pan-neuron
hsp-16.48	HSP-16.48	Pan-neuron	23	21	25	5.11111	2	Pan-neuron			Pan-neuron
sdhb-1	SDHB-1	Pan-neuron	20.5	10	31	5.125	2	Pan-neuron			Pan-neuron
pqn-27	PQN-27	Pan-neuron	97.5	92	103	5.13158	2	Pan-neuron			Pan-neuron
Y39A3CL.4	Y39A3CL.4	Pan-neuron	110.5	64	157	5.13953	2	Pan-neuron			Pan-neuron
B0238.11	B0238.11	Pan-neuron	28.5	4	53	5.18182	2	Pan-neuron			Pan-neuron
rsf-1	RSF-1	Pan-neuron	67.5	53	82	5.19231	2	Pan-neuron			Pan-neuron
M01H9.3	M01H9.3	Pan-neuron	39	23	55	5.2	2	Pan-neuron			Pan-neuron
scm-1	SCM-1	Pan-neuron	21	9	33	5.25	2	Pan-neuron			Pan-neuron
skr-16	SKR-16	Pan-neuron	10.5	7	14	5.25	2	Pan-neuron			Pan-neuron
snu-23	SNU-23	Pan-neuron	31.5	13	50	5.25	2	Pan-neuron			Pan-neuron
cmd-1	CMD-1	Pan-neuron	39.5	36	43	5.26667	2	Pan-neuron			Pan-neuron
ppm-1.h	PPM-1.H	Pan-neuron	76.5	58	95	5.27586	2	Pan-neuron			Pan-neuron
luc-7L3	LUC-7L3	Pan-neuron	45	14	76	5.29412	2	Pan-neuron			Pan-neuron
F21D5.7	F21D5.7	Pan-neuron	109	96	122	5.31707	2	Pan-neuron			Pan-neuron
atic-1	ATIC-1	Pan-neuron	8	7	9	5.33333	2	Pan-neuron			Pan-neuron
F41G3.6	F41G3.6	Pan-neuron	8	7	9	5.33333	2	Pan-neuron			Pan-neuron
pas-2	PAS-2	Pan-neuron	16	6	26	5.33333	2	Pan-neuron			Pan-neuron
chd-3	CHD-3	Pan-neuron	37.5	36	39	5.35714	2	Pan-neuron			Pan-neuron
K08E7.6	K08E7.6	Pan-neuron	29.5	8	51	5.36364	2	Pan-neuron			Pan-neuron
amph-1	AMPH-1	Pan-neuron	21.5	11	32	5.375	2	Pan-neuron			Pan-neuron
pas-5	PAS-5	Pan-neuron	35	23	47	5.38462	2	Pan-neuron			Pan-neuron
edc-4	EDC-4	Pan-neuron	97	57	137	5.38889	2	Pan-neuron			Pan-neuron
swsn-1	SWSN-1	Pan-neuron	186	145	227	5.3913	2	Pan-neuron			Pan-neuron
F18H3.4	F18H3.4	Pan-neuron	27	21	33	5.4	2	Pan-neuron			Pan-neuron
mapk-15	MAPK-15	Pan-neuron	13.5	18	9	5.4	2	Pan-neuron			Pan-neuron
pah-1	PAH-1	Pan-neuron	13.5	14	13	5.4	2	Pan-neuron			Pan-neuron
csn-6	CSN-6	Pan-neuron	32.5	4	61	5.41667	2	Pan-neuron			Pan-neuron
snb-1	SNB-1	Pan-neuron	51.5	44	59	5.42105	2	Pan-neuron			Pan-neuron
Y37E3.17	Y37E3.17	Pan-neuron	76	60	92	5.42857	2	Pan-neuron			Pan-neuron
rpt-6	RPT-6	Pan-neuron	100.5	67	134	5.43243	2	Pan-neuron			Pan-neuron
unc-43	UNC-43	Pan-neuron	43.5	34	53	5.4375	2	Pan-neuron			Pan-neuron
mag-1	MAG-1	Pan-neuron	24.5	18	31	5.44444	2	Pan-neuron			Pan-neuron
istr-1	ISTR-1	Pan-neuron	120	105	135	5.45455	2	Pan-neuron			Pan-neuron
ric-3	RIC-3	Pan-neuron	30	23	37	5.45455	2	Pan-neuron			Pan-neuron
lmd-3	LMD-3	Pan-neuron	310.5	222	399	5.49558	2	Pan-neuron			Pan-neuron
ccch-3	CCCH-3	Pan-neuron	5.5	5	6	5.5	2	Pan-neuron			Pan-neuron
ctl-2	CTL-2	Pan-neuron	16.5	10	23	5.5	2	Pan-neuron			Pan-neuron
cus-2	CUS-2	Pan-neuron	5.5	5	6	5.5	2	Pan-neuron			Pan-neuron
daf-16	DAF-16	Pan-neuron	5.5	3	8	5.5	2	Pan-neuron			Pan-neuron
F09B9.5	F09B9.5	Pan-neuron	5.5	4	7	5.5	2	Pan-neuron			Pan-neuron
K11H12.1	K11H12.1	Pan-neuron	11	9	13	5.5	2	Pan-neuron			Pan-neuron
M04C9.3	M04C9.3	Pan-neuron	5.5	2	9	5.5	2	Pan-neuron			Pan-neuron
pifk-1	PIFK-1	Pan-neuron	5.5	7	4	5.5	2	Pan-neuron			Pan-neuron
rpa-1	RPA-1	Pan-neuron	5.5	4	7	5.5	2	Pan-neuron			Pan-neuron
sec-15	SEC-15	Pan-neuron	16.5	16	17	5.5	2	Pan-neuron			Pan-neuron
tba-7	TBA-7	Pan-neuron	5.5	6	5	5.5	2	Pan-neuron			Pan-neuron
Y51H4A.15	Y51H4A.15	Pan-neuron	5.5	4	7	5.5	2	Pan-neuron			Pan-neuron
Y57G11C.33	Y57G11C.33	Pan-neuron	11	9	13	5.5	2	Pan-neuron			Pan-neuron
Y92H12BM.1	Y92H12BM.1	Pan-neuron	69	43	95	5.52	2	Pan-neuron			Pan-neuron
F46F11.1	F46F11.1	Pan-neuron	66.5	50	83	5.54167	2	Pan-neuron			Pan-neuron
W10D9.6	W10D9.6	Pan-neuron	30.5	14	47	5.54545	2	Pan-neuron			Pan-neuron
spk-1	SPK-1	Pan-neuron	55.5	38	73	5.55	2	Pan-neuron			Pan-neuron
tbcc-1	TBCC-1	Pan-neuron	19.5	9	30	5.57143	2	Pan-neuron			Pan-neuron
trip-4	TRIP-4	Pan-neuron	42	40	44	5.6	2	Pan-neuron			Pan-neuron
map-2	MAP-2	Pan-neuron	64.5	54	75	5.6087	2	Pan-neuron			Pan-neuron
C18D11.3	C18D11.3	Pan-neuron	8.5	2	15	5.66667	2	Pan-neuron			Pan-neuron
cec-5	CEC-5	Pan-neuron	8.5	5	12	5.66667	2	Pan-neuron			Pan-neuron
dnj-30	DNJ-30	Pan-neuron	17	8	26	5.66667	2	Pan-neuron			Pan-neuron
eif-1.a	EIF-1.A	Pan-neuron	8.5	2	15	5.66667	2	Pan-neuron			Pan-neuron
mdt-9	MDT-9	Pan-neuron	17	10	24	5.66667	2	Pan-neuron			Pan-neuron
rab-3	RAB-3	Pan-neuron	8.5	6	11	5.66667	2	Pan-neuron			Pan-neuron
unc-16	UNC-16	Pan-neuron	54	32	76	5.68421	2	Pan-neuron			Pan-neuron
pqn-87	PQN-87	Pan-neuron	120	80	160	5.71429	2	Pan-neuron			Pan-neuron
R06C1.6	R06C1.6	Pan-neuron	20	19	21	5.71429	2	Pan-neuron			Pan-neuron
gcs-1	GCS-1	Pan-neuron	11.5	18	5	5.75	2	Pan-neuron			Pan-neuron
rab-11.1	RAB-11.1	Pan-neuron	11.5	10	13	5.75	2	Pan-neuron			Pan-neuron
snx-3	SNX-3	Pan-neuron	11.5	10	13	5.75	2	Pan-neuron			Pan-neuron
ZK688.11	ZK688.11	Pan-neuron	11.5	8	15	5.75	2	Pan-neuron			Pan-neuron
ptrn-1	PTRN-1	Pan-neuron	60.5	49	72	5.7619	2	Pan-neuron			Pan-neuron
C37C3.2	C37C3.2	Pan-neuron	98	74	122	5.76471	2	Pan-neuron			Pan-neuron
tiar-1	TIAR-1	Pan-neuron	81	64	98	5.78571	2	Pan-neuron			Pan-neuron
hpo-11	HPO-11	Pan-neuron	14.5	7	22	5.8	2	Pan-neuron			Pan-neuron
prcc-1	PRCC-1	Pan-neuron	14.5	10	19	5.8	2	Pan-neuron			Pan-neuron
pat-6	PAT-6	Pan-neuron	35	33	37	5.83333	2	Pan-neuron			Pan-neuron
npp-14	NPP-14	Pan-neuron	117	114	120	5.85	2	Pan-neuron			Pan-neuron
syx-5	SYX-5	Pan-neuron	20.5	6	35	5.85714	2	Pan-neuron			Pan-neuron
Y9C12A.1	Y9C12A.1	Pan-neuron	23.5	10	37	5.875	2	Pan-neuron			Pan-neuron
wars-1	WARS-1	Pan-neuron	197	158	236	5.8806	2	Pan-neuron			Pan-neuron
rpt-5	RPT-5	Pan-neuron	129.5	102	157	5.88636	2	Pan-neuron			Pan-neuron
dcap-1	DCAP-1	Pan-neuron	156	94	218	5.88679	2	Pan-neuron			Pan-neuron
swsn-6	SWSN-6	Pan-neuron	35.5	27	44	5.91667	2	Pan-neuron			Pan-neuron
T20B12.7	T20B12.7	Pan-neuron	133.5	80	187	5.93333	2	Pan-neuron			Pan-neuron
abts-1	ABTS-1	Pan-neuron	116	86	146	5.94872	2	Pan-neuron			Pan-neuron
arx-7	ARX-7	Pan-neuron	6	5	7	6	2	Pan-neuron			Pan-neuron
bag-1	BAG-1	Pan-neuron	6	3	9	6	2	Pan-neuron			Pan-neuron
C36A4.4	C36A4.4	Pan-neuron	12	11	13	6	2	Pan-neuron			Pan-neuron
clp-4	CLP-4	Pan-neuron	12	6	18	6	2	Pan-neuron			Pan-neuron
ebp-2	EBP-2	Pan-neuron	3	2	4	6	2	Pan-neuron			Pan-neuron
F17A9.2	F17A9.2	Pan-neuron	3	3	3	6	2	Pan-neuron			Pan-neuron
F29B9.1	F29B9.1	Pan-neuron	12	10	14	6	2	Pan-neuron			Pan-neuron
mrpl-49	MRPL-49	Pan-neuron	3	2	4	6	2	Pan-neuron			Pan-neuron
nhr-49	NHR-49	Pan-neuron	27	11	43	6	2	Pan-neuron			Pan-neuron
pph-5	PPH-5	Pan-neuron	3	3	3	6	2	Pan-neuron			Pan-neuron
smg-3	SMG-3	Pan-neuron	3	4	2	6	2	Pan-neuron			Pan-neuron
suds-3	SUDS-3	Pan-neuron	3	2	4	6	2	Pan-neuron			Pan-neuron
let-363	LET-363	Pan-neuron	81.5	46	117	6.03704	2	Pan-neuron			Pan-neuron
ced-2	CED-2	Pan-neuron	39.5	11	68	6.07692	2	Pan-neuron			Pan-neuron
dnj-19	DNJ-19	Pan-neuron	58	41	75	6.10526	2	Pan-neuron			Pan-neuron
usp-48	USP-48	Pan-neuron	196.5	127	266	6.14062	2	Pan-neuron			Pan-neuron
hgrs-1	HGRS-1	Pan-neuron	64.5	48	81	6.14286	2	Pan-neuron			Pan-neuron
smk-1	SMK-1	Pan-neuron	21.5	21	22	6.14286	2	Pan-neuron			Pan-neuron
abcf-1	ABCF-1	Pan-neuron	83	77	89	6.14815	2	Pan-neuron			Pan-neuron
cls-2	CLS-2	Pan-neuron	409.5	287	532	6.15789	2	Pan-neuron			Pan-neuron
F07F6.4	F07F6.4	Pan-neuron	46.5	34	59	6.2	2	Pan-neuron			Pan-neuron
mtrr-1	MTRR-1	Pan-neuron	43.5	44	43	6.21429	2	Pan-neuron			Pan-neuron
rbm-22	RBM-22	Pan-neuron	56	44	68	6.22222	2	Pan-neuron			Pan-neuron
alh-6	ALH-6	Pan-neuron	12.5	11	14	6.25	2	Pan-neuron			Pan-neuron
cey-1	CEY-1	Pan-neuron	37.5	23	52	6.25	2	Pan-neuron			Pan-neuron
F54C8.6	F54C8.6	Pan-neuron	12.5	5	20	6.25	2	Pan-neuron			Pan-neuron
vms-1	VMS-1	Pan-neuron	25	22	28	6.25	2	Pan-neuron			Pan-neuron
hda-1	HDA-1	Pan-neuron	72	68	76	6.26087	2	Pan-neuron			Pan-neuron
sipa-1	SIPA-1	Pan-neuron	126	87	165	6.3	2	Pan-neuron			Pan-neuron
pac-1	PAC-1	Pan-neuron	50.5	56	45	6.3125	2	Pan-neuron			Pan-neuron
bpl-1	BPL-1	Pan-neuron	28.5	9	48	6.33333	2	Pan-neuron			Pan-neuron
byn-1	BYN-1	Pan-neuron	9.5	9	10	6.33333	2	Pan-neuron			Pan-neuron
F38B2.4	F38B2.4	Pan-neuron	9.5	4	15	6.33333	2	Pan-neuron			Pan-neuron
ife-3	IFE-3	Pan-neuron	9.5	3	16	6.33333	2	Pan-neuron			Pan-neuron
metr-1	METR-1	Pan-neuron	9.5	4	15	6.33333	2	Pan-neuron			Pan-neuron
unc-44	UNC-44	Pan-neuron	4027	3242	4812	6.36177	2	Pan-neuron			Pan-neuron
fust-1	FUST-1	Pan-neuron	51.5	27	76	6.4375	2	Pan-neuron			Pan-neuron
gei-4	GEI-4	Pan-neuron	222.5	146	299	6.44928	2	Pan-neuron			Pan-neuron
dli-1	DLI-1	Pan-neuron	74.5	65	84	6.47826	2	Pan-neuron			Pan-neuron
C02D5.4	C02D5.4	Pan-neuron	6.5	5	8	6.5	2	Pan-neuron			Pan-neuron
crh-1	CRH-1	Pan-neuron	6.5	4	9	6.5	2	Pan-neuron			Pan-neuron
lin-5	LIN-5	Pan-neuron	6.5	6	7	6.5	2	Pan-neuron			Pan-neuron
R08E3.3	R08E3.3	Pan-neuron	13	3	23	6.5	2	Pan-neuron			Pan-neuron
smu-2	SMU-2	Pan-neuron	84.5	55	114	6.5	2	Pan-neuron			Pan-neuron
vps-20	VPS-20	Pan-neuron	6.5	4	9	6.5	2	Pan-neuron			Pan-neuron
Y66H1A.4	Y66H1A.4	Pan-neuron	6.5	3	10	6.5	2	Pan-neuron			Pan-neuron
tpa-1	TPA-1	Pan-neuron	39.5	12	67	6.58333	2	Pan-neuron			Pan-neuron
fubl-1	FUBL-1	Pan-neuron	33	31	35	6.6	2	Pan-neuron			Pan-neuron
trpp-3	TRPP-3	Pan-neuron	16.5	16	17	6.6	2	Pan-neuron			Pan-neuron
mog-4	MOG-4	Pan-neuron	83	73	93	6.64	2	Pan-neuron			Pan-neuron
atgp-1	ATGP-1	Pan-neuron	166.5	151	182	6.66	2	Pan-neuron			Pan-neuron
F39H11.1	F39H11.1	Pan-neuron	10	6	14	6.66667	2	Pan-neuron			Pan-neuron
mec-12	MEC-12	Pan-neuron	20	22	18	6.66667	2	Pan-neuron			Pan-neuron
puf-12	PUF-12	Pan-neuron	10	6	14	6.66667	2	Pan-neuron			Pan-neuron
ruvb-2	RUVB-2	Pan-neuron	20	24	16	6.66667	2	Pan-neuron			Pan-neuron
tmem-131	TMEM-131	Pan-neuron	20	14	26	6.66667	2	Pan-neuron			Pan-neuron
ubxn-3	UBXN-3	Pan-neuron	10	7	13	6.66667	2	Pan-neuron			Pan-neuron
let-413	LET-413	Pan-neuron	74	58	90	6.72727	2	Pan-neuron			Pan-neuron
F40A3.6	F40A3.6	Pan-neuron	27	17	37	6.75	2	Pan-neuron			Pan-neuron
npp-1	NPP-1	Pan-neuron	44	33	55	6.76923	2	Pan-neuron			Pan-neuron
spas-1	SPAS-1	Pan-neuron	91.5	70	113	6.77778	2	Pan-neuron			Pan-neuron
R12C12.5	R12C12.5	Pan-neuron	47.5	18	77	6.78571	2	Pan-neuron			Pan-neuron
spg-7	SPG-7	Pan-neuron	20.5	17	24	6.83333	2	Pan-neuron			Pan-neuron
wbp-4	WBP-4	Pan-neuron	113	69	157	6.84848	2	Pan-neuron			Pan-neuron
pqn-59	PQN-59	Pan-neuron	92.5	87	98	6.85185	2	Pan-neuron			Pan-neuron
lem-2	LEM-2	Pan-neuron	51.5	50	53	6.86667	2	Pan-neuron			Pan-neuron
C06A12.3	C06A12.3	Pan-neuron	27.5	13	42	6.875	2	Pan-neuron			Pan-neuron
C14B1.8	C14B1.8	Pan-neuron	27.5	17	38	6.875	2	Pan-neuron			Pan-neuron
lin-40	LIN-40	Pan-neuron	86	67	105	6.88	2	Pan-neuron			Pan-neuron
ctl-1	CTL-1	Pan-neuron	58.5	34	83	6.88235	2	Pan-neuron			Pan-neuron
eif-2beta	EIF-2BETA	Pan-neuron	34.5	13	56	6.9	2	Pan-neuron			Pan-neuron
kin-1	KIN-1	Pan-neuron	34.5	16	53	6.9	2	Pan-neuron			Pan-neuron
cnk-1	CNK-1	Pan-neuron	38	20	56	6.90909	2	Pan-neuron			Pan-neuron
Y34B4A.4	Y34B4A.4	Pan-neuron	45	28	62	6.92308	2	Pan-neuron			Pan-neuron
F57B7.2	F57B7.2	Pan-neuron	164	89	239	6.97872	2	Pan-neuron			Pan-neuron
alh-4	ALH-4	Pan-neuron	10.5	12	9	7	2	Pan-neuron			Pan-neuron
C43E11.12	C43E11.12	Pan-neuron	7	4	10	7	2	Pan-neuron			Pan-neuron
E01A2.1	E01A2.1	Pan-neuron	7	3	11	7	2	Pan-neuron			Pan-neuron
efl-3	EFL-3	Pan-neuron	7	3	11	7	2	Pan-neuron			Pan-neuron
epn-1	EPN-1	Pan-neuron	38.5	36	41	7	2	Pan-neuron			Pan-neuron
F13B12.1	F13B12.1	Pan-neuron	21	18	24	7	2	Pan-neuron			Pan-neuron
F38A5.2	F38A5.2	Pan-neuron	10.5	9	12	7	2	Pan-neuron			Pan-neuron
gpc-2	GPC-2	Pan-neuron	3.5	5	2	7	2	Pan-neuron			Pan-neuron
hint-1	HINT-1	Pan-neuron	3.5	4	3	7	2	Pan-neuron			Pan-neuron
klc-2	KLC-2	Pan-neuron	108.5	69	148	7	2	Pan-neuron			Pan-neuron
mutd-1	MUTD-1	Pan-neuron	3.5	3	4	7	2	Pan-neuron			Pan-neuron
pfd-3	PFD-3	Pan-neuron	10.5	6	15	7	2	Pan-neuron			Pan-neuron
rnp-3	RNP-3	Pan-neuron	28	15	41	7	2	Pan-neuron			Pan-neuron
rrbs-1	RRBS-1	Pan-neuron	7	2	12	7	2	Pan-neuron			Pan-neuron
spe-39	SPE-39	Pan-neuron	7	6	8	7	2	Pan-neuron			Pan-neuron
swsn-2.2	SWSN-2.2	Pan-neuron	3.5	3	4	7	2	Pan-neuron			Pan-neuron
T23B5.3	T23B5.3	Pan-neuron	3.5	3	4	7	2	Pan-neuron			Pan-neuron
unc-51	UNC-51	Pan-neuron	3.5	2	5	7	2	Pan-neuron			Pan-neuron
vpr-1	VPR-1	Pan-neuron	59.5	31	88	7	2	Pan-neuron			Pan-neuron
eel-1	EEL-1	Pan-neuron	49.5	32	67	7.07143	2	Pan-neuron			Pan-neuron
F33H2.3	F33H2.3	Pan-neuron	39	31	47	7.09091	2	Pan-neuron			Pan-neuron
ipla-1	IPLA-1	Pan-neuron	35.5	25	46	7.1	2	Pan-neuron			Pan-neuron
szy-2	SZY-2	Pan-neuron	32	18	46	7.11111	2	Pan-neuron			Pan-neuron
apb-1	APB-1	Pan-neuron	236.5	179	294	7.16667	2	Pan-neuron			Pan-neuron
ric-4	RIC-4	Pan-neuron	636	539	733	7.18644	2	Pan-neuron			Pan-neuron
ivns-1	IVNS-1	Pan-neuron	18	20	16	7.2	2	Pan-neuron			Pan-neuron
rhi-1	RHI-1	Pan-neuron	14.5	7	22	7.25	2	Pan-neuron			Pan-neuron
T28C6.7	T28C6.7	Pan-neuron	14.5	14	15	7.25	2	Pan-neuron			Pan-neuron
H11E01.3	H11E01.3	Pan-neuron	156.5	145	168	7.27907	2	Pan-neuron			Pan-neuron
hsp-16.41	HSP-16.41	Pan-neuron	25.5	16	35	7.28571	2	Pan-neuron			Pan-neuron
npp-10	NPP-10	Pan-neuron	25.5	7	44	7.28571	2	Pan-neuron			Pan-neuron
R05G6.4	R05G6.4	Pan-neuron	87.5	61	114	7.29167	2	Pan-neuron			Pan-neuron
maph-1.1	MAPH-1.1	Pan-neuron	135	97	173	7.2973	2	Pan-neuron			Pan-neuron
csn-3	CSN-3	Pan-neuron	69.5	59	80	7.31579	2	Pan-neuron			Pan-neuron
dlst-1	DLST-1	Pan-neuron	11	13	9	7.33333	2	Pan-neuron			Pan-neuron
fubl-3	FUBL-3	Pan-neuron	11	10	12	7.33333	2	Pan-neuron			Pan-neuron
srpa-68	SRPA-68	Pan-neuron	29.5	36	23	7.375	2	Pan-neuron			Pan-neuron
sta-1	STA-1	Pan-neuron	339.5	270	409	7.38043	2	Pan-neuron			Pan-neuron
asps-1	ASPS-1	Pan-neuron	18.5	16	21	7.4	2	Pan-neuron			Pan-neuron
top-2	TOP-2	Pan-neuron	192.5	160	225	7.40385	2	Pan-neuron			Pan-neuron
rpt-2	RPT-2	Pan-neuron	63	48	78	7.41176	2	Pan-neuron			Pan-neuron
hecd-1	HECD-1	Pan-neuron	96.5	72	121	7.42308	2	Pan-neuron			Pan-neuron
uaf-2	UAF-2	Pan-neuron	41	12	70	7.45455	2	Pan-neuron			Pan-neuron
hmg-12	HMG-12	Pan-neuron	7.5	2	13	7.5	2	Pan-neuron			Pan-neuron
ipla-2	IPLA-2	Pan-neuron	15	14	16	7.5	2	Pan-neuron			Pan-neuron
unc-132	UNC-132	Pan-neuron	7.5	5	10	7.5	2	Pan-neuron			Pan-neuron
cdap-2	CDAP-2	Pan-neuron	56.5	57	56	7.53333	2	Pan-neuron			Pan-neuron
F27D4.4	F27D4.4	Pan-neuron	98	58	138	7.53846	2	Pan-neuron			Pan-neuron
ppfr-2	PPFR-2	Pan-neuron	90.5	69	112	7.54167	2	Pan-neuron			Pan-neuron
ima-2	IMA-2	Pan-neuron	19	10	28	7.6	2	Pan-neuron			Pan-neuron
hint-3	HINT-3	Pan-neuron	11.5	7	16	7.66667	2	Pan-neuron			Pan-neuron
reps-1	REPS-1	Pan-neuron	23	14	32	7.66667	2	Pan-neuron			Pan-neuron
spat-2	SPAT-2	Pan-neuron	34.5	21	48	7.66667	2	Pan-neuron			Pan-neuron
larp-1	LARP-1	Pan-neuron	303.5	240	367	7.68354	2	Pan-neuron			Pan-neuron
ric-8	RIC-8	Pan-neuron	140.5	90	191	7.80556	2	Pan-neuron			Pan-neuron
Y57G11C.22	Y57G11C.22	Pan-neuron	90.5	73	108	7.86957	2	Pan-neuron			Pan-neuron
coq-3	COQ-3	Pan-neuron	87	53	121	7.90909	2	Pan-neuron			Pan-neuron
npp-7	NPP-7	Pan-neuron	127.5	108	147	7.96875	2	Pan-neuron			Pan-neuron
aakg-1	AAKG-1	Pan-neuron	64	48	80	8	2	Pan-neuron			Pan-neuron
acbp-5	ACBP-5	Pan-neuron	16	8	24	8	2	Pan-neuron			Pan-neuron
add-2	ADD-2	Pan-neuron	8	2	14	8	2	Pan-neuron			Pan-neuron
cah-3	CAH-3	Pan-neuron	4	3	5	8	2	Pan-neuron			Pan-neuron
cku-80	CKU-80	Pan-neuron	4	3	5	8	2	Pan-neuron			Pan-neuron
DH11.5	DH11.5	Pan-neuron	100	65	135	8	2	Pan-neuron			Pan-neuron
E01A2.2	E01A2.2	Pan-neuron	4	4	4	8	2	Pan-neuron			Pan-neuron
F10E9.3	F10E9.3	Pan-neuron	4	6	2	8	2	Pan-neuron			Pan-neuron
F26A3.7	F26A3.7	Pan-neuron	8	2	14	8	2	Pan-neuron			Pan-neuron
F53E10.6	F53E10.6	Pan-neuron	4	2	6	8	2	Pan-neuron			Pan-neuron
mom-4	MOM-4	Pan-neuron	8	3	13	8	2	Pan-neuron			Pan-neuron
spd-5	SPD-5	Pan-neuron	4	3	5	8	2	Pan-neuron			Pan-neuron
dcp-66	DCP-66	Pan-neuron	113	93	133	8.07143	2	Pan-neuron			Pan-neuron
npp-11	NPP-11	Pan-neuron	109	70	148	8.07407	2	Pan-neuron			Pan-neuron
gtf-2f1	GTF-2F1	Pan-neuron	40.5	31	50	8.1	2	Pan-neuron			Pan-neuron
rbd-1	RBD-1	Pan-neuron	36.5	17	56	8.11111	2	Pan-neuron			Pan-neuron
aipr-1	AIPR-1	Pan-neuron	69	41	97	8.11765	2	Pan-neuron			Pan-neuron
mog-3	MOG-3	Pan-neuron	32.5	33	32	8.125	2	Pan-neuron			Pan-neuron
dcap-2	DCAP-2	Pan-neuron	28.5	27	30	8.14286	2	Pan-neuron			Pan-neuron
ncs-2	NCS-2	Pan-neuron	28.5	12	45	8.14286	2	Pan-neuron			Pan-neuron
ehbp-1	EHBP-1	Pan-neuron	77.5	49	106	8.15789	2	Pan-neuron			Pan-neuron
tps-1	TPS-1	Pan-neuron	77.5	63	92	8.15789	2	Pan-neuron			Pan-neuron
lin-35	LIN-35	Pan-neuron	24.5	22	27	8.16667	2	Pan-neuron			Pan-neuron
nrd-1	NRD-1	Pan-neuron	24.5	7	42	8.16667	2	Pan-neuron			Pan-neuron
unc-94	UNC-94	Pan-neuron	127	103	151	8.19355	2	Pan-neuron			Pan-neuron
set-26	SET-26	Pan-neuron	20.5	12	29	8.2	2	Pan-neuron			Pan-neuron
rde-12	RDE-12	Pan-neuron	90.5	79	102	8.22727	2	Pan-neuron			Pan-neuron
ZK546.2	ZK546.2	Pan-neuron	70	57	83	8.23529	2	Pan-neuron			Pan-neuron
gck-3	GCK-3	Pan-neuron	16.5	12	21	8.25	2	Pan-neuron			Pan-neuron
T01B7.5	T01B7.5	Pan-neuron	33	18	48	8.25	2	Pan-neuron			Pan-neuron
taf-1	TAF-1	Pan-neuron	29	12	46	8.28571	2	Pan-neuron			Pan-neuron
C18B2.5	C18B2.5	Pan-neuron	70.5	40	101	8.29412	2	Pan-neuron			Pan-neuron
sfa-1	SFA-1	Pan-neuron	54	41	67	8.30769	2	Pan-neuron			Pan-neuron
F53C11.5	F53C11.5	Pan-neuron	50.5	36	65	8.41667	2	Pan-neuron			Pan-neuron
gyf-1	GYF-1	Pan-neuron	144.5	141	148	8.5	2	Pan-neuron			Pan-neuron
saeg-1	SAEG-1	Pan-neuron	59.5	44	75	8.5	2	Pan-neuron			Pan-neuron
iffb-1	IFFB-1	Pan-neuron	106.5	89	124	8.52	2	Pan-neuron			Pan-neuron
mvk-1	MVK-1	Pan-neuron	112	89	135	8.61538	2	Pan-neuron			Pan-neuron
rde-4	RDE-4	Pan-neuron	146.5	125	168	8.61765	2	Pan-neuron			Pan-neuron
xrn-1	XRN-1	Pan-neuron	207.5	116	299	8.64583	2	Pan-neuron			Pan-neuron
B0564.2	B0564.2	Pan-neuron	13	8	18	8.66667	2	Pan-neuron			Pan-neuron
F13C5.2	F13C5.2	Pan-neuron	13	9	17	8.66667	2	Pan-neuron			Pan-neuron
F21D5.1	F21D5.1	Pan-neuron	13	10	16	8.66667	2	Pan-neuron			Pan-neuron
K04F10.3	K04F10.3	Pan-neuron	13	5	21	8.66667	2	Pan-neuron			Pan-neuron
T21B10.3	T21B10.3	Pan-neuron	13	11	15	8.66667	2	Pan-neuron			Pan-neuron
snt-1	SNT-1	Pan-neuron	144	106	182	8.72727	2	Pan-neuron			Pan-neuron
JC8.2	JC8.2	Pan-neuron	70	33	107	8.75	2	Pan-neuron			Pan-neuron
lact-1	LACT-1	Pan-neuron	17.5	8	27	8.75	2	Pan-neuron			Pan-neuron
Y39A1A.3	Y39A1A.3	Pan-neuron	17.5	9	26	8.75	2	Pan-neuron			Pan-neuron
chp-1	CHP-1	Pan-neuron	39.5	8	71	8.77778	2	Pan-neuron			Pan-neuron
dnj-23	DNJ-23	Pan-neuron	22	9	35	8.8	2	Pan-neuron			Pan-neuron
R12E2.11	R12E2.11	Pan-neuron	22	4	40	8.8	2	Pan-neuron			Pan-neuron
dgk-1	DGK-1	Pan-neuron	26.5	20	33	8.83333	2	Pan-neuron			Pan-neuron
prp-18	PRP-18	Pan-neuron	57.5	29	86	8.84615	2	Pan-neuron			Pan-neuron
cec-3	CEC-3	Pan-neuron	35.5	25	46	8.875	2	Pan-neuron			Pan-neuron
egl-10	EGL-10	Pan-neuron	40	24	56	8.88889	2	Pan-neuron			Pan-neuron
saps-1	SAPS-1	Pan-neuron	396.5	304	489	8.91011	2	Pan-neuron			Pan-neuron
vps-4	VPS-4	Pan-neuron	58	46	70	8.92308	2	Pan-neuron			Pan-neuron
stam-1	STAM-1	Pan-neuron	76	49	103	8.94118	2	Pan-neuron			Pan-neuron
C01F1.6	C01F1.6	Pan-neuron	4.5	6	3	9	2	Pan-neuron			Pan-neuron
eif-3.K	EIF-3.K	Pan-neuron	9	2	16	9	2	Pan-neuron			Pan-neuron
F48E8.2	F48E8.2	Pan-neuron	13.5	6	21	9	2	Pan-neuron			Pan-neuron
F54C9.9	F54C9.9	Pan-neuron	22.5	4	41	9	2	Pan-neuron			Pan-neuron
mrg-1	MRG-1	Pan-neuron	9	3	15	9	2	Pan-neuron			Pan-neuron
rad-26	RAD-26	Pan-neuron	4.5	2	7	9	2	Pan-neuron			Pan-neuron
T19C3.3	T19C3.3	Pan-neuron	4.5	5	4	9	2	Pan-neuron			Pan-neuron
T28D9.1	T28D9.1	Pan-neuron	4.5	2	7	9	2	Pan-neuron			Pan-neuron
tir-1	TIR-1	Pan-neuron	4.5	2	7	9	2	Pan-neuron			Pan-neuron
unc-64	UNC-64	Pan-neuron	13.5	4	23	9	2	Pan-neuron			Pan-neuron
Y37A1B.17	Y37A1B.17	Pan-neuron	283.5	211	356	9	2	Pan-neuron			Pan-neuron
ZK1098.1	ZK1098.1	Pan-neuron	64	43	85	9.14286	2	Pan-neuron			Pan-neuron
C53H9.2	C53H9.2	Pan-neuron	183.5	129	238	9.175	2	Pan-neuron			Pan-neuron
yars-1	YARS-1	Pan-neuron	50.5	33	68	9.18182	2	Pan-neuron			Pan-neuron
dnj-16	DNJ-16	Pan-neuron	161	119	203	9.2	2	Pan-neuron			Pan-neuron
tln-1	TLN-1	Pan-neuron	110.5	84	137	9.20833	2	Pan-neuron			Pan-neuron
F39B2.3	F39B2.3	Pan-neuron	18.5	5	32	9.25	2	Pan-neuron			Pan-neuron
nst-1	NST-1	Pan-neuron	37	23	51	9.25	2	Pan-neuron			Pan-neuron
prp-3	PRP-3	Pan-neuron	18.5	16	21	9.25	2	Pan-neuron			Pan-neuron
cwc-15	CWC-15	Pan-neuron	14	6	22	9.33333	2	Pan-neuron			Pan-neuron
fln-2	FLN-2	Pan-neuron	14	11	17	9.33333	2	Pan-neuron			Pan-neuron
gbf-1	GBF-1	Pan-neuron	28	17	39	9.33333	2	Pan-neuron			Pan-neuron
H34C03.2	H34C03.2	Pan-neuron	14	7	21	9.33333	2	Pan-neuron			Pan-neuron
R10E11.6	R10E11.6	Pan-neuron	14	5	23	9.33333	2	Pan-neuron			Pan-neuron
ctr-9	CTR-9	Pan-neuron	37.5	20	55	9.375	2	Pan-neuron			Pan-neuron
rpt-3	RPT-3	Pan-neuron	56.5	32	81	9.41667	2	Pan-neuron			Pan-neuron
sart-1	SART-1	Pan-neuron	108.5	60	157	9.43478	2	Pan-neuron			Pan-neuron
maph-1.2	MAPH-1.2	Pan-neuron	52	38	66	9.45455	2	Pan-neuron			Pan-neuron
R10E11.5	R10E11.5	Pan-neuron	104	114	94	9.45455	2	Pan-neuron			Pan-neuron
C17H12.10	C17H12.10	Pan-neuron	19	14	24	9.5	2	Pan-neuron			Pan-neuron
nfx-1	NFX-1	Pan-neuron	9.5	8	11	9.5	2	Pan-neuron			Pan-neuron
Y39A1A.9	Y39A1A.9	Pan-neuron	9.5	5	14	9.5	2	Pan-neuron			Pan-neuron
sacy-1	SACY-1	Pan-neuron	119.5	88	151	9.56	2	Pan-neuron			Pan-neuron
ark-1	ARK-1	Pan-neuron	14.5	13	16	9.66667	2	Pan-neuron			Pan-neuron
B0001.4	B0001.4	Pan-neuron	14.5	11	18	9.66667	2	Pan-neuron			Pan-neuron
ctn-1	CTN-1	Pan-neuron	14.5	6	23	9.66667	2	Pan-neuron			Pan-neuron
ekl-1	EKL-1	Pan-neuron	72.5	59	86	9.66667	2	Pan-neuron			Pan-neuron
ZK909.3	ZK909.3	Pan-neuron	14.5	4	25	9.66667	2	Pan-neuron			Pan-neuron
npl-4.1	NPL-4.1	Pan-neuron	48.5	42	55	9.7	2	Pan-neuron			Pan-neuron
F18A11.5	F18A11.5	Pan-neuron	19.5	14	25	9.75	2	Pan-neuron			Pan-neuron
F56B3.4	F56B3.4	Pan-neuron	39	24	54	9.75	2	Pan-neuron			Pan-neuron
C06E1.9	C06E1.9	Pan-neuron	132	99	165	9.77778	2	Pan-neuron			Pan-neuron
F41H10.4	F41H10.4	Pan-neuron	24.5	22	27	9.8	2	Pan-neuron			Pan-neuron
mek-2	MEK-2	Pan-neuron	49	24	74	9.8	2	Pan-neuron			Pan-neuron
pafo-1	PAFO-1	Pan-neuron	78.5	50	107	9.8125	2	Pan-neuron			Pan-neuron
let-526	LET-526	Pan-neuron	34.5	25	44	9.85714	2	Pan-neuron			Pan-neuron
sql-1	SQL-1	Pan-neuron	69	61	77	9.85714	2	Pan-neuron			Pan-neuron
usp-5	USP-5	Pan-neuron	207.5	167	248	9.88095	2	Pan-neuron			Pan-neuron
teg-1	TEG-1	Pan-neuron	44.5	35	54	9.88889	2	Pan-neuron			Pan-neuron
adbp-1	ADBP-1	Pan-neuron	10	7	13	10	2	Pan-neuron			Pan-neuron
camt-1	CAMT-1	Pan-neuron	5	2	8	10	2	Pan-neuron			Pan-neuron
F48C1.6	F48C1.6	Pan-neuron	5	3	7	10	2	Pan-neuron			Pan-neuron
F56A8.3	F56A8.3	Pan-neuron	5	3	7	10	2	Pan-neuron			Pan-neuron
F59E12.9	F59E12.9	Pan-neuron	10	3	17	10	2	Pan-neuron			Pan-neuron
lap-1	LAP-1	Pan-neuron	10	12	8	10	2	Pan-neuron			Pan-neuron
pfd-6	PFD-6	Pan-neuron	5	4	6	10	2	Pan-neuron			Pan-neuron
sde-2	SDE-2	Pan-neuron	10	5	15	10	2	Pan-neuron			Pan-neuron
sel-13	SEL-13	Pan-neuron	15	3	27	10	2	Pan-neuron			Pan-neuron
tli-1	TLI-1	Pan-neuron	10	3	17	10	2	Pan-neuron			Pan-neuron
ZK484.3	ZK484.3	Pan-neuron	10	5	15	10	2	Pan-neuron			Pan-neuron
unc-57	UNC-57	Pan-neuron	631	384	878	10.0159	2	Pan-neuron			Pan-neuron
R07E5.1	R07E5.1	Pan-neuron	100.5	67	134	10.05	2	Pan-neuron			Pan-neuron
dpl-1	DPL-1	Pan-neuron	95.5	51	140	10.0526	2	Pan-neuron			Pan-neuron
cir-1	CIR-1	Pan-neuron	76.5	64	89	10.2	2	Pan-neuron			Pan-neuron
C18A3.3	C18A3.3	Pan-neuron	20.5	10	31	10.25	2	Pan-neuron			Pan-neuron
hxk-2	HXK-2	Pan-neuron	20.5	17	24	10.25	2	Pan-neuron			Pan-neuron
rgs-4	RGS-4	Pan-neuron	20.5	14	27	10.25	2	Pan-neuron			Pan-neuron
Y48C3A.12	Y48C3A.12	Pan-neuron	67	55	79	10.3077	2	Pan-neuron			Pan-neuron
aakg-2	AAKG-2	Pan-neuron	57	40	74	10.3636	2	Pan-neuron			Pan-neuron
Y18H1A.4	Y18H1A.4	Pan-neuron	26	17	35	10.4	2	Pan-neuron			Pan-neuron
ampd-1	AMPD-1	Pan-neuron	628	496	760	10.4667	2	Pan-neuron			Pan-neuron
puf-9	PUF-9	Pan-neuron	21	27	15	10.5	2	Pan-neuron			Pan-neuron
eif-2bdelta	EIF-2BDELTA	Pan-neuron	26.5	18	35	10.6	2	Pan-neuron			Pan-neuron
bet-1	BET-1	Pan-neuron	101.5	73	130	10.6842	2	Pan-neuron			Pan-neuron
unc-73	UNC-73	Pan-neuron	640	617	663	10.9402	2	Pan-neuron			Pan-neuron
F47B7.2	F47B7.2	Pan-neuron	38.5	32	45	11	2	Pan-neuron			Pan-neuron
F47B8.3	F47B8.3	Pan-neuron	5.5	2	9	11	2	Pan-neuron			Pan-neuron
lin-10	LIN-10	Pan-neuron	55	35	75	11	2	Pan-neuron			Pan-neuron
lin-56	LIN-56	Pan-neuron	11	2	20	11	2	Pan-neuron			Pan-neuron
pat-3	PAT-3	Pan-neuron	93.5	64	123	11	2	Pan-neuron			Pan-neuron
pro-3	PRO-3	Pan-neuron	5.5	3	8	11	2	Pan-neuron			Pan-neuron
rpoa-49	RPOA-49	Pan-neuron	5.5	6	5	11	2	Pan-neuron			Pan-neuron
unc-69	UNC-69	Pan-neuron	5.5	3	8	11	2	Pan-neuron			Pan-neuron
Y57A10A.13	Y57A10A.13	Pan-neuron	5.5	2	9	11	2	Pan-neuron			Pan-neuron
Y69H2.7	Y69H2.7	Pan-neuron	5.5	4	7	11	2	Pan-neuron			Pan-neuron
Y6B3B.4	Y6B3B.4	Pan-neuron	5.5	4	7	11	2	Pan-neuron			Pan-neuron
T24B8.7	T24B8.7	Pan-neuron	128.5	65	192	11.1739	2	Pan-neuron			Pan-neuron
rskn-1	RSKN-1	Pan-neuron	28	9	47	11.2	2	Pan-neuron			Pan-neuron
unc-33	UNC-33	Pan-neuron	247.5	212	283	11.25	2	Pan-neuron			Pan-neuron
ymel-1	YMEL-1	Pan-neuron	45	41	49	11.25	2	Pan-neuron			Pan-neuron
tbcb-1	TBCB-1	Pan-neuron	73.5	28	119	11.3077	2	Pan-neuron			Pan-neuron
F20D1.3	F20D1.3	Pan-neuron	34	27	41	11.3333	2	Pan-neuron			Pan-neuron
plp-1	PLP-1	Pan-neuron	17	17	17	11.3333	2	Pan-neuron			Pan-neuron
panl-3	PANL-3	Pan-neuron	62.5	43	82	11.3636	2	Pan-neuron			Pan-neuron
mfap-1	MFAP-1	Pan-neuron	28.5	22	35	11.4	2	Pan-neuron			Pan-neuron
syx-18	SYX-18	Pan-neuron	40	31	49	11.4286	2	Pan-neuron			Pan-neuron
F48E3.9	F48E3.9	Pan-neuron	11.5	8	15	11.5	2	Pan-neuron			Pan-neuron
gspd-1	GSPD-1	Pan-neuron	11.5	8	15	11.5	2	Pan-neuron			Pan-neuron
K07E3.4	K07E3.4	Pan-neuron	11.5	12	11	11.5	2	Pan-neuron			Pan-neuron
tbc-16	TBC-16	Pan-neuron	11.5	9	14	11.5	2	Pan-neuron			Pan-neuron
znf-207	ZNF-207	Pan-neuron	11.5	5	18	11.5	2	Pan-neuron			Pan-neuron
C04G6.4	C04G6.4	Pan-neuron	29	23	35	11.6	2	Pan-neuron			Pan-neuron
Y55F3AM.9	Y55F3AM.9	Pan-neuron	58	36	80	11.6	2	Pan-neuron			Pan-neuron
ppm-1.A	PPM-1.A	Pan-neuron	29.5	16	43	11.8	2	Pan-neuron			Pan-neuron
zyg-12	ZYG-12	Pan-neuron	94.5	59	130	11.8125	2	Pan-neuron			Pan-neuron
dnj-25	DNJ-25	Pan-neuron	47.5	34	61	11.875	2	Pan-neuron			Pan-neuron
F53H1.1	F53H1.1	Pan-neuron	65.5	48	83	11.9091	2	Pan-neuron			Pan-neuron
scyl-1	SCYL-1	Pan-neuron	161	145	177	11.9259	2	Pan-neuron			Pan-neuron
hum-2	HUM-2	Pan-neuron	89.5	71	108	11.9333	2	Pan-neuron			Pan-neuron
B0228.7	B0228.7	Pan-neuron	12	8	16	12	2	Pan-neuron			Pan-neuron
F58A6.1	F58A6.1	Pan-neuron	6	5	7	12	2	Pan-neuron			Pan-neuron
faah-3	FAAH-3	Pan-neuron	6	4	8	12	2	Pan-neuron			Pan-neuron
gtf-2f2	GTF-2F2	Pan-neuron	6	4	8	12	2	Pan-neuron			Pan-neuron
hum-1	HUM-1	Pan-neuron	18	11	25	12	2	Pan-neuron			Pan-neuron
mdt-15	MDT-15	Pan-neuron	18	12	24	12	2	Pan-neuron			Pan-neuron
mix-1	MIX-1	Pan-neuron	48	38	58	12	2	Pan-neuron			Pan-neuron
odr-8	ODR-8	Pan-neuron	12	10	14	12	2	Pan-neuron			Pan-neuron
pde-4	PDE-4	Pan-neuron	18	14	22	12	2	Pan-neuron			Pan-neuron
prdx-6	PRDX-6	Pan-neuron	6	2	10	12	2	Pan-neuron			Pan-neuron
rpb-2	RPB-2	Pan-neuron	6	2	10	12	2	Pan-neuron			Pan-neuron
W07G4.5	W07G4.5	Pan-neuron	24	11	37	12	2	Pan-neuron			Pan-neuron
Y66D12A.8	Y66D12A.8	Pan-neuron	12	2	22	12	2	Pan-neuron			Pan-neuron
dnj-11	DNJ-11	Pan-neuron	162.5	114	211	12.037	2	Pan-neuron			Pan-neuron
rilp-1	RILP-1	Pan-neuron	121	107	135	12.1	2	Pan-neuron			Pan-neuron
Y92H12BL.4	Y92H12BL.4	Pan-neuron	54.5	62	47	12.1111	2	Pan-neuron			Pan-neuron
ppk-2	PPK-2	Pan-neuron	91	84	98	12.1333	2	Pan-neuron			Pan-neuron
drp-1	DRP-1	Pan-neuron	98.5	101	96	12.3125	2	Pan-neuron			Pan-neuron
exoc-7	EXOC-7	Pan-neuron	68	57	79	12.3636	2	Pan-neuron			Pan-neuron
tomm-70	TOMM-70	Pan-neuron	93.5	83	104	12.4667	2	Pan-neuron			Pan-neuron
F35A5.8	F35A5.8	Pan-neuron	733	493	973	12.5299	2	Pan-neuron			Pan-neuron
ppfr-4	PPFR-4	Pan-neuron	56.5	34	79	12.5556	2	Pan-neuron			Pan-neuron
F58B3.6	F58B3.6	Pan-neuron	31.5	32	31	12.6	2	Pan-neuron			Pan-neuron
mvb-12	MVB-12	Pan-neuron	25.5	6	45	12.75	2	Pan-neuron			Pan-neuron
T26A5.6	T26A5.6	Pan-neuron	25.5	27	24	12.75	2	Pan-neuron			Pan-neuron
Y14H12B.1	Y14H12B.1	Pan-neuron	32	18	46	12.8	2	Pan-neuron			Pan-neuron
ccdc-47	CCDC-47	Pan-neuron	38.5	29	48	12.8333	2	Pan-neuron			Pan-neuron
cls-1	CLS-1	Pan-neuron	6.5	2	11	13	2	Pan-neuron			Pan-neuron
D1069.3	D1069.3	Pan-neuron	39	28	50	13	2	Pan-neuron			Pan-neuron
F10E7.9	F10E7.9	Pan-neuron	6.5	3	10	13	2	Pan-neuron			Pan-neuron
nhr-1	NHR-1	Pan-neuron	13	6	20	13	2	Pan-neuron			Pan-neuron
rbbp-5	RBBP-5	Pan-neuron	39	31	47	13	2	Pan-neuron			Pan-neuron
ulp-1	ULP-1	Pan-neuron	13	9	17	13	2	Pan-neuron			Pan-neuron
isw-1	ISW-1	Pan-neuron	130.5	81	180	13.05	2	Pan-neuron			Pan-neuron
ain-1	AIN-1	Pan-neuron	202.5	172	233	13.0645	2	Pan-neuron			Pan-neuron
farl-11	FARL-11	Pan-neuron	92	69	115	13.1429	2	Pan-neuron			Pan-neuron
pbrm-1	PBRM-1	Pan-neuron	33	16	50	13.2	2	Pan-neuron			Pan-neuron
rhgf-1	RHGF-1	Pan-neuron	33	19	47	13.2	2	Pan-neuron			Pan-neuron
tes-1	TES-1	Pan-neuron	165	123	207	13.2	2	Pan-neuron			Pan-neuron
unc-10	UNC-10	Pan-neuron	33	26	40	13.2	2	Pan-neuron			Pan-neuron
prx-19	PRX-19	Pan-neuron	59.5	7	112	13.2222	2	Pan-neuron			Pan-neuron
let-418	LET-418	Pan-neuron	86	68	104	13.2308	2	Pan-neuron			Pan-neuron
efl-2	EFL-2	Pan-neuron	26.5	24	29	13.25	2	Pan-neuron			Pan-neuron
Y116A8C.27	Y116A8C.27	Pan-neuron	26.5	17	36	13.25	2	Pan-neuron			Pan-neuron
ufl-1	UFL-1	Pan-neuron	47	40	54	13.4286	2	Pan-neuron			Pan-neuron
ulp-2	ULP-2	Pan-neuron	47	22	72	13.4286	2	Pan-neuron			Pan-neuron
emb-30	EMB-30	Pan-neuron	13.5	4	23	13.5	2	Pan-neuron			Pan-neuron
leo-1	LEO-1	Pan-neuron	13.5	13	14	13.5	2	Pan-neuron			Pan-neuron
let-504	LET-504	Pan-neuron	13.5	13	14	13.5	2	Pan-neuron			Pan-neuron
stip-1	STIP-1	Pan-neuron	27	22	32	13.5	2	Pan-neuron			Pan-neuron
uba-5	UBA-5	Pan-neuron	47.5	36	59	13.5714	2	Pan-neuron			Pan-neuron
atf-7	ATF-7	Pan-neuron	77	60	94	14	2	Pan-neuron			Pan-neuron
B0416.5	B0416.5	Pan-neuron	7	2	12	14	2	Pan-neuron			Pan-neuron
ben-1	BEN-1	Pan-neuron	28	23	33	14	2	Pan-neuron			Pan-neuron
C01A2.4	C01A2.4	Pan-neuron	14	9	19	14	2	Pan-neuron			Pan-neuron
C49H3.6	C49H3.6	Pan-neuron	7	9	5	14	2	Pan-neuron			Pan-neuron
casc-3	CASC-3	Pan-neuron	14	15	13	14	2	Pan-neuron			Pan-neuron
ech-7	ECH-7	Pan-neuron	21	11	31	14	2	Pan-neuron			Pan-neuron
eea-1	EEA-1	Pan-neuron	7	3	11	14	2	Pan-neuron			Pan-neuron
F10A3.17	F10A3.17	Pan-neuron	7	7	7	14	2	Pan-neuron			Pan-neuron
K07A12.4	K07A12.4	Pan-neuron	7	5	9	14	2	Pan-neuron			Pan-neuron
klp-12	KLP-12	Pan-neuron	7	4	10	14	2	Pan-neuron			Pan-neuron
mics-1	MICS-1	Pan-neuron	7	6	8	14	2	Pan-neuron			Pan-neuron
mig-38	MIG-38	Pan-neuron	21	16	26	14	2	Pan-neuron			Pan-neuron
ribo-1	RIBO-1	Pan-neuron	7	5	9	14	2	Pan-neuron			Pan-neuron
T19H12.2	T19H12.2	Pan-neuron	7	3	11	14	2	Pan-neuron			Pan-neuron
unc-11	UNC-11	Pan-neuron	70	53	87	14	2	Pan-neuron			Pan-neuron
unc-34	UNC-34	Pan-neuron	7	7	7	14	2	Pan-neuron			Pan-neuron
Y71H2AM.6	Y71H2AM.6	Pan-neuron	28	15	41	14	2	Pan-neuron			Pan-neuron
ZK858.7	ZK858.7	Pan-neuron	7	6	8	14	2	Pan-neuron			Pan-neuron
ctnb-1	CTNB-1	Pan-neuron	57	27	87	14.25	2	Pan-neuron			Pan-neuron
C14B9.8	C14B9.8	Pan-neuron	21.5	7	36	14.3333	2	Pan-neuron			Pan-neuron
dsbn-1	DSBN-1	Pan-neuron	36	22	50	14.4	2	Pan-neuron			Pan-neuron
arp-11	ARP-11	Pan-neuron	43.5	36	51	14.5	2	Pan-neuron			Pan-neuron
M4.1	M4.1	Pan-neuron	43.5	32	55	14.5	2	Pan-neuron			Pan-neuron
atad-3	ATAD-3	Pan-neuron	73	58	88	14.6	2	Pan-neuron			Pan-neuron
cah-6	CAH-6	Pan-neuron	292	202	382	14.6	2	Pan-neuron			Pan-neuron
hda-3	HDA-3	Pan-neuron	36.5	32	41	14.6	2	Pan-neuron			Pan-neuron
hsr-9	HSR-9	Pan-neuron	146.5	148	145	14.65	2	Pan-neuron			Pan-neuron
R08D7.1	R08D7.1	Pan-neuron	44	15	73	14.6667	2	Pan-neuron			Pan-neuron
rtfo-1	RTFO-1	Pan-neuron	88	82	94	14.6667	2	Pan-neuron			Pan-neuron
tom-1	TOM-1	Pan-neuron	81	69	93	14.7273	2	Pan-neuron			Pan-neuron
dph-2	DPH-2	Pan-neuron	29.5	27	32	14.75	2	Pan-neuron			Pan-neuron
aex-6	AEX-6	Pan-neuron	7.5	4	11	15	2	Pan-neuron			Pan-neuron
C25A1.1	C25A1.1	Pan-neuron	22.5	17	28	15	2	Pan-neuron			Pan-neuron
F20H11.1	F20H11.1	Pan-neuron	7.5	7	8	15	2	Pan-neuron			Pan-neuron
F39H12.1	F39H12.1	Pan-neuron	7.5	3	12	15	2	Pan-neuron			Pan-neuron
F44E2.6	F44E2.6	Pan-neuron	7.5	2	13	15	2	Pan-neuron			Pan-neuron
homt-1	HOMT-1	Pan-neuron	7.5	2	13	15	2	Pan-neuron			Pan-neuron
ift-81	IFT-81	Pan-neuron	7.5	11	4	15	2	Pan-neuron			Pan-neuron
mct-4	MCT-4	Pan-neuron	22.5	16	29	15	2	Pan-neuron			Pan-neuron
pezo-1	PEZO-1	Pan-neuron	7.5	5	10	15	2	Pan-neuron			Pan-neuron
sly-1	SLY-1	Pan-neuron	60	40	80	15	2	Pan-neuron			Pan-neuron
T24H7.3	T24H7.3	Pan-neuron	7.5	4	11	15	2	Pan-neuron			Pan-neuron
tads-1	TADS-1	Pan-neuron	22.5	2	43	15	2	Pan-neuron			Pan-neuron
vps-36	VPS-36	Pan-neuron	22.5	8	37	15	2	Pan-neuron			Pan-neuron
ZK287.1	ZK287.1	Pan-neuron	7.5	7	8	15	2	Pan-neuron			Pan-neuron
cls-3	CLS-3	Pan-neuron	189.5	118	261	15.16	2	Pan-neuron			Pan-neuron
lin-2	LIN-2	Pan-neuron	45.5	36	55	15.1667	2	Pan-neuron			Pan-neuron
T04A8.8	T04A8.8	Pan-neuron	30.5	8	53	15.25	2	Pan-neuron			Pan-neuron
hmg-4	HMG-4	Pan-neuron	23	20	26	15.3333	2	Pan-neuron			Pan-neuron
Y75B8A.25	Y75B8A.25	Pan-neuron	23	17	29	15.3333	2	Pan-neuron			Pan-neuron
unc-18	UNC-18	Pan-neuron	110	90	130	15.7143	2	Pan-neuron			Pan-neuron
patr-1	PATR-1	Pan-neuron	167	111	223	15.9048	2	Pan-neuron			Pan-neuron
B0207.6	B0207.6	Pan-neuron	8	6	10	16	2	Pan-neuron			Pan-neuron
C02F5.12	C02F5.12	Pan-neuron	16	7	25	16	2	Pan-neuron			Pan-neuron
C33F10.14	C33F10.14	Pan-neuron	8	10	6	16	2	Pan-neuron			Pan-neuron
ceh-48	CEH-48	Pan-neuron	24	14	34	16	2	Pan-neuron			Pan-neuron
cnx-1	CNX-1	Pan-neuron	24	20	28	16	2	Pan-neuron			Pan-neuron
F42H10.3	F42H10.3	Pan-neuron	8	4	12	16	2	Pan-neuron			Pan-neuron
vps-45	VPS-45	Pan-neuron	8	11	5	16	2	Pan-neuron			Pan-neuron
F28C1.1	F28C1.1	Pan-neuron	32.5	16	49	16.25	2	Pan-neuron			Pan-neuron
F33H1.4	F33H1.4	Pan-neuron	32.5	28	37	16.25	2	Pan-neuron			Pan-neuron
aly-3	ALY-3	Pan-neuron	16.5	4	29	16.5	2	Pan-neuron			Pan-neuron
cogc-4	COGC-4	Pan-neuron	16.5	11	22	16.5	2	Pan-neuron			Pan-neuron
ddx-17	DDX-17	Pan-neuron	33	25	41	16.5	2	Pan-neuron			Pan-neuron
plst-1	PLST-1	Pan-neuron	49.5	47	52	16.5	2	Pan-neuron			Pan-neuron
cst-1	CST-1	Pan-neuron	58	38	78	16.5714	2	Pan-neuron			Pan-neuron
T23G11.4	T23G11.4	Pan-neuron	25	19	31	16.6667	2	Pan-neuron			Pan-neuron
blos-2	BLOS-2	Pan-neuron	8.5	6	11	17	2	Pan-neuron			Pan-neuron
dip-2	DIP-2	Pan-neuron	8.5	2	15	17	2	Pan-neuron			Pan-neuron
evl-14	EVL-14	Pan-neuron	17	13	21	17	2	Pan-neuron			Pan-neuron
gro-1	GRO-1	Pan-neuron	8.5	8	9	17	2	Pan-neuron			Pan-neuron
hsf-1	HSF-1	Pan-neuron	17	16	18	17	2	Pan-neuron			Pan-neuron
K01G12.3	K01G12.3	Pan-neuron	8.5	6	11	17	2	Pan-neuron			Pan-neuron
rpoa-1	RPOA-1	Pan-neuron	8.5	2	15	17	2	Pan-neuron			Pan-neuron
T06E6.1	T06E6.1	Pan-neuron	17	12	22	17	2	Pan-neuron			Pan-neuron
unc-26	UNC-26	Pan-neuron	8.5	7	10	17	2	Pan-neuron			Pan-neuron
C29F7.2	C29F7.2	Pan-neuron	77	36	118	17.1111	2	Pan-neuron			Pan-neuron
mpz-1	MPZ-1	Pan-neuron	77	62	92	17.1111	2	Pan-neuron			Pan-neuron
pptr-2	PPTR-2	Pan-neuron	317	253	381	17.1351	2	Pan-neuron			Pan-neuron
dnc-1	DNC-1	Pan-neuron	94.5	80	109	17.1818	2	Pan-neuron			Pan-neuron
mdf-1	MDF-1	Pan-neuron	53	53	53	17.6667	2	Pan-neuron			Pan-neuron
Y55F3BR.6	Y55F3BR.6	Pan-neuron	26.5	16	37	17.6667	2	Pan-neuron			Pan-neuron
hil-2	HIL-2	Pan-neuron	9	4	14	18	2	Pan-neuron			Pan-neuron
rbg-1	RBG-1	Pan-neuron	9	2	16	18	2	Pan-neuron			Pan-neuron
rcan-1	RCAN-1	Pan-neuron	45	39	51	18	2	Pan-neuron			Pan-neuron
rnf-113	RNF-113	Pan-neuron	27	20	34	18	2	Pan-neuron			Pan-neuron
sid-3	SID-3	Pan-neuron	9	9	9	18	2	Pan-neuron			Pan-neuron
suf-1	SUF-1	Pan-neuron	9	10	8	18	2	Pan-neuron			Pan-neuron
Y50D7A.8	Y50D7A.8	Pan-neuron	9	6	12	18	2	Pan-neuron			Pan-neuron
Y71F9AL.12	Y71F9AL.12	Pan-neuron	27	6	48	18	2	Pan-neuron			Pan-neuron
ZK524.4	ZK524.4	Pan-neuron	9	6	12	18	2	Pan-neuron			Pan-neuron
W07E11.1	W07E11.1	Pan-neuron	253.5	189	318	18.1071	2	Pan-neuron			Pan-neuron
T19C3.4	T19C3.4	Pan-neuron	37.5	33	42	18.75	2	Pan-neuron			Pan-neuron
apb-3	APB-3	Pan-neuron	9.5	8	11	19	2	Pan-neuron			Pan-neuron
C16A3.4	C16A3.4	Pan-neuron	9.5	9	10	19	2	Pan-neuron			Pan-neuron
C18C4.7	C18C4.7	Pan-neuron	9.5	7	12	19	2	Pan-neuron			Pan-neuron
ddl-2	DDL-2	Pan-neuron	19	15	23	19	2	Pan-neuron			Pan-neuron
dpy-26	DPY-26	Pan-neuron	38	15	61	19	2	Pan-neuron			Pan-neuron
F55C10.5	F55C10.5	Pan-neuron	9.5	12	7	19	2	Pan-neuron			Pan-neuron
gmps-1	GMPS-1	Pan-neuron	9.5	9	10	19	2	Pan-neuron			Pan-neuron
rgs-1	RGS-1	Pan-neuron	9.5	2	17	19	2	Pan-neuron			Pan-neuron
rsr-2	RSR-2	Pan-neuron	28.5	25	32	19	2	Pan-neuron			Pan-neuron
toca-1	TOCA-1	Pan-neuron	57	47	67	19	2	Pan-neuron			Pan-neuron
Y105E8A.1	Y105E8A.1	Pan-neuron	9.5	6	13	19	2	Pan-neuron			Pan-neuron
chd-7	CHD-7	Pan-neuron	105	85	125	19.0909	2	Pan-neuron			Pan-neuron
bet-2	BET-2	Pan-neuron	68	51	85	19.4286	2	Pan-neuron			Pan-neuron
C06A6.2	C06A6.2	Pan-neuron	136.5	132	141	19.5	2	Pan-neuron			Pan-neuron
hil-3	HIL-3	Pan-neuron	19.5	9	30	19.5	2	Pan-neuron			Pan-neuron
pad-1	PAD-1	Pan-neuron	49	21	77	19.6	2	Pan-neuron			Pan-neuron
eat-16	EAT-16	Pan-neuron	39.5	38	41	19.75	2	Pan-neuron			Pan-neuron
unc-80	UNC-80	Pan-neuron	39.5	20	59	19.75	2	Pan-neuron			Pan-neuron
npp-6	NPP-6	Pan-neuron	10	3	17	20	2	Pan-neuron			Pan-neuron
rpn-12	RPN-12	Pan-neuron	30	20	40	20	2	Pan-neuron			Pan-neuron
srgp-1	SRGP-1	Pan-neuron	101	94	108	20.2	2	Pan-neuron			Pan-neuron
rpap-2	RPAP-2	Pan-neuron	40.5	25	56	20.25	2	Pan-neuron			Pan-neuron
glb-24	GLB-24	Pan-neuron	30.5	15	46	20.3333	2	Pan-neuron			Pan-neuron
unc-76	UNC-76	Pan-neuron	132.5	89	176	20.3846	2	Pan-neuron			Pan-neuron
syd-9	SYD-9	Pan-neuron	122.5	89	156	20.4167	2	Pan-neuron			Pan-neuron
zyg-9	ZYG-9	Pan-neuron	71.5	40	103	20.4286	2	Pan-neuron			Pan-neuron
pqn-70	PQN-70	Pan-neuron	20.5	11	30	20.5	2	Pan-neuron			Pan-neuron
R74.7	R74.7	Pan-neuron	20.5	2	39	20.5	2	Pan-neuron			Pan-neuron
T01G1.2	T01G1.2	Pan-neuron	20.5	17	24	20.5	2	Pan-neuron			Pan-neuron
Y75B8A.8	Y75B8A.8	Pan-neuron	52	48	56	20.8	2	Pan-neuron			Pan-neuron
adsl-1	ADSL-1	Pan-neuron	21	23	19	21	2	Pan-neuron			Pan-neuron
C47E8.4	C47E8.4	Pan-neuron	21	7	35	21	2	Pan-neuron			Pan-neuron
cutc-1	CUTC-1	Pan-neuron	10.5	8	13	21	2	Pan-neuron			Pan-neuron
grld-1	GRLD-1	Pan-neuron	10.5	8	13	21	2	Pan-neuron			Pan-neuron
mtm-9	MTM-9	Pan-neuron	10.5	4	17	21	2	Pan-neuron			Pan-neuron
rnp-2	RNP-2	Pan-neuron	10.5	6	15	21	2	Pan-neuron			Pan-neuron
syf-1	SYF-1	Pan-neuron	42	32	52	21	2	Pan-neuron			Pan-neuron
unc-119	UNC-119	Pan-neuron	10.5	4	17	21	2	Pan-neuron			Pan-neuron
frl-1	FRL-1	Pan-neuron	53.5	49	58	21.4	2	Pan-neuron			Pan-neuron
daf-4	DAF-4	Pan-neuron	43	37	49	21.5	2	Pan-neuron			Pan-neuron
ida-1	IDA-1	Pan-neuron	140.5	94	187	21.6154	2	Pan-neuron			Pan-neuron
magu-3	MAGU-3	Pan-neuron	109	127	91	21.8	2	Pan-neuron			Pan-neuron
ddx-27	DDX-27	Pan-neuron	11	7	15	22	2	Pan-neuron			Pan-neuron
maco-1	MACO-1	Pan-neuron	66	40	92	22	2	Pan-neuron			Pan-neuron
swsn-4	SWSN-4	Pan-neuron	11	7	15	22	2	Pan-neuron			Pan-neuron
sym-4	SYM-4	Pan-neuron	11	10	12	22	2	Pan-neuron			Pan-neuron
nhr-47	NHR-47	Pan-neuron	44.5	38	51	22.25	2	Pan-neuron			Pan-neuron
gei-3	GEI-3	Pan-neuron	22.5	10	35	22.5	2	Pan-neuron			Pan-neuron
mbd-2	MBD-2	Pan-neuron	22.5	11	34	22.5	2	Pan-neuron			Pan-neuron
T05H10.1	T05H10.1	Pan-neuron	274	155	393	22.8333	2	Pan-neuron			Pan-neuron
akt-2	AKT-2	Pan-neuron	11.5	5	18	23	2	Pan-neuron			Pan-neuron
cfp-1	CFP-1	Pan-neuron	34.5	21	48	23	2	Pan-neuron			Pan-neuron
F21D5.5	F21D5.5	Pan-neuron	11.5	13	10	23	2	Pan-neuron			Pan-neuron
pabp-2	PABP-2	Pan-neuron	11.5	10	13	23	2	Pan-neuron			Pan-neuron
T23C6.4	T23C6.4	Pan-neuron	126.5	51	202	23	2	Pan-neuron			Pan-neuron
T25G3.1	T25G3.1	Pan-neuron	11.5	4	19	23	2	Pan-neuron			Pan-neuron
rnp-6	RNP-6	Pan-neuron	35	32	38	23.3333	2	Pan-neuron			Pan-neuron
R11D1.10	R11D1.10	Pan-neuron	23.5	15	32	23.5	2	Pan-neuron			Pan-neuron
uaf-1	UAF-1	Pan-neuron	47	31	63	23.5	2	Pan-neuron			Pan-neuron
max-2	MAX-2	Pan-neuron	35.5	36	35	23.6667	2	Pan-neuron			Pan-neuron
pqn-80	PQN-80	Pan-neuron	83	57	109	23.7143	2	Pan-neuron			Pan-neuron
C16A11.2	C16A11.2	Pan-neuron	24	15	33	24	2	Pan-neuron			Pan-neuron
dnc-4	DNC-4	Pan-neuron	36	21	51	24	2	Pan-neuron			Pan-neuron
flad-1	FLAD-1	Pan-neuron	12	11	13	24	2	Pan-neuron			Pan-neuron
gex-2	GEX-2	Pan-neuron	12	3	21	24	2	Pan-neuron			Pan-neuron
sna-2	SNA-2	Pan-neuron	48	51	45	24	2	Pan-neuron			Pan-neuron
ddx-23	DDX-23	Pan-neuron	156.5	110	203	24.0769	2	Pan-neuron			Pan-neuron
atx-2	ATX-2	Pan-neuron	134	97	171	24.3636	2	Pan-neuron			Pan-neuron
nab-1	NAB-1	Pan-neuron	61	50	72	24.4	2	Pan-neuron			Pan-neuron
pacs-1	PACS-1	Pan-neuron	74	66	82	24.6667	2	Pan-neuron			Pan-neuron
brap-2	BRAP-2	Pan-neuron	49.5	31	68	24.75	2	Pan-neuron			Pan-neuron
apt-9	APT-9	Pan-neuron	74.5	39	110	24.8333	2	Pan-neuron			Pan-neuron
K09A11.1	K09A11.1	Pan-neuron	12.5	13	12	25	2	Pan-neuron			Pan-neuron
repo-1	REPO-1	Pan-neuron	12.5	7	18	25	2	Pan-neuron			Pan-neuron
taf-3	TAF-3	Pan-neuron	50	32	68	25	2	Pan-neuron			Pan-neuron
ZK632.2	ZK632.2	Pan-neuron	50.5	42	59	25.25	2	Pan-neuron			Pan-neuron
aex-3	AEX-3	Pan-neuron	76.5	53	100	25.5	2	Pan-neuron			Pan-neuron
Y57G11C.9	Y57G11C.9	Pan-neuron	77.5	84	71	25.8333	2	Pan-neuron			Pan-neuron
atg-4.1	ATG-4.1	Pan-neuron	39	29	49	26	2	Pan-neuron			Pan-neuron
cdk-11.1	CDK-11.1	Pan-neuron	26	20	32	26	2	Pan-neuron			Pan-neuron
F56E10.1	F56E10.1	Pan-neuron	13	7	19	26	2	Pan-neuron			Pan-neuron
ints-8	INTS-8	Pan-neuron	13	8	18	26	2	Pan-neuron			Pan-neuron
T04H1.5	T04H1.5	Pan-neuron	13	4	22	26	2	Pan-neuron			Pan-neuron
txdc-9	TXDC-9	Pan-neuron	13	8	18	26	2	Pan-neuron			Pan-neuron
Y76B12C.6	Y76B12C.6	Pan-neuron	13	9	17	26	2	Pan-neuron			Pan-neuron
apd-3	APD-3	Pan-neuron	104.5	62	147	26.125	2	Pan-neuron			Pan-neuron
baz-2	BAZ-2	Pan-neuron	118	85	151	26.2222	2	Pan-neuron			Pan-neuron
rgs-6	RGS-6	Pan-neuron	26.5	17	36	26.5	2	Pan-neuron			Pan-neuron
abcf-3	ABCF-3	Pan-neuron	13.5	13	14	27	2	Pan-neuron			Pan-neuron
allo-1	ALLO-1	Pan-neuron	27	20	34	27	2	Pan-neuron			Pan-neuron
cyn-4	CYN-4	Pan-neuron	67.5	24	111	27	2	Pan-neuron			Pan-neuron
fkh-8	FKH-8	Pan-neuron	27	7	47	27	2	Pan-neuron			Pan-neuron
gtf-2h1	GTF-2H1	Pan-neuron	13.5	7	20	27	2	Pan-neuron			Pan-neuron
ndx-1	NDX-1	Pan-neuron	13.5	7	20	27	2	Pan-neuron			Pan-neuron
pir-1	PIR-1	Pan-neuron	27	12	42	27	2	Pan-neuron			Pan-neuron
tag-65	TAG-65	Pan-neuron	13.5	14	13	27	2	Pan-neuron			Pan-neuron
nhr-119	NHR-119	Pan-neuron	27.5	27	28	27.5	2	Pan-neuron			Pan-neuron
D1054.3	D1054.3	Pan-neuron	14	5	23	28	2	Pan-neuron			Pan-neuron
F09E5.8	F09E5.8	Pan-neuron	14	11	17	28	2	Pan-neuron			Pan-neuron
nasp-1	NASP-1	Pan-neuron	14	18	10	28	2	Pan-neuron			Pan-neuron
pqn-20	PQN-20	Pan-neuron	14	7	21	28	2	Pan-neuron			Pan-neuron
vps-60	VPS-60	Pan-neuron	14	4	24	28	2	Pan-neuron			Pan-neuron
Y17G7B.12	Y17G7B.12	Pan-neuron	14	2	26	28	2	Pan-neuron			Pan-neuron
cpx-1	CPX-1	Pan-neuron	98.5	62	135	28.1429	2	Pan-neuron			Pan-neuron
cdc-5l	CDC-5L	Pan-neuron	227.5	194	261	28.4375	2	Pan-neuron			Pan-neuron
cul-4	CUL-4	Pan-neuron	28.5	26	31	28.5	2	Pan-neuron			Pan-neuron
C08B11.3	C08B11.3	Pan-neuron	14.5	4	25	29	2	Pan-neuron			Pan-neuron
pcs-1	PCS-1	Pan-neuron	14.5	7	22	29	2	Pan-neuron			Pan-neuron
T19H5.4	T19H5.4	Pan-neuron	14.5	6	23	29	2	Pan-neuron			Pan-neuron
cyn-16	CYN-16	Pan-neuron	74	45	103	29.6	2	Pan-neuron			Pan-neuron
add-1	ADD-1	Pan-neuron	30	26	34	30	2	Pan-neuron			Pan-neuron
cand-1	CAND-1	Pan-neuron	15	2	28	30	2	Pan-neuron			Pan-neuron
drap-1	DRAP-1	Pan-neuron	15	11	19	30	2	Pan-neuron			Pan-neuron
ebp-1	EBP-1	Pan-neuron	30.5	16	45	30.5	2	Pan-neuron			Pan-neuron
ncap-1	NCAP-1	Pan-neuron	30.5	23	38	30.5	2	Pan-neuron			Pan-neuron
mask-1	MASK-1	Pan-neuron	76.5	53	100	30.6	2	Pan-neuron			Pan-neuron
frm-1	FRM-1	Pan-neuron	169	136	202	30.7273	2	Pan-neuron			Pan-neuron
atg-2	ATG-2	Pan-neuron	15.5	5	26	31	2	Pan-neuron			Pan-neuron
C33D9.13	C33D9.13	Pan-neuron	15.5	19	12	31	2	Pan-neuron			Pan-neuron
glb-27	GLB-27	Pan-neuron	15.5	12	19	31	2	Pan-neuron			Pan-neuron
H28G03.2	H28G03.2	Pan-neuron	15.5	15	16	31	2	Pan-neuron			Pan-neuron
lido-15	LIDO-15	Pan-neuron	15.5	3	28	31	2	Pan-neuron			Pan-neuron
npp-8	NPP-8	Pan-neuron	15.5	17	14	31	2	Pan-neuron			Pan-neuron
ttbk-7	TTBK-7	Pan-neuron	15.5	12	19	31	2	Pan-neuron			Pan-neuron
Y48B6A.1	Y48B6A.1	Pan-neuron	15.5	3	28	31	2	Pan-neuron			Pan-neuron
edc-3	EDC-3	Pan-neuron	47.5	34	61	31.6667	2	Pan-neuron			Pan-neuron
nfyb-1	NFYB-1	Pan-neuron	16	12	20	32	2	Pan-neuron			Pan-neuron
pkc-1	PKC-1	Pan-neuron	32	19	45	32	2	Pan-neuron			Pan-neuron
ptl-1	PTL-1	Pan-neuron	16	17	15	32	2	Pan-neuron			Pan-neuron
akap-1	AKAP-1	Pan-neuron	66	44	88	33	2	Pan-neuron			Pan-neuron
mog-5	MOG-5	Pan-neuron	16.5	15	18	33	2	Pan-neuron			Pan-neuron
pnn-1	PNN-1	Pan-neuron	16.5	12	21	33	2	Pan-neuron			Pan-neuron
ZK643.5	ZK643.5	Pan-neuron	33.5	30	37	33.5	2	Pan-neuron			Pan-neuron
grk-2	GRK-2	Pan-neuron	84	76	92	33.6	2	Pan-neuron			Pan-neuron
anat-1	ANAT-1	Pan-neuron	17	8	26	34	2	Pan-neuron			Pan-neuron
K07F5.14	K07F5.14	Pan-neuron	17.5	5	30	35	2	Pan-neuron			Pan-neuron
prx-14	PRX-14	Pan-neuron	17.5	7	28	35	2	Pan-neuron			Pan-neuron
sut-2	SUT-2	Pan-neuron	17.5	10	25	35	2	Pan-neuron			Pan-neuron
ubc-23	UBC-23	Pan-neuron	17.5	12	23	35	2	Pan-neuron			Pan-neuron
H14E04.2	H14E04.2	Pan-neuron	53	33	73	35.3333	2	Pan-neuron			Pan-neuron
rbpl-1	RBPL-1	Pan-neuron	18	14	22	36	2	Pan-neuron			Pan-neuron
tbc-13	TBC-13	Pan-neuron	36	35	37	36	2	Pan-neuron			Pan-neuron
zfp-1	ZFP-1	Pan-neuron	36.5	23	50	36.5	2	Pan-neuron			Pan-neuron
aap-1	AAP-1	Pan-neuron	18.5	20	17	37	2	Pan-neuron			Pan-neuron
bcas-2	BCAS-2	Pan-neuron	18.5	4	33	37	2	Pan-neuron			Pan-neuron
ceh-100	CEH-100	Pan-neuron	18.5	13	24	37	2	Pan-neuron			Pan-neuron
hrpu-1	HRPU-1	Pan-neuron	18.5	8	29	37	2	Pan-neuron			Pan-neuron
K07E3.1	K07E3.1	Pan-neuron	18.5	10	27	37	2	Pan-neuron			Pan-neuron
lep-2	LEP-2	Pan-neuron	18.5	15	22	37	2	Pan-neuron			Pan-neuron
pld-1	PLD-1	Pan-neuron	18.5	6	31	37	2	Pan-neuron			Pan-neuron
H05C05.1	H05C05.1	Pan-neuron	37.5	31	44	37.5	2	Pan-neuron			Pan-neuron
F55A12.5	F55A12.5	Pan-neuron	56.5	27	86	37.6667	2	Pan-neuron			Pan-neuron
bed-1	BED-1	Pan-neuron	19	8	30	38	2	Pan-neuron			Pan-neuron
cpsf-4	CPSF-4	Pan-neuron	19	3	35	38	2	Pan-neuron			Pan-neuron
ekl-4	EKL-4	Pan-neuron	38	30	46	38	2	Pan-neuron			Pan-neuron
hpo-34	HPO-34	Pan-neuron	19	8	30	38	2	Pan-neuron			Pan-neuron
ppfr-1	PPFR-1	Pan-neuron	38.5	26	51	38.5	2	Pan-neuron			Pan-neuron
lin-7	LIN-7	Pan-neuron	19.5	10	29	39	2	Pan-neuron			Pan-neuron
egl-8	EGL-8	Pan-neuron	176	149	203	39.1111	2	Pan-neuron			Pan-neuron
ppk-1	PPK-1	Pan-neuron	137	106	168	39.1429	2	Pan-neuron			Pan-neuron
mel-46	MEL-46	Pan-neuron	59	39	79	39.3333	2	Pan-neuron			Pan-neuron
F53H1.4	F53H1.4	Pan-neuron	39.5	21	58	39.5	2	Pan-neuron			Pan-neuron
F53F4.11	F53F4.11	Pan-neuron	20	15	25	40	2	Pan-neuron			Pan-neuron
ngp-1	NGP-1	Pan-neuron	40	41	39	40	2	Pan-neuron			Pan-neuron
pod-1	POD-1	Pan-neuron	20	22	18	40	2	Pan-neuron			Pan-neuron
zgpa-1	ZGPA-1	Pan-neuron	20	9	31	40	2	Pan-neuron			Pan-neuron
dpy-21	DPY-21	Pan-neuron	40.5	30	51	40.5	2	Pan-neuron			Pan-neuron
soc-2	SOC-2	Pan-neuron	40.5	39	42	40.5	2	Pan-neuron			Pan-neuron
dbn-1	DBN-1	Pan-neuron	122.5	126	119	40.8333	2	Pan-neuron			Pan-neuron
aly-1	ALY-1	Pan-neuron	20.5	12	29	41	2	Pan-neuron			Pan-neuron
cec-4	CEC-4	Pan-neuron	20.5	3	38	41	2	Pan-neuron			Pan-neuron
W09D10.1	W09D10.1	Pan-neuron	41.5	36	47	41.5	2	Pan-neuron			Pan-neuron
cacn-1	CACN-1	Pan-neuron	21	22	20	42	2	Pan-neuron			Pan-neuron
ceh-38	CEH-38	Pan-neuron	21	19	23	42	2	Pan-neuron			Pan-neuron
elks-1	ELKS-1	Pan-neuron	21	23	19	42	2	Pan-neuron			Pan-neuron
Y17G7B.18	Y17G7B.18	Pan-neuron	21	7	35	42	2	Pan-neuron			Pan-neuron
Y50D7A.3	Y50D7A.3	Pan-neuron	21	19	23	42	2	Pan-neuron			Pan-neuron
adr-1	ADR-1	Pan-neuron	42.5	27	58	42.5	2	Pan-neuron			Pan-neuron
hrpu-2	HRPU-2	Pan-neuron	21.5	22	21	43	2	Pan-neuron			Pan-neuron
rabx-5	RABX-5	Pan-neuron	43	25	61	43	2	Pan-neuron			Pan-neuron
sqst-1	SQST-1	Pan-neuron	21.5	14	29	43	2	Pan-neuron			Pan-neuron
cla-1	CLA-1	Pan-neuron	628.5	493	764	43.3448	2	Pan-neuron			Pan-neuron
ced-6	CED-6	Pan-neuron	22	14	30	44	2	Pan-neuron			Pan-neuron
F55C12.5	F55C12.5	Pan-neuron	22	17	27	44	2	Pan-neuron			Pan-neuron
F54F2.9	F54F2.9	Pan-neuron	67.5	57	78	45	2	Pan-neuron			Pan-neuron
unc-115	UNC-115	Pan-neuron	67.5	48	87	45	2	Pan-neuron			Pan-neuron
spt-5	SPT-5	Pan-neuron	68	46	90	45.3333	2	Pan-neuron			Pan-neuron
tdp-1	TDP-1	Pan-neuron	23	17	29	46	2	Pan-neuron			Pan-neuron
snx-13	SNX-13	Pan-neuron	46.5	44	49	46.5	2	Pan-neuron			Pan-neuron
daf-3	DAF-3	Pan-neuron	47	21	73	47	2	Pan-neuron			Pan-neuron
smg-4	SMG-4	Pan-neuron	23.5	11	36	47	2	Pan-neuron			Pan-neuron
num-1	NUM-1	Pan-neuron	24	16	32	48	2	Pan-neuron			Pan-neuron
rme-6	RME-6	Pan-neuron	48	44	52	48	2	Pan-neuron			Pan-neuron
sftb-2	SFTB-2	Pan-neuron	48.5	46	51	48.5	2	Pan-neuron			Pan-neuron
Y105E8A.14	Y105E8A.14	Pan-neuron	24.5	16	33	49	2	Pan-neuron			Pan-neuron
C45B2.6	C45B2.6	Pan-neuron	25.5	24	27	51	2	Pan-neuron			Pan-neuron
prp-17	PRP-17	Pan-neuron	51	41	61	51	2	Pan-neuron			Pan-neuron
T23D8.3	T23D8.3	Pan-neuron	25.5	18	33	51	2	Pan-neuron			Pan-neuron
F15G9.1	F15G9.1	Pan-neuron	128.5	76	181	51.4	2	Pan-neuron			Pan-neuron
prpf-4	PRPF-4	Pan-neuron	52	47	57	52	2	Pan-neuron			Pan-neuron
rabn-5	RABN-5	Pan-neuron	26	21	31	52	2	Pan-neuron			Pan-neuron
ntl-4	NTL-4	Pan-neuron	53	43	63	53	2	Pan-neuron			Pan-neuron
ZK1307.1	ZK1307.1	Pan-neuron	246.5	156	337	54.7778	2	Pan-neuron			Pan-neuron
mei-1	MEI-1	Pan-neuron	27.5	17	38	55	2	Pan-neuron			Pan-neuron
kup-1	KUP-1	Pan-neuron	28.5	11	46	57	2	Pan-neuron			Pan-neuron
T27C4.1	T27C4.1	Pan-neuron	28.5	20	37	57	2	Pan-neuron			Pan-neuron
Y79H2A.3	Y79H2A.3	Pan-neuron	28.5	13	44	57	2	Pan-neuron			Pan-neuron
unc-25	UNC-25	Pan-neuron	672	641	703	58.4348	2	Pan-neuron			Pan-neuron
K01F9.2	K01F9.2	Pan-neuron	30	30	30	60	2	Pan-neuron			Pan-neuron
unc-104	UNC-104	Pan-neuron	122	73	171	61	2	Pan-neuron			Pan-neuron
dgn-1	DGN-1	Pan-neuron	62	53	71	62	2	Pan-neuron			Pan-neuron
dyn-1	DYN-1	Pan-neuron	31	32	30	62	2	Pan-neuron			Pan-neuron
vps-24	VPS-24	Pan-neuron	62.5	21	104	62.5	2	Pan-neuron			Pan-neuron
T24B1.1	T24B1.1	Pan-neuron	31.5	25	38	63	2	Pan-neuron			Pan-neuron
Y77E11A.7	Y77E11A.7	Pan-neuron	64	75	53	64	2	Pan-neuron			Pan-neuron
rbm-39	RBM-39	Pan-neuron	65.5	74	57	65.5	2	Pan-neuron			Pan-neuron
riok-3	RIOK-3	Pan-neuron	33.5	24	43	67	2	Pan-neuron			Pan-neuron
syg-1	SYG-1	Pan-neuron	34	20	48	68	2	Pan-neuron			Pan-neuron
ehs-1	EHS-1	Pan-neuron	34.5	34	35	69	2	Pan-neuron			Pan-neuron
hda-2	HDA-2	Pan-neuron	35	27	43	70	2	Pan-neuron			Pan-neuron
sart-3	SART-3	Pan-neuron	35	44	26	70	2	Pan-neuron			Pan-neuron
spg-20	SPG-20	Pan-neuron	70	55	85	70	2	Pan-neuron			Pan-neuron
hxk-1	HXK-1	Pan-neuron	74	79	69	74	2	Pan-neuron			Pan-neuron
pix-1	PIX-1	Pan-neuron	74.5	47	102	74.5	2	Pan-neuron			Pan-neuron
ceh-44	CEH-44	Pan-neuron	189.5	130	249	75.8	2	Pan-neuron			Pan-neuron
sel-5	SEL-5	Pan-neuron	42	34	50	84	2	Pan-neuron			Pan-neuron
R102.2	R102.2	Pan-neuron	386.5	353	420	85.8889	2	Pan-neuron			Pan-neuron
klp-7	KLP-7	Pan-neuron	45	49	41	90	2	Pan-neuron			Pan-neuron
sftb-1	SFTB-1	Pan-neuron	135	134	136	90	2	Pan-neuron			Pan-neuron
K07C5.6	K07C5.6	Pan-neuron	92	60	124	92	2	Pan-neuron			Pan-neuron
EEED8.10	EEED8.10	Pan-neuron	93	82	104	93	2	Pan-neuron			Pan-neuron
ssl-1	SSL-1	Pan-neuron	47.5	43	52	95	2	Pan-neuron			Pan-neuron
B0303.7	B0303.7	Pan-neuron	52.5	44	61	105	2	Pan-neuron			Pan-neuron
T28D6.5	T28D6.5	Pan-neuron	211.5	159	264	105.75	2	Pan-neuron			Pan-neuron
4R79.2	4R79.2	Pan-neuron	56	47	65	112	2	Pan-neuron			Pan-neuron
mrck-1	MRCK-1	Pan-neuron	58	42	74	116	2	Pan-neuron			Pan-neuron
magi-1	MAGI-1	Pan-neuron	64	42	86	128	2	Pan-neuron			Pan-neuron
aak-2	AAK-2	Pan-neuron	65.5	54	77	131	2	Pan-neuron			Pan-neuron
F28E10.1	F28E10.1	Pan-neuron	161.5	127	196	161.5	2	Pan-neuron			Pan-neuron
unc-31	UNC-31	Pan-neuron	136	93	179	272	2	Pan-neuron			Pan-neuron
unc-41	UNC-41	Pan-neuron	420	303	537	280	2	Pan-neuron			Pan-neuron
clip-1	CLIP-1	Pan-neuron	206.5	139	274	413	2	Pan-neuron			Pan-neuron
zfh-2	ZFH-2	Pan-neuron	406.5	277	536	813	2	Pan-neuron			Pan-neuron
abhd-3.1	ABHD-3.1	Pan-neuron	9	2	16		2	Pan-neuron	Pan-neuron	Pan-neuron	Pan-neuron
abl-1	ABL-1	Pan-neuron	3.5	4	3		2	Pan-neuron	Pan-neuron	Pan-neuron	Pan-neuron
acy-1	ACY-1	Pan-neuron	16	8	24		2	Pan-neuron	Pan-neuron	Pan-neuron	Pan-neuron
ags-3	AGS-3	Pan-neuron	5.5	3	8		2	Pan-neuron	Pan-neuron	Pan-neuron	Pan-neuron
aha-1	AHA-1	Pan-neuron	4.5	4	5		2	Pan-neuron	Pan-neuron	Pan-neuron	Pan-neuron
ain-2	AIN-2	Pan-neuron	8	6	10		2	Pan-neuron	Pan-neuron	Pan-neuron	Pan-neuron
aka-1	AKA-1	Pan-neuron	18	14	22		2	Pan-neuron	Pan-neuron	Pan-neuron	Pan-neuron
alr-1	ALR-1	Pan-neuron	31.5	35	28		2	Pan-neuron	Pan-neuron	Pan-neuron	Pan-neuron
ama-1	AMA-1	Pan-neuron	10	8	12		2	Pan-neuron	Pan-neuron	Pan-neuron	Pan-neuron
ape-1	APE-1	Pan-neuron	4.5	4	5		2	Pan-neuron	Pan-neuron	Pan-neuron	Pan-neuron
aps-3	APS-3	Pan-neuron	7	8	6		2	Pan-neuron	Pan-neuron	Pan-neuron	Pan-neuron
asd-1	ASD-1	Pan-neuron	21	14	28		2	Pan-neuron	Pan-neuron	Pan-neuron	Pan-neuron
ash-2	ASH-2	Pan-neuron	6	2	10		2	Pan-neuron	Pan-neuron	Pan-neuron	Pan-neuron
ast-1	AST-1	Pan-neuron	22.5	9	36		2	Pan-neuron	Pan-neuron	Pan-neuron	Pan-neuron
atg-5	ATG-5	Pan-neuron	9	3	15		2	Pan-neuron	Pan-neuron	Pan-neuron	Pan-neuron
attf-4	ATTF-4	Pan-neuron	9	5	13		2	Pan-neuron	Pan-neuron	Pan-neuron	Pan-neuron
attf-6	ATTF-6	Pan-neuron	5.5	7	4		2	Pan-neuron	Pan-neuron	Pan-neuron	Pan-neuron
B0019.2	B0019.2	Pan-neuron	3.5	2	5		2	Pan-neuron	Pan-neuron	Pan-neuron	Pan-neuron
B0041.8	B0041.8	Pan-neuron	8	7	9		2	Pan-neuron	Pan-neuron	Pan-neuron	Pan-neuron
B0261.1	B0261.1	Pan-neuron	11.5	10	13		2	Pan-neuron	Pan-neuron	Pan-neuron	Pan-neuron
B0361.2	B0361.2	Pan-neuron	6	2	10		2	Pan-neuron	Pan-neuron	Pan-neuron	Pan-neuron
B0464.6	B0464.6	Pan-neuron	3.5	5	2		2	Pan-neuron	Pan-neuron	Pan-neuron	Pan-neuron
B0491.6	B0491.6	Pan-neuron	2.5	3	2		2	Pan-neuron	Pan-neuron	Pan-neuron	Pan-neuron
B0507.2	B0507.2	Pan-neuron	14	13	15		2	Pan-neuron	Pan-neuron	Pan-neuron	Pan-neuron
blos-7	BLOS-7	Pan-neuron	15	9	21		2	Pan-neuron	Pan-neuron	Pan-neuron	Pan-neuron
bnc-1	BNC-1	Pan-neuron	3.5	2	5		2	Pan-neuron	Pan-neuron	Pan-neuron	Pan-neuron
C02B10.4	C02B10.4	Pan-neuron	5.5	4	7		2	Pan-neuron	Pan-neuron	Pan-neuron	Pan-neuron
C03B1.7	C03B1.7	Pan-neuron	4.5	3	6		2	Pan-neuron	Pan-neuron	Pan-neuron	Pan-neuron
C05D11.8	C05D11.8	Pan-neuron	7.5	2	13		2	Pan-neuron	Pan-neuron	Pan-neuron	Pan-neuron
C05G5.2	C05G5.2	Pan-neuron	3	2	4		2	Pan-neuron	Pan-neuron	Pan-neuron	Pan-neuron
C06A8.8	C06A8.8	Pan-neuron	9.5	3	16		2	Pan-neuron	Pan-neuron	Pan-neuron	Pan-neuron
C07H6.4	C07H6.4	Pan-neuron	4.5	2	7		2	Pan-neuron	Pan-neuron	Pan-neuron	Pan-neuron
C09E7.4	C09E7.4	Pan-neuron	15	12	18		2	Pan-neuron	Pan-neuron	Pan-neuron	Pan-neuron
C11E4.6	C11E4.6	Pan-neuron	11	4	18		2	Pan-neuron	Pan-neuron	Pan-neuron	Pan-neuron
C13C4.4	C13C4.4	Pan-neuron	5.5	3	8		2	Pan-neuron	Pan-neuron	Pan-neuron	Pan-neuron
C14A11.6	C14A11.6	Pan-neuron	4.5	6	3		2	Pan-neuron	Pan-neuron	Pan-neuron	Pan-neuron
C15H9.4	C15H9.4	Pan-neuron	11.5	12	11		2	Pan-neuron	Pan-neuron	Pan-neuron	Pan-neuron
C16E9.2	C16E9.2	Pan-neuron	8.5	2	15		2	Pan-neuron	Pan-neuron	Pan-neuron	Pan-neuron
C16H3.3	C16H3.3	Pan-neuron	4.5	3	6		2	Pan-neuron	Pan-neuron	Pan-neuron	Pan-neuron
C17E4.10	C17E4.10	Pan-neuron	29.5	15	44		2	Pan-neuron	Pan-neuron	Pan-neuron	Pan-neuron
C17E4.6	C17E4.6	Pan-neuron	11	14	8		2	Pan-neuron	Pan-neuron	Pan-neuron	Pan-neuron
C25F6.1	C25F6.1	Pan-neuron	2.5	2	3		2	Pan-neuron	Pan-neuron	Pan-neuron	Pan-neuron
C26F1.3	C26F1.3	Pan-neuron	4.5	2	7		2	Pan-neuron	Pan-neuron	Pan-neuron	Pan-neuron
C31H2.3	C31H2.3	Pan-neuron	7	6	8		2	Pan-neuron	Pan-neuron	Pan-neuron	Pan-neuron
C32D5.1	C32D5.1	Pan-neuron	2.5	2	3		2	Pan-neuron	Pan-neuron	Pan-neuron	Pan-neuron
C32D5.10	C32D5.10	Pan-neuron	14.5	13	16		2	Pan-neuron	Pan-neuron	Pan-neuron	Pan-neuron
C33C12.10	C33C12.10	Pan-neuron	2.5	2	3		2	Pan-neuron	Pan-neuron	Pan-neuron	Pan-neuron
C33D9.6	C33D9.6	Pan-neuron	3	2	4		2	Pan-neuron	Pan-neuron	Pan-neuron	Pan-neuron
C33G3.6	C33G3.6	Pan-neuron	27.5	14	41		2	Pan-neuron	Pan-neuron	Pan-neuron	Pan-neuron
C34C12.2	C34C12.2	Pan-neuron	22	12	32		2	Pan-neuron	Pan-neuron	Pan-neuron	Pan-neuron
C34F6.9	C34F6.9	Pan-neuron	4.5	2	7		2	Pan-neuron	Pan-neuron	Pan-neuron	Pan-neuron
C37A5.7	C37A5.7	Pan-neuron	23.5	11	36		2	Pan-neuron	Pan-neuron	Pan-neuron	Pan-neuron
C41A3.2	C41A3.2	Pan-neuron	2	2	2		2	Pan-neuron	Pan-neuron	Pan-neuron	Pan-neuron
C46F11.4	C46F11.4	Pan-neuron	51	56	46		2	Pan-neuron	Pan-neuron	Pan-neuron	Pan-neuron
C50C3.5	C50C3.5	Pan-neuron	36	27	45		2	Pan-neuron	Pan-neuron	Pan-neuron	Pan-neuron
C56C10.7	C56C10.7	Pan-neuron	2.5	2	3		2	Pan-neuron	Pan-neuron	Pan-neuron	Pan-neuron
cab-1	CAB-1	Pan-neuron	25	22	28		2	Pan-neuron	Pan-neuron	Pan-neuron	Pan-neuron
cal-4	CAL-4	Pan-neuron	15	10	20		2	Pan-neuron	Pan-neuron	Pan-neuron	Pan-neuron
cat-2	CAT-2	Pan-neuron	8	9	7		2	Pan-neuron	Pan-neuron	Pan-neuron	Pan-neuron
cccp-1	CCCP-1	Pan-neuron	24	20	28		2	Pan-neuron	Pan-neuron	Pan-neuron	Pan-neuron
ccdc-149	CCDC-149	Pan-neuron	27	17	37		2	Pan-neuron	Pan-neuron	Pan-neuron	Pan-neuron
ccdc-55	CCDC-55	Pan-neuron	6	5	7		2	Pan-neuron	Pan-neuron	Pan-neuron	Pan-neuron
ccr-4	CCR-4	Pan-neuron	5	2	8		2	Pan-neuron	Pan-neuron	Pan-neuron	Pan-neuron
cdc-73	CDC-73	Pan-neuron	9	9	9		2	Pan-neuron	Pan-neuron	Pan-neuron	Pan-neuron
cdh-3	CDH-3	Pan-neuron	2.5	3	2		2	Pan-neuron	Pan-neuron	Pan-neuron	Pan-neuron
cdk-11.2	CDK-11.2	Pan-neuron	4	5	3		2	Pan-neuron	Pan-neuron	Pan-neuron	Pan-neuron
cdk-12	CDK-12	Pan-neuron	3	4	2		2	Pan-neuron	Pan-neuron	Pan-neuron	Pan-neuron
cdk-9	CDK-9	Pan-neuron	24	22	26		2	Pan-neuron	Pan-neuron	Pan-neuron	Pan-neuron
cec-10	CEC-10	Pan-neuron	10	3	17		2	Pan-neuron	Pan-neuron	Pan-neuron	Pan-neuron
ced-9	CED-9	Pan-neuron	8.5	3	14		2	Pan-neuron	Pan-neuron	Pan-neuron	Pan-neuron
ceh-18	CEH-18	Pan-neuron	2.5	3	2		2	Pan-neuron	Pan-neuron	Pan-neuron	Pan-neuron
ceh-20	CEH-20	Pan-neuron	19.5	3	36		2	Pan-neuron	Pan-neuron	Pan-neuron	Pan-neuron
ceh-32	CEH-32	Pan-neuron	66	36	96		2	Pan-neuron	Pan-neuron	Pan-neuron	Pan-neuron
ceh-43	CEH-43	Pan-neuron	4	2	6		2	Pan-neuron	Pan-neuron	Pan-neuron	Pan-neuron
cfi-1	CFI-1	Pan-neuron	15.5	12	19		2	Pan-neuron	Pan-neuron	Pan-neuron	Pan-neuron
cgef-1	CGEF-1	Pan-neuron	7	2	12		2	Pan-neuron	Pan-neuron	Pan-neuron	Pan-neuron
chch-3	CHCH-3	Pan-neuron	5.5	4	7		2	Pan-neuron	Pan-neuron	Pan-neuron	Pan-neuron
chmp-7	CHMP-7	Pan-neuron	12	11	13		2	Pan-neuron	Pan-neuron	Pan-neuron	Pan-neuron
chn-1	CHN-1	Pan-neuron	9	4	14		2	Pan-neuron	Pan-neuron	Pan-neuron	Pan-neuron
cid-1	CID-1	Pan-neuron	13.5	7	20		2	Pan-neuron	Pan-neuron	Pan-neuron	Pan-neuron
cids-2	CIDS-2	Pan-neuron	26.5	38	15		2	Pan-neuron	Pan-neuron	Pan-neuron	Pan-neuron
cil-7	CIL-7	Pan-neuron	24	12	36		2	Pan-neuron	Pan-neuron	Pan-neuron	Pan-neuron
ckk-1	CKK-1	Pan-neuron	20	24	16		2	Pan-neuron	Pan-neuron	Pan-neuron	Pan-neuron
cnt-1	CNT-1	Pan-neuron	3.5	2	5		2	Pan-neuron	Pan-neuron	Pan-neuron	Pan-neuron
cnt-2	CNT-2	Pan-neuron	3	2	4		2	Pan-neuron	Pan-neuron	Pan-neuron	Pan-neuron
coel-1	COEL-1	Pan-neuron	20.5	17	24		2	Pan-neuron	Pan-neuron	Pan-neuron	Pan-neuron
cogc-2	COGC-2	Pan-neuron	17.5	21	14		2	Pan-neuron	Pan-neuron	Pan-neuron	Pan-neuron
ctbp-1	CTBP-1	Pan-neuron	18	26	10		2	Pan-neuron	Pan-neuron	Pan-neuron	Pan-neuron
cul-5	CUL-5	Pan-neuron	7.5	2	13		2	Pan-neuron	Pan-neuron	Pan-neuron	Pan-neuron
cyn-11	CYN-11	Pan-neuron	4	2	6		2	Pan-neuron	Pan-neuron	Pan-neuron	Pan-neuron
cyn-8	CYN-8	Pan-neuron	19.5	10	29		2	Pan-neuron	Pan-neuron	Pan-neuron	Pan-neuron
D1037.1	D1037.1	Pan-neuron	3.5	3	4		2	Pan-neuron	Pan-neuron	Pan-neuron	Pan-neuron
D2030.11	D2030.11	Pan-neuron	2.5	2	3		2	Pan-neuron	Pan-neuron	Pan-neuron	Pan-neuron
D2030.2	D2030.2	Pan-neuron	2	2	2		2	Pan-neuron	Pan-neuron	Pan-neuron	Pan-neuron
D2030.3	D2030.3	Pan-neuron	4.5	3	6		2	Pan-neuron	Pan-neuron	Pan-neuron	Pan-neuron
daf-1	DAF-1	Pan-neuron	4	3	5		2	Pan-neuron	Pan-neuron	Pan-neuron	Pan-neuron
daf-12	DAF-12	Pan-neuron	13	8	18		2	Pan-neuron	Pan-neuron	Pan-neuron	Pan-neuron
daf-15	DAF-15	Pan-neuron	8.5	2	15		2	Pan-neuron	Pan-neuron	Pan-neuron	Pan-neuron
ddl-1	DDL-1	Pan-neuron	2	2	2		2	Pan-neuron	Pan-neuron	Pan-neuron	Pan-neuron
ddx-15	DDX-15	Pan-neuron	3	2	4		2	Pan-neuron	Pan-neuron	Pan-neuron	Pan-neuron
del-2	DEL-2	Pan-neuron	9	5	13		2	Pan-neuron	Pan-neuron	Pan-neuron	Pan-neuron
denn-4	DENN-4	Pan-neuron	44	42	46		2	Pan-neuron	Pan-neuron	Pan-neuron	Pan-neuron
des-2	DES-2	Pan-neuron	17	17	17		2	Pan-neuron	Pan-neuron	Pan-neuron	Pan-neuron
dhs-14	DHS-14	Pan-neuron	4	4	4		2	Pan-neuron	Pan-neuron	Pan-neuron	Pan-neuron
dhs-24	DHS-24	Pan-neuron	3	3	3		2	Pan-neuron	Pan-neuron	Pan-neuron	Pan-neuron
die-1	DIE-1	Pan-neuron	16	16	16		2	Pan-neuron	Pan-neuron	Pan-neuron	Pan-neuron
dkf-2	DKF-2	Pan-neuron	14.5	11	18		2	Pan-neuron	Pan-neuron	Pan-neuron	Pan-neuron
dnj-17	DNJ-17	Pan-neuron	6.5	5	8		2	Pan-neuron	Pan-neuron	Pan-neuron	Pan-neuron
dot-1.1	DOT-1.1	Pan-neuron	19.5	5	34		2	Pan-neuron	Pan-neuron	Pan-neuron	Pan-neuron
dpy-23	DPY-23	Pan-neuron	2	2	2		2	Pan-neuron	Pan-neuron	Pan-neuron	Pan-neuron
drn-1	DRN-1	Pan-neuron	11	6	16		2	Pan-neuron	Pan-neuron	Pan-neuron	Pan-neuron
dsh-1	DSH-1	Pan-neuron	11.5	7	16		2	Pan-neuron	Pan-neuron	Pan-neuron	Pan-neuron
dus-2	DUS-2	Pan-neuron	5	3	7		2	Pan-neuron	Pan-neuron	Pan-neuron	Pan-neuron
dve-1	DVE-1	Pan-neuron	22.5	19	26		2	Pan-neuron	Pan-neuron	Pan-neuron	Pan-neuron
dxbp-1	DXBP-1	Pan-neuron	19.5	16	23		2	Pan-neuron	Pan-neuron	Pan-neuron	Pan-neuron
dyb-1	DYB-1	Pan-neuron	5.5	3	8		2	Pan-neuron	Pan-neuron	Pan-neuron	Pan-neuron
dyc-1	DYC-1	Pan-neuron	10.5	8	13		2	Pan-neuron	Pan-neuron	Pan-neuron	Pan-neuron
dyf-17	DYF-17	Pan-neuron	3.5	3	4		2	Pan-neuron	Pan-neuron	Pan-neuron	Pan-neuron
E02H1.5	E02H1.5	Pan-neuron	6	4	8		2	Pan-neuron	Pan-neuron	Pan-neuron	Pan-neuron
E04F6.10	E04F6.10	Pan-neuron	4.5	5	4		2	Pan-neuron	Pan-neuron	Pan-neuron	Pan-neuron
eat-3	EAT-3	Pan-neuron	29.5	27	32		2	Pan-neuron	Pan-neuron	Pan-neuron	Pan-neuron
efhd-1	EFHD-1	Pan-neuron	4.5	2	7		2	Pan-neuron	Pan-neuron	Pan-neuron	Pan-neuron
efk-1	EFK-1	Pan-neuron	19	10	28		2	Pan-neuron	Pan-neuron	Pan-neuron	Pan-neuron
egl-13	EGL-13	Pan-neuron	12	9	15		2	Pan-neuron	Pan-neuron	Pan-neuron	Pan-neuron
egl-19	EGL-19	Pan-neuron	6.5	4	9		2	Pan-neuron	Pan-neuron	Pan-neuron	Pan-neuron
egrh-1	EGRH-1	Pan-neuron	9	9	9		2	Pan-neuron	Pan-neuron	Pan-neuron	Pan-neuron
elpc-4	ELPC-4	Pan-neuron	6	3	9		2	Pan-neuron	Pan-neuron	Pan-neuron	Pan-neuron
emr-1	EMR-1	Pan-neuron	3	2	4		2	Pan-neuron	Pan-neuron	Pan-neuron	Pan-neuron
epg-2	EPG-2	Pan-neuron	4.5	4	5		2	Pan-neuron	Pan-neuron	Pan-neuron	Pan-neuron
epg-9	EPG-9	Pan-neuron	3	3	3		2	Pan-neuron	Pan-neuron	Pan-neuron	Pan-neuron
ephx-1	EPHX-1	Pan-neuron	5	3	7		2	Pan-neuron	Pan-neuron	Pan-neuron	Pan-neuron
ergo-1	ERGO-1	Pan-neuron	5.5	3	8		2	Pan-neuron	Pan-neuron	Pan-neuron	Pan-neuron
ess-2	ESS-2	Pan-neuron	20.5	13	28		2	Pan-neuron	Pan-neuron	Pan-neuron	Pan-neuron
exc-5	EXC-5	Pan-neuron	5.5	3	8		2	Pan-neuron	Pan-neuron	Pan-neuron	Pan-neuron
exc-7	EXC-7	Pan-neuron	12	8	16		2	Pan-neuron	Pan-neuron	Pan-neuron	Pan-neuron
exoc-8	EXOC-8	Pan-neuron	6.5	7	6		2	Pan-neuron	Pan-neuron	Pan-neuron	Pan-neuron
F01F1.11	F01F1.11	Pan-neuron	5	3	7		2	Pan-neuron	Pan-neuron	Pan-neuron	Pan-neuron
F07E5.5	F07E5.5	Pan-neuron	9	6	12		2	Pan-neuron	Pan-neuron	Pan-neuron	Pan-neuron
F08D12.12	F08D12.12	Pan-neuron	6	3	9		2	Pan-neuron	Pan-neuron	Pan-neuron	Pan-neuron
F08F8.9	F08F8.9	Pan-neuron	11	5	17		2	Pan-neuron	Pan-neuron	Pan-neuron	Pan-neuron
F08G12.1	F08G12.1	Pan-neuron	9.5	11	8		2	Pan-neuron	Pan-neuron	Pan-neuron	Pan-neuron
F09C3.2	F09C3.2	Pan-neuron	4	3	5		2	Pan-neuron	Pan-neuron	Pan-neuron	Pan-neuron
F09C8.2	F09C8.2	Pan-neuron	4.5	3	6		2	Pan-neuron	Pan-neuron	Pan-neuron	Pan-neuron
F10E9.5	F10E9.5	Pan-neuron	2.5	2	3		2	Pan-neuron	Pan-neuron	Pan-neuron	Pan-neuron
F10G7.9	F10G7.9	Pan-neuron	5.5	4	7		2	Pan-neuron	Pan-neuron	Pan-neuron	Pan-neuron
F11C1.7	F11C1.7	Pan-neuron	4	4	4		2	Pan-neuron	Pan-neuron	Pan-neuron	Pan-neuron
F12F6.1	F12F6.1	Pan-neuron	12.5	7	18		2	Pan-neuron	Pan-neuron	Pan-neuron	Pan-neuron
F13B12.6	F13B12.6	Pan-neuron	2	2	2		2	Pan-neuron	Pan-neuron	Pan-neuron	Pan-neuron
F14F9.4	F14F9.4	Pan-neuron	20	21	19		2	Pan-neuron	Pan-neuron	Pan-neuron	Pan-neuron
F16B12.6	F16B12.6	Pan-neuron	9.5	7	12		2	Pan-neuron	Pan-neuron	Pan-neuron	Pan-neuron
F17C8.3	F17C8.3	Pan-neuron	5	3	7		2	Pan-neuron	Pan-neuron	Pan-neuron	Pan-neuron
F18C12.3	F18C12.3	Pan-neuron	7	5	9		2	Pan-neuron	Pan-neuron	Pan-neuron	Pan-neuron
F19C6.2	F19C6.2	Pan-neuron	15	9	21		2	Pan-neuron	Pan-neuron	Pan-neuron	Pan-neuron
F19C7.8	F19C7.8	Pan-neuron	7	5	9		2	Pan-neuron	Pan-neuron	Pan-neuron	Pan-neuron
F21C10.10	F21C10.10	Pan-neuron	28.5	17	40		2	Pan-neuron	Pan-neuron	Pan-neuron	Pan-neuron
F22G12.5	F22G12.5	Pan-neuron	12.5	7	18		2	Pan-neuron	Pan-neuron	Pan-neuron	Pan-neuron
F23B12.7	F23B12.7	Pan-neuron	2.5	2	3		2	Pan-neuron	Pan-neuron	Pan-neuron	Pan-neuron
F23H11.2	F23H11.2	Pan-neuron	6	2	10		2	Pan-neuron	Pan-neuron	Pan-neuron	Pan-neuron
F25H8.2	F25H8.2	Pan-neuron	10	4	16		2	Pan-neuron	Pan-neuron	Pan-neuron	Pan-neuron
F26E4.4	F26E4.4	Pan-neuron	4.5	5	4		2	Pan-neuron	Pan-neuron	Pan-neuron	Pan-neuron
F26F12.3	F26F12.3	Pan-neuron	9	7	11		2	Pan-neuron	Pan-neuron	Pan-neuron	Pan-neuron
F26F4.12	F26F4.12	Pan-neuron	5	3	7		2	Pan-neuron	Pan-neuron	Pan-neuron	Pan-neuron
F27C1.6	F27C1.6	Pan-neuron	52.5	31	74		2	Pan-neuron	Pan-neuron	Pan-neuron	Pan-neuron
F31C3.3	F31C3.3	Pan-neuron	4.5	3	6		2	Pan-neuron	Pan-neuron	Pan-neuron	Pan-neuron
F33E11.3	F33E11.3	Pan-neuron	11.5	7	16		2	Pan-neuron	Pan-neuron	Pan-neuron	Pan-neuron
F35G12.12	F35G12.12	Pan-neuron	7.5	12	3		2	Pan-neuron	Pan-neuron	Pan-neuron	Pan-neuron
F35H12.1	F35H12.1	Pan-neuron	14	10	18		2	Pan-neuron	Pan-neuron	Pan-neuron	Pan-neuron
F38H4.3	F38H4.3	Pan-neuron	7	7	7		2	Pan-neuron	Pan-neuron	Pan-neuron	Pan-neuron
F40G9.17	F40G9.17	Pan-neuron	5	4	6		2	Pan-neuron	Pan-neuron	Pan-neuron	Pan-neuron
F46H5.4	F46H5.4	Pan-neuron	9	6	12		2	Pan-neuron	Pan-neuron	Pan-neuron	Pan-neuron
F47D12.3	F47D12.3	Pan-neuron	9.5	10	9		2	Pan-neuron	Pan-neuron	Pan-neuron	Pan-neuron
F47G4.4	F47G4.4	Pan-neuron	6	5	7		2	Pan-neuron	Pan-neuron	Pan-neuron	Pan-neuron
F52G3.1	F52G3.1	Pan-neuron	15.5	15	16		2	Pan-neuron	Pan-neuron	Pan-neuron	Pan-neuron
F53A10.2	F53A10.2	Pan-neuron	2.5	2	3		2	Pan-neuron	Pan-neuron	Pan-neuron	Pan-neuron
F54A3.2	F54A3.2	Pan-neuron	26.5	27	26		2	Pan-neuron	Pan-neuron	Pan-neuron	Pan-neuron
F54C9.11	F54C9.11	Pan-neuron	12.5	2	23		2	Pan-neuron	Pan-neuron	Pan-neuron	Pan-neuron
F54D8.6	F54D8.6	Pan-neuron	31.5	13	50		2	Pan-neuron	Pan-neuron	Pan-neuron	Pan-neuron
F57C9.4	F57C9.4	Pan-neuron	27	16	38		2	Pan-neuron	Pan-neuron	Pan-neuron	Pan-neuron
F58B4.5	F58B4.5	Pan-neuron	9.5	7	12		2	Pan-neuron	Pan-neuron	Pan-neuron	Pan-neuron
F59B8.1	F59B8.1	Pan-neuron	47	36	58		2	Pan-neuron	Pan-neuron	Pan-neuron	Pan-neuron
F59E12.1	F59E12.1	Pan-neuron	4	2	6		2	Pan-neuron	Pan-neuron	Pan-neuron	Pan-neuron
F59F3.6	F59F3.6	Pan-neuron	11	9	13		2	Pan-neuron	Pan-neuron	Pan-neuron	Pan-neuron
fcp-1	FCP-1	Pan-neuron	7.5	8	7		2	Pan-neuron	Pan-neuron	Pan-neuron	Pan-neuron
fipp-1	FIPP-1	Pan-neuron	2.5	2	3		2	Pan-neuron	Pan-neuron	Pan-neuron	Pan-neuron
fozi-1	FOZI-1	Pan-neuron	5	5	5		2	Pan-neuron	Pan-neuron	Pan-neuron	Pan-neuron
frg-1	FRG-1	Pan-neuron	9	5	13		2	Pan-neuron	Pan-neuron	Pan-neuron	Pan-neuron
frm-3	FRM-3	Pan-neuron	9	6	12		2	Pan-neuron	Pan-neuron	Pan-neuron	Pan-neuron
gad-1	GAD-1	Pan-neuron	9	6	12		2	Pan-neuron	Pan-neuron	Pan-neuron	Pan-neuron
gakh-1	GAKH-1	Pan-neuron	24.5	23	26		2	Pan-neuron	Pan-neuron	Pan-neuron	Pan-neuron
gap-2	GAP-2	Pan-neuron	3	2	4		2	Pan-neuron	Pan-neuron	Pan-neuron	Pan-neuron
gbas-1	GBAS-1	Pan-neuron	8	2	14		2	Pan-neuron	Pan-neuron	Pan-neuron	Pan-neuron
gck-1	GCK-1	Pan-neuron	9.5	10	9		2	Pan-neuron	Pan-neuron	Pan-neuron	Pan-neuron
gei-17	GEI-17	Pan-neuron	5.5	5	6		2	Pan-neuron	Pan-neuron	Pan-neuron	Pan-neuron
gei-6	GEI-6	Pan-neuron	40.5	20	61		2	Pan-neuron	Pan-neuron	Pan-neuron	Pan-neuron
gei-8	GEI-8	Pan-neuron	15	16	14		2	Pan-neuron	Pan-neuron	Pan-neuron	Pan-neuron
gfl-1	GFL-1	Pan-neuron	9	5	13		2	Pan-neuron	Pan-neuron	Pan-neuron	Pan-neuron
gkow-1	GKOW-1	Pan-neuron	18.5	12	25		2	Pan-neuron	Pan-neuron	Pan-neuron	Pan-neuron
glb-10	GLB-10	Pan-neuron	13.5	4	23		2	Pan-neuron	Pan-neuron	Pan-neuron	Pan-neuron
glb-14	GLB-14	Pan-neuron	13	9	17		2	Pan-neuron	Pan-neuron	Pan-neuron	Pan-neuron
glb-17	GLB-17	Pan-neuron	10.5	7	14		2	Pan-neuron	Pan-neuron	Pan-neuron	Pan-neuron
glb-18	GLB-18	Pan-neuron	17.5	10	25		2	Pan-neuron	Pan-neuron	Pan-neuron	Pan-neuron
glb-19	GLB-19	Pan-neuron	12	3	21		2	Pan-neuron	Pan-neuron	Pan-neuron	Pan-neuron
glb-2	GLB-2	Pan-neuron	2	2	2		2	Pan-neuron	Pan-neuron	Pan-neuron	Pan-neuron
glb-22	GLB-22	Pan-neuron	15.5	5	26		2	Pan-neuron	Pan-neuron	Pan-neuron	Pan-neuron
glb-30	GLB-30	Pan-neuron	2	2	2		2	Pan-neuron	Pan-neuron	Pan-neuron	Pan-neuron
glb-34	GLB-34	Pan-neuron	15	6	24		2	Pan-neuron	Pan-neuron	Pan-neuron	Pan-neuron
glb-9	GLB-9	Pan-neuron	32.5	14	51		2	Pan-neuron	Pan-neuron	Pan-neuron	Pan-neuron
glna-1	GLNA-1	Pan-neuron	34.5	38	31		2	Pan-neuron	Pan-neuron	Pan-neuron	Pan-neuron
glna-3	GLNA-3	Pan-neuron	9	9	9		2	Pan-neuron	Pan-neuron	Pan-neuron	Pan-neuron
gls-1	GLS-1	Pan-neuron	24.5	20	29		2	Pan-neuron	Pan-neuron	Pan-neuron	Pan-neuron
gmeb-1	GMEB-1	Pan-neuron	9	4	14		2	Pan-neuron	Pan-neuron	Pan-neuron	Pan-neuron
gob-1	GOB-1	Pan-neuron	6.5	3	10		2	Pan-neuron	Pan-neuron	Pan-neuron	Pan-neuron
gopc-1	GOPC-1	Pan-neuron	3	4	2		2	Pan-neuron	Pan-neuron	Pan-neuron	Pan-neuron
gos-28	GOS-28	Pan-neuron	3.5	3	4		2	Pan-neuron	Pan-neuron	Pan-neuron	Pan-neuron
grk-1	GRK-1	Pan-neuron	2	2	2		2	Pan-neuron	Pan-neuron	Pan-neuron	Pan-neuron
grp-1	GRP-1	Pan-neuron	12	4	20		2	Pan-neuron	Pan-neuron	Pan-neuron	Pan-neuron
gst-23	GST-23	Pan-neuron	4	4	4		2	Pan-neuron	Pan-neuron	Pan-neuron	Pan-neuron
gst-24	GST-24	Pan-neuron	4.5	2	7		2	Pan-neuron	Pan-neuron	Pan-neuron	Pan-neuron
gyg-2	GYG-2	Pan-neuron	3.5	3	4		2	Pan-neuron	Pan-neuron	Pan-neuron	Pan-neuron
H05C05.2	H05C05.2	Pan-neuron	3.5	2	5		2	Pan-neuron	Pan-neuron	Pan-neuron	Pan-neuron
H06I04.1	H06I04.1	Pan-neuron	6.5	5	8		2	Pan-neuron	Pan-neuron	Pan-neuron	Pan-neuron
H35B03.1	H35B03.1	Pan-neuron	44.5	62	27		2	Pan-neuron	Pan-neuron	Pan-neuron	Pan-neuron
hcf-1	HCF-1	Pan-neuron	31.5	20	43		2	Pan-neuron	Pan-neuron	Pan-neuron	Pan-neuron
hil-1	HIL-1	Pan-neuron	6	2	10		2	Pan-neuron	Pan-neuron	Pan-neuron	Pan-neuron
hipr-1	HIPR-1	Pan-neuron	2.5	3	2		2	Pan-neuron	Pan-neuron	Pan-neuron	Pan-neuron
hlb-1	HLB-1	Pan-neuron	8	6	10		2	Pan-neuron	Pan-neuron	Pan-neuron	Pan-neuron
hmp-1	HMP-1	Pan-neuron	14	15	13		2	Pan-neuron	Pan-neuron	Pan-neuron	Pan-neuron
hpl-1	HPL-1	Pan-neuron	3	2	4		2	Pan-neuron	Pan-neuron	Pan-neuron	Pan-neuron
hpo-31	HPO-31	Pan-neuron	4.5	4	5		2	Pan-neuron	Pan-neuron	Pan-neuron	Pan-neuron
hpo-35	HPO-35	Pan-neuron	9	5	13		2	Pan-neuron	Pan-neuron	Pan-neuron	Pan-neuron
hsp-16.1	HSP-16.1	Pan-neuron	5	3	7		2	Pan-neuron	Pan-neuron	Pan-neuron	Pan-neuron
hsp-70	HSP-70	Pan-neuron	19	9	29		2	Pan-neuron	Pan-neuron	Pan-neuron	Pan-neuron
ifa-4	IFA-4	Pan-neuron	3	2	4		2	Pan-neuron	Pan-neuron	Pan-neuron	Pan-neuron
ifet-1	IFET-1	Pan-neuron	12	3	21		2	Pan-neuron	Pan-neuron	Pan-neuron	Pan-neuron
ifo-1	IFO-1	Pan-neuron	121.5	73	170		2	Pan-neuron	Pan-neuron	Pan-neuron	Pan-neuron
ift-43	IFT-43	Pan-neuron	2	2	2		2	Pan-neuron	Pan-neuron	Pan-neuron	Pan-neuron
ikke-1	IKKE-1	Pan-neuron	10	4	16		2	Pan-neuron	Pan-neuron	Pan-neuron	Pan-neuron
imb-2	IMB-2	Pan-neuron	7	2	12		2	Pan-neuron	Pan-neuron	Pan-neuron	Pan-neuron
inso-1	INSO-1	Pan-neuron	17.5	6	29		2	Pan-neuron	Pan-neuron	Pan-neuron	Pan-neuron
ints-5	INTS-5	Pan-neuron	13	6	20		2	Pan-neuron	Pan-neuron	Pan-neuron	Pan-neuron
ipla-3	IPLA-3	Pan-neuron	11	8	14		2	Pan-neuron	Pan-neuron	Pan-neuron	Pan-neuron
ipla-6	IPLA-6	Pan-neuron	3.5	4	3		2	Pan-neuron	Pan-neuron	Pan-neuron	Pan-neuron
ipla-7	IPLA-7	Pan-neuron	7.5	2	13		2	Pan-neuron	Pan-neuron	Pan-neuron	Pan-neuron
jac-1	JAC-1	Pan-neuron	19	20	18		2	Pan-neuron	Pan-neuron	Pan-neuron	Pan-neuron
jhdm-1	JHDM-1	Pan-neuron	23.5	11	36		2	Pan-neuron	Pan-neuron	Pan-neuron	Pan-neuron
jip-1	JIP-1	Pan-neuron	22.5	13	32		2	Pan-neuron	Pan-neuron	Pan-neuron	Pan-neuron
jmjc-1	JMJC-1	Pan-neuron	3.5	2	5		2	Pan-neuron	Pan-neuron	Pan-neuron	Pan-neuron
jph-1	JPH-1	Pan-neuron	9.5	11	8		2	Pan-neuron	Pan-neuron	Pan-neuron	Pan-neuron
K03A1.4	K03A1.4	Pan-neuron	10.5	10	11		2	Pan-neuron	Pan-neuron	Pan-neuron	Pan-neuron
K04B12.2	K04B12.2	Pan-neuron	5	5	5		2	Pan-neuron	Pan-neuron	Pan-neuron	Pan-neuron
K07C11.7	K07C11.7	Pan-neuron	7	6	8		2	Pan-neuron	Pan-neuron	Pan-neuron	Pan-neuron
K07C5.3	K07C5.3	Pan-neuron	4	3	5		2	Pan-neuron	Pan-neuron	Pan-neuron	Pan-neuron
K07F5.16	K07F5.16	Pan-neuron	4.5	2	7		2	Pan-neuron	Pan-neuron	Pan-neuron	Pan-neuron
K09C4.10	K09C4.10	Pan-neuron	110	91	129		2	Pan-neuron	Pan-neuron	Pan-neuron	Pan-neuron
kcc-2	KCC-2	Pan-neuron	5	3	7		2	Pan-neuron	Pan-neuron	Pan-neuron	Pan-neuron
kin-29	KIN-29	Pan-neuron	16.5	8	25		2	Pan-neuron	Pan-neuron	Pan-neuron	Pan-neuron
klp-11	KLP-11	Pan-neuron	19.5	17	22		2	Pan-neuron	Pan-neuron	Pan-neuron	Pan-neuron
lad-2	LAD-2	Pan-neuron	12	7	17		2	Pan-neuron	Pan-neuron	Pan-neuron	Pan-neuron
larp-5	LARP-5	Pan-neuron	25	13	37		2	Pan-neuron	Pan-neuron	Pan-neuron	Pan-neuron
let-49	LET-49	Pan-neuron	4.5	4	5		2	Pan-neuron	Pan-neuron	Pan-neuron	Pan-neuron
let-711	LET-711	Pan-neuron	41.5	53	30		2	Pan-neuron	Pan-neuron	Pan-neuron	Pan-neuron
lgc-50	LGC-50	Pan-neuron	5	3	7		2	Pan-neuron	Pan-neuron	Pan-neuron	Pan-neuron
lim-9	LIM-9	Pan-neuron	17	11	23		2	Pan-neuron	Pan-neuron	Pan-neuron	Pan-neuron
lin-14	LIN-14	Pan-neuron	17	12	22		2	Pan-neuron	Pan-neuron	Pan-neuron	Pan-neuron
lin-15B	LIN-15B	Pan-neuron	4	3	5		2	Pan-neuron	Pan-neuron	Pan-neuron	Pan-neuron
lin-38	LIN-38	Pan-neuron	3.5	2	5		2	Pan-neuron	Pan-neuron	Pan-neuron	Pan-neuron
lin-45	LIN-45	Pan-neuron	8	6	10		2	Pan-neuron	Pan-neuron	Pan-neuron	Pan-neuron
lin-52	LIN-52	Pan-neuron	6	3	9		2	Pan-neuron	Pan-neuron	Pan-neuron	Pan-neuron
lin-61	LIN-61	Pan-neuron	4	3	5		2	Pan-neuron	Pan-neuron	Pan-neuron	Pan-neuron
lin-9	LIN-9	Pan-neuron	23	16	30		2	Pan-neuron	Pan-neuron	Pan-neuron	Pan-neuron
lpin-1	LPIN-1	Pan-neuron	27	21	33		2	Pan-neuron	Pan-neuron	Pan-neuron	Pan-neuron
M01B12.4	M01B12.4	Pan-neuron	12.5	12	13		2	Pan-neuron	Pan-neuron	Pan-neuron	Pan-neuron
M03C11.3	M03C11.3	Pan-neuron	3	3	3		2	Pan-neuron	Pan-neuron	Pan-neuron	Pan-neuron
M03C11.8	M03C11.8	Pan-neuron	4.5	2	7		2	Pan-neuron	Pan-neuron	Pan-neuron	Pan-neuron
M106.2	M106.2	Pan-neuron	7.5	4	11		2	Pan-neuron	Pan-neuron	Pan-neuron	Pan-neuron
M142.5	M142.5	Pan-neuron	10.5	7	14		2	Pan-neuron	Pan-neuron	Pan-neuron	Pan-neuron
mab-10	MAB-10	Pan-neuron	6	7	5		2	Pan-neuron	Pan-neuron	Pan-neuron	Pan-neuron
mab-5	MAB-5	Pan-neuron	22	10	34		2	Pan-neuron	Pan-neuron	Pan-neuron	Pan-neuron
mac-1	MAC-1	Pan-neuron	3	4	2		2	Pan-neuron	Pan-neuron	Pan-neuron	Pan-neuron
madf-9	MADF-9	Pan-neuron	5	3	7		2	Pan-neuron	Pan-neuron	Pan-neuron	Pan-neuron
maea-1	MAEA-1	Pan-neuron	4.5	4	5		2	Pan-neuron	Pan-neuron	Pan-neuron	Pan-neuron
mafr-1	MAFR-1	Pan-neuron	4.5	2	7		2	Pan-neuron	Pan-neuron	Pan-neuron	Pan-neuron
magu-2	MAGU-2	Pan-neuron	6	8	4		2	Pan-neuron	Pan-neuron	Pan-neuron	Pan-neuron
maph-1.3	MAPH-1.3	Pan-neuron	9.5	8	11		2	Pan-neuron	Pan-neuron	Pan-neuron	Pan-neuron
mau-8	MAU-8	Pan-neuron	11.5	5	18		2	Pan-neuron	Pan-neuron	Pan-neuron	Pan-neuron
max-1	MAX-1	Pan-neuron	4.5	2	7		2	Pan-neuron	Pan-neuron	Pan-neuron	Pan-neuron
mbk-2	MBK-2	Pan-neuron	10.5	10	11		2	Pan-neuron	Pan-neuron	Pan-neuron	Pan-neuron
mbl-1	MBL-1	Pan-neuron	17	11	23		2	Pan-neuron	Pan-neuron	Pan-neuron	Pan-neuron
mbr-1	MBR-1	Pan-neuron	13.5	11	16		2	Pan-neuron	Pan-neuron	Pan-neuron	Pan-neuron
mcd-1	MCD-1	Pan-neuron	5	3	7		2	Pan-neuron	Pan-neuron	Pan-neuron	Pan-neuron
mctp-1	MCTP-1	Pan-neuron	3	4	2		2	Pan-neuron	Pan-neuron	Pan-neuron	Pan-neuron
mdt-17	MDT-17	Pan-neuron	7.5	10	5		2	Pan-neuron	Pan-neuron	Pan-neuron	Pan-neuron
mdt-22	MDT-22	Pan-neuron	2.5	2	3		2	Pan-neuron	Pan-neuron	Pan-neuron	Pan-neuron
mdt-26	MDT-26	Pan-neuron	6.5	8	5		2	Pan-neuron	Pan-neuron	Pan-neuron	Pan-neuron
mdt-28	MDT-28	Pan-neuron	5	3	7		2	Pan-neuron	Pan-neuron	Pan-neuron	Pan-neuron
mdt-29	MDT-29	Pan-neuron	2.5	2	3		2	Pan-neuron	Pan-neuron	Pan-neuron	Pan-neuron
mdt-8	MDT-8	Pan-neuron	5	2	8		2	Pan-neuron	Pan-neuron	Pan-neuron	Pan-neuron
mec-17	MEC-17	Pan-neuron	7	5	9		2	Pan-neuron	Pan-neuron	Pan-neuron	Pan-neuron
mec-18	MEC-18	Pan-neuron	70.5	59	82		2	Pan-neuron	Pan-neuron	Pan-neuron	Pan-neuron
mec-7	MEC-7	Pan-neuron	92	87	97		2	Pan-neuron	Pan-neuron	Pan-neuron	Pan-neuron
mel-11	MEL-11	Pan-neuron	4	2	6		2	Pan-neuron	Pan-neuron	Pan-neuron	Pan-neuron
met-1	MET-1	Pan-neuron	10.5	9	12		2	Pan-neuron	Pan-neuron	Pan-neuron	Pan-neuron
mex-3	MEX-3	Pan-neuron	8.5	8	9		2	Pan-neuron	Pan-neuron	Pan-neuron	Pan-neuron
mig-5	MIG-5	Pan-neuron	2.5	3	2		2	Pan-neuron	Pan-neuron	Pan-neuron	Pan-neuron
mlck-1	MLCK-1	Pan-neuron	2	2	2		2	Pan-neuron	Pan-neuron	Pan-neuron	Pan-neuron
mlk-1	MLK-1	Pan-neuron	4.5	3	6		2	Pan-neuron	Pan-neuron	Pan-neuron	Pan-neuron
mob-4	MOB-4	Pan-neuron	2.5	2	3		2	Pan-neuron	Pan-neuron	Pan-neuron	Pan-neuron
moc-2	MOC-2	Pan-neuron	4	2	6		2	Pan-neuron	Pan-neuron	Pan-neuron	Pan-neuron
mtq-2	MTQ-2	Pan-neuron	44.5	19	70		2	Pan-neuron	Pan-neuron	Pan-neuron	Pan-neuron
nadk-2	NADK-2	Pan-neuron	9	4	14		2	Pan-neuron	Pan-neuron	Pan-neuron	Pan-neuron
nck-1	NCK-1	Pan-neuron	5	2	8		2	Pan-neuron	Pan-neuron	Pan-neuron	Pan-neuron
ncl-1	NCL-1	Pan-neuron	59.5	37	82		2	Pan-neuron	Pan-neuron	Pan-neuron	Pan-neuron
ncs-5	NCS-5	Pan-neuron	4.5	2	7		2	Pan-neuron	Pan-neuron	Pan-neuron	Pan-neuron
nekl-3	NEKL-3	Pan-neuron	2	2	2		2	Pan-neuron	Pan-neuron	Pan-neuron	Pan-neuron
nepr-1	NEPR-1	Pan-neuron	5	4	6		2	Pan-neuron	Pan-neuron	Pan-neuron	Pan-neuron
nfi-1	NFI-1	Pan-neuron	7.5	5	10		2	Pan-neuron	Pan-neuron	Pan-neuron	Pan-neuron
nfki-1	NFKI-1	Pan-neuron	9.5	6	13		2	Pan-neuron	Pan-neuron	Pan-neuron	Pan-neuron
nhr-14	NHR-14	Pan-neuron	29.5	19	40		2	Pan-neuron	Pan-neuron	Pan-neuron	Pan-neuron
nhr-246	NHR-246	Pan-neuron	4.5	3	6		2	Pan-neuron	Pan-neuron	Pan-neuron	Pan-neuron
nhr-35	NHR-35	Pan-neuron	7.5	4	11		2	Pan-neuron	Pan-neuron	Pan-neuron	Pan-neuron
nhr-45	NHR-45	Pan-neuron	10	5	15		2	Pan-neuron	Pan-neuron	Pan-neuron	Pan-neuron
nhr-88	NHR-88	Pan-neuron	6.5	6	7		2	Pan-neuron	Pan-neuron	Pan-neuron	Pan-neuron
noca-1	NOCA-1	Pan-neuron	10	12	8		2	Pan-neuron	Pan-neuron	Pan-neuron	Pan-neuron
nol-14	NOL-14	Pan-neuron	24	18	30		2	Pan-neuron	Pan-neuron	Pan-neuron	Pan-neuron
nsf-1	NSF-1	Pan-neuron	22.5	21	24		2	Pan-neuron	Pan-neuron	Pan-neuron	Pan-neuron
ntl-11	NTL-11	Pan-neuron	14.5	14	15		2	Pan-neuron	Pan-neuron	Pan-neuron	Pan-neuron
ntl-2	NTL-2	Pan-neuron	19.5	17	22		2	Pan-neuron	Pan-neuron	Pan-neuron	Pan-neuron
ntl-3	NTL-3	Pan-neuron	11	11	11		2	Pan-neuron	Pan-neuron	Pan-neuron	Pan-neuron
nxf-1	NXF-1	Pan-neuron	2.5	2	3		2	Pan-neuron	Pan-neuron	Pan-neuron	Pan-neuron
odr-4	ODR-4	Pan-neuron	7.5	3	12		2	Pan-neuron	Pan-neuron	Pan-neuron	Pan-neuron
ogt-1	OGT-1	Pan-neuron	12.5	15	10		2	Pan-neuron	Pan-neuron	Pan-neuron	Pan-neuron
osm-10	OSM-10	Pan-neuron	131.5	111	152		2	Pan-neuron	Pan-neuron	Pan-neuron	Pan-neuron
osm-5	OSM-5	Pan-neuron	2	2	2		2	Pan-neuron	Pan-neuron	Pan-neuron	Pan-neuron
osm-6	OSM-6	Pan-neuron	7.5	11	4		2	Pan-neuron	Pan-neuron	Pan-neuron	Pan-neuron
otub-2	OTUB-2	Pan-neuron	3	3	3		2	Pan-neuron	Pan-neuron	Pan-neuron	Pan-neuron
oxy-4	OXY-4	Pan-neuron	4.5	4	5		2	Pan-neuron	Pan-neuron	Pan-neuron	Pan-neuron
pak-1	PAK-1	Pan-neuron	35	25	45		2	Pan-neuron	Pan-neuron	Pan-neuron	Pan-neuron
pap-1	PAP-1	Pan-neuron	11.5	13	10		2	Pan-neuron	Pan-neuron	Pan-neuron	Pan-neuron
par-1	PAR-1	Pan-neuron	6	8	4		2	Pan-neuron	Pan-neuron	Pan-neuron	Pan-neuron
par-4	PAR-4	Pan-neuron	5.5	8	3		2	Pan-neuron	Pan-neuron	Pan-neuron	Pan-neuron
paxt-1	PAXT-1	Pan-neuron	8	2	14		2	Pan-neuron	Pan-neuron	Pan-neuron	Pan-neuron
pct-1	PCT-1	Pan-neuron	7.5	6	9		2	Pan-neuron	Pan-neuron	Pan-neuron	Pan-neuron
pcyt-2.1	PCYT-2.1	Pan-neuron	20	10	30		2	Pan-neuron	Pan-neuron	Pan-neuron	Pan-neuron
pde-2	PDE-2	Pan-neuron	9.5	5	14		2	Pan-neuron	Pan-neuron	Pan-neuron	Pan-neuron
pde-3	PDE-3	Pan-neuron	11.5	14	9		2	Pan-neuron	Pan-neuron	Pan-neuron	Pan-neuron
pes-4	PES-4	Pan-neuron	4	5	3		2	Pan-neuron	Pan-neuron	Pan-neuron	Pan-neuron
pes-5	PES-5	Pan-neuron	3	2	4		2	Pan-neuron	Pan-neuron	Pan-neuron	Pan-neuron
pgl-3	PGL-3	Pan-neuron	2.5	2	3		2	Pan-neuron	Pan-neuron	Pan-neuron	Pan-neuron
phm-2	PHM-2	Pan-neuron	13	13	13		2	Pan-neuron	Pan-neuron	Pan-neuron	Pan-neuron
picc-1	PICC-1	Pan-neuron	8	5	11		2	Pan-neuron	Pan-neuron	Pan-neuron	Pan-neuron
pis-1	PIS-1	Pan-neuron	15	3	27		2	Pan-neuron	Pan-neuron	Pan-neuron	Pan-neuron
pkn-1	PKN-1	Pan-neuron	2	2	2		2	Pan-neuron	Pan-neuron	Pan-neuron	Pan-neuron
plc-4	PLC-4	Pan-neuron	4.5	4	5		2	Pan-neuron	Pan-neuron	Pan-neuron	Pan-neuron
plrg-1	PLRG-1	Pan-neuron	10.5	3	18		2	Pan-neuron	Pan-neuron	Pan-neuron	Pan-neuron
pmr-1	PMR-1	Pan-neuron	36	22	50		2	Pan-neuron	Pan-neuron	Pan-neuron	Pan-neuron
ppm-1.d	PPM-1.D	Pan-neuron	28.5	16	41		2	Pan-neuron	Pan-neuron	Pan-neuron	Pan-neuron
pqbp-1.1	PQBP-1.1	Pan-neuron	10.5	3	18		2	Pan-neuron	Pan-neuron	Pan-neuron	Pan-neuron
pqn-53	PQN-53	Pan-neuron	2.5	2	3		2	Pan-neuron	Pan-neuron	Pan-neuron	Pan-neuron
pqn-85	PQN-85	Pan-neuron	2.5	2	3		2	Pan-neuron	Pan-neuron	Pan-neuron	Pan-neuron
prhg-1	PRHG-1	Pan-neuron	6.5	6	7		2	Pan-neuron	Pan-neuron	Pan-neuron	Pan-neuron
pro-1	PRO-1	Pan-neuron	8	3	13		2	Pan-neuron	Pan-neuron	Pan-neuron	Pan-neuron
prp-6	PRP-6	Pan-neuron	15.5	20	11		2	Pan-neuron	Pan-neuron	Pan-neuron	Pan-neuron
ptc-1	PTC-1	Pan-neuron	10	11	9		2	Pan-neuron	Pan-neuron	Pan-neuron	Pan-neuron
pus-1	PUS-1	Pan-neuron	6	2	10		2	Pan-neuron	Pan-neuron	Pan-neuron	Pan-neuron
pxf-1	PXF-1	Pan-neuron	5.5	4	7		2	Pan-neuron	Pan-neuron	Pan-neuron	Pan-neuron
R02F11.4	R02F11.4	Pan-neuron	12	9	15		2	Pan-neuron	Pan-neuron	Pan-neuron	Pan-neuron
R08D7.5	R08D7.5	Pan-neuron	3.5	2	5		2	Pan-neuron	Pan-neuron	Pan-neuron	Pan-neuron
R31.2	R31.2	Pan-neuron	15	6	24		2	Pan-neuron	Pan-neuron	Pan-neuron	Pan-neuron
ral-1	RAL-1	Pan-neuron	4	2	6		2	Pan-neuron	Pan-neuron	Pan-neuron	Pan-neuron
rbc-1	RBC-1	Pan-neuron	22.5	7	38		2	Pan-neuron	Pan-neuron	Pan-neuron	Pan-neuron
rbf-1	RBF-1	Pan-neuron	9.5	7	12		2	Pan-neuron	Pan-neuron	Pan-neuron	Pan-neuron
rbm-12	RBM-12	Pan-neuron	54	39	69		2	Pan-neuron	Pan-neuron	Pan-neuron	Pan-neuron
rbr-2	RBR-2	Pan-neuron	6.5	2	11		2	Pan-neuron	Pan-neuron	Pan-neuron	Pan-neuron
rga-6	RGA-6	Pan-neuron	9.5	12	7		2	Pan-neuron	Pan-neuron	Pan-neuron	Pan-neuron
rgef-1	RGEF-1	Pan-neuron	3	3	3		2	Pan-neuron	Pan-neuron	Pan-neuron	Pan-neuron
rgs-3	RGS-3	Pan-neuron	28	4	52		2	Pan-neuron	Pan-neuron	Pan-neuron	Pan-neuron
rgs-7	RGS-7	Pan-neuron	10	6	14		2	Pan-neuron	Pan-neuron	Pan-neuron	Pan-neuron
rhgf-2	RHGF-2	Pan-neuron	6	4	8		2	Pan-neuron	Pan-neuron	Pan-neuron	Pan-neuron
ric-19	RIC-19	Pan-neuron	7.5	6	9		2	Pan-neuron	Pan-neuron	Pan-neuron	Pan-neuron
ric-7	RIC-7	Pan-neuron	19	9	29		2	Pan-neuron	Pan-neuron	Pan-neuron	Pan-neuron
rig-1	RIG-1	Pan-neuron	2.5	2	3		2	Pan-neuron	Pan-neuron	Pan-neuron	Pan-neuron
rle-1	RLE-1	Pan-neuron	4.5	4	5		2	Pan-neuron	Pan-neuron	Pan-neuron	Pan-neuron
rnp-1	RNP-1	Pan-neuron	8	3	13		2	Pan-neuron	Pan-neuron	Pan-neuron	Pan-neuron
row-1	ROW-1	Pan-neuron	5	6	4		2	Pan-neuron	Pan-neuron	Pan-neuron	Pan-neuron
rsd-6	RSD-6	Pan-neuron	3.5	3	4		2	Pan-neuron	Pan-neuron	Pan-neuron	Pan-neuron
rsks-1	RSKS-1	Pan-neuron	29	19	39		2	Pan-neuron	Pan-neuron	Pan-neuron	Pan-neuron
rsp-4	RSP-4	Pan-neuron	3	3	3		2	Pan-neuron	Pan-neuron	Pan-neuron	Pan-neuron
rsy-1	RSY-1	Pan-neuron	14	12	16		2	Pan-neuron	Pan-neuron	Pan-neuron	Pan-neuron
rund-1	RUND-1	Pan-neuron	86.5	62	111		2	Pan-neuron	Pan-neuron	Pan-neuron	Pan-neuron
sad-1	SAD-1	Pan-neuron	14.5	9	20		2	Pan-neuron	Pan-neuron	Pan-neuron	Pan-neuron
sam-4	SAM-4	Pan-neuron	3.5	3	4		2	Pan-neuron	Pan-neuron	Pan-neuron	Pan-neuron
sax-2	SAX-2	Pan-neuron	13.5	6	21		2	Pan-neuron	Pan-neuron	Pan-neuron	Pan-neuron
sdz-8	SDZ-8	Pan-neuron	2	2	2		2	Pan-neuron	Pan-neuron	Pan-neuron	Pan-neuron
sec-16A.1	SEC-16A.1	Pan-neuron	9.5	6	13		2	Pan-neuron	Pan-neuron	Pan-neuron	Pan-neuron
sec-20	SEC-20	Pan-neuron	4.5	2	7		2	Pan-neuron	Pan-neuron	Pan-neuron	Pan-neuron
sec-31	SEC-31	Pan-neuron	7.5	3	12		2	Pan-neuron	Pan-neuron	Pan-neuron	Pan-neuron
sem-4	SEM-4	Pan-neuron	12	4	20		2	Pan-neuron	Pan-neuron	Pan-neuron	Pan-neuron
set-29	SET-29	Pan-neuron	2	2	2		2	Pan-neuron	Pan-neuron	Pan-neuron	Pan-neuron
sgk-1	SGK-1	Pan-neuron	12.5	9	16		2	Pan-neuron	Pan-neuron	Pan-neuron	Pan-neuron
sin-3	SIN-3	Pan-neuron	7.5	6	9		2	Pan-neuron	Pan-neuron	Pan-neuron	Pan-neuron
sir-2.1	SIR-2.1	Pan-neuron	4.5	6	3		2	Pan-neuron	Pan-neuron	Pan-neuron	Pan-neuron
ska-1	SKA-1	Pan-neuron	5	3	7		2	Pan-neuron	Pan-neuron	Pan-neuron	Pan-neuron
slc-25a46	SLC-25A46	Pan-neuron	3	3	3		2	Pan-neuron	Pan-neuron	Pan-neuron	Pan-neuron
sld-5	SLD-5	Pan-neuron	3.5	2	5		2	Pan-neuron	Pan-neuron	Pan-neuron	Pan-neuron
sma-9	SMA-9	Pan-neuron	10.5	12	9		2	Pan-neuron	Pan-neuron	Pan-neuron	Pan-neuron
smg-9	SMG-9	Pan-neuron	12	10	14		2	Pan-neuron	Pan-neuron	Pan-neuron	Pan-neuron
smgl-2	SMGL-2	Pan-neuron	3	2	4		2	Pan-neuron	Pan-neuron	Pan-neuron	Pan-neuron
smn-1	SMN-1	Pan-neuron	8	6	10		2	Pan-neuron	Pan-neuron	Pan-neuron	Pan-neuron
smr-1	SMR-1	Pan-neuron	16.5	8	25		2	Pan-neuron	Pan-neuron	Pan-neuron	Pan-neuron
snfc-5	SNFC-5	Pan-neuron	8.5	4	13		2	Pan-neuron	Pan-neuron	Pan-neuron	Pan-neuron
snn-1	SNN-1	Pan-neuron	118	89	147		2	Pan-neuron	Pan-neuron	Pan-neuron	Pan-neuron
spat-3	SPAT-3	Pan-neuron	24	18	30		2	Pan-neuron	Pan-neuron	Pan-neuron	Pan-neuron
spv-1	SPV-1	Pan-neuron	9.5	7	12		2	Pan-neuron	Pan-neuron	Pan-neuron	Pan-neuron
ssu-1	SSU-1	Pan-neuron	17	4	30		2	Pan-neuron	Pan-neuron	Pan-neuron	Pan-neuron
ssu-2	SSU-2	Pan-neuron	6	3	9		2	Pan-neuron	Pan-neuron	Pan-neuron	Pan-neuron
stau-1	STAU-1	Pan-neuron	34	25	43		2	Pan-neuron	Pan-neuron	Pan-neuron	Pan-neuron
stim-1	STIM-1	Pan-neuron	7.5	8	7		2	Pan-neuron	Pan-neuron	Pan-neuron	Pan-neuron
sto-6	STO-6	Pan-neuron	10.5	6	15		2	Pan-neuron	Pan-neuron	Pan-neuron	Pan-neuron
sumv-1	SUMV-1	Pan-neuron	42	21	63		2	Pan-neuron	Pan-neuron	Pan-neuron	Pan-neuron
sumv-2	SUMV-2	Pan-neuron	5.5	7	4		2	Pan-neuron	Pan-neuron	Pan-neuron	Pan-neuron
swp-1	SWP-1	Pan-neuron	3	2	4		2	Pan-neuron	Pan-neuron	Pan-neuron	Pan-neuron
syd-1	SYD-1	Pan-neuron	18	9	27		2	Pan-neuron	Pan-neuron	Pan-neuron	Pan-neuron
syd-2	SYD-2	Pan-neuron	10	12	8		2	Pan-neuron	Pan-neuron	Pan-neuron	Pan-neuron
symk-1	SYMK-1	Pan-neuron	20	18	22		2	Pan-neuron	Pan-neuron	Pan-neuron	Pan-neuron
T01H8.2	T01H8.2	Pan-neuron	10.5	3	18		2	Pan-neuron	Pan-neuron	Pan-neuron	Pan-neuron
T04C9.1	T04C9.1	Pan-neuron	5.5	5	6		2	Pan-neuron	Pan-neuron	Pan-neuron	Pan-neuron
T05H10.8	T05H10.8	Pan-neuron	16.5	5	28		2	Pan-neuron	Pan-neuron	Pan-neuron	Pan-neuron
T06F4.1	T06F4.1	Pan-neuron	4.5	4	5		2	Pan-neuron	Pan-neuron	Pan-neuron	Pan-neuron
T07A9.10	T07A9.10	Pan-neuron	43	25	61		2	Pan-neuron	Pan-neuron	Pan-neuron	Pan-neuron
T08G11.4	T08G11.4	Pan-neuron	27.5	20	35		2	Pan-neuron	Pan-neuron	Pan-neuron	Pan-neuron
T09B9.4	T09B9.4	Pan-neuron	22.5	12	33		2	Pan-neuron	Pan-neuron	Pan-neuron	Pan-neuron
T11G6.5	T11G6.5	Pan-neuron	8	5	11		2	Pan-neuron	Pan-neuron	Pan-neuron	Pan-neuron
T13A10.2	T13A10.2	Pan-neuron	5	4	6		2	Pan-neuron	Pan-neuron	Pan-neuron	Pan-neuron
T16G1.4	T16G1.4	Pan-neuron	4	2	6		2	Pan-neuron	Pan-neuron	Pan-neuron	Pan-neuron
T16G1.9	T16G1.9	Pan-neuron	8.5	5	12		2	Pan-neuron	Pan-neuron	Pan-neuron	Pan-neuron
T19B4.3	T19B4.3	Pan-neuron	10.5	4	17		2	Pan-neuron	Pan-neuron	Pan-neuron	Pan-neuron
T23F2.2	T23F2.2	Pan-neuron	25	20	30		2	Pan-neuron	Pan-neuron	Pan-neuron	Pan-neuron
T23H2.3	T23H2.3	Pan-neuron	2	2	2		2	Pan-neuron	Pan-neuron	Pan-neuron	Pan-neuron
T24D5.2	T24D5.2	Pan-neuron	25	24	26		2	Pan-neuron	Pan-neuron	Pan-neuron	Pan-neuron
T24G10.2	T24G10.2	Pan-neuron	8	6	10		2	Pan-neuron	Pan-neuron	Pan-neuron	Pan-neuron
T26C11.4	T26C11.4	Pan-neuron	25.5	16	35		2	Pan-neuron	Pan-neuron	Pan-neuron	Pan-neuron
T28F2.2	T28F2.2	Pan-neuron	3.5	2	5		2	Pan-neuron	Pan-neuron	Pan-neuron	Pan-neuron
T28F4.5	T28F4.5	Pan-neuron	7.5	4	11		2	Pan-neuron	Pan-neuron	Pan-neuron	Pan-neuron
taf-11.1	TAF-11.1	Pan-neuron	9.5	11	8		2	Pan-neuron	Pan-neuron	Pan-neuron	Pan-neuron
taf-6.1	TAF-6.1	Pan-neuron	2	2	2		2	Pan-neuron	Pan-neuron	Pan-neuron	Pan-neuron
tag-325	TAG-325	Pan-neuron	11.5	10	13		2	Pan-neuron	Pan-neuron	Pan-neuron	Pan-neuron
tag-343	TAG-343	Pan-neuron	6.5	4	9		2	Pan-neuron	Pan-neuron	Pan-neuron	Pan-neuron
tag-68	TAG-68	Pan-neuron	13	11	15		2	Pan-neuron	Pan-neuron	Pan-neuron	Pan-neuron
talp-3	TALP-3	Pan-neuron	17	12	22		2	Pan-neuron	Pan-neuron	Pan-neuron	Pan-neuron
tbc-10	TBC-10	Pan-neuron	5.5	9	2		2	Pan-neuron	Pan-neuron	Pan-neuron	Pan-neuron
tbc-12	TBC-12	Pan-neuron	8.5	6	11		2	Pan-neuron	Pan-neuron	Pan-neuron	Pan-neuron
tbc-17	TBC-17	Pan-neuron	9	7	11		2	Pan-neuron	Pan-neuron	Pan-neuron	Pan-neuron
tbc-18	TBC-18	Pan-neuron	9	3	15		2	Pan-neuron	Pan-neuron	Pan-neuron	Pan-neuron
tbce-1	TBCE-1	Pan-neuron	2	2	2		2	Pan-neuron	Pan-neuron	Pan-neuron	Pan-neuron
tiar-2	TIAR-2	Pan-neuron	3	4	2		2	Pan-neuron	Pan-neuron	Pan-neuron	Pan-neuron
tlk-1	TLK-1	Pan-neuron	5	6	4		2	Pan-neuron	Pan-neuron	Pan-neuron	Pan-neuron
tmc-1	TMC-1	Pan-neuron	13.5	14	13		2	Pan-neuron	Pan-neuron	Pan-neuron	Pan-neuron
tns-1	TNS-1	Pan-neuron	5.5	3	8		2	Pan-neuron	Pan-neuron	Pan-neuron	Pan-neuron
tra-4	TRA-4	Pan-neuron	7	4	10		2	Pan-neuron	Pan-neuron	Pan-neuron	Pan-neuron
trak-1	TRAK-1	Pan-neuron	51	49	53		2	Pan-neuron	Pan-neuron	Pan-neuron	Pan-neuron
tsg-101	TSG-101	Pan-neuron	11	13	9		2	Pan-neuron	Pan-neuron	Pan-neuron	Pan-neuron
ttc-36	TTC-36	Pan-neuron	4	2	6		2	Pan-neuron	Pan-neuron	Pan-neuron	Pan-neuron
tub-1	TUB-1	Pan-neuron	13	9	17		2	Pan-neuron	Pan-neuron	Pan-neuron	Pan-neuron
twk-39	TWK-39	Pan-neuron	11	7	15		2	Pan-neuron	Pan-neuron	Pan-neuron	Pan-neuron
twk-49	TWK-49	Pan-neuron	12	9	15		2	Pan-neuron	Pan-neuron	Pan-neuron	Pan-neuron
twnk-1	TWNK-1	Pan-neuron	16	13	19		2	Pan-neuron	Pan-neuron	Pan-neuron	Pan-neuron
txt-13	TXT-13	Pan-neuron	3	3	3		2	Pan-neuron	Pan-neuron	Pan-neuron	Pan-neuron
uba-2	UBA-2	Pan-neuron	2.5	3	2		2	Pan-neuron	Pan-neuron	Pan-neuron	Pan-neuron
ubh-1	UBH-1	Pan-neuron	9	5	13		2	Pan-neuron	Pan-neuron	Pan-neuron	Pan-neuron
ubh-2	UBH-2	Pan-neuron	5	3	7		2	Pan-neuron	Pan-neuron	Pan-neuron	Pan-neuron
ubxn-4	UBXN-4	Pan-neuron	7.5	3	12		2	Pan-neuron	Pan-neuron	Pan-neuron	Pan-neuron
unc-13	UNC-13	Pan-neuron	3.5	2	5		2	Pan-neuron	Pan-neuron	Pan-neuron	Pan-neuron
unc-14	UNC-14	Pan-neuron	10	4	16		2	Pan-neuron	Pan-neuron	Pan-neuron	Pan-neuron
unc-23	UNC-23	Pan-neuron	7.5	5	10		2	Pan-neuron	Pan-neuron	Pan-neuron	Pan-neuron
unc-24	UNC-24	Pan-neuron	10	8	12		2	Pan-neuron	Pan-neuron	Pan-neuron	Pan-neuron
unc-30	UNC-30	Pan-neuron	11	5	17		2	Pan-neuron	Pan-neuron	Pan-neuron	Pan-neuron
unc-37	UNC-37	Pan-neuron	4.5	2	7		2	Pan-neuron	Pan-neuron	Pan-neuron	Pan-neuron
unc-4	UNC-4	Pan-neuron	6.5	3	10		2	Pan-neuron	Pan-neuron	Pan-neuron	Pan-neuron
unc-42	UNC-42	Pan-neuron	17.5	9	26		2	Pan-neuron	Pan-neuron	Pan-neuron	Pan-neuron
unc-46	UNC-46	Pan-neuron	13	6	20		2	Pan-neuron	Pan-neuron	Pan-neuron	Pan-neuron
unc-5	UNC-5	Pan-neuron	10	8	12		2	Pan-neuron	Pan-neuron	Pan-neuron	Pan-neuron
unc-61	UNC-61	Pan-neuron	2	2	2		2	Pan-neuron	Pan-neuron	Pan-neuron	Pan-neuron
unc-75	UNC-75	Pan-neuron	6	3	9		2	Pan-neuron	Pan-neuron	Pan-neuron	Pan-neuron
unc-96	UNC-96	Pan-neuron	3	4	2		2	Pan-neuron	Pan-neuron	Pan-neuron	Pan-neuron
unk-1	UNK-1	Pan-neuron	15	7	23		2	Pan-neuron	Pan-neuron	Pan-neuron	Pan-neuron
uri-1	URI-1	Pan-neuron	3.5	4	3		2	Pan-neuron	Pan-neuron	Pan-neuron	Pan-neuron
usp-39	USP-39	Pan-neuron	3.5	3	4		2	Pan-neuron	Pan-neuron	Pan-neuron	Pan-neuron
vhp-1	VHP-1	Pan-neuron	2	2	2		2	Pan-neuron	Pan-neuron	Pan-neuron	Pan-neuron
vps-2	VPS-2	Pan-neuron	3.5	2	5		2	Pan-neuron	Pan-neuron	Pan-neuron	Pan-neuron
vps-53	VPS-53	Pan-neuron	10.5	10	11		2	Pan-neuron	Pan-neuron	Pan-neuron	Pan-neuron
W02H5.19	W02H5.19	Pan-neuron	6	3	9		2	Pan-neuron	Pan-neuron	Pan-neuron	Pan-neuron
W04D2.4	W04D2.4	Pan-neuron	24	18	30		2	Pan-neuron	Pan-neuron	Pan-neuron	Pan-neuron
W05H9.4	W05H9.4	Pan-neuron	3.5	3	4		2	Pan-neuron	Pan-neuron	Pan-neuron	Pan-neuron
W09C5.7	W09C5.7	Pan-neuron	3	3	3		2	Pan-neuron	Pan-neuron	Pan-neuron	Pan-neuron
W09H1.1	W09H1.1	Pan-neuron	18.5	7	30		2	Pan-neuron	Pan-neuron	Pan-neuron	Pan-neuron
wapl-1	WAPL-1	Pan-neuron	12.5	7	18		2	Pan-neuron	Pan-neuron	Pan-neuron	Pan-neuron
wnk-1	WNK-1	Pan-neuron	38.5	37	40		2	Pan-neuron	Pan-neuron	Pan-neuron	Pan-neuron
xpf-1	XPF-1	Pan-neuron	10.5	5	16		2	Pan-neuron	Pan-neuron	Pan-neuron	Pan-neuron
xpg-1	XPG-1	Pan-neuron	7	2	12		2	Pan-neuron	Pan-neuron	Pan-neuron	Pan-neuron
Y102A11A.9	Y102A11A.9	Pan-neuron	8.5	5	12		2	Pan-neuron	Pan-neuron	Pan-neuron	Pan-neuron
Y106G6H.14	Y106G6H.14	Pan-neuron	3.5	2	5		2	Pan-neuron	Pan-neuron	Pan-neuron	Pan-neuron
Y110A7A.11	Y110A7A.11	Pan-neuron	4	4	4		2	Pan-neuron	Pan-neuron	Pan-neuron	Pan-neuron
Y111B2A.10	Y111B2A.10	Pan-neuron	2.5	2	3		2	Pan-neuron	Pan-neuron	Pan-neuron	Pan-neuron
Y24F12A.1	Y24F12A.1	Pan-neuron	7.5	8	7		2	Pan-neuron	Pan-neuron	Pan-neuron	Pan-neuron
Y25C1A.8	Y25C1A.8	Pan-neuron	8	5	11		2	Pan-neuron	Pan-neuron	Pan-neuron	Pan-neuron
Y2H9A.4	Y2H9A.4	Pan-neuron	6	3	9		2	Pan-neuron	Pan-neuron	Pan-neuron	Pan-neuron
Y34D9A.7	Y34D9A.7	Pan-neuron	14	16	12		2	Pan-neuron	Pan-neuron	Pan-neuron	Pan-neuron
Y39A1A.21	Y39A1A.21	Pan-neuron	3.5	2	5		2	Pan-neuron	Pan-neuron	Pan-neuron	Pan-neuron
Y39B6A.3	Y39B6A.3	Pan-neuron	2.5	3	2		2	Pan-neuron	Pan-neuron	Pan-neuron	Pan-neuron
Y39B6A.33	Y39B6A.33	Pan-neuron	10.5	3	18		2	Pan-neuron	Pan-neuron	Pan-neuron	Pan-neuron
Y39G10AR.11	Y39G10AR.11	Pan-neuron	11	8	14		2	Pan-neuron	Pan-neuron	Pan-neuron	Pan-neuron
Y41D4A.5	Y41D4A.5	Pan-neuron	5	5	5		2	Pan-neuron	Pan-neuron	Pan-neuron	Pan-neuron
Y45G5AM.9	Y45G5AM.9	Pan-neuron	4.5	5	4		2	Pan-neuron	Pan-neuron	Pan-neuron	Pan-neuron
Y49A10A.2	Y49A10A.2	Pan-neuron	6.5	4	9		2	Pan-neuron	Pan-neuron	Pan-neuron	Pan-neuron
Y53G8AL.1	Y53G8AL.1	Pan-neuron	10	13	7		2	Pan-neuron	Pan-neuron	Pan-neuron	Pan-neuron
Y53G8AM.8	Y53G8AM.8	Pan-neuron	26.5	20	33		2	Pan-neuron	Pan-neuron	Pan-neuron	Pan-neuron
Y54E10A.11	Y54E10A.11	Pan-neuron	2.5	3	2		2	Pan-neuron	Pan-neuron	Pan-neuron	Pan-neuron
Y54E5A.7	Y54E5A.7	Pan-neuron	7	6	8		2	Pan-neuron	Pan-neuron	Pan-neuron	Pan-neuron
Y54G2A.26	Y54G2A.26	Pan-neuron	49	32	66		2	Pan-neuron	Pan-neuron	Pan-neuron	Pan-neuron
Y55F3BL.4	Y55F3BL.4	Pan-neuron	13.5	10	17		2	Pan-neuron	Pan-neuron	Pan-neuron	Pan-neuron
Y55F3C.17	Y55F3C.17	Pan-neuron	2.5	3	2		2	Pan-neuron	Pan-neuron	Pan-neuron	Pan-neuron
Y58A7A.4	Y58A7A.4	Pan-neuron	3	2	4		2	Pan-neuron	Pan-neuron	Pan-neuron	Pan-neuron
Y62E10A.13	Y62E10A.13	Pan-neuron	17	9	25		2	Pan-neuron	Pan-neuron	Pan-neuron	Pan-neuron
Y67D2.7	Y67D2.7	Pan-neuron	20.5	13	28		2	Pan-neuron	Pan-neuron	Pan-neuron	Pan-neuron
Y71G12B.35	Y71G12B.35	Pan-neuron	2	2	2		2	Pan-neuron	Pan-neuron	Pan-neuron	Pan-neuron
Y72A10A.1	Y72A10A.1	Pan-neuron	9	9	9		2	Pan-neuron	Pan-neuron	Pan-neuron	Pan-neuron
Y73F8A.5	Y73F8A.5	Pan-neuron	11	7	15		2	Pan-neuron	Pan-neuron	Pan-neuron	Pan-neuron
Y75B8A.13	Y75B8A.13	Pan-neuron	2.5	3	2		2	Pan-neuron	Pan-neuron	Pan-neuron	Pan-neuron
Y75B8A.24	Y75B8A.24	Pan-neuron	6	2	10		2	Pan-neuron	Pan-neuron	Pan-neuron	Pan-neuron
Y75B8A.7	Y75B8A.7	Pan-neuron	27	11	43		2	Pan-neuron	Pan-neuron	Pan-neuron	Pan-neuron
Y76A2B.5	Y76A2B.5	Pan-neuron	28	13	43		2	Pan-neuron	Pan-neuron	Pan-neuron	Pan-neuron
Y80D3A.9	Y80D3A.9	Pan-neuron	8	3	13		2	Pan-neuron	Pan-neuron	Pan-neuron	Pan-neuron
zag-1	ZAG-1	Pan-neuron	18	11	25		2	Pan-neuron	Pan-neuron	Pan-neuron	Pan-neuron
ZC373.5	ZC373.5	Pan-neuron	13	8	18		2	Pan-neuron	Pan-neuron	Pan-neuron	Pan-neuron
ZC443.4	ZC443.4	Pan-neuron	6	5	7		2	Pan-neuron	Pan-neuron	Pan-neuron	Pan-neuron
ZC581.9	ZC581.9	Pan-neuron	3.5	2	5		2	Pan-neuron	Pan-neuron	Pan-neuron	Pan-neuron
ZC8.6	ZC8.6	Pan-neuron	12	11	13		2	Pan-neuron	Pan-neuron	Pan-neuron	Pan-neuron
ZK1127.4	ZK1127.4	Pan-neuron	3.5	2	5		2	Pan-neuron	Pan-neuron	Pan-neuron	Pan-neuron
ZK1248.19	ZK1248.19	Pan-neuron	3	2	4		2	Pan-neuron	Pan-neuron	Pan-neuron	Pan-neuron
ZK131.11	ZK131.11	Pan-neuron	2	2	2		2	Pan-neuron	Pan-neuron	Pan-neuron	Pan-neuron
ZK154.4	ZK154.4	Pan-neuron	4.5	3	6		2	Pan-neuron	Pan-neuron	Pan-neuron	Pan-neuron
ZK154.5	ZK154.5	Pan-neuron	15	14	16		2	Pan-neuron	Pan-neuron	Pan-neuron	Pan-neuron
ZK370.4	ZK370.4	Pan-neuron	5.5	3	8		2	Pan-neuron	Pan-neuron	Pan-neuron	Pan-neuron
ZK673.11	ZK673.11	Pan-neuron	5.5	3	8		2	Pan-neuron	Pan-neuron	Pan-neuron	Pan-neuron
ZK673.4	ZK673.4	Pan-neuron	2.5	2	3		2	Pan-neuron	Pan-neuron	Pan-neuron	Pan-neuron
ZK792.5	ZK792.5	Pan-neuron	11.5	8	15		2	Pan-neuron	Pan-neuron	Pan-neuron	Pan-neuron
ZK813.4	ZK813.4	Pan-neuron	3.5	4	3		2	Pan-neuron	Pan-neuron	Pan-neuron	Pan-neuron
znf-598	ZNF-598	Pan-neuron	8	7	9		2	Pan-neuron	Pan-neuron	Pan-neuron	Pan-neuron
zoo-1	ZOO-1	Pan-neuron	30.5	15	46		2	Pan-neuron	Pan-neuron	Pan-neuron	Pan-neuron
ztf-3	ZTF-3	Pan-neuron	6	2	10		2	Pan-neuron	Pan-neuron	Pan-neuron	Pan-neuron
zyx-1	ZYX-1	Pan-neuron	9	5	13		2	Pan-neuron	Pan-neuron	Pan-neuron	Pan-neuron
B0198.3	B0198.3	WT	2	2	2	2	2	WT			WT
ule-3	ULE-3	WT	8	8	8	2	2	WT			WT
vit-2	VIT-2	WT	248.5	196	301	2.04527	2	WT			WT
che-14	CHE-14	WT	45	47	43	2.09302	2	WT			WT
AH10.4	AH10.4	WT	18	26	10	2.11765	2	WT			WT
T22B11.4	T22B11.4	WT	22.5	26	19	2.36842	2	WT			WT
vit-3	VIT-3	WT	120	67	173	2.4	2	WT			WT
lbp-9	LBP-9	WT	2.5	3	2	2.5	2	WT			WT
ZK686.3	ZK686.3	WT	2.5	2	3	2.5	2	WT			WT
F23H11.4	F23H11.4	WT	6.5	5	8	2.6	2	WT			WT
Y51H7C.13	Y51H7C.13	WT	3	4	2	3	2	WT			WT
K01A11.3	K01A11.3	WT	5	8	2	3.33333	2	WT			WT
C09D4.4	C09D4.4	WT	2	2	2	4	2	WT			WT
folt-2	FOLT-2	WT	4	4	4	4	2	WT			WT
ilys-5	ILYS-5	WT	2	2	2	4	2	WT			WT
ugt-46	UGT-46	WT	2	2	2	4	2	WT			WT
let-765	LET-765	WT	2.5	2	3	5	2	WT			WT
rod-1	ROD-1	WT	4.5	5	4	9	2	WT			WT
C54G4.9	C54G4.9	WT	3	2	4		2	WT	WT	WT	WT
ifp-1	IFP-1	WT	2	2	2		2	WT	WT	WT	WT
sdz-18	SDZ-18	WT	2	2	2		2	WT	WT	WT	WT
vit-1	VIT-1	WT	2.5	2	3		2	WT	WT	WT	WT
W03F8.4	W03F8.4	WT	2.5	2	3		2	WT	WT	WT	WT
ret-1	RET-1	WT	0.5	1	0	0.00193798	1
unc-44	UNC-44	WT	2	0	4	0.00315956	1
ran-2	RAN-2	WT	0.5	1	0	0.00361011	1
tcc-1	TCC-1	WT	0.5	1	0	0.00381679	1
vha-11	VHA-11	WT	0.5	0	1	0.00520833	1
npp-9	NPP-9	WT	0.5	0	1	0.00526316	1
rpn-8	RPN-8	WT	0.5	0	1	0.00719424	1
ssb-1	SSB-1	WT	0.5	1	0	0.00826446	1
F35A5.8	F35A5.8	WT	0.5	1	0	0.00854701	1
imb-3	IMB-3	WT	0.5	0	1	0.0119048	1
H03A11.2	H03A11.2	WT	0.5	0	1	0.0123457	1
nap-1	NAP-1	WT	1.5	0	3	0.0140187	1
F38A1.8	F38A1.8	WT	0.5	0	1	0.0142857	1
hrpr-1	HRPR-1	WT	1	2	0	0.0143885	1
eftu-2	EFTU-2	WT	0.5	1	0	0.0144928	1
wars-1	WARS-1	WT	0.5	0	1	0.0149254	1
cas-1	CAS-1	WT	0.5	0	1	0.0153846	1
ima-3	IMA-3	WT	1.5	2	1	0.0167598	2
unc-70	UNC-70	WT	1.5	2	1	0.0186335	2
C07D8.6	C07D8.6	WT	0.5	0	1	0.0217391	1
T20B12.7	T20B12.7	WT	0.5	0	1	0.0222222	1
F54C8.7	F54C8.7	WT	0.5	1	0	0.0232558	1
eif-3.j	EIF-3.J	WT	1	1	1	0.0266667	2
sec-6	SEC-6	WT	1	1	1	0.027027	2
apb-1	APB-1	WT	1	0	2	0.030303	1
snt-1	SNT-1	WT	0.5	1	0	0.030303	1
tth-1	TTH-1	WT	0.5	0	1	0.030303	1
comt-3	COMT-3	WT	0.5	0	1	0.0344828	1
nra-4	NRA-4	Pan-neuron	0.5	0	1	0.0344828	1
uba-1	UBA-1	WT	9.5	6	13	0.0352505	2	WT
tiar-1	TIAR-1	WT	0.5	0	1	0.0357143	1
abcf-1	ABCF-1	WT	0.5	0	1	0.037037	1
txl-1	TXL-1	WT	0.5	0	1	0.037037	1
hecd-1	HECD-1	WT	0.5	1	0	0.0384615	1
Y71F9AL.9	Y71F9AL.9	WT	1.5	2	1	0.0384615	2
F14E5.2	F14E5.2	WT	0.5	1	0	0.0416667	1
tln-1	TLN-1	WT	0.5	1	0	0.0416667	1
F49E2.5	F49E2.5	WT	4.5	0	9	0.0422535	1
rpn-11	RPN-11	WT	3.5	4	3	0.0429448	2	WT
ptrn-1	PTRN-1	WT	0.5	1	0	0.047619	1
Y94H6A.10	Y94H6A.10	WT	0.5	1	0	0.047619	1
isw-1	ISW-1	WT	0.5	1	0	0.05	1
clik-1	CLIK-1	WT	1	1	1	0.0526316	2
csn-3	CSN-3	WT	0.5	1	0	0.0526316	1
ehbp-1	EHBP-1	WT	0.5	1	0	0.0526316	1
mak-2	MAK-2	WT	0.5	0	1	0.0526316	1
rpn-9	RPN-9	WT	0.5	0	1	0.0526316	1
erfa-3	ERFA-3	WT	3	3	3	0.0535714	2	WT
enpl-1	ENPL-1	WT	0.5	0	1	0.0588235	1
rps-12	RPS-12	WT	1	0	2	0.0588235	1
cct-5	CCT-5	WT	4.5	2	7	0.062069	2	WT
cyn-7	CYN-7	WT	1.5	1	2	0.0625	2
hars-1	HARS-1	WT	1	0	2	0.0625	1
rmd-2	RMD-2	WT	0.5	1	0	0.0625	1
tag-72	TAG-72	WT	1	1	1	0.0625	2
tnt-2	TNT-2	WT	0.5	1	0	0.0625	1
cct-8	CCT-8	WT	9	8	10	0.0654545	2	WT
copz-1	COPZ-1	WT	0.5	0	1	0.0666667	1
ztf-7	ZTF-7	WT	0.5	1	0	0.0666667	1
erfa-1	ERFA-1	WT	1.5	0	3	0.0681818	1
arx-2	ARX-2	WT	0.5	0	1	0.0714286	1
eel-1	EEL-1	WT	0.5	1	0	0.0714286	1
pqn-87	PQN-87	WT	1.5	0	3	0.0714286	1
ZC247.1	ZC247.1	WT	2.5	3	2	0.0724638	2	WT
F27D4.1	F27D4.1	WT	1.5	1	2	0.075	2
atln-1	ATLN-1	WT	0.5	1	0	0.0769231	1
vha-14	VHA-14	WT	1	1	1	0.08	2
rpt-6	RPT-6	WT	1.5	2	1	0.0810811	2
acdh-12	ACDH-12	WT	0.5	0	1	0.0833333	1
cey-4	CEY-4	WT	1	0	2	0.0833333	1
dpy-11	DPY-11	WT	0.5	0	1	0.0833333	1
F46F11.1	F46F11.1	WT	1	1	1	0.0833333	2
F53F4.10	F53F4.10	WT	0.5	1	0	0.0833333	1
fbxa-72	FBXA-72	Pan-neuron	0.5	0	1	0.0833333	1
ivd-1	IVD-1	Pan-neuron	0.5	0	1	0.0833333	1
R08E5.3	R08E5.3	WT	0.5	0	1	0.0833333	1
ric-8	RIC-8	WT	1.5	1	2	0.0833333	2
rpt-3	RPT-3	WT	0.5	0	1	0.0833333	1
rtfo-1	RTFO-1	WT	0.5	0	1	0.0833333	1
ubh-4	UBH-4	WT	1	0	2	0.0833333	1
Y55F3AM.13	Y55F3AM.13	WT	4	0	8	0.0842105	1
his-35	HIS-35	WT	1	2	0	0.0869565	1
unc-45	UNC-45	WT	1	0	2	0.0869565	1
cnk-1	CNK-1	WT	0.5	1	0	0.0909091	1
inos-1	INOS-1	WT	1	1	1	0.0909091	2
maph-1.2	MAPH-1.2	WT	0.5	0	1	0.0909091	1
Y48A6B.3	Y48A6B.3	WT	0.5	0	1	0.0909091	1
eef-1B.2	EEF-1B.2	WT	7	5	9	0.0965517	2	WT
vgln-1	VGLN-1	WT	24.5	19	30	0.0983936	2	WT
cct-2	CCT-2	WT	5.5	4	7	0.0990991	2	WT
acdh-7	ACDH-7	Pan-neuron	0.5	0	1	0.1	1
eif-2beta	EIF-2BETA	WT	0.5	1	0	0.1	1
H24K24.3	H24K24.3	Pan-neuron	0.5	0	1	0.1	1
[truncated: 5,472 more rows]

## Sheet: Four tissues long
Gene	Ce protein	Tissue	Msms mean	Msms rep 1	Msms rep 2	Lead fold	N obs	Hit	Unique	Unique hit	Tissue enriched
4R79.2	4R79.2	Intestine	1	2	0	0.285714	1
4R79.2	4R79.2	Muscle	3.5	5	2	1	2	Muscle
4R79.2	4R79.2	Pan-neuron	56	65	47	16	2	Pan-neuron			Pan-neuron
aagr-2	AAGR-2	Hypodermis	3	2	4	1.2	2	Hypodermis
aagr-2	AAGR-2	Intestine	1.5	3	0	0.6	1
aagr-2	AAGR-2	WT	2.5	3	2	1	2	WT
aagr-3	AAGR-3	Hypodermis	2.5	1	4	5	2
aagr-3	AAGR-3	WT	0.5	1	0	1	1
aagr-4	AAGR-4	Muscle	0.5	0	1		1		Muscle
aak-1	AAK-1	Intestine	14	14	14	14	2	Intestine			Intestine
aak-1	AAK-1	Muscle	1	1	1	1	2
aak-2	AAK-2	Hypodermis	115	120	110	1	2	Hypodermis
aak-2	AAK-2	Intestine	146.5	185	108	1.27391	2	Intestine
aak-2	AAK-2	Muscle	115	118	112	1	2	Muscle
aak-2	AAK-2	Pan-neuron	65.5	77	54	0.569565	2	Pan-neuron
aakb-1	AAKB-1	Hypodermis	3.5	4	3	0.368421	2	Hypodermis
aakb-1	AAKB-1	Intestine	10.5	13	8	1.10526	2	Intestine
aakb-1	AAKB-1	Muscle	9.5	10	9	1	2	Muscle
aakb-1	AAKB-1	Pan-neuron	1	2	0	0.105263	1
aakb-2	AAKB-2	Hypodermis	4	5	3	0.205128	2	Hypodermis
aakb-2	AAKB-2	Intestine	42	54	30	2.15385	2	Intestine			Intestine
aakb-2	AAKB-2	Muscle	19.5	24	15	1	2	Muscle
aakb-2	AAKB-2	Pan-neuron	3	6	0	0.153846	1
aakg-1	AAKG-1	Hypodermis	116.5	112	121	1.30168	2	Hypodermis
aakg-1	AAKG-1	Intestine	53	53	53	0.592179	2	Intestine
aakg-1	AAKG-1	Muscle	89.5	80	99	1	2	Muscle
aakg-1	AAKG-1	Pan-neuron	64	80	48	0.715084	2	Pan-neuron
aakg-2	AAKG-2	Hypodermis	115	120	110	0.978723	2	Hypodermis
aakg-2	AAKG-2	Intestine	143.5	168	119	1.22128	2	Intestine
aakg-2	AAKG-2	Muscle	117.5	108	127	1	2	Muscle
aakg-2	AAKG-2	Pan-neuron	57	74	40	0.485106	2	Pan-neuron
aakg-4	AAKG-4	Muscle	7.5	6	9		2	Muscle	Muscle	Muscle	Muscle
aakg-5	AAKG-5	Hypodermis	10	12	8	0.714286	2	Hypodermis
aakg-5	AAKG-5	Intestine	27	29	25	1.92857	2	Intestine
aakg-5	AAKG-5	WT	0.5	0	1	0.0357143	1
aakg-5	AAKG-5	Muscle	14	19	9	1	2	Muscle
aakg-5	AAKG-5	Pan-neuron	0.5	0	1	0.0357143	1
aap-1	AAP-1	Hypodermis	8	8	8	1	2	Hypodermis
aap-1	AAP-1	Intestine	1.5	0	3	0.1875	1
aap-1	AAP-1	WT	0.5	1	0	0.0625	1
aap-1	AAP-1	Muscle	2.5	3	2	0.3125	2	Muscle
aap-1	AAP-1	Pan-neuron	18.5	17	20	2.3125	2	Pan-neuron			Pan-neuron
aars-1	AARS-1	Pan-neuron	0.5	1	0		1		Pan-neuron
aars-2	AARS-2	Hypodermis	39	36	42	1.95	2	Hypodermis
aars-2	AARS-2	Intestine	20	10	30	1	2	Intestine
aars-2	AARS-2	Muscle	13	9	17	0.65	2	Muscle
aars-2	AARS-2	Pan-neuron	17.5	19	16	0.875	2	Pan-neuron
aass-1	AASS-1	Hypodermis	198.5	188	209	56.7143	2	Hypodermis			Hypodermis
aass-1	AASS-1	Intestine	2.5	4	1	0.714286	2
aass-1	AASS-1	WT	1	1	1	0.285714	2
aass-1	AASS-1	Muscle	3.5	1	6	1	2
aass-1	AASS-1	Pan-neuron	1	2	0	0.285714	1
aat-2	AAT-2	WT	1	1	1	1	2
aat-2	AAT-2	Pan-neuron	1	2	0	1	1
aatf-1	AATF-1	Hypodermis	133.5	185	82	1.16087	2	Hypodermis
aatf-1	AATF-1	Intestine	67.5	75	60	0.586957	2	Intestine
aatf-1	AATF-1	Muscle	115	110	120	1	2	Muscle
aatf-1	AATF-1	Pan-neuron	31.5	41	22	0.273913	2	Pan-neuron
abce-1	ABCE-1	Hypodermis	92.5	69	116	0.973684	2	Hypodermis
abce-1	ABCE-1	Intestine	95	92	98	1	2	Intestine
abce-1	ABCE-1	WT	1.5	3	0	0.0157895	1
abce-1	ABCE-1	Muscle	122	122	122	1.28421	2	Muscle
abce-1	ABCE-1	Pan-neuron	15.5	21	10	0.163158	2	Pan-neuron
abcf-1	ABCF-1	Hypodermis	324.5	344	305	1	2	Hypodermis
abcf-1	ABCF-1	Intestine	296	393	199	0.912173	2	Intestine
abcf-1	ABCF-1	WT	0.5	1	0	0.00154083	1
abcf-1	ABCF-1	Muscle	504	537	471	1.55316	2	Muscle
abcf-1	ABCF-1	Pan-neuron	83	89	77	0.255778	2	Pan-neuron
abcf-2	ABCF-2	Hypodermis	142.5	145	140	1	2	Hypodermis
abcf-2	ABCF-2	Intestine	136.5	130	143	0.957895	2	Intestine
abcf-2	ABCF-2	WT	5.5	9	2	0.0385965	2	WT
abcf-2	ABCF-2	Muscle	163	157	169	1.14386	2	Muscle
abcf-2	ABCF-2	Pan-neuron	24	31	17	0.168421	2	Pan-neuron
abcf-3	ABCF-3	Hypodermis	64.5	61	68	1	2	Hypodermis
abcf-3	ABCF-3	Intestine	70	62	78	1.08527	2	Intestine
abcf-3	ABCF-3	Muscle	23.5	20	27	0.364341	2	Muscle
abcf-3	ABCF-3	Pan-neuron	13.5	14	13	0.209302	2	Pan-neuron
abhd-3.1	ABHD-3.1	Hypodermis	1	1	1	0.111111	2
abhd-3.1	ABHD-3.1	Intestine	22.5	24	21	2.5	2	Intestine			Intestine
abhd-3.1	ABHD-3.1	Muscle	0.5	1	0	0.0555556	1
abhd-3.1	ABHD-3.1	Pan-neuron	9	16	2	1	2	Pan-neuron
abhd-3.2	ABHD-3.2	Intestine	1	2	0		1		Intestine
abhd-5.1	ABHD-5.1	Intestine	13.5	12	15		2	Intestine	Intestine	Intestine	Intestine
abl-1	ABL-1	Hypodermis	6	12	0	1.33333	1
abl-1	ABL-1	Intestine	2.5	3	2	0.555556	2	Intestine
abl-1	ABL-1	Muscle	4.5	8	1	1	2
abl-1	ABL-1	Pan-neuron	3.5	3	4	0.777778	2	Pan-neuron
abt-2	ABT-2	Hypodermis	0.5	1	0	0.5	1
abt-2	ABT-2	Intestine	1	0	2	1	1
abt-2	ABT-2	Muscle	1.5	2	1	1.5	2
abt-2	ABT-2	Pan-neuron	0.5	1	0	0.5	1
abt-4	ABT-4	Intestine	35	43	27		2	Intestine	Intestine	Intestine	Intestine
abts-1	ABTS-1	Intestine	49	47	51	0.429825	2	Intestine
abts-1	ABTS-1	Muscle	114	117	111	1	2	Muscle
abts-1	ABTS-1	Pan-neuron	116	146	86	1.01754	2	Pan-neuron
abts-4	ABTS-4	Intestine	3	2	4	1	2	Intestine
abts-4	ABTS-4	WT	0.5	1	0	0.166667	1
abts-4	ABTS-4	Muscle	3.5	3	4	1.16667	2	Muscle
AC3.5	AC3.5	Hypodermis	156	180	132	28.3636	2	Hypodermis			Hypodermis
AC3.5	AC3.5	Intestine	5.5	6	5	1	2	Intestine
AC3.5	AC3.5	Muscle	1	0	2	0.181818	1
acaa-2	ACAA-2	Hypodermis	22	19	25	0.93617	2	Hypodermis
acaa-2	ACAA-2	Intestine	52.5	62	43	2.23404	2	Intestine			Intestine
acaa-2	ACAA-2	WT	13.5	13	14	0.574468	2	WT
acaa-2	ACAA-2	Muscle	23.5	25	22	1	2	Muscle
acaa-2	ACAA-2	Pan-neuron	6	11	1	0.255319	2
acbp-1	ACBP-1	Hypodermis	6	10	2	2	2	Hypodermis			Hypodermis
acbp-1	ACBP-1	Intestine	3	3	3	1	2	Intestine
acbp-1	ACBP-1	Pan-neuron	0.5	0	1	0.166667	1
acbp-3	ACBP-3	Hypodermis	340	561	119	6.23853	2	Hypodermis			Hypodermis
acbp-3	ACBP-3	Intestine	54.5	49	60	1	2	Intestine
acbp-3	ACBP-3	Muscle	12.5	9	16	0.229358	2	Muscle
acbp-3	ACBP-3	Pan-neuron	6	7	5	0.110092	2	Pan-neuron
acbp-5	ACBP-5	Hypodermis	60.5	63	58	1.63514	2	Hypodermis
acbp-5	ACBP-5	Intestine	37	42	32	1	2	Intestine
acbp-5	ACBP-5	Muscle	12	15	9	0.324324	2	Muscle
acbp-5	ACBP-5	Pan-neuron	16	24	8	0.432432	2	Pan-neuron
acdh-1	ACDH-1	Hypodermis	138	115	161	1	2	Hypodermis
acdh-1	ACDH-1	Intestine	221	246	196	1.60145	2	Intestine
acdh-1	ACDH-1	WT	90.5	97	84	0.655797	2	WT
acdh-1	ACDH-1	Muscle	113	103	123	0.818841	2	Muscle
acdh-1	ACDH-1	Pan-neuron	64.5	94	35	0.467391	2	Pan-neuron
acdh-10	ACDH-10	Hypodermis	11	15	7	1.57143	2	Hypodermis
acdh-10	ACDH-10	Intestine	6.5	12	1	0.928571	2
acdh-10	ACDH-10	WT	7	11	3	1	2	WT
acdh-11	ACDH-11	Hypodermis	9.5	5	14	0.678571	2	Hypodermis
acdh-11	ACDH-11	Intestine	14	10	18	1	2	Intestine
acdh-11	ACDH-11	WT	0.5	1	0	0.0357143	1
acdh-11	ACDH-11	Muscle	66.5	64	69	4.75	2	Muscle			Muscle
acdh-11	ACDH-11	Pan-neuron	1.5	3	0	0.107143	1
acdh-12	ACDH-12	Hypodermis	56	57	55	1	2	Hypodermis
acdh-12	ACDH-12	Intestine	85.5	85	86	1.52679	2	Intestine
acdh-12	ACDH-12	WT	0.5	1	0	0.00892857	1
acdh-12	ACDH-12	Muscle	18.5	16	21	0.330357	2	Muscle
acdh-12	ACDH-12	Pan-neuron	13	19	7	0.232143	2	Pan-neuron
acdh-13	ACDH-13	WT	0.5	1	0	1	1
acdh-13	ACDH-13	Muscle	0.5	0	1	1	1
acdh-3	ACDH-3	Hypodermis	4	4	4	0.533333	2	Hypodermis
acdh-3	ACDH-3	Intestine	26	36	16	3.46667	2	Intestine			Intestine
acdh-3	ACDH-3	WT	3	4	2	0.4	2	WT
acdh-3	ACDH-3	Muscle	7.5	8	7	1	2	Muscle
acdh-3	ACDH-3	Pan-neuron	2	4	0	0.266667	1
acdh-6	ACDH-6	Hypodermis	1.5	1	2		2		Hypodermis
acdh-7	ACDH-7	Hypodermis	1	0	2	0.25	1
acdh-7	ACDH-7	Intestine	4	8	0	1	1
acdh-7	ACDH-7	WT	5	9	1	1.25	2
acdh-7	ACDH-7	Muscle	0.5	1	0	0.125	1
acdh-7	ACDH-7	Pan-neuron	0.5	1	0	0.125	1
acdh-9	ACDH-9	Hypodermis	10	8	12	0.47619	2	Hypodermis
acdh-9	ACDH-9	Intestine	52.5	56	49	2.5	2	Intestine			Intestine
acdh-9	ACDH-9	WT	5.5	8	3	0.261905	2	WT
acdh-9	ACDH-9	Muscle	21	23	19	1	2	Muscle
acdh-9	ACDH-9	Pan-neuron	2.5	5	0	0.119048	1
acds-10	ACDS-10	Hypodermis	0.5	0	1	0.0769231	1
acds-10	ACDS-10	Intestine	6.5	4	9	1	2	Intestine
acds-10	ACDS-10	Muscle	28	16	40	4.30769	2	Muscle			Muscle
acer-1	ACER-1	Hypodermis	19.5	13	26	0.565217	2	Hypodermis
acer-1	ACER-1	Intestine	34.5	32	37	1	2	Intestine
acer-1	ACER-1	WT	5	6	4	0.144928	2	WT
acer-1	ACER-1	Muscle	44.5	44	45	1.28986	2	Muscle
acer-1	ACER-1	Pan-neuron	21	27	15	0.608696	2	Pan-neuron
acin-1	ACIN-1	Hypodermis	427	502	352	2.16751	2	Hypodermis			Hypodermis
acin-1	ACIN-1	Intestine	93	49	137	0.472081	2	Intestine
acin-1	ACIN-1	Muscle	110.5	76	145	0.560914	2	Muscle
acin-1	ACIN-1	Pan-neuron	197	246	148	1	2	Pan-neuron
acl-14	ACL-14	Hypodermis	1	0	2	0.5	1
acl-14	ACL-14	Intestine	3	2	4	1.5	2	Intestine
acl-14	ACL-14	Muscle	2	1	3	1	2
acl-14	ACL-14	Pan-neuron	1.5	3	0	0.75	1
acl-3	ACL-3	Intestine	4	6	2		2	Intestine	Intestine	Intestine	Intestine
acl-4	ACL-4	Hypodermis	1.5	2	1		2		Hypodermis
acl-5	ACL-5	Hypodermis	18	15	21	1	2	Hypodermis
acl-5	ACL-5	Intestine	30.5	30	31	1.69444	2	Intestine
acl-5	ACL-5	Muscle	10	15	5	0.555556	2	Muscle
acly-1	ACLY-1	Hypodermis	36.5	28	45	1	2	Hypodermis
acly-1	ACLY-1	Intestine	118.5	92	145	3.24658	2	Intestine			Intestine
acly-1	ACLY-1	WT	3.5	4	3	0.0958904	2	WT
acly-1	ACLY-1	Muscle	5.5	3	8	0.150685	2	Muscle
acly-1	ACLY-1	Pan-neuron	7	11	3	0.191781	2	Pan-neuron
acly-2	ACLY-2	Hypodermis	23.5	14	33	23.5	2	Hypodermis			Hypodermis
acly-2	ACLY-2	Intestine	1	2	0	1	1
acly-2	ACLY-2	WT	0.5	1	0	0.5	1
aco-1	ACO-1	Hypodermis	166.5	134	199	1	2	Hypodermis
aco-1	ACO-1	Intestine	259	199	319	1.55556	2	Intestine
aco-1	ACO-1	WT	23.5	29	18	0.141141	2	WT
aco-1	ACO-1	Muscle	38	23	53	0.228228	2	Muscle
aco-1	ACO-1	Pan-neuron	28	40	16	0.168168	2	Pan-neuron
aco-2	ACO-2	Hypodermis	180.5	192	169	1.15335	2	Hypodermis
aco-2	ACO-2	Intestine	156.5	114	199	1	2	Intestine
aco-2	ACO-2	WT	29.5	30	29	0.188498	2	WT
aco-2	ACO-2	Muscle	131.5	103	160	0.840256	2	Muscle
aco-2	ACO-2	Pan-neuron	63.5	80	47	0.405751	2	Pan-neuron
acox-1.1	ACOX-1.1	Intestine	6	5	7		2	Intestine	Intestine	Intestine	Intestine
acox-1.2	ACOX-1.2	Hypodermis	9	9	9	1	2	Hypodermis
acox-1.2	ACOX-1.2	Intestine	207	182	232	23	2	Intestine			Intestine
acox-1.2	ACOX-1.2	WT	1.5	2	1	0.166667	2
acox-1.2	ACOX-1.2	Muscle	5	3	7	0.555556	2	Muscle
acox-1.2	ACOX-1.2	Pan-neuron	5.5	10	1	0.611111	2
acox-1.3	ACOX-1.3	Intestine	7.5	9	6		2	Intestine	Intestine	Intestine	Intestine
acox-1.4	ACOX-1.4	Intestine	43.5	40	47		2	Intestine	Intestine	Intestine	Intestine
acox-1.5	ACOX-1.5	Hypodermis	2	3	1	0.363636	2
acox-1.5	ACOX-1.5	Intestine	46.5	45	48	8.45455	2	Intestine			Intestine
acox-1.5	ACOX-1.5	WT	5.5	7	4	1	2	WT
acox-1.5	ACOX-1.5	Muscle	1	1	1	0.181818	2
acox-1.5	ACOX-1.5	Pan-neuron	1.5	2	1	0.272727	2
acox-3	ACOX-3	Hypodermis	1	2	0	0.666667	1
acox-3	ACOX-3	Intestine	5.5	5	6	3.66667	2	Intestine			Intestine
acox-3	ACOX-3	Muscle	1.5	3	0	1	1
acp-6	ACP-6	Hypodermis	1	1	1	0.4	2
acp-6	ACP-6	Intestine	4	7	1	1.6	2
acp-6	ACP-6	WT	2.5	3	2	1	2	WT
acp-6	ACP-6	Pan-neuron	2	4	0	0.8	1
acr-17	ACR-17	Hypodermis	0.5	1	0		1		Hypodermis
acs-1	ACS-1	Hypodermis	0.5	1	0	1	1
acs-1	ACS-1	Intestine	13.5	19	8	27	2	Intestine			Intestine
acs-11	ACS-11	Hypodermis	2	2	2	1	2	Hypodermis
acs-11	ACS-11	Intestine	8	13	3	4	2	Intestine			Intestine
acs-11	ACS-11	WT	1.5	3	0	0.75	1
acs-11	ACS-11	Pan-neuron	0.5	0	1	0.25	1
acs-13	ACS-13	Hypodermis	1.5	2	1	1	2
acs-13	ACS-13	Intestine	10	17	3	6.66667	2	Intestine			Intestine
acs-14	ACS-14	Intestine	11	13	9	22	2	Intestine			Intestine
acs-14	ACS-14	Pan-neuron	0.5	0	1	1	1
acs-19	ACS-19	Intestine	30	29	31	6	2	Intestine			Intestine
acs-19	ACS-19	Muscle	5	5	5	1	2	Muscle
acs-2	ACS-2	Muscle	40	32	48	40	2	Muscle			Muscle
acs-2	ACS-2	Pan-neuron	1	1	1	1	2
acs-20	ACS-20	Hypodermis	1.5	1	2		2		Hypodermis
acs-22	ACS-22	Intestine	2	1	3		2		Intestine
acs-4	ACS-4	Hypodermis	19.5	10	29	1	2	Hypodermis
acs-4	ACS-4	Intestine	37	59	15	1.89744	2	Intestine
acs-4	ACS-4	WT	4	6	2	0.205128	2	WT
acs-4	ACS-4	Muscle	5.5	8	3	0.282051	2	Muscle
acs-4	ACS-4	Pan-neuron	6.5	7	6	0.333333	2	Pan-neuron
acs-5	ACS-5	Hypodermis	18.5	13	24	1	2	Hypodermis
acs-5	ACS-5	Intestine	43	47	39	2.32432	2	Intestine			Intestine
acs-5	ACS-5	WT	3	4	2	0.162162	2	WT
acs-5	ACS-5	Muscle	0.5	1	0	0.027027	1
acs-5	ACS-5	Pan-neuron	0.5	1	0	0.027027	1
acsd-1	ACSD-1	Hypodermis	256.5	215	298	34.2	2	Hypodermis			Hypodermis
acsd-1	ACSD-1	Intestine	7.5	9	6	1	2	Intestine
acsd-1	ACSD-1	Muscle	2.5	2	3	0.333333	2	Muscle
act-2	ACT-2	Hypodermis	7	8	6	4.66667	2	Hypodermis			Hypodermis
act-2	ACT-2	Intestine	1.5	3	0	1	1
act-2	ACT-2	WT	1	0	2	0.666667	1
act-2	ACT-2	Pan-neuron	1.5	3	0	1	1
act-3	ACT-3	Hypodermis	10.5	15	6	3.5	2	Hypodermis			Hypodermis
act-3	ACT-3	Intestine	3	6	0	1	1
act-3	ACT-3	Pan-neuron	2	4	0	0.666667	1
act-4	ACT-4	Hypodermis	625	571	679	1.81686	2	Hypodermis
act-4	ACT-4	Intestine	344	424	264	1	2	Intestine
act-4	ACT-4	WT	338	352	324	0.982558	2	WT
act-4	ACT-4	Muscle	320	332	308	0.930233	2	Muscle
act-4	ACT-4	Pan-neuron	329.5	446	213	0.957849	2	Pan-neuron
act-5	ACT-5	Hypodermis	64	62	66	1	2	Hypodermis
act-5	ACT-5	Intestine	130	148	112	2.03125	2	Intestine			Intestine
act-5	ACT-5	WT	33	37	29	0.515625	2	WT
act-5	ACT-5	Muscle	27.5	30	25	0.429688	2	Muscle
act-5	ACT-5	Pan-neuron	36.5	56	17	0.570312	2	Pan-neuron
acy-1	ACY-1	Muscle	5	6	4	1	2	Muscle
acy-1	ACY-1	Pan-neuron	16	24	8	3.2	2	Pan-neuron			Pan-neuron
acy-3	ACY-3	Hypodermis	11.5	18	5	0.884615	2	Hypodermis
acy-3	ACY-3	Intestine	13	23	3	1	2	Intestine
acy-3	ACY-3	Muscle	97.5	115	80	7.5	2	Muscle			Muscle
adah-1	ADAH-1	Hypodermis	79.5	101	58	1	2	Hypodermis
adah-1	ADAH-1	Intestine	88	91	85	1.10692	2	Intestine
adah-1	ADAH-1	Muscle	14	11	17	0.176101	2	Muscle
adah-1	ADAH-1	Pan-neuron	34	60	8	0.427673	2	Pan-neuron
adbp-1	ADBP-1	Hypodermis	24	28	20	1.2	2	Hypodermis
adbp-1	ADBP-1	Intestine	13.5	15	12	0.675	2	Intestine
adbp-1	ADBP-1	Muscle	20	20	20	1	2	Muscle
adbp-1	ADBP-1	Pan-neuron	10	13	7	0.5	2	Pan-neuron
add-1	ADD-1	Intestine	11	15	7	1	2	Intestine
add-1	ADD-1	Pan-neuron	30	34	26	2.72727	2	Pan-neuron			Pan-neuron
add-2	ADD-2	Hypodermis	52.5	49	56	3.3871	2	Hypodermis			Hypodermis
add-2	ADD-2	Intestine	15.5	19	12	1	2	Intestine
add-2	ADD-2	Muscle	14.5	12	17	0.935484	2	Muscle
add-2	ADD-2	Pan-neuron	8	14	2	0.516129	2	Pan-neuron
adk-1	ADK-1	Hypodermis	139.5	135	144	1	2	Hypodermis
adk-1	ADK-1	Intestine	179	195	163	1.28315	2	Intestine
adk-1	ADK-1	WT	43.5	51	36	0.311828	2	WT
adk-1	ADK-1	Muscle	55	38	72	0.394265	2	Muscle
adk-1	ADK-1	Pan-neuron	27	46	8	0.193548	2	Pan-neuron
adr-1	ADR-1	Hypodermis	53.5	60	47	1.25882	2	Hypodermis
adr-1	ADR-1	Intestine	28.5	30	27	0.670588	2	Intestine
adr-1	ADR-1	Muscle	34.5	32	37	0.811765	2	Muscle
adr-1	ADR-1	Pan-neuron	42.5	58	27	1	2	Pan-neuron
ads-1	ADS-1	Hypodermis	8.5	8	9	1	2	Hypodermis
ads-1	ADS-1	Intestine	156	148	164	18.3529	2	Intestine			Intestine
ads-1	ADS-1	WT	4	5	3	0.470588	2	WT
ads-1	ADS-1	Muscle	3	2	4	0.352941	2	Muscle
ads-1	ADS-1	Pan-neuron	5	8	2	0.588235	2	Pan-neuron
adsl-1	ADSL-1	Hypodermis	17	15	19	0.809524	2	Hypodermis
adsl-1	ADSL-1	Intestine	93	75	111	4.42857	2	Intestine			Intestine
adsl-1	ADSL-1	WT	0.5	0	1	0.0238095	1
adsl-1	ADSL-1	Muscle	4	3	5	0.190476	2	Muscle
adsl-1	ADSL-1	Pan-neuron	21	19	23	1	2	Pan-neuron
adss-1	ADSS-1	Hypodermis	20	15	25	1	2	Hypodermis
adss-1	ADSS-1	Intestine	21	28	14	1.05	2	Intestine
adss-1	ADSS-1	WT	9	12	6	0.45	2	WT
adss-1	ADSS-1	Muscle	9	9	9	0.45	2	Muscle
adss-1	ADSS-1	Pan-neuron	9.5	7	12	0.475	2	Pan-neuron
aex-3	AEX-3	Hypodermis	0.5	1	0	0.111111	1
aex-3	AEX-3	Intestine	4.5	3	6	1	2	Intestine
aex-3	AEX-3	Pan-neuron	76.5	100	53	17	2	Pan-neuron			Pan-neuron
aex-4	AEX-4	Hypodermis	0.5	0	1	1	1
aex-4	AEX-4	Intestine	9.5	13	6	19	2	Intestine			Intestine
aex-4	AEX-4	Pan-neuron	0.5	0	1	1	1
aex-6	AEX-6	Intestine	3	2	4	1	2	Intestine
aex-6	AEX-6	Pan-neuron	7.5	11	4	2.5	2	Pan-neuron			Pan-neuron
afd-1	AFD-1	Hypodermis	4.5	7	2	1	2	Hypodermis
afd-1	AFD-1	Muscle	4.5	5	4	1	2	Muscle
affl-2	AFFL-2	Hypodermis	3.5	4	3	1	2	Hypodermis
affl-2	AFFL-2	Intestine	9.5	8	11	2.71429	2	Intestine			Intestine
affl-2	AFFL-2	Muscle	0.5	0	1	0.142857	1
agef-1	AGEF-1	Hypodermis	18	20	16	5.14286	2	Hypodermis			Hypodermis
agef-1	AGEF-1	Intestine	3.5	3	4	1	2	Intestine
agef-1	AGEF-1	Muscle	1.5	3	0	0.428571	1
agl-1	AGL-1	Hypodermis	0.5	0	1	1	1
agl-1	AGL-1	Muscle	3	3	3	6	2	Muscle			Muscle
ags-3	AGS-3	Muscle	10.5	14	7	1.90909	2	Muscle
ags-3	AGS-3	Pan-neuron	5.5	8	3	1	2	Pan-neuron
agt-1	AGT-1	Hypodermis	0.5	0	1	1	1
agt-1	AGT-1	Intestine	0.5	0	1	1	1
agt-1	AGT-1	Muscle	1.5	2	1	3	2
agt-1	AGT-1	Pan-neuron	0.5	1	0	1	1
agxt-1	AGXT-1	Hypodermis	16.5	19	14	0.507692	2	Hypodermis
agxt-1	AGXT-1	Intestine	37	35	39	1.13846	2	Intestine
agxt-1	AGXT-1	Muscle	32.5	32	33	1	2	Muscle
agxt-1	AGXT-1	Pan-neuron	6.5	13	0	0.2	1
AH10.4	AH10.4	Hypodermis	0.5	0	1	0.125	1
AH10.4	AH10.4	Intestine	2.5	4	1	0.625	2
AH10.4	AH10.4	WT	18	10	26	4.5	2	WT			WT
AH10.4	AH10.4	Muscle	0.5	0	1	0.125	1
AH10.4	AH10.4	Pan-neuron	4	6	2	1	2	Pan-neuron
aha-1	AHA-1	Hypodermis	11	9	13	1.15789	2	Hypodermis
aha-1	AHA-1	Intestine	5	3	7	0.526316	2	Intestine
aha-1	AHA-1	Muscle	9.5	11	8	1	2	Muscle
aha-1	AHA-1	Pan-neuron	4.5	5	4	0.473684	2	Pan-neuron
ahcy-1	AHCY-1	Hypodermis	330.5	284	377	1	2	Hypodermis
ahcy-1	AHCY-1	Intestine	533.5	631	436	1.61422	2	Intestine
ahcy-1	AHCY-1	WT	178.5	186	171	0.540091	2	WT
ahcy-1	AHCY-1	Muscle	189.5	171	208	0.573374	2	Muscle
ahcy-1	AHCY-1	Pan-neuron	172.5	212	133	0.521936	2	Pan-neuron
ahr-1	AHR-1	Muscle	0.5	1	0		1		Muscle
ahsa-1	AHSA-1	Hypodermis	412	444	380	1	2	Hypodermis
ahsa-1	AHSA-1	Intestine	298	280	316	0.723301	2	Intestine
ahsa-1	AHSA-1	Muscle	610.5	596	625	1.4818	2	Muscle
ahsa-1	AHSA-1	Pan-neuron	190.5	280	101	0.462379	2	Pan-neuron
ain-1	AIN-1	Hypodermis	221.5	245	198	1.09383	2	Hypodermis
ain-1	AIN-1	Intestine	186	209	163	0.918519	2	Intestine
ain-1	AIN-1	Muscle	175.5	171	180	0.866667	2	Muscle
ain-1	AIN-1	Pan-neuron	202.5	233	172	1	2	Pan-neuron
ain-2	AIN-2	Hypodermis	39.5	45	34	3.16	2	Hypodermis			Hypodermis
ain-2	AIN-2	Intestine	10.5	18	3	0.84	2	Intestine
ain-2	AIN-2	Muscle	12.5	15	10	1	2	Muscle
ain-2	AIN-2	Pan-neuron	8	10	6	0.64	2	Pan-neuron
aipr-1	AIPR-1	Hypodermis	77	97	57	1	2	Hypodermis
aipr-1	AIPR-1	Intestine	46.5	62	31	0.603896	2	Intestine
aipr-1	AIPR-1	Muscle	91.5	112	71	1.18831	2	Muscle
aipr-1	AIPR-1	Pan-neuron	69	97	41	0.896104	2	Pan-neuron
ajm-1	AJM-1	Hypodermis	90.5	118	63	1.72381	2	Hypodermis
ajm-1	AJM-1	Intestine	52.5	70	35	1	2	Intestine
ajm-1	AJM-1	Muscle	3.5	4	3	0.0666667	2	Muscle
ajm-1	AJM-1	Pan-neuron	10	12	8	0.190476	2	Pan-neuron
aka-1	AKA-1	Hypodermis	58	79	37	1.48718	2	Hypodermis
aka-1	AKA-1	Intestine	39	53	25	1	2	Intestine
aka-1	AKA-1	Muscle	11	16	6	0.282051	2	Muscle
aka-1	AKA-1	Pan-neuron	18	22	14	0.461538	2	Pan-neuron
akap-1	AKAP-1	Hypodermis	159	192	126	1.50711	2	Hypodermis
akap-1	AKAP-1	Intestine	73.5	99	48	0.696682	2	Intestine
akap-1	AKAP-1	Muscle	105.5	94	117	1	2	Muscle
akap-1	AKAP-1	Pan-neuron	66	88	44	0.625592	2	Pan-neuron
akt-1	AKT-1	Hypodermis	45	54	36	1	2	Hypodermis
akt-1	AKT-1	Intestine	57	35	79	1.26667	2	Intestine
akt-1	AKT-1	Muscle	32	34	30	0.711111	2	Muscle
akt-1	AKT-1	Pan-neuron	20	24	16	0.444444	2	Pan-neuron
akt-2	AKT-2	Hypodermis	102	116	88	1.26708	2	Hypodermis
akt-2	AKT-2	Intestine	80.5	51	110	1	2	Intestine
akt-2	AKT-2	Muscle	41.5	36	47	0.515528	2	Muscle
akt-2	AKT-2	Pan-neuron	11.5	18	5	0.142857	2	Pan-neuron
aldo-1	ALDO-1	Hypodermis	54	65	43	0.907563	2	Hypodermis
aldo-1	ALDO-1	Intestine	58.5	56	61	0.983193	2	Intestine
aldo-1	ALDO-1	WT	7.5	9	6	0.12605	2	WT
aldo-1	ALDO-1	Muscle	102	91	113	1.71429	2	Muscle
aldo-1	ALDO-1	Pan-neuron	59.5	99	20	1	2	Pan-neuron
aldo-2	ALDO-2	Hypodermis	2733.5	3110	2357	2.94241	2	Hypodermis			Hypodermis
aldo-2	ALDO-2	Intestine	929	992	866	1	2	Intestine
aldo-2	ALDO-2	WT	25.5	34	17	0.0274489	2	WT
aldo-2	ALDO-2	Muscle	428	396	460	0.46071	2	Muscle
aldo-2	ALDO-2	Pan-neuron	208.5	306	111	0.224435	2	Pan-neuron
alfa-1	ALFA-1	Hypodermis	118.5	96	141	1.71739	2	Hypodermis
alfa-1	ALFA-1	Intestine	69	63	75	1	2	Intestine
alfa-1	ALFA-1	Muscle	24.5	23	26	0.355072	2	Muscle
alfa-1	ALFA-1	Pan-neuron	1.5	3	0	0.0217391	1
alg-1	ALG-1	Hypodermis	11.5	8	15	1.15	2	Hypodermis
alg-1	ALG-1	Intestine	10	13	7	1	2	Intestine
alg-1	ALG-1	WT	1	0	2	0.1	1
alg-1	ALG-1	Muscle	5.5	5	6	0.55	2	Muscle
alg-1	ALG-1	Pan-neuron	0.5	1	0	0.05	1
alg-2	ALG-2	Hypodermis	0.5	1	0	1	1
alg-2	ALG-2	Intestine	1.5	2	1	3	2
alg-2	ALG-2	Muscle	0.5	0	1	1	1
alg-2	ALG-2	Pan-neuron	0.5	1	0	1	1
algn-11	ALGN-11	Intestine	3.5	5	2		2	Intestine	Intestine	Intestine	Intestine
algn-13	ALGN-13	Hypodermis	2	3	1	1	2
algn-13	ALGN-13	Intestine	1.5	3	0	0.75	1
algn-13	ALGN-13	Muscle	2.5	1	4	1.25	2
algn-3	ALGN-3	Hypodermis	7.5	11	4	1.5	2	Hypodermis
algn-3	ALGN-3	Intestine	5	5	5	1	2	Intestine
alh-1	ALH-1	Hypodermis	141	119	163	1	2	Hypodermis
alh-1	ALH-1	Intestine	321.5	338	305	2.28014	2	Intestine			Intestine
alh-1	ALH-1	WT	7.5	8	7	0.0531915	2	WT
alh-1	ALH-1	Muscle	100	101	99	0.70922	2	Muscle
alh-1	ALH-1	Pan-neuron	57.5	58	57	0.407801	2	Pan-neuron
alh-10	ALH-10	Hypodermis	190.5	153	228	11.5455	2	Hypodermis			Hypodermis
alh-10	ALH-10	Intestine	16.5	17	16	1	2	Intestine
alh-10	ALH-10	Muscle	5.5	5	6	0.333333	2	Muscle
alh-10	ALH-10	Pan-neuron	2.5	5	0	0.151515	1
alh-11	ALH-11	Intestine	96	95	97		2	Intestine	Intestine	Intestine	Intestine
alh-12	ALH-12	Hypodermis	19	16	22	0.904762	2	Hypodermis
alh-12	ALH-12	Intestine	74	78	70	3.52381	2	Intestine			Intestine
alh-12	ALH-12	WT	14.5	15	14	0.690476	2	WT
alh-12	ALH-12	Muscle	21	24	18	1	2	Muscle
alh-12	ALH-12	Pan-neuron	13	11	15	0.619048	2	Pan-neuron
alh-13	ALH-13	Hypodermis	77	71	83	1.45283	2	Hypodermis
alh-13	ALH-13	Intestine	53	48	58	1	2	Intestine
alh-13	ALH-13	WT	1.5	2	1	0.0283019	2
alh-13	ALH-13	Muscle	19.5	18	21	0.367925	2	Muscle
alh-13	ALH-13	Pan-neuron	11	12	10	0.207547	2	Pan-neuron
alh-3	ALH-3	Hypodermis	36.5	27	46	1.10606	2	Hypodermis
alh-3	ALH-3	Intestine	33	23	43	1	2	Intestine
alh-3	ALH-3	WT	2	3	1	0.0606061	2
alh-4	ALH-4	Hypodermis	66	28	104	1	2	Hypodermis
alh-4	ALH-4	Intestine	73	71	75	1.10606	2	Intestine
alh-4	ALH-4	WT	1	2	0	0.0151515	1
alh-4	ALH-4	Muscle	2	3	1	0.030303	2
alh-4	ALH-4	Pan-neuron	10.5	9	12	0.159091	2	Pan-neuron
alh-5	ALH-5	Hypodermis	10.5	11	10	1	2	Hypodermis
alh-5	ALH-5	Intestine	28.5	31	26	2.71429	2	Intestine			Intestine
alh-6	ALH-6	Hypodermis	11.5	10	13	0.958333	2	Hypodermis
alh-6	ALH-6	WT	1.5	1	2	0.125	2
alh-6	ALH-6	Muscle	12	10	14	1	2	Muscle
alh-6	ALH-6	Pan-neuron	12.5	14	11	1.04167	2	Pan-neuron
alh-7	ALH-7	Hypodermis	6	3	9	1	2	Hypodermis
alh-7	ALH-7	Intestine	19.5	22	17	3.25	2	Intestine			Intestine
alh-7	ALH-7	WT	3.5	4	3	0.583333	2	WT
alh-7	ALH-7	Muscle	2	1	3	0.333333	2
alh-7	ALH-7	Pan-neuron	5.5	4	7	0.916667	2	Pan-neuron
alh-8	ALH-8	Hypodermis	307.5	323	292	1	2	Hypodermis
alh-8	ALH-8	Intestine	344.5	335	354	1.12033	2	Intestine
alh-8	ALH-8	WT	28	27	29	0.0910569	2	WT
alh-8	ALH-8	Muscle	239.5	217	262	0.778862	2	Muscle
alh-8	ALH-8	Pan-neuron	87.5	115	60	0.284553	2	Pan-neuron
alh-9	ALH-9	Hypodermis	237.5	206	269	6.88406	2	Hypodermis			Hypodermis
alh-9	ALH-9	Intestine	19	18	20	0.550725	2	Intestine
alh-9	ALH-9	WT	6	8	4	0.173913	2	WT
alh-9	ALH-9	Muscle	34.5	32	37	1	2	Muscle
alh-9	ALH-9	Pan-neuron	20	24	16	0.57971	2	Pan-neuron
alkb-1	ALKB-1	Hypodermis	9	8	10	0.642857	2	Hypodermis
alkb-1	ALKB-1	Intestine	14	13	15	1	2	Intestine
alkb-1	ALKB-1	Muscle	24.5	24	25	1.75	2	Muscle
alkb-1	ALKB-1	Pan-neuron	2.5	5	0	0.178571	1
alkb-8	ALKB-8	Hypodermis	10	7	13	1	2	Hypodermis
alkb-8	ALKB-8	Intestine	17.5	19	16	1.75	2	Intestine
alkb-8	ALKB-8	Muscle	4	4	4	0.4	2	Muscle
allo-1	ALLO-1	Hypodermis	41.5	47	36	1	2	Hypodermis
allo-1	ALLO-1	Intestine	34.5	33	36	0.831325	2	Intestine
allo-1	ALLO-1	Muscle	43.5	41	46	1.04819	2	Muscle
allo-1	ALLO-1	Pan-neuron	27	34	20	0.650602	2	Pan-neuron
alp-1	ALP-1	Intestine	14.5	26	3	1	2	Intestine
alp-1	ALP-1	Muscle	558	597	519	38.4828	2	Muscle			Muscle
alr-1	ALR-1	Hypodermis	1	2	0	0.5	1
alr-1	ALR-1	Intestine	2	4	0	1	1
alr-1	ALR-1	Pan-neuron	31.5	28	35	15.75	2	Pan-neuron			Pan-neuron
alx-1	ALX-1	Hypodermis	445.5	426	465	1.31805	2	Hypodermis
alx-1	ALX-1	Intestine	338	318	358	1	2	Intestine
alx-1	ALX-1	Muscle	119	101	137	0.352071	2	Muscle
alx-1	ALX-1	Pan-neuron	161.5	182	141	0.477811	2	Pan-neuron
aly-1	ALY-1	Hypodermis	22	25	19	1.07317	2	Hypodermis
aly-1	ALY-1	Intestine	10.5	12	9	0.512195	2	Intestine
aly-1	ALY-1	Muscle	15.5	18	13	0.756098	2	Muscle
aly-1	ALY-1	Pan-neuron	20.5	29	12	1	2	Pan-neuron
aly-3	ALY-3	Hypodermis	25	30	20	1.51515	2	Hypodermis
aly-3	ALY-3	Intestine	6	5	7	0.363636	2	Intestine
aly-3	ALY-3	Muscle	9	9	9	0.545455	2	Muscle
aly-3	ALY-3	Pan-neuron	16.5	29	4	1	2	Pan-neuron
ama-1	AMA-1	Hypodermis	2.5	4	1	0.217391	2
ama-1	AMA-1	Intestine	11.5	15	8	1	2	Intestine
ama-1	AMA-1	Muscle	14.5	19	10	1.26087	2	Muscle
ama-1	AMA-1	Pan-neuron	10	12	8	0.869565	2	Pan-neuron
aman-2	AMAN-2	Hypodermis	3.5	2	5	1	2	Hypodermis
aman-2	AMAN-2	Intestine	2	3	1	0.571429	2
aman-2	AMAN-2	WT	4.5	5	4	1.28571	2	WT
aman-2	AMAN-2	Muscle	1.5	2	1	0.428571	2
aman-2	AMAN-2	Pan-neuron	3	1	5	0.857143	2
ampd-1	AMPD-1	Hypodermis	853	820	886	1	2	Hypodermis
ampd-1	AMPD-1	Intestine	2109.5	2142	2077	2.47304	2	Intestine			Intestine
ampd-1	AMPD-1	Muscle	645	599	691	0.756155	2	Muscle
ampd-1	AMPD-1	Pan-neuron	628	760	496	0.736225	2	Pan-neuron
amph-1	AMPH-1	Hypodermis	118.5	132	105	4.23214	2	Hypodermis			Hypodermis
amph-1	AMPH-1	Intestine	24	33	15	0.857143	2	Intestine
amph-1	AMPH-1	Muscle	28	25	31	1	2	Muscle
amph-1	AMPH-1	Pan-neuron	21.5	32	11	0.767857	2	Pan-neuron
amt-2	AMT-2	Hypodermis	0.5	0	1		1		Hypodermis
amx-3	AMX-3	Intestine	20.5	17	24		2	Intestine	Intestine	Intestine	Intestine
anat-1	ANAT-1	Intestine	3.5	4	3	0.7	2	Intestine
anat-1	ANAT-1	Muscle	5	7	3	1	2	Muscle
anat-1	ANAT-1	Pan-neuron	17	26	8	3.4	2	Pan-neuron			Pan-neuron
anc-1	ANC-1	Hypodermis	769	848	690	1.89877	2	Hypodermis
anc-1	ANC-1	Intestine	399.5	301	498	0.98642	2	Intestine
anc-1	ANC-1	WT	17	8	26	0.0419753	2	WT
anc-1	ANC-1	Muscle	405	334	476	1	2	Muscle
anc-1	ANC-1	Pan-neuron	166.5	255	78	0.411111	2	Pan-neuron
angl-1	ANGL-1	Hypodermis	3	3	3	0.6	2	Hypodermis
angl-1	ANGL-1	Intestine	5	2	8	1	2	Intestine
angl-1	ANGL-1	Muscle	5.5	7	4	1.1	2	Muscle
anmt-1	ANMT-1	Intestine	10.5	15	6	1	2	Intestine
anmt-1	ANMT-1	Muscle	85.5	80	91	8.14286	2	Muscle			Muscle
anmt-3	ANMT-3	Muscle	27.5	29	26		2	Muscle	Muscle	Muscle	Muscle
anp-1	ANP-1	Hypodermis	84	42	126	0.861538	2	Hypodermis
anp-1	ANP-1	Intestine	103.5	132	75	1.06154	2	Intestine
anp-1	ANP-1	WT	97.5	90	105	1	2	WT
anp-1	ANP-1	Muscle	15	22	8	0.153846	2	Muscle
anp-1	ANP-1	Pan-neuron	84	61	107	0.861538	2	Pan-neuron
ant-1.1	ANT-1.1	Hypodermis	217.5	197	238	1	2	Hypodermis
ant-1.1	ANT-1.1	Intestine	312	413	211	1.43448	2	Intestine
ant-1.1	ANT-1.1	WT	126	136	116	0.57931	2	WT
ant-1.1	ANT-1.1	Muscle	192	197	187	0.882759	2	Muscle
ant-1.1	ANT-1.1	Pan-neuron	90.5	123	58	0.416092	2	Pan-neuron
ant-1.2	ANT-1.2	Hypodermis	19	17	21	1	2	Hypodermis
ant-1.2	ANT-1.2	Intestine	22	24	20	1.15789	2	Intestine
ant-1.2	ANT-1.2	WT	7.5	7	8	0.394737	2	WT
ant-1.2	ANT-1.2	Muscle	18.5	15	22	0.973684	2	Muscle
ant-1.2	ANT-1.2	Pan-neuron	3	5	1	0.157895	2
ant-1.3	ANT-1.3	Intestine	0.5	1	0	1	1
ant-1.3	ANT-1.3	Muscle	0.5	1	0	1	1
aos-1	AOS-1	Hypodermis	12	12	12	1.33333	2	Hypodermis
aos-1	AOS-1	Intestine	8	6	10	0.888889	2	Intestine
aos-1	AOS-1	Muscle	9	8	10	1	2	Muscle
aos-1	AOS-1	Pan-neuron	0.5	1	0	0.0555556	1
apa-2	APA-2	Hypodermis	13.5	7	20	1.6875	2	Hypodermis
apa-2	APA-2	Intestine	2	1	3	0.25	2
apa-2	APA-2	Muscle	8	6	10	1	2	Muscle
apa-2	APA-2	Pan-neuron	3.5	6	1	0.4375	2
apb-1	APB-1	Hypodermis	355	339	371	1.50106	2	Hypodermis
apb-1	APB-1	Intestine	119	88	150	0.503171	2	Intestine
apb-1	APB-1	WT	1	2	0	0.00422833	1
apb-1	APB-1	Muscle	101	66	136	0.427061	2	Muscle
apb-1	APB-1	Pan-neuron	236.5	294	179	1	2	Pan-neuron
apb-3	APB-3	Hypodermis	2	1	3	0.571429	2
apb-3	APB-3	Intestine	1	0	2	0.285714	1
apb-3	APB-3	Muscle	3.5	4	3	1	2	Muscle
apb-3	APB-3	Pan-neuron	9.5	11	8	2.71429	2	Pan-neuron			Pan-neuron
apc-10	APC-10	WT	0.5	0	1		1		WT
apc-11	APC-11	Intestine	1	0	2	1	1
apc-11	APC-11	Muscle	1	1	1	1	2
apd-3	APD-3	Hypodermis	120.5	124	117	1.15311	2	Hypodermis
apd-3	APD-3	Intestine	63	72	54	0.602871	2	Intestine
apd-3	APD-3	Muscle	33	31	35	0.315789	2	Muscle
apd-3	APD-3	Pan-neuron	104.5	147	62	1	2	Pan-neuron
ape-1	APE-1	Hypodermis	22	36	8	1.29412	2	Hypodermis
ape-1	APE-1	Muscle	17	26	8	1	2	Muscle
ape-1	APE-1	Pan-neuron	4.5	5	4	0.264706	2	Pan-neuron
apg-1	APG-1	Hypodermis	31	28	34	2.81818	2	Hypodermis			Hypodermis
apg-1	APG-1	Intestine	11	6	16	1	2	Intestine
apg-1	APG-1	Muscle	4.5	4	5	0.409091	2	Muscle
apg-1	APG-1	Pan-neuron	1.5	1	2	0.136364	2
app-1	APP-1	Hypodermis	0.5	0	1	1	1
app-1	APP-1	Intestine	12.5	12	13	25	2	Intestine			Intestine
app-1	APP-1	WT	0.5	1	0	1	1
apr-1	APR-1	Hypodermis	10.5	19	2		2	Hypodermis	Hypodermis	Hypodermis	Hypodermis
aps-1	APS-1	Hypodermis	1.5	2	1	0.428571	2
aps-1	APS-1	Intestine	3.5	3	4	1	2	Intestine
aps-1	APS-1	Muscle	3.5	3	4	1	2	Muscle
aps-1	APS-1	Pan-neuron	1	1	1	0.285714	2
aps-2	APS-2	Hypodermis	2.5	4	1	1.66667	2
aps-2	APS-2	Intestine	1	0	2	0.666667	1
aps-2	APS-2	Muscle	1.5	1	2	1	2
aps-3	APS-3	Hypodermis	11	17	5	1.57143	2	Hypodermis
aps-3	APS-3	Intestine	4.5	6	3	0.642857	2	Intestine
aps-3	APS-3	Muscle	6.5	7	6	0.928571	2	Muscle
aps-3	APS-3	Pan-neuron	7	6	8	1	2	Pan-neuron
apt-9	APT-9	Pan-neuron	74.5	110	39		2	Pan-neuron	Pan-neuron	Pan-neuron	Pan-neuron
apy-1	APY-1	WT	0.5	1	0		1		WT
aqp-2	AQP-2	Hypodermis	2	0	4	1	1
aqp-2	AQP-2	Intestine	4	7	1	2	2
aqp-2	AQP-2	WT	1	2	0	0.5	1
aqp-2	AQP-2	Muscle	2	3	1	1	2
aqp-2	AQP-2	Pan-neuron	1	1	1	0.5	2
aqp-7	AQP-7	Hypodermis	1	0	2	0.666667	1
aqp-7	AQP-7	Intestine	6	10	2	4	2	Intestine			Intestine
aqp-7	AQP-7	WT	1	1	1	0.666667	2
aqp-7	AQP-7	Muscle	1.5	3	0	1	1
aqp-7	AQP-7	Pan-neuron	0.5	1	0	0.333333	1
ard-1	ARD-1	Hypodermis	9.5	10	9	0.372549	2	Hypodermis
ard-1	ARD-1	Intestine	39.5	40	39	1.54902	2	Intestine
ard-1	ARD-1	WT	3.5	6	1	0.137255	2
ard-1	ARD-1	Muscle	25.5	24	27	1	2	Muscle
ard-1	ARD-1	Pan-neuron	9	10	8	0.352941	2	Pan-neuron
arf-1.1	ARF-1.1	Hypodermis	2.5	2	3	0.263158	2	Hypodermis
arf-1.1	ARF-1.1	Intestine	100.5	60	141	10.5789	2	Intestine			Intestine
arf-1.1	ARF-1.1	Muscle	9.5	9	10	1	2	Muscle
arf-1.2	ARF-1.2	Hypodermis	55	69	41	1.06796	2	Hypodermis
arf-1.2	ARF-1.2	Intestine	51.5	49	54	1	2	Intestine
arf-1.2	ARF-1.2	Muscle	42	41	43	0.815534	2	Muscle
arf-1.2	ARF-1.2	Pan-neuron	14.5	17	12	0.281553	2	Pan-neuron
arf-3	ARF-3	Hypodermis	16.5	22	11	1	2	Hypodermis
arf-3	ARF-3	Intestine	17	17	17	1.0303	2	Intestine
arf-3	ARF-3	WT	0.5	1	0	0.030303	1
arf-3	ARF-3	Muscle	16	17	15	0.969697	2	Muscle
arf-3	ARF-3	Pan-neuron	2.5	2	3	0.151515	2	Pan-neuron
arf-6	ARF-6	Hypodermis	11	11	11	4.4	2	Hypodermis			Hypodermis
arf-6	ARF-6	Intestine	2	2	2	0.8	2	Intestine
arf-6	ARF-6	Muscle	2.5	4	1	1	2
argk-1	ARGK-1	Hypodermis	0.5	1	0	0.5	1
argk-1	ARGK-1	Intestine	7	10	4	7	2	Intestine			Intestine
argk-1	ARGK-1	Pan-neuron	1	2	0	1	1
argn-1	ARGN-1	Hypodermis	4.5	1	8	9	2
argn-1	ARGN-1	Intestine	0.5	1	0	1	1
argn-1	ARGN-1	Muscle	0.5	0	1	1	1
arid-1	ARID-1	Pan-neuron	0.5	1	0		1		Pan-neuron
ark-1	ARK-1	Hypodermis	87	125	49	1.8125	2	Hypodermis
ark-1	ARK-1	Intestine	4	7	1	0.0833333	2
ark-1	ARK-1	WT	1.5	3	0	0.03125	1
ark-1	ARK-1	Muscle	48	53	43	1	2	Muscle
ark-1	ARK-1	Pan-neuron	14.5	16	13	0.302083	2	Pan-neuron
arl-1	ARL-1	Hypodermis	1	0	2	0.5	1
arl-1	ARL-1	Intestine	3.5	4	3	1.75	2	Intestine
arl-1	ARL-1	Muscle	2	3	1	1	2
arl-3	ARL-3	Intestine	1	1	1	1	2
arl-3	ARL-3	Muscle	1	0	2	1	1
arl-3	ARL-3	Pan-neuron	36	45	27	36	2	Pan-neuron			Pan-neuron
arl-6	ARL-6	Pan-neuron	4	3	5		2	Pan-neuron	Pan-neuron	Pan-neuron	Pan-neuron
arle-14	ARLE-14	Hypodermis	5.5	7	4	1	2	Hypodermis
arle-14	ARLE-14	Intestine	3.5	3	4	0.636364	2	Intestine
arle-14	ARLE-14	Muscle	7	8	6	1.27273	2	Muscle
arle-14	ARLE-14	Pan-neuron	1	1	1	0.181818	2
arp-1	ARP-1	Hypodermis	2.5	1	4	0.2	2
arp-1	ARP-1	Intestine	12.5	12	13	1	2	Intestine
arp-1	ARP-1	WT	0.5	1	0	0.04	1
arp-1	ARP-1	Muscle	14	15	13	1.12	2	Muscle
arp-1	ARP-1	Pan-neuron	6.5	13	0	0.52	1
arp-11	ARP-11	Hypodermis	79.5	87	72	1	2	Hypodermis
arp-11	ARP-11	Intestine	91	104	78	1.14465	2	Intestine
arp-11	ARP-11	Muscle	70	73	67	0.880503	2	Muscle
arp-11	ARP-11	Pan-neuron	43.5	51	36	0.54717	2	Pan-neuron
arrd-13	ARRD-13	Hypodermis	0.5	0	1	1	1
arrd-13	ARRD-13	Muscle	3	4	2	6	2	Muscle			Muscle
arrd-14	ARRD-14	Intestine	0.5	1	0		1		Intestine
arrd-18	ARRD-18	Muscle	7	7	7	7	2	Muscle			Muscle
arrd-18	ARRD-18	Pan-neuron	1	1	1	1	2
arrd-25	ARRD-25	Hypodermis	696	616	776	2.34739	2	Hypodermis			Hypodermis
arrd-25	ARRD-25	Intestine	296.5	330	263	1	2	Intestine
arrd-25	ARRD-25	Muscle	296	292	300	0.998314	2	Muscle
arrd-25	ARRD-25	Pan-neuron	251.5	268	235	0.848229	2	Pan-neuron
arrd-7	ARRD-7	Intestine	12	11	13		2	Intestine	Intestine	Intestine	Intestine
art-1	ART-1	Hypodermis	1	0	2	0.666667	1
art-1	ART-1	Intestine	10	18	2	6.66667	2	Intestine			Intestine
art-1	ART-1	WT	1.5	2	1	1	2
art-1	ART-1	Muscle	1.5	2	1	1	2
arx-1	ARX-1	Hypodermis	5.5	6	5	1	2	Hypodermis
arx-1	ARX-1	Intestine	24	31	17	4.36364	2	Intestine			Intestine
arx-1	ARX-1	WT	0.5	0	1	0.0909091	1
arx-1	ARX-1	Muscle	3	2	4	0.545455	2	Muscle
arx-1	ARX-1	Pan-neuron	3	6	0	0.545455	1
arx-2	ARX-2	Hypodermis	47.5	39	56	1	2	Hypodermis
arx-2	ARX-2	Intestine	107.5	118	97	2.26316	2	Intestine			Intestine
arx-2	ARX-2	WT	0.5	1	0	0.0105263	1
arx-2	ARX-2	Muscle	38.5	49	28	0.810526	2	Muscle
arx-2	ARX-2	Pan-neuron	24	39	9	0.505263	2	Pan-neuron
arx-3	ARX-3	Hypodermis	13	19	7	0.866667	2	Hypodermis
arx-3	ARX-3	Intestine	15	12	18	1	2	Intestine
arx-3	ARX-3	Muscle	23.5	26	21	1.56667	2	Muscle
arx-3	ARX-3	Pan-neuron	1	1	1	0.0666667	2
arx-4	ARX-4	Hypodermis	2	1	3	0.363636	2
arx-4	ARX-4	Intestine	12.5	19	6	2.27273	2	Intestine			Intestine
arx-4	ARX-4	Muscle	5.5	6	5	1	2	Muscle
arx-4	ARX-4	Pan-neuron	1	2	0	0.181818	1
arx-6	ARX-6	Hypodermis	4	6	2	0.8	2	Hypodermis
arx-6	ARX-6	Intestine	7	8	6	1.4	2	Intestine
arx-6	ARX-6	Muscle	5	5	5	1	2	Muscle
arx-6	ARX-6	Pan-neuron	0.5	0	1	0.1	1
arx-7	ARX-7	Hypodermis	12.5	15	10	1.08696	2	Hypodermis
arx-7	ARX-7	Intestine	11.5	16	7	1	2	Intestine
arx-7	ARX-7	Muscle	11	14	8	0.956522	2	Muscle
arx-7	ARX-7	Pan-neuron	6	7	5	0.521739	2	Pan-neuron
asb-1	ASB-1	Hypodermis	8	9	7	0.842105	2	Hypodermis
asb-1	ASB-1	Intestine	22.5	30	15	2.36842	2	Intestine			Intestine
asb-1	ASB-1	WT	2.5	4	1	0.263158	2
asb-1	ASB-1	Muscle	9.5	11	8	1	2	Muscle
asb-1	ASB-1	Pan-neuron	5.5	5	6	0.578947	2	Pan-neuron
asb-2	ASB-2	Hypodermis	40.5	27	54	1	2	Hypodermis
asb-2	ASB-2	Intestine	63.5	82	45	1.5679	2	Intestine
asb-2	ASB-2	WT	17	21	13	0.419753	2	WT
asb-2	ASB-2	Muscle	35	37	33	0.864198	2	Muscle
asb-2	ASB-2	Pan-neuron	26	37	15	0.641975	2	Pan-neuron
ascc-1	ASCC-1	Hypodermis	21	24	18	1	2	Hypodermis
ascc-1	ASCC-1	Intestine	21	18	24	1	2	Intestine
ascc-1	ASCC-1	Muscle	13	10	16	0.619048	2	Muscle
ascc-1	ASCC-1	Pan-neuron	3	5	1	0.142857	2
asd-1	ASD-1	Intestine	0.5	1	0	0.037037	1
asd-1	ASD-1	Muscle	13.5	18	9	1	2	Muscle
asd-1	ASD-1	Pan-neuron	21	28	14	1.55556	2	Pan-neuron
asd-2	ASD-2	Hypodermis	21	22	20	1	2	Hypodermis
asd-2	ASD-2	Muscle	26.5	24	29	1.2619	2	Muscle
asg-1	ASG-1	Hypodermis	0.5	0	1	0.25	1
asg-1	ASG-1	Intestine	3.5	4	3	1.75	2	Intestine
asg-1	ASG-1	Muscle	2	3	1	1	2
asg-1	ASG-1	Pan-neuron	1	1	1	0.5	2
asg-2	ASG-2	Hypodermis	1	0	2	0.25	1
asg-2	ASG-2	Intestine	7.5	11	4	1.875	2	Intestine
asg-2	ASG-2	WT	1	1	1	0.25	2
asg-2	ASG-2	Muscle	4	2	6	1	2	Muscle
asg-2	ASG-2	Pan-neuron	1	1	1	0.25	2
ash-2	ASH-2	Hypodermis	1.5	0	3	0.75	1
ash-2	ASH-2	Intestine	1	1	1	0.5	2
ash-2	ASH-2	Muscle	2	1	3	1	2
ash-2	ASH-2	Pan-neuron	6	10	2	3	2	Pan-neuron			Pan-neuron
asna-1	ASNA-1	Hypodermis	13	11	15	1	2	Hypodermis
asna-1	ASNA-1	Intestine	24.5	23	26	1.88462	2	Intestine
asna-1	ASNA-1	Muscle	7	8	6	0.538462	2	Muscle
asna-1	ASNA-1	Pan-neuron	4	8	0	0.307692	1
asns-2	ASNS-2	Hypodermis	17.5	24	11	0.448718	2	Hypodermis
asns-2	ASNS-2	Intestine	39	42	36	1	2	Intestine
asns-2	ASNS-2	Muscle	100	86	114	2.5641	2	Muscle			Muscle
asns-2	ASNS-2	Pan-neuron	0.5	0	1	0.0128205	1
asp-1	ASP-1	Hypodermis	42.5	42	43	0.913978	2	Hypodermis
asp-1	ASP-1	Intestine	71.5	116	27	1.53763	2	Intestine
asp-1	ASP-1	WT	46.5	48	45	1	2	WT
asp-1	ASP-1	Muscle	27.5	15	40	0.591398	2	Muscle
asp-1	ASP-1	Pan-neuron	19.5	38	1	0.419355	2
asp-13	ASP-13	Hypodermis	5	3	7	0.588235	2	Hypodermis
asp-13	ASP-13	Intestine	8.5	14	3	1	2	Intestine
asp-13	ASP-13	WT	13	16	10	1.52941	2	WT
asp-13	ASP-13	Muscle	2.5	2	3	0.294118	2	Muscle
asp-13	ASP-13	Pan-neuron	2	4	0	0.235294	1
asp-15	ASP-15	Hypodermis	0.5	1	0		1		Hypodermis
asp-2	ASP-2	Hypodermis	10.5	9	12	1.23529	2	Hypodermis
asp-2	ASP-2	Intestine	4.5	8	1	0.529412	2
asp-2	ASP-2	WT	8.5	11	6	1	2	WT
asp-2	ASP-2	Muscle	2.5	1	4	0.294118	2
asp-2	ASP-2	Pan-neuron	3.5	6	1	0.411765	2
asp-3	ASP-3	Hypodermis	5	2	8	1	2	Hypodermis
asp-3	ASP-3	Intestine	8.5	12	5	1.7	2	Intestine
asp-3	ASP-3	WT	3.5	5	2	0.7	2	WT
asp-3	ASP-3	Muscle	3	2	4	0.6	2	Muscle
asp-3	ASP-3	Pan-neuron	2	4	0	0.4	1
asp-4	ASP-4	Hypodermis	3.5	4	3	0.777778	2	Hypodermis
asp-4	ASP-4	Intestine	4.5	9	0	1	1
asp-4	ASP-4	WT	9	15	3	2	2	WT			WT
asp-4	ASP-4	Muscle	1.5	2	1	0.333333	2
asp-4	ASP-4	Pan-neuron	1.5	3	0	0.333333	1
asp-5	ASP-5	Hypodermis	2	2	2	0.666667	2	Hypodermis
asp-5	ASP-5	Intestine	2.5	5	0	0.833333	1
asp-5	ASP-5	WT	6	8	4	2	2	WT			WT
asp-5	ASP-5	Muscle	0.5	0	1	0.166667	1
asp-5	ASP-5	Pan-neuron	3	6	0	1	1
asp-6	ASP-6	Hypodermis	5	2	8	0.588235	2	Hypodermis
asp-6	ASP-6	Intestine	11.5	19	4	1.35294	2	Intestine
asp-6	ASP-6	WT	8.5	11	6	1	2	WT
asp-6	ASP-6	Muscle	4.5	2	7	0.529412	2	Muscle
asp-6	ASP-6	Pan-neuron	5	10	0	0.588235	1
asps-1	ASPS-1	Hypodermis	74.5	71	78	1	2	Hypodermis
asps-1	ASPS-1	Intestine	59.5	69	50	0.798658	2	Intestine
asps-1	ASPS-1	Muscle	84.5	97	72	1.13423	2	Muscle
asps-1	ASPS-1	Pan-neuron	18.5	21	16	0.248322	2	Pan-neuron
ast-1	AST-1	Pan-neuron	22.5	36	9		2	Pan-neuron	Pan-neuron	Pan-neuron	Pan-neuron
atad-3	ATAD-3	Hypodermis	162.5	179	146	0.735294	2	Hypodermis
atad-3	ATAD-3	Intestine	239.5	269	210	1.08371	2	Intestine
atad-3	ATAD-3	Muscle	221	213	229	1	2	Muscle
atad-3	ATAD-3	Pan-neuron	73	88	58	0.330317	2	Pan-neuron
ate-1	ATE-1	Intestine	1.5	1	2		2		Intestine
atf-7	ATF-7	Hypodermis	41.5	70	13	0.588652	2	Hypodermis
atf-7	ATF-7	Intestine	70.5	69	72	1	2	Intestine
atf-7	ATF-7	Muscle	3	3	3	0.0425532	2	Muscle
atf-7	ATF-7	Pan-neuron	77	94	60	1.0922	2	Pan-neuron
atfs-1	ATFS-1	Hypodermis	21	34	8	8.4	2	Hypodermis			Hypodermis
atfs-1	ATFS-1	Intestine	2.5	2	3	1	2	Intestine
atfs-1	ATFS-1	Pan-neuron	2.5	4	1	1	2
atg-16.2	ATG-16.2	Hypodermis	0.5	0	1		1		Hypodermis
atg-18	ATG-18	Hypodermis	43.5	23	64	1.0875	2	Hypodermis
atg-18	ATG-18	Intestine	15.5	4	27	0.3875	2	Intestine
atg-18	ATG-18	Muscle	40	35	45	1	2	Muscle
atg-18	ATG-18	Pan-neuron	0.5	1	0	0.0125	1
atg-2	ATG-2	Hypodermis	210	216	204	1.43345	2	Hypodermis
atg-2	ATG-2	Intestine	146.5	161	132	1	2	Intestine
atg-2	ATG-2	Muscle	65	69	61	0.443686	2	Muscle
atg-2	ATG-2	Pan-neuron	15.5	26	5	0.105802	2	Pan-neuron
atg-3	ATG-3	Hypodermis	25.5	33	18	1.30769	2	Hypodermis
atg-3	ATG-3	Intestine	8.5	12	5	0.435897	2	Intestine
atg-3	ATG-3	Muscle	19.5	20	19	1	2	Muscle
atg-3	ATG-3	Pan-neuron	10	18	2	0.512821	2	Pan-neuron
atg-4.1	ATG-4.1	Hypodermis	91.5	75	108	1	2	Hypodermis
atg-4.1	ATG-4.1	Intestine	140	137	143	1.53005	2	Intestine
atg-4.1	ATG-4.1	Muscle	65	65	65	0.710383	2	Muscle
atg-4.1	ATG-4.1	Pan-neuron	39	49	29	0.42623	2	Pan-neuron
atg-4.2	ATG-4.2	Hypodermis	2.5	3	2	1	2	Hypodermis
atg-4.2	ATG-4.2	Intestine	1	1	1	0.4	2
atg-4.2	ATG-4.2	Muscle	5	5	5	2	2	Muscle			Muscle
atg-4.2	ATG-4.2	Pan-neuron	0.5	1	0	0.2	1
atg-5	ATG-5	Hypodermis	33	31	35	1	2	Hypodermis
atg-5	ATG-5	Intestine	34.5	35	34	1.04545	2	Intestine
atg-5	ATG-5	Muscle	10	9	11	0.30303	2	Muscle
atg-5	ATG-5	Pan-neuron	9	15	3	0.272727	2	Pan-neuron
atg-9	ATG-9	Hypodermis	0.5	1	0		1		Hypodermis
atgl-1	ATGL-1	Hypodermis	1.5	0	3		1		Hypodermis
atgp-1	ATGP-1	Hypodermis	83.5	84	83	0.501502	2	Hypodermis
atgp-1	ATGP-1	Intestine	6.5	8	5	0.039039	2	Intestine
atgp-1	ATGP-1	Muscle	270.5	234	307	1.62462	2	Muscle
atgp-1	ATGP-1	Pan-neuron	166.5	182	151	1	2	Pan-neuron
atgp-2	ATGP-2	Hypodermis	95	108	82	1	2	Hypodermis
atgp-2	ATGP-2	Intestine	6.5	7	6	0.0684211	2	Intestine
atgp-2	ATGP-2	Muscle	113.5	108	119	1.19474	2	Muscle
atgp-2	ATGP-2	Pan-neuron	68	73	63	0.715789	2	Pan-neuron
ath-1	ATH-1	Hypodermis	1	0	2	0.666667	1
ath-1	ATH-1	Intestine	5	5	5	3.33333	2	Intestine			Intestine
ath-1	ATH-1	Muscle	1.5	1	2	1	2
ath-1	ATH-1	Pan-neuron	1.5	3	0	1	1
athp-1	ATHP-1	Hypodermis	3.5	3	4	0.583333	2	Hypodermis
athp-1	ATHP-1	Intestine	7.5	6	9	1.25	2	Intestine
athp-1	ATHP-1	WT	0.5	0	1	0.0833333	1
athp-1	ATHP-1	Muscle	1	1	1	0.166667	2
athp-1	ATHP-1	Pan-neuron	6	11	1	1	2
athp-2	ATHP-2	Hypodermis	5.5	5	6	1.375	2	Hypodermis
athp-2	ATHP-2	Intestine	4	4	4	1	2	Intestine
athp-2	ATHP-2	WT	3.5	1	6	0.875	2
athp-2	ATHP-2	Muscle	0.5	0	1	0.125	1
athp-2	ATHP-2	Pan-neuron	2	1	3	0.5	2
athp-3	ATHP-3	Hypodermis	0.5	1	0	1	1
athp-3	ATHP-3	Muscle	0.5	1	0	1	1
atic-1	ATIC-1	Hypodermis	1	2	0	0.125	1
atic-1	ATIC-1	Intestine	138	149	127	17.25	2	Intestine			Intestine
atic-1	ATIC-1	Pan-neuron	8	9	7	1	2	Pan-neuron
atln-1	ATLN-1	Hypodermis	46.5	44	49	1.02198	2	Hypodermis
atln-1	ATLN-1	Intestine	45.5	56	35	1	2	Intestine
atln-1	ATLN-1	WT	0.5	0	1	0.010989	1
atln-1	ATLN-1	Muscle	15.5	10	21	0.340659	2	Muscle
atln-1	ATLN-1	Pan-neuron	24	40	8	0.527473	2	Pan-neuron
atm-1	ATM-1	Hypodermis	1	2	0	1	1
atm-1	ATM-1	Muscle	1	2	0	1	1
atn-1	ATN-1	Hypodermis	4.5	8	1	1	2
atn-1	ATN-1	Intestine	0.5	0	1	0.111111	1
atn-1	ATN-1	WT	0.5	1	0	0.111111	1
atn-1	ATN-1	Muscle	29	28	30	6.44444	2	Muscle			Muscle
atn-1	ATN-1	Pan-neuron	0.5	1	0	0.111111	1
atp-1	ATP-1	Hypodermis	280.5	261	300	0.994681	2	Hypodermis
atp-1	ATP-1	Intestine	451.5	483	420	1.60106	2	Intestine
atp-1	ATP-1	WT	142	149	135	0.503546	2	WT
atp-1	ATP-1	Muscle	282	279	285	1	2	Muscle
atp-1	ATP-1	Pan-neuron	148.5	179	118	0.526596	2	Pan-neuron
atp-2	ATP-2	Hypodermis	383	354	412	0.964736	2	Hypodermis
atp-2	ATP-2	Intestine	482	494	470	1.21411	2	Intestine
atp-2	ATP-2	WT	230	205	255	0.579345	2	WT
atp-2	ATP-2	Muscle	397	383	411	1	2	Muscle
atp-2	ATP-2	Pan-neuron	241.5	315	168	0.608312	2	Pan-neuron
atp-3	ATP-3	Hypodermis	25	29	21	0.78125	2	Hypodermis
atp-3	ATP-3	Intestine	32	30	34	1	2	Intestine
atp-3	ATP-3	WT	2	3	1	0.0625	2
atp-3	ATP-3	Muscle	47.5	50	45	1.48438	2	Muscle
atp-3	ATP-3	Pan-neuron	11.5	17	6	0.359375	2	Pan-neuron
atp-4	ATP-4	Hypodermis	17	31	3	2.61538	2	Hypodermis			Hypodermis
atp-4	ATP-4	Intestine	6.5	5	8	1	2	Intestine
atp-4	ATP-4	Muscle	5	3	7	0.769231	2	Muscle
atp-5	ATP-5	Hypodermis	20	24	16	0.888889	2	Hypodermis
atp-5	ATP-5	Intestine	26.5	27	26	1.17778	2	Intestine
atp-5	ATP-5	WT	2.5	3	2	0.111111	2	WT
atp-5	ATP-5	Muscle	22.5	18	27	1	2	Muscle
atp-5	ATP-5	Pan-neuron	7.5	11	4	0.333333	2	Pan-neuron
attf-2	ATTF-2	Hypodermis	26	39	13	2.08	2	Hypodermis			Hypodermis
attf-2	ATTF-2	Intestine	3	0	6	0.24	1
attf-2	ATTF-2	Pan-neuron	12.5	13	12	1	2	Pan-neuron
attf-4	ATTF-4	Hypodermis	8	11	5	0.888889	2	Hypodermis
attf-4	ATTF-4	Intestine	11.5	8	15	1.27778	2	Intestine
attf-4	ATTF-4	Muscle	2.5	2	3	0.277778	2	Muscle
attf-4	ATTF-4	Pan-neuron	9	13	5	1	2	Pan-neuron
attf-6	ATTF-6	Hypodermis	4	6	2	1	2	Hypodermis
attf-6	ATTF-6	Intestine	0.5	1	0	0.125	1
attf-6	ATTF-6	Muscle	0.5	1	0	0.125	1
attf-6	ATTF-6	Pan-neuron	5.5	4	7	1.375	2	Pan-neuron
atx-2	ATX-2	Hypodermis	315	456	174	1.18644	2	Hypodermis
atx-2	ATX-2	Intestine	265.5	369	162	1	2	Intestine
atx-2	ATX-2	Muscle	115	122	108	0.433145	2	Muscle
atx-2	ATX-2	Pan-neuron	134	171	97	0.504708	2	Pan-neuron
atx-3	ATX-3	Hypodermis	38	34	42	1.43396	2	Hypodermis
atx-3	ATX-3	Intestine	15.5	18	13	0.584906	2	Intestine
atx-3	ATX-3	Muscle	26.5	30	23	1	2	Muscle
atx-3	ATX-3	Pan-neuron	5.5	11	0	0.207547	1
atz-1	ATZ-1	Hypodermis	0.5	1	0	1	1
atz-1	ATZ-1	Intestine	0.5	0	1	1	1
atz-1	ATZ-1	Muscle	0.5	0	1	1	1
B0001.2	B0001.2	Hypodermis	0.5	1	0	1	1
B0001.2	B0001.2	Intestine	0.5	1	0	1	1
B0001.2	B0001.2	Muscle	7	6	8	14	2	Muscle			Muscle
B0001.3	B0001.3	Hypodermis	6	7	5	0.461538	2	Hypodermis
B0001.3	B0001.3	Intestine	13	8	18	1	2	Intestine
B0001.3	B0001.3	Muscle	17.5	17	18	1.34615	2	Muscle
B0001.3	B0001.3	Pan-neuron	1.5	2	1	0.115385	2
B0001.4	B0001.4	Hypodermis	8.5	7	10	0.586207	2	Hypodermis
B0001.4	B0001.4	Intestine	11	15	7	0.758621	2	Intestine
B0001.4	B0001.4	Muscle	34.5	39	30	2.37931	2	Muscle			Muscle
B0001.4	B0001.4	Pan-neuron	14.5	18	11	1	2	Pan-neuron
B0001.8	B0001.8	Hypodermis	3	6	0	1.5	1
B0001.8	B0001.8	Muscle	2	1	3	1	2
B0019.2	B0019.2	Intestine	0.5	1	0	1	1
B0019.2	B0019.2	Pan-neuron	3.5	5	2	7	2	Pan-neuron			Pan-neuron
B0024.11	B0024.11	Intestine	2.5	2	3	5	2	Intestine			Intestine
B0024.11	B0024.11	WT	0.5	1	0	1	1
B0035.15	B0035.15	Hypodermis	6	6	6	0.705882	2	Hypodermis
B0035.15	B0035.15	Intestine	9.5	7	12	1.11765	2	Intestine
B0035.15	B0035.15	Muscle	8.5	11	6	1	2	Muscle
B0035.15	B0035.15	Pan-neuron	5	10	0	0.588235	1
B0035.3	B0035.3	Intestine	1.5	1	2	3	2
B0035.3	B0035.3	Muscle	0.5	1	0	1	1
B0035.3	B0035.3	Pan-neuron	0.5	1	0	1	1
B0041.8	B0041.8	Hypodermis	12	17	7	1	2	Hypodermis
B0041.8	B0041.8	Intestine	13	16	10	1.08333	2	Intestine
B0041.8	B0041.8	Muscle	8	10	6	0.666667	2	Muscle
B0041.8	B0041.8	Pan-neuron	8	9	7	0.666667	2	Pan-neuron
B0198.3	B0198.3	WT	2	2	2	2	2	WT			WT
B0198.3	B0198.3	Pan-neuron	1	0	2	1	1
B0205.1	B0205.1	Hypodermis	0.5	0	1		1		Hypodermis
B0205.13	B0205.13	Hypodermis	6	6	6	1	2	Hypodermis
B0205.13	B0205.13	Intestine	12.5	12	13	2.08333	2	Intestine			Intestine
B0205.13	B0205.13	WT	4	3	5	0.666667	2	WT
B0205.13	B0205.13	Muscle	6	5	7	1	2	Muscle
B0205.13	B0205.13	Pan-neuron	2	2	2	0.333333	2	Pan-neuron
B0207.6	B0207.6	Hypodermis	12	14	10	1.14286	2	Hypodermis
B0207.6	B0207.6	Intestine	5.5	6	5	0.52381	2	Intestine
B0207.6	B0207.6	Muscle	10.5	11	10	1	2	Muscle
B0207.6	B0207.6	Pan-neuron	8	10	6	0.761905	2	Pan-neuron
B0228.7	B0228.7	Hypodermis	15	10	20	1	2	Hypodermis
B0228.7	B0228.7	Intestine	73	118	28	4.86667	2	Intestine			Intestine
B0228.7	B0228.7	Muscle	3.5	4	3	0.233333	2	Muscle
B0228.7	B0228.7	Pan-neuron	12	16	8	0.8	2	Pan-neuron
B0238.11	B0238.11	Hypodermis	37.5	51	24	1.31579	2	Hypodermis
B0238.11	B0238.11	Intestine	14.5	19	10	0.508772	2	Intestine
B0238.11	B0238.11	Muscle	20	19	21	0.701754	2	Muscle
B0238.11	B0238.11	Pan-neuron	28.5	53	4	1	2	Pan-neuron
B0244.17	B0244.17	Hypodermis	0.5	0	1	0.5	1
B0244.17	B0244.17	Intestine	3	2	4	3	2	Intestine			Intestine
B0244.17	B0244.17	Muscle	0.5	1	0	0.5	1
B0244.17	B0244.17	Pan-neuron	1	2	0	1	1
B0250.5	B0250.5	Hypodermis	18.5	15	22	1	2	Hypodermis
B0250.5	B0250.5	Intestine	51.5	61	42	2.78378	2	Intestine			Intestine
B0250.5	B0250.5	WT	7.5	11	4	0.405405	2	WT
B0250.5	B0250.5	Muscle	17.5	23	12	0.945946	2	Muscle
B0250.5	B0250.5	Pan-neuron	10.5	12	9	0.567568	2	Pan-neuron
B0252.1	B0252.1	Hypodermis	1	1	1	2	2
B0252.1	B0252.1	Intestine	0.5	1	0	1	1
B0252.1	B0252.1	Pan-neuron	0.5	1	0	1	1
B0261.1	B0261.1	Hypodermis	9.5	13	6	1	2	Hypodermis
B0261.1	B0261.1	Muscle	2.5	4	1	0.263158	2
B0261.1	B0261.1	Pan-neuron	11.5	13	10	1.21053	2	Pan-neuron
B0261.7	B0261.7	Intestine	3	2	4	1.5	2	Intestine
B0261.7	B0261.7	Muscle	2	2	2	1	2	Muscle
B0272.3	B0272.3	Hypodermis	20.5	14	27	1	2	Hypodermis
B0272.3	B0272.3	Intestine	46	55	37	2.2439	2	Intestine			Intestine
B0272.3	B0272.3	WT	3.5	5	2	0.170732	2	WT
B0272.3	B0272.3	Muscle	12.5	15	10	0.609756	2	Muscle
B0272.3	B0272.3	Pan-neuron	3.5	7	0	0.170732	1
B0272.4	B0272.4	Hypodermis	0.5	0	1	1	1
B0272.4	B0272.4	Intestine	1	2	0	2	1
B0273.1	B0273.1	Intestine	0.5	1	0	1	1
B0273.1	B0273.1	Muscle	4	5	3	8	2	Muscle			Muscle
B0280.9	B0280.9	Hypodermis	15	19	11	1	2	Hypodermis
B0280.9	B0280.9	Intestine	70.5	26	115	4.7	2	Intestine			Intestine
B0280.9	B0280.9	Muscle	12.5	15	10	0.833333	2	Muscle
B0281.3	B0281.3	Intestine	27	29	25		2	Intestine	Intestine	Intestine	Intestine
B0285.3	B0285.3	Muscle	2.5	3	2	2.5	2	Muscle			Muscle
B0285.3	B0285.3	Pan-neuron	1	2	0	1	1
B0303.11	B0303.11	Hypodermis	18	12	24	36	2	Hypodermis			Hypodermis
B0303.11	B0303.11	Pan-neuron	0.5	1	0	1	1
B0303.3	B0303.3	Hypodermis	20.5	20	21	0.931818	2	Hypodermis
B0303.3	B0303.3	Intestine	53.5	56	51	2.43182	2	Intestine			Intestine
B0303.3	B0303.3	WT	5	7	3	0.227273	2	WT
B0303.3	B0303.3	Muscle	22	24	20	1	2	Muscle
B0303.3	B0303.3	Pan-neuron	4.5	2	7	0.204545	2	Pan-neuron
B0303.7	B0303.7	Hypodermis	71.5	62	81	1.19167	2	Hypodermis
B0303.7	B0303.7	Intestine	59.5	67	52	0.991667	2	Intestine
B0303.7	B0303.7	Muscle	60	63	57	1	2	Muscle
B0303.7	B0303.7	Pan-neuron	52.5	61	44	0.875	2	Pan-neuron
B0310.1	B0310.1	Muscle	1.5	3	0		1		Muscle
B0310.2	B0310.2	Hypodermis	10.5	14	7		2	Hypodermis	Hypodermis	Hypodermis	Hypodermis
B0334.3	B0334.3	Hypodermis	42	22	62	1	2	Hypodermis
B0334.3	B0334.3	Intestine	73.5	87	60	1.75	2	Intestine
B0334.3	B0334.3	WT	3.5	6	1	0.0833333	2
B0334.3	B0334.3	Muscle	4.5	5	4	0.107143	2	Muscle
B0334.3	B0334.3	Pan-neuron	3.5	6	1	0.0833333	2
B0353.1	B0353.1	Hypodermis	12	13	11	2.66667	2	Hypodermis			Hypodermis
B0353.1	B0353.1	Intestine	4.5	3	6	1	2	Intestine
B0353.1	B0353.1	WT	0.5	1	0	0.111111	1
B0361.2	B0361.2	Hypodermis	13	17	9	1	2	Hypodermis
B0361.2	B0361.2	Intestine	11.5	15	8	0.884615	2	Intestine
B0361.2	B0361.2	Muscle	24	26	22	1.84615	2	Muscle
B0361.2	B0361.2	Pan-neuron	6	10	2	0.461538	2	Pan-neuron
B0361.3	B0361.3	Hypodermis	66	88	44	2.31579	2	Hypodermis			Hypodermis
B0361.3	B0361.3	Intestine	28.5	26	31	1	2	Intestine
B0361.3	B0361.3	Muscle	17.5	21	14	0.614035	2	Muscle
B0361.3	B0361.3	Pan-neuron	8.5	9	8	0.298246	2	Pan-neuron
B0361.4	B0361.4	Pan-neuron	5	9	1		2		Pan-neuron
B0361.6	B0361.6	Hypodermis	2.5	0	5	1	1
B0361.6	B0361.6	Intestine	3.5	6	1	1.4	2
B0361.6	B0361.6	Muscle	2	3	1	0.8	2
B0379.1	B0379.1	Hypodermis	0.5	0	1	1	1
B0379.1	B0379.1	Muscle	15.5	14	17	31	2	Muscle			Muscle
B0393.4	B0393.4	Hypodermis	0.5	1	0		1		Hypodermis
B0395.3	B0395.3	Hypodermis	3.5	2	5	1	2	Hypodermis
B0395.3	B0395.3	Intestine	7	7	7	2	2	Intestine			Intestine
B0395.3	B0395.3	WT	0.5	1	0	0.142857	1
B0416.5	B0416.5	Hypodermis	7	2	12	0.7	2	Hypodermis
B0416.5	B0416.5	Intestine	29	32	26	2.9	2	Intestine			Intestine
B0416.5	B0416.5	WT	0.5	0	1	0.05	1
B0416.5	B0416.5	Muscle	10	13	7	1	2	Muscle
B0416.5	B0416.5	Pan-neuron	7	12	2	0.7	2	Pan-neuron
B0432.10	B0432.10	Hypodermis	0.5	1	0	1	1
B0432.10	B0432.10	Intestine	0.5	0	1	1	1
B0432.10	B0432.10	Muscle	0.5	1	0	1	1
B0432.10	B0432.10	Pan-neuron	1	2	0	2	1
B0432.7	B0432.7	Hypodermis	11.5	9	14	4.6	2	Hypodermis			Hypodermis
B0432.7	B0432.7	Intestine	2.5	2	3	1	2	Intestine
B0432.7	B0432.7	Muscle	0.5	0	1	0.2	1
B0432.7	B0432.7	Pan-neuron	1.5	3	0	0.6	1
B0454.5	B0454.5	Hypodermis	4	5	3		2	Hypodermis	Hypodermis	Hypodermis	Hypodermis
B0454.6	B0454.6	Intestine	0.5	1	0		1		Intestine
B0457.6	B0457.6	Hypodermis	2.5	4	1		2		Hypodermis
B0464.6	B0464.6	Hypodermis	1.5	2	1	0.75	2
B0464.6	B0464.6	Intestine	2	2	2	1	2	Intestine
B0464.6	B0464.6	Pan-neuron	3.5	2	5	1.75	2	Pan-neuron
B0464.9	B0464.9	Hypodermis	1	1	1	0.666667	2
B0464.9	B0464.9	Intestine	1.5	2	1	1	2
B0464.9	B0464.9	Muscle	2	1	3	1.33333	2
B0464.9	B0464.9	Pan-neuron	0.5	1	0	0.333333	1
B0491.5	B0491.5	Hypodermis	0.5	0	1	0.166667	1
B0491.5	B0491.5	Intestine	11.5	14	9	3.83333	2	Intestine			Intestine
B0491.5	B0491.5	WT	0.5	1	0	0.166667	1
B0491.5	B0491.5	Muscle	3	3	3	1	2	Muscle
B0491.6	B0491.6	Hypodermis	1.5	3	0	1	1
B0491.6	B0491.6	Pan-neuron	2.5	2	3	1.66667	2	Pan-neuron
B0495.7	B0495.7	Hypodermis	2	0	4	1	1
B0495.7	B0495.7	Intestine	8	16	0	4	1
B0495.7	B0495.7	WT	1.5	1	2	0.75	2
B0495.7	B0495.7	Muscle	0.5	1	0	0.25	1
B0495.7	B0495.7	Pan-neuron	1	2	0	0.5	1
B0495.8	B0495.8	Hypodermis	4.5	5	4	1	2	Hypodermis
B0495.8	B0495.8	Intestine	4.5	4	5	1	2	Intestine
B0495.8	B0495.8	Muscle	2.5	2	3	0.555556	2	Muscle
B0495.8	B0495.8	Pan-neuron	3	6	0	0.666667	1
B0507.2	B0507.2	Hypodermis	11.5	8	15	0.821429	2	Hypodermis
B0507.2	B0507.2	Intestine	40	38	42	2.85714	2	Intestine			Intestine
B0507.2	B0507.2	Muscle	8	8	8	0.571429	2	Muscle
B0507.2	B0507.2	Pan-neuron	14	15	13	1	2	Pan-neuron
B0507.3	B0507.3	Intestine	22	26	18		2	Intestine	Intestine	Intestine	Intestine
B0507.7	B0507.7	Intestine	2	4	0		1		Intestine
B0511.12	B0511.12	Hypodermis	6.5	10	3	1.625	2	Hypodermis
B0511.12	B0511.12	Intestine	4	7	1	1	2
B0511.12	B0511.12	Muscle	1	1	1	0.25	2
B0511.12	B0511.12	Pan-neuron	3.5	7	0	0.875	1
B0511.6	B0511.6	Hypodermis	1.5	2	1	0.75	2
B0511.6	B0511.6	Intestine	7	9	5	3.5	2	Intestine			Intestine
B0511.6	B0511.6	Muscle	2	1	3	1	2
B0511.7	B0511.7	Intestine	1.5	3	0		1		Intestine
B0563.6	B0563.6	Muscle	0.5	0	1		1		Muscle
B0564.2	B0564.2	Hypodermis	42	35	49	1.5	2	Hypodermis
B0564.2	B0564.2	Intestine	28	29	27	1	2	Intestine
B0564.2	B0564.2	Muscle	17.5	20	15	0.625	2	Muscle
B0564.2	B0564.2	Pan-neuron	13	18	8	0.464286	2	Pan-neuron
B0564.7	B0564.7	Intestine	1.5	1	2		2		Intestine
bag-1	BAG-1	Hypodermis	16	14	18	2.66667	2	Hypodermis			Hypodermis
bag-1	BAG-1	Intestine	5.5	4	7	0.916667	2	Intestine
bag-1	BAG-1	Muscle	4	5	3	0.666667	2	Muscle
bag-1	BAG-1	Pan-neuron	6	9	3	1	2	Pan-neuron
bar-1	BAR-1	Hypodermis	1	1	1		2		Hypodermis
bas-1	BAS-1	Intestine	3.5	6	1	7	2
bas-1	BAS-1	WT	0.5	1	0	1	1
bath-15	BATH-15	Intestine	1	1	1	2	2
bath-15	BATH-15	WT	0.5	1	0	1	1
bath-40	BATH-40	Intestine	0.5	0	1	1	1
bath-40	BATH-40	Muscle	14.5	13	16	29	2	Muscle			Muscle
bath-47	BATH-47	Intestine	19.5	21	18		2	Intestine	Intestine	Intestine	Intestine
bath-5	BATH-5	Hypodermis	0.5	1	0		1		Hypodermis
bath-7	BATH-7	Intestine	1	1	1	2	2
bath-7	BATH-7	Muscle	0.5	0	1	1	1
baz-2	BAZ-2	Hypodermis	35.5	55	16	1	2	Hypodermis
baz-2	BAZ-2	Intestine	26.5	31	22	0.746479	2	Intestine
baz-2	BAZ-2	Muscle	16	14	18	0.450704	2	Muscle
baz-2	BAZ-2	Pan-neuron	118	151	85	3.32394	2	Pan-neuron			Pan-neuron
bbs-5	BBS-5	Hypodermis	0.5	1	0	1	1
bbs-5	BBS-5	Intestine	0.5	1	0	1	1
bca-1	BCA-1	Hypodermis	7	6	8	1	2	Hypodermis
bca-1	BCA-1	Intestine	5	6	4	0.714286	2	Intestine
bca-1	BCA-1	WT	0.5	1	0	0.0714286	1
bca-1	BCA-1	Muscle	19.5	23	16	2.78571	2	Muscle			Muscle
bca-2	BCA-2	Hypodermis	1.5	0	3	3	1
bca-2	BCA-2	Muscle	0.5	1	0	1	1
bcas-2	BCAS-2	Hypodermis	35.5	49	22	1.47917	2	Hypodermis
bcas-2	BCAS-2	Intestine	23	28	18	0.958333	2	Intestine
bcas-2	BCAS-2	Muscle	24	26	22	1	2	Muscle
bcas-2	BCAS-2	Pan-neuron	18.5	33	4	0.770833	2	Pan-neuron
bcat-1	BCAT-1	Hypodermis	9.5	5	14	0.59375	2	Hypodermis
bcat-1	BCAT-1	Intestine	32	34	30	2	2	Intestine			Intestine
bcat-1	BCAT-1	WT	6	7	5	0.375	2	WT
bcat-1	BCAT-1	Muscle	16	13	19	1	2	Muscle
bcat-1	BCAT-1	Pan-neuron	6	10	2	0.375	2	Pan-neuron
bcc-1	BCC-1	Hypodermis	148.5	159	138		2	Hypodermis	Hypodermis	Hypodermis	Hypodermis
bckd-1A	BCKD-1A	Hypodermis	8	7	9	0.842105	2	Hypodermis
bckd-1A	BCKD-1A	Intestine	28.5	30	27	3	2	Intestine			Intestine
bckd-1A	BCKD-1A	WT	1	1	1	0.105263	2
bckd-1A	BCKD-1A	Muscle	9.5	12	7	1	2	Muscle
bckd-1A	BCKD-1A	Pan-neuron	9	8	10	0.947368	2	Pan-neuron
bckd-1b	BCKD-1B	Hypodermis	1	1	1	0.4	2
bckd-1b	BCKD-1B	Intestine	4.5	8	1	1.8	2
bckd-1b	BCKD-1B	WT	2.5	3	2	1	2	WT
bcl-7	BCL-7	Hypodermis	1.5	1	2	1	2
bcl-7	BCL-7	Intestine	1	2	0	0.666667	1
bcl-7	BCL-7	Muscle	1	2	0	0.666667	1
bcl-7	BCL-7	Pan-neuron	2	4	0	1.33333	1
bcmo-2	BCMO-2	Hypodermis	24	23	25	1	2	Hypodermis
bcmo-2	BCMO-2	Intestine	54.5	62	47	2.27083	2	Intestine			Intestine
bcmo-2	BCMO-2	Muscle	0.5	0	1	0.0208333	1
bcmo-2	BCMO-2	Pan-neuron	0.5	0	1	0.0208333	1
bec-1	BEC-1	Hypodermis	0.5	1	0	0.5	1
bec-1	BEC-1	Intestine	2.5	4	1	2.5	2
bec-1	BEC-1	Pan-neuron	1	2	0	1	1
bed-1	BED-1	Hypodermis	31	36	26	1.63158	2	Hypodermis
bed-1	BED-1	Intestine	0.5	1	0	0.0263158	1
bed-1	BED-1	Muscle	18	18	18	0.947368	2	Muscle
bed-1	BED-1	Pan-neuron	19	30	8	1	2	Pan-neuron
bed-2	BED-2	Hypodermis	4.5	7	2		2	Hypodermis	Hypodermis	Hypodermis	Hypodermis
ben-1	BEN-1	Pan-neuron	28	33	23		2	Pan-neuron	Pan-neuron	Pan-neuron	Pan-neuron
best-3	BEST-3	Hypodermis	10	20	0	20	1
best-3	BEST-3	Intestine	0.5	1	0	1	1
bet-1	BET-1	Hypodermis	154	166	142	1.51724	2	Hypodermis
bet-1	BET-1	Intestine	87.5	88	87	0.862069	2	Intestine
bet-1	BET-1	Muscle	46	41	51	0.453202	2	Muscle
bet-1	BET-1	Pan-neuron	101.5	130	73	1	2	Pan-neuron
bet-2	BET-2	Hypodermis	35	42	28	1	2	Hypodermis
bet-2	BET-2	Intestine	9.5	5	14	0.271429	2	Intestine
bet-2	BET-2	Muscle	14.5	12	17	0.414286	2	Muscle
bet-2	BET-2	Pan-neuron	68	85	51	1.94286	2	Pan-neuron
bicd-1	BICD-1	Hypodermis	18.5	25	12	1.27586	2	Hypodermis
bicd-1	BICD-1	Intestine	4	3	5	0.275862	2	Intestine
bicd-1	BICD-1	Muscle	14.5	13	16	1	2	Muscle
bigr-1	BIGR-1	Intestine	12	16	8	12	2	Intestine			Intestine
bigr-1	BIGR-1	Pan-neuron	1	2	0	1	1
bir-1	BIR-1	Hypodermis	3.5	5	2	1	2	Hypodermis
bir-1	BIR-1	Intestine	3.5	3	4	1	2	Intestine
bir-1	BIR-1	Muscle	1	1	1	0.285714	2
bir-1	BIR-1	Pan-neuron	1.5	2	1	0.428571	2
bli-3	BLI-3	Hypodermis	87.5	135	40		2	Hypodermis	Hypodermis	Hypodermis	Hypodermis
blmp-1	BLMP-1	Hypodermis	17.5	32	3		2	Hypodermis	Hypodermis	Hypodermis	Hypodermis
blos-1	BLOS-1	Hypodermis	3	2	4	1.2	2	Hypodermis
blos-1	BLOS-1	Intestine	2.5	2	3	1	2	Intestine
blos-2	BLOS-2	Hypodermis	8.5	14	3	1	2	Hypodermis
blos-2	BLOS-2	Intestine	6.5	3	10	0.764706	2	Intestine
blos-2	BLOS-2	Pan-neuron	8.5	11	6	1	2	Pan-neuron
blos-7	BLOS-7	Hypodermis	10	16	4	1	2	Hypodermis
blos-7	BLOS-7	Intestine	3	4	2	0.3	2	Intestine
blos-7	BLOS-7	Muscle	2.5	3	2	0.25	2	Muscle
blos-7	BLOS-7	Pan-neuron	15	21	9	1.5	2	Pan-neuron
bnc-1	BNC-1	Pan-neuron	3.5	5	2		2	Pan-neuron	Pan-neuron	Pan-neuron	Pan-neuron
bpl-1	BPL-1	Hypodermis	0.5	0	1	0.5	1
bpl-1	BPL-1	Intestine	1	1	1	1	2
bpl-1	BPL-1	Pan-neuron	28.5	48	9	28.5	2	Pan-neuron			Pan-neuron
bpnt-1	BPNT-1	Hypodermis	500.5	456	545	3.56228	2	Hypodermis			Hypodermis
bpnt-1	BPNT-1	Intestine	140.5	146	135	1	2	Intestine
bpnt-1	BPNT-1	Muscle	117.5	108	127	0.836299	2	Muscle
bpnt-1	BPNT-1	Pan-neuron	80	131	29	0.569395	2	Pan-neuron
bra-1	BRA-1	Intestine	1	0	2	0.666667	1
bra-1	BRA-1	Muscle	2	2	2	1.33333	2	Muscle
bra-1	BRA-1	Pan-neuron	1.5	2	1	1	2
bra-2	BRA-2	Hypodermis	4	3	5	1.14286	2	Hypodermis
bra-2	BRA-2	Intestine	3	4	2	0.857143	2	Intestine
bra-2	BRA-2	Muscle	3.5	4	3	1	2	Muscle
bra-2	BRA-2	Pan-neuron	1	1	1	0.285714	2
brap-2	BRAP-2	Hypodermis	71	59	83	1	2	Hypodermis
brap-2	BRAP-2	Intestine	88	97	79	1.23944	2	Intestine
brap-2	BRAP-2	Muscle	19	21	17	0.267606	2	Muscle
brap-2	BRAP-2	Pan-neuron	49.5	68	31	0.697183	2	Pan-neuron
bre-1	BRE-1	Hypodermis	12	8	16	1	2	Hypodermis
bre-1	BRE-1	Intestine	117.5	134	101	9.79167	2	Intestine			Intestine
bre-1	BRE-1	WT	0.5	1	0	0.0416667	1
bre-1	BRE-1	Muscle	3.5	5	2	0.291667	2	Muscle
bre-1	BRE-1	Pan-neuron	2	4	0	0.166667	1
brf-1	BRF-1	Hypodermis	6	8	4	2	2	Hypodermis			Hypodermis
brf-1	BRF-1	Intestine	0.5	0	1	0.166667	1
brf-1	BRF-1	Pan-neuron	3	6	0	1	1
brp-1	BRP-1	Hypodermis	7.5	11	4		2	Hypodermis	Hypodermis	Hypodermis	Hypodermis
btb-16	BTB-16	Intestine	6.5	9	4	3.25	2	Intestine			Intestine
btb-16	BTB-16	WT	2	1	3	1	2
btb-20	BTB-20	Hypodermis	0.5	1	0	1	1
btb-20	BTB-20	Muscle	1.5	3	0	3	1
btb-9	BTB-9	Intestine	3.5	4	3		2	Intestine	Intestine	Intestine	Intestine
btbd-10	BTBD-10	Hypodermis	1	1	1	1	2
btbd-10	BTBD-10	Intestine	2	4	0	2	1
btbd-10	BTBD-10	Pan-neuron	0.5	1	0	0.5	1
btf-1	BTF-1	Hypodermis	16	13	19	1	2	Hypodermis
btf-1	BTF-1	Intestine	10.5	10	11	0.65625	2	Intestine
btf-1	BTF-1	Muscle	30	28	32	1.875	2	Muscle
btf-1	BTF-1	Pan-neuron	1.5	3	0	0.09375	1
bub-1	BUB-1	Intestine	5.5	2	9		2	Intestine	Intestine	Intestine	Intestine
bub-3	BUB-3	Hypodermis	0.5	0	1	1	1
bub-3	BUB-3	Intestine	9.5	15	4	19	2	Intestine			Intestine
bud-31	BUD-31	Hypodermis	3.5	5	2	0.538462	2	Hypodermis
bud-31	BUD-31	Intestine	6.5	5	8	1	2	Intestine
bud-31	BUD-31	Muscle	8	10	6	1.23077	2	Muscle
byn-1	BYN-1	Hypodermis	63	97	29	1.5	2	Hypodermis
byn-1	BYN-1	Intestine	42	50	34	1	2	Intestine
byn-1	BYN-1	Muscle	37.5	36	39	0.892857	2	Muscle
byn-1	BYN-1	Pan-neuron	9.5	10	9	0.22619	2	Pan-neuron
C01A2.4	C01A2.4	Hypodermis	60.5	53	68	3.025	2	Hypodermis			Hypodermis
C01A2.4	C01A2.4	Intestine	19	25	13	0.95	2	Intestine
C01A2.4	C01A2.4	Muscle	20	24	16	1	2	Muscle
C01A2.4	C01A2.4	Pan-neuron	14	19	9	0.7	2	Pan-neuron
C01B10.11	C01B10.11	Hypodermis	4	5	3	4	2	Hypodermis			Hypodermis
C01B10.11	C01B10.11	Intestine	0.5	1	0	0.5	1
C01B10.11	C01B10.11	WT	1	2	0	1	1
C01B10.3	C01B10.3	Hypodermis	85.5	60	111	28.5	2	Hypodermis			Hypodermis
C01B10.3	C01B10.3	Intestine	3	5	1	1	2
C01B10.3	C01B10.3	WT	0.5	1	0	0.166667	1
C01B10.8	C01B10.8	Intestine	1.5	2	1		2		Intestine
C01B4.6	C01B4.6	Intestine	5	6	4		2	Intestine	Intestine	Intestine	Intestine
C01C10.2	C01C10.2	Hypodermis	96.5	70	123	27.5714	2	Hypodermis			Hypodermis
C01C10.2	C01C10.2	Intestine	3.5	4	3	1	2	Intestine
C01C4.3	C01C4.3	Muscle	1	1	1		2		Muscle
C01F1.3	C01F1.3	Hypodermis	78	69	87	78	2	Hypodermis			Hypodermis
C01F1.3	C01F1.3	Intestine	1	2	0	1	1
C01F1.3	C01F1.3	WT	1	2	0	1	1
C01F1.3	C01F1.3	Pan-neuron	0.5	0	1	0.5	1
C01F1.6	C01F1.6	Hypodermis	1.5	1	2	1	2
C01F1.6	C01F1.6	WT	0.5	0	1	0.333333	1
C01F1.6	C01F1.6	Muscle	1.5	2	1	1	2
C01F1.6	C01F1.6	Pan-neuron	4.5	3	6	3	2	Pan-neuron			Pan-neuron
C01G10.7	C01G10.7	Intestine	2.5	3	2		2	Intestine	Intestine	Intestine	Intestine
C01G10.9	C01G10.9	Intestine	10.5	13	8	21	2	Intestine			Intestine
C01G10.9	C01G10.9	Muscle	0.5	0	1	1	1
C01G12.9	C01G12.9	Intestine	0.5	1	0	1	1
C01G12.9	C01G12.9	Muscle	0.5	1	0	1	1
C01G5.4	C01G5.4	Hypodermis	0.5	0	1		1		Hypodermis
C01H6.4	C01H6.4	Hypodermis	2	1	3	1	2
C01H6.4	C01H6.4	Intestine	45.5	28	63	22.75	2	Intestine			Intestine
C01H6.4	C01H6.4	WT	2	1	3	1	2
C01H6.4	C01H6.4	Pan-neuron	1	0	2	0.5	1
C01H6.8	C01H6.8	Hypodermis	1.5	3	0		1		Hypodermis
C02B10.4	C02B10.4	Hypodermis	7.5	12	3	1.36364	2	Hypodermis
C02B10.4	C02B10.4	Intestine	2	2	2	0.363636	2	Intestine
C02B10.4	C02B10.4	Muscle	4	7	1	0.727273	2
C02B10.4	C02B10.4	Pan-neuron	5.5	7	4	1	2	Pan-neuron
C02B10.6	C02B10.6	Hypodermis	0.5	0	1		1		Hypodermis
C02C2.6	C02C2.6	Hypodermis	1	1	1	1	2
C02C2.6	C02C2.6	Intestine	1	2	0	1	1
C02C2.6	C02C2.6	Pan-neuron	0.5	1	0	0.5	1
C02D5.4	C02D5.4	Hypodermis	12.5	10	15	1	2	Hypodermis
C02D5.4	C02D5.4	Intestine	23.5	23	24	1.88	2	Intestine
C02D5.4	C02D5.4	Muscle	12	13	11	0.96	2	Muscle
C02D5.4	C02D5.4	Pan-neuron	6.5	8	5	0.52	2	Pan-neuron
C02F5.12	C02F5.12	Hypodermis	20	24	16	1.25	2	Hypodermis
C02F5.12	C02F5.12	Intestine	7	8	6	0.4375	2	Intestine
C02F5.12	C02F5.12	Muscle	13.5	12	15	0.84375	2	Muscle
C02F5.12	C02F5.12	Pan-neuron	16	25	7	1	2	Pan-neuron
C02F5.3	C02F5.3	Hypodermis	57.5	53	62	0.746753	2	Hypodermis
C02F5.3	C02F5.3	Intestine	77	75	79	1	2	Intestine
C02F5.3	C02F5.3	WT	0.5	1	0	0.00649351	1
C02F5.3	C02F5.3	Muscle	149	158	140	1.93506	2	Muscle
C02F5.3	C02F5.3	Pan-neuron	6	9	3	0.0779221	2	Pan-neuron
C02G6.2	C02G6.2	Hypodermis	6	6	6	1	2	Hypodermis
C02G6.2	C02G6.2	Intestine	8.5	6	11	1.41667	2	Intestine
C02G6.2	C02G6.2	WT	1.5	3	0	0.25	1
C02G6.2	C02G6.2	Muscle	2	1	3	0.333333	2
C02G6.2	C02G6.2	Pan-neuron	3	4	2	0.5	2	Pan-neuron
C03B1.14	C03B1.14	Hypodermis	1.5	1	2	1	2
C03B1.14	C03B1.14	Intestine	2	3	1	1.33333	2
C03B1.7	C03B1.7	Intestine	89.5	99	80	10.5294	2	Intestine			Intestine
C03B1.7	C03B1.7	Muscle	8.5	8	9	1	2	Muscle
C03B1.7	C03B1.7	Pan-neuron	4.5	6	3	0.529412	2	Pan-neuron
C03G5.14	C03G5.14	Intestine	0.5	0	1		1		Intestine
C03H5.3	C03H5.3	Hypodermis	0.5	1	0	1	1
C03H5.3	C03H5.3	Intestine	3.5	4	3	7	2	Intestine			Intestine
C04E6.7	C04E6.7	Hypodermis	0.5	0	1	1	1
C04E6.7	C04E6.7	Muscle	0.5	1	0	1	1
C04E6.7	C04E6.7	Pan-neuron	0.5	0	1	1	1
C04F12.1	C04F12.1	Hypodermis	18.5	14	23	1.15625	2	Hypodermis
C04F12.1	C04F12.1	Intestine	10.5	15	6	0.65625	2	Intestine
C04F12.1	C04F12.1	Muscle	16	22	10	1	2	Muscle
C04F5.8	C04F5.8	Hypodermis	15	19	11	1	2	Hypodermis
C04F5.8	C04F5.8	Intestine	3.5	3	4	0.233333	2	Intestine
C04F5.8	C04F5.8	Muscle	18.5	14	23	1.23333	2	Muscle
C04F5.8	C04F5.8	Pan-neuron	2.5	5	0	0.166667	1
C04G2.9	C04G2.9	Hypodermis	1	0	2	1	1
C04G2.9	C04G2.9	Intestine	1	2	0	1	1
C04G2.9	C04G2.9	WT	0.5	1	0	0.5	1
C04G6.4	C04G6.4	Hypodermis	109.5	114	105	1.53147	2	Hypodermis
C04G6.4	C04G6.4	Intestine	56	69	43	0.783217	2	Intestine
C04G6.4	C04G6.4	Muscle	71.5	65	78	1	2	Muscle
C04G6.4	C04G6.4	Pan-neuron	29	35	23	0.405594	2	Pan-neuron
C04H4.1	C04H4.1	Muscle	1	1	1	1	2
C04H4.1	C04H4.1	Pan-neuron	1.5	3	0	1.5	1
C04H5.1	C04H5.1	Hypodermis	3.5	6	1	0.7	2
C04H5.1	C04H5.1	Intestine	5	4	6	1	2	Intestine
C04H5.1	C04H5.1	Muscle	11.5	5	18	2.3	2	Muscle			Muscle
C05B5.4	C05B5.4	Hypodermis	2.5	3	2	1	2	Hypodermis
C05B5.4	C05B5.4	Intestine	2	2	2	0.8	2	Intestine
C05B5.4	C05B5.4	Muscle	3.5	2	5	1.4	2	Muscle
C05C10.3	C05C10.3	Hypodermis	9.5	3	16	0.387755	2	Hypodermis
C05C10.3	C05C10.3	Intestine	25	22	28	1.02041	2	Intestine
C05C10.3	C05C10.3	WT	4	4	4	0.163265	2	WT
C05C10.3	C05C10.3	Muscle	24.5	20	29	1	2	Muscle
C05C10.3	C05C10.3	Pan-neuron	7	10	4	0.285714	2	Pan-neuron
C05C8.1	C05C8.1	Hypodermis	0.5	0	1	1	1
C05C8.1	C05C8.1	Intestine	1	1	1	2	2
C05C8.1	C05C8.1	Muscle	0.5	1	0	1	1
C05C8.1	C05C8.1	Pan-neuron	0.5	0	1	1	1
C05C8.5	C05C8.5	Hypodermis	3.5	4	3	1.4	2	Hypodermis
C05C8.5	C05C8.5	Intestine	0.5	1	0	0.2	1
C05C8.5	C05C8.5	Muscle	2.5	1	4	1	2
C05C8.5	C05C8.5	Pan-neuron	1.5	3	0	0.6	1
C05C8.7	C05C8.7	Hypodermis	1243	1162	1324	95.6154	2	Hypodermis			Hypodermis
C05C8.7	C05C8.7	Intestine	13	16	10	1	2	Intestine
C05D11.1	C05D11.1	Hypodermis	3.5	6	1	1	2
C05D11.1	C05D11.1	Intestine	8	3	13	2.28571	2	Intestine			Intestine
C05D11.1	C05D11.1	WT	2.5	3	2	0.714286	2	WT
C05D11.1	C05D11.1	Pan-neuron	0.5	0	1	0.142857	1
C05D11.8	C05D11.8	Hypodermis	55.5	63	48	7.4	2	Hypodermis			Hypodermis
C05D11.8	C05D11.8	Intestine	1	0	2	0.133333	1
C05D11.8	C05D11.8	Muscle	5	2	8	0.666667	2	Muscle
C05D11.8	C05D11.8	Pan-neuron	7.5	13	2	1	2	Pan-neuron
C05D11.9	C05D11.9	Hypodermis	3.5	6	1	1	2
C05D11.9	C05D11.9	Intestine	3.5	4	3	1	2	Intestine
C05D2.8	C05D2.8	Intestine	18.5	25	12		2	Intestine	Intestine	Intestine	Intestine
C05G5.2	C05G5.2	Hypodermis	54	74	34	8.30769	2	Hypodermis			Hypodermis
C05G5.2	C05G5.2	Intestine	6.5	11	2	1	2	Intestine
C05G5.2	C05G5.2	Pan-neuron	3	4	2	0.461538	2	Pan-neuron
C05G5.3	C05G5.3	Hypodermis	4	7	1	1	2
C05G5.3	C05G5.3	Pan-neuron	17.5	24	11	4.375	2	Pan-neuron			Pan-neuron
C06A12.3	C06A12.3	Intestine	2.5	4	1	0.0909091	2
C06A12.3	C06A12.3	Muscle	203.5	221	186	7.4	2	Muscle			Muscle
C06A12.3	C06A12.3	Pan-neuron	27.5	42	13	1	2	Pan-neuron
C06A6.2	C06A6.2	Hypodermis	151	166	136	1.10623	2	Hypodermis
C06A6.2	C06A6.2	Intestine	33.5	46	21	0.245421	2	Intestine
C06A6.2	C06A6.2	Muscle	46	61	31	0.336996	2	Muscle
C06A6.2	C06A6.2	Pan-neuron	136.5	141	132	1	2	Pan-neuron
C06A6.4	C06A6.4	Hypodermis	28.5	20	37	1	2	Hypodermis
C06A6.4	C06A6.4	Intestine	60.5	65	56	2.12281	2	Intestine			Intestine
C06A6.4	C06A6.4	WT	2	3	1	0.0701754	2
C06A6.4	C06A6.4	Muscle	9	7	11	0.315789	2	Muscle
C06A6.4	C06A6.4	Pan-neuron	8.5	13	4	0.298246	2	Pan-neuron
C06A8.8	C06A8.8	Pan-neuron	9.5	16	3		2	Pan-neuron	Pan-neuron	Pan-neuron	Pan-neuron
C06B3.6	C06B3.6	Hypodermis	9	6	12	1.63636	2	Hypodermis
C06B3.6	C06B3.6	Intestine	5.5	7	4	1	2	Intestine
C06B3.6	C06B3.6	Muscle	4.5	4	5	0.818182	2	Muscle
C06B8.2	C06B8.2	Hypodermis	0.5	1	0	1	1
C06B8.2	C06B8.2	Intestine	1	2	0	2	1
C06B8.2	C06B8.2	WT	0.5	1	0	1	1
C06E1.9	C06E1.9	Hypodermis	405	413	397	1.46474	2	Hypodermis
C06E1.9	C06E1.9	Intestine	276.5	255	298	1	2	Intestine
C06E1.9	C06E1.9	Muscle	218.5	191	246	0.790235	2	Muscle
C06E1.9	C06E1.9	Pan-neuron	132	165	99	0.477396	2	Pan-neuron
C06E2.1	C06E2.1	Hypodermis	1.5	2	1		2		Hypodermis
C06E4.3	C06E4.3	Intestine	4	7	1	4	2
C06E4.3	C06E4.3	Muscle	1	2	0	1	1
C06E7.4	C06E7.4	Hypodermis	68.5	67	70	45.6667	2	Hypodermis			Hypodermis
C06E7.4	C06E7.4	WT	1.5	1	2	1	2
C06G3.6	C06G3.6	Hypodermis	1	1	1	0.5	2
C06G3.6	C06G3.6	Muscle	10.5	8	13	5.25	2	Muscle			Muscle
C06G3.6	C06G3.6	Pan-neuron	2	4	0	1	1
C06H2.2	C06H2.2	Hypodermis	1	0	2	1	1
C06H2.2	C06H2.2	Pan-neuron	1	2	0	1	1
C06H5.6	C06H5.6	Intestine	8	6	10		2	Intestine	Intestine	Intestine	Intestine
C07A12.7	C07A12.7	Hypodermis	559	580	538	1	2	Hypodermis
C07A12.7	C07A12.7	Intestine	354	353	355	0.633274	2	Intestine
C07A12.7	C07A12.7	Muscle	215	207	223	0.384615	2	Muscle
C07A12.7	C07A12.7	Pan-neuron	602.5	733	472	1.07782	2	Pan-neuron
C07A9.10	C07A9.10	Hypodermis	1	0	2		1		Hypodermis
C07A9.5	C07A9.5	Intestine	0.5	0	1		1		Intestine
C07A9.9	C07A9.9	Hypodermis	0.5	1	0		1		Hypodermis
C07D10.5	C07D10.5	Intestine	36	45	27	3.13043	2	Intestine			Intestine
C07D10.5	C07D10.5	Muscle	11.5	15	8	1	2	Muscle
C07D10.5	C07D10.5	Pan-neuron	3	5	1	0.26087	2
C07D8.5	C07D8.5	Hypodermis	0.5	0	1	1	1
C07D8.5	C07D8.5	Intestine	1.5	1	2	3	2
C07D8.6	C07D8.6	Hypodermis	87	90	84	0.972067	2	Hypodermis
C07D8.6	C07D8.6	Intestine	162.5	156	169	1.81564	2	Intestine
C07D8.6	C07D8.6	WT	0.5	1	0	0.00558659	1
C07D8.6	C07D8.6	Muscle	89.5	83	96	1	2	Muscle
C07D8.6	C07D8.6	Pan-neuron	44	80	8	0.49162	2	Pan-neuron
C07E3.10	C07E3.10	Hypodermis	7.5	10	5		2	Hypodermis	Hypodermis	Hypodermis	Hypodermis
C07H6.2	C07H6.2	Hypodermis	4.5	8	1	3	2
C07H6.2	C07H6.2	Intestine	0.5	1	0	0.333333	1
C07H6.2	C07H6.2	Muscle	1.5	2	1	1	2
C07H6.2	C07H6.2	Pan-neuron	1	1	1	0.666667	2
C07H6.4	C07H6.4	Hypodermis	15	13	17	2.14286	2	Hypodermis			Hypodermis
C07H6.4	C07H6.4	Intestine	5	5	5	0.714286	2	Intestine
C07H6.4	C07H6.4	Muscle	7	4	10	1	2	Muscle
C07H6.4	C07H6.4	Pan-neuron	4.5	7	2	0.642857	2	Pan-neuron
C08B11.3	C08B11.3	Hypodermis	26	41	11	1.67742	2	Hypodermis
C08B11.3	C08B11.3	Intestine	15.5	16	15	1	2	Intestine
C08B11.3	C08B11.3	WT	0.5	0	1	0.0322581	1
C08B11.3	C08B11.3	Muscle	11	6	16	0.709677	2	Muscle
C08B11.3	C08B11.3	Pan-neuron	14.5	25	4	0.935484	2	Pan-neuron
C08B11.9	C08B11.9	Hypodermis	6	6	6	3	2	Hypodermis			Hypodermis
C08B11.9	C08B11.9	Intestine	2	2	2	1	2	Intestine
C08B11.9	C08B11.9	Muscle	1.5	1	2	0.75	2
C08B11.9	C08B11.9	Pan-neuron	1	2	0	0.5	1
C08B6.2	C08B6.2	Muscle	0.5	1	0		1		Muscle
C08B6.8	C08B6.8	Hypodermis	5.5	7	4	0.44	2	Hypodermis
C08B6.8	C08B6.8	Intestine	12.5	16	9	1	2	Intestine
C08B6.8	C08B6.8	Muscle	14.5	14	15	1.16	2	Muscle
C08B6.8	C08B6.8	Pan-neuron	2.5	4	1	0.2	2
C08E8.10	C08E8.10	Hypodermis	1	2	0		1		Hypodermis
C08E8.4	C08E8.4	Intestine	21	30	12	8.4	2	Intestine			Intestine
C08E8.4	C08E8.4	Pan-neuron	2.5	1	4	1	2
C08F8.3	C08F8.3	Muscle	0.5	1	0		1		Muscle
C08G9.2	C08G9.2	Hypodermis	0.5	1	0	1	1
C08G9.2	C08G9.2	Intestine	0.5	1	0	1	1
C08G9.2	C08G9.2	Muscle	0.5	1	0	1	1
C09D4.4	C09D4.4	Hypodermis	1	2	0	0.5	1
C09D4.4	C09D4.4	Intestine	4.5	4	5	2.25	2	Intestine			Intestine
C09D4.4	C09D4.4	WT	2	2	2	1	2	WT
C09D4.4	C09D4.4	Muscle	1.5	2	1	0.75	2
C09D4.4	C09D4.4	Pan-neuron	0.5	0	1	0.25	1
C09E7.4	C09E7.4	Hypodermis	6.5	3	10	1	2	Hypodermis
C09E7.4	C09E7.4	Muscle	2.5	2	3	0.384615	2	Muscle
C09E7.4	C09E7.4	Pan-neuron	15	18	12	2.30769	2	Pan-neuron			Pan-neuron
C09E7.7	C09E7.7	Hypodermis	54	73	35	2.20408	2	Hypodermis			Hypodermis
C09E7.7	C09E7.7	Intestine	24.5	25	24	1	2	Intestine
C09E7.7	C09E7.7	Muscle	10.5	8	13	0.428571	2	Muscle
C09E7.7	C09E7.7	Pan-neuron	1	2	0	0.0408163	1
C09E7.8	C09E7.8	Hypodermis	12.5	11	14	1.5625	2	Hypodermis
C09E7.8	C09E7.8	Intestine	0.5	0	1	0.0625	1
C09E7.8	C09E7.8	Muscle	8	10	6	1	2	Muscle
C09E7.8	C09E7.8	Pan-neuron	3.5	6	1	0.4375	2
C09E9.1	C09E9.1	Hypodermis	3.5	5	2	1.4	2	Hypodermis
C09E9.1	C09E9.1	Intestine	2.5	3	2	1	2	Intestine
C09E9.1	C09E9.1	Muscle	2.5	2	3	1	2	Muscle
C09E9.1	C09E9.1	Pan-neuron	1	2	0	0.4	1
C09F9.2	C09F9.2	Hypodermis	16.5	25	8		2	Hypodermis	Hypodermis	Hypodermis	Hypodermis
C09G1.4	C09G1.4	Muscle	0.5	0	1		1		Muscle
C09G4.4	C09G4.4	Hypodermis	6.5	12	1	6.5	2
C09G4.4	C09G4.4	Intestine	1	1	1	1	2
C09G9.1	C09G9.1	Hypodermis	2	3	1	1	2
C09G9.1	C09G9.1	Intestine	0.5	0	1	0.25	1
C09G9.1	C09G9.1	Muscle	6.5	4	9	3.25	2	Muscle			Muscle
C10B5.3	C10B5.3	Hypodermis	4	6	2	2	2	Hypodermis			Hypodermis
C10B5.3	C10B5.3	Intestine	2	3	1	1	2
C10B5.3	C10B5.3	Muscle	0.5	1	0	0.25	1
C10B5.3	C10B5.3	Pan-neuron	0.5	0	1	0.25	1
C10C5.4	C10C5.4	Hypodermis	0.5	0	1	1	1
C10C5.4	C10C5.4	Intestine	43.5	52	35	87	2	Intestine			Intestine
C10E2.1	C10E2.1	Hypodermis	1	1	1	2	2
C10E2.1	C10E2.1	Muscle	0.5	0	1	1	1
C10G11.8	C10G11.8	Pan-neuron	0.5	1	0		1		Pan-neuron
C10G8.8	C10G8.8	Hypodermis	31.5	37	26	1.125	2	Hypodermis
C10G8.8	C10G8.8	Intestine	28	36	20	1	2	Intestine
C10G8.8	C10G8.8	Muscle	25	26	24	0.892857	2	Muscle
C11D2.4	C11D2.4	Hypodermis	1	0	2	1	1
C11D2.4	C11D2.4	Intestine	23	23	23	23	2	Intestine			Intestine
C11D2.7	C11D2.7	Hypodermis	9.5	11	8	0.703704	2	Hypodermis
C11D2.7	C11D2.7	Intestine	13.5	15	12	1	2	Intestine
C11D2.7	C11D2.7	Muscle	19.5	20	19	1.44444	2	Muscle
C11D2.7	C11D2.7	Pan-neuron	3.5	5	2	0.259259	2	Pan-neuron
C11E4.6	C11E4.6	Hypodermis	131	152	110	3.85294	2	Hypodermis			Hypodermis
C11E4.6	C11E4.6	Muscle	34	33	35	1	2	Muscle
C11E4.6	C11E4.6	Pan-neuron	11	18	4	0.323529	2	Pan-neuron
C11H1.3	C11H1.3	Hypodermis	0.5	1	0	1	1
C11H1.3	C11H1.3	Intestine	1.5	0	3	3	1
C13B7.6	C13B7.6	Hypodermis	10.5	16	5	1.23529	2	Hypodermis
C13B7.6	C13B7.6	Intestine	8.5	9	8	1	2	Intestine
C13B7.6	C13B7.6	Muscle	3	3	3	0.352941	2	Muscle
C13B7.6	C13B7.6	Pan-neuron	5.5	9	2	0.647059	2	Pan-neuron
C13B9.1	C13B9.1	WT	1	1	1		2		WT
C13C4.4	C13C4.4	Hypodermis	1.5	0	3	0.6	1
C13C4.4	C13C4.4	Muscle	2.5	3	2	1	2	Muscle
C13C4.4	C13C4.4	Pan-neuron	5.5	8	3	2.2	2	Pan-neuron			Pan-neuron
C13E3.1	C13E3.1	Hypodermis	1.5	0	3	1.5	1
C13E3.1	C13E3.1	Intestine	1	0	2	1	1
C13E3.1	C13E3.1	WT	0.5	0	1	0.5	1
C13E3.1	C13E3.1	Pan-neuron	1	2	0	1	1
C13F10.5	C13F10.5	Hypodermis	6.5	9	4		2	Hypodermis	Hypodermis	Hypodermis	Hypodermis
C13F10.7	C13F10.7	Hypodermis	0.5	1	0		1		Hypodermis
C14A11.6	C14A11.6	Hypodermis	10	15	5	2.22222	2	Hypodermis			Hypodermis
C14A11.6	C14A11.6	Pan-neuron	4.5	3	6	1	2	Pan-neuron
C14B1.3	C14B1.3	Hypodermis	49.5	42	57	2.75	2	Hypodermis			Hypodermis
C14B1.3	C14B1.3	Intestine	9.5	13	6	0.527778	2	Intestine
C14B1.3	C14B1.3	Muscle	18	15	21	1	2	Muscle
C14B1.3	C14B1.3	Pan-neuron	2.5	4	1	0.138889	2
C14B1.8	C14B1.8	Hypodermis	34.5	34	35	0.669903	2	Hypodermis
C14B1.8	C14B1.8	Intestine	51.5	63	40	1	2	Intestine
C14B1.8	C14B1.8	WT	0.5	0	1	0.00970874	1
C14B1.8	C14B1.8	Muscle	77.5	89	66	1.50485	2	Muscle
C14B1.8	C14B1.8	Pan-neuron	27.5	38	17	0.533981	2	Pan-neuron
C14B9.2	C14B9.2	Hypodermis	2	2	2	4	2	Hypodermis			Hypodermis
C14B9.2	C14B9.2	Pan-neuron	0.5	1	0	1	1
C14B9.8	C14B9.8	Hypodermis	47	29	65	1	2	Hypodermis
C14B9.8	C14B9.8	Intestine	7.5	7	8	0.159574	2	Intestine
C14B9.8	C14B9.8	Muscle	102	91	113	2.17021	2	Muscle			Muscle
C14B9.8	C14B9.8	Pan-neuron	21.5	36	7	0.457447	2	Pan-neuron
C14C10.5	C14C10.5	Hypodermis	1.5	1	2	0.75	2
C14C10.5	C14C10.5	Intestine	8.5	10	7	4.25	2	Intestine			Intestine
C14C10.5	C14C10.5	WT	1.5	2	1	0.75	2
C14C10.5	C14C10.5	Muscle	2	2	2	1	2	Muscle
C14C10.5	C14C10.5	Pan-neuron	1	1	1	0.5	2
C14C6.3	C14C6.3	Hypodermis	3	2	4	2	2	Hypodermis			Hypodermis
C14C6.3	C14C6.3	Intestine	1.5	2	1	1	2
C14C6.3	C14C6.3	Muscle	1	2	0	0.666667	1
C14F11.4	C14F11.4	Hypodermis	0.5	0	1	1	1
C14F11.4	C14F11.4	Intestine	0.5	1	0	1	1
C14F11.4	C14F11.4	Muscle	6.5	9	4	13	2	Muscle			Muscle
C14F11.6	C14F11.6	Hypodermis	88.5	81	96	10.4118	2	Hypodermis			Hypodermis
C14F11.6	C14F11.6	Intestine	3.5	4	3	0.411765	2	Intestine
C14F11.6	C14F11.6	WT	1.5	2	1	0.176471	2
C14F11.6	C14F11.6	Muscle	8.5	7	10	1	2	Muscle
C14F11.6	C14F11.6	Pan-neuron	0.5	1	0	0.0588235	1
C14H10.2	C14H10.2	Hypodermis	14	13	15	3.11111	2	Hypodermis			Hypodermis
C14H10.2	C14H10.2	Muscle	4.5	3	6	1	2	Muscle
C14H10.3	C14H10.3	Hypodermis	6	6	6	1	2	Hypodermis
C14H10.3	C14H10.3	Intestine	48	43	53	8	2	Intestine			Intestine
C15B12.1	C15B12.1	Intestine	4.5	6	3	9	2	Intestine			Intestine
C15B12.1	C15B12.1	Pan-neuron	0.5	0	1	1	1
C15C6.2	C15C6.2	Muscle	2	3	1		2		Muscle
C15C7.5	C15C7.5	Hypodermis	30	39	21	1.5	2	Hypodermis
C15C7.5	C15C7.5	Intestine	20	24	16	1	2	Intestine
C15C7.5	C15C7.5	Muscle	1	1	1	0.05	2
C15C7.5	C15C7.5	Pan-neuron	2.5	4	1	0.125	2
C15C8.4	C15C8.4	Hypodermis	5.5	7	4	1	2	Hypodermis
C15C8.4	C15C8.4	Intestine	2	3	1	0.363636	2
C15C8.4	C15C8.4	Muscle	12	13	11	2.18182	2	Muscle			Muscle
C15C8.4	C15C8.4	Pan-neuron	1	2	0	0.181818	1
C15F1.8	C15F1.8	Intestine	1	2	0		1		Intestine
C15H9.4	C15H9.4	Hypodermis	12.5	15	10	1.08696	2	Hypodermis
C15H9.4	C15H9.4	Intestine	3	4	2	0.26087	2	Intestine
C15H9.4	C15H9.4	Muscle	11	13	9	0.956522	2	Muscle
C15H9.4	C15H9.4	Pan-neuron	11.5	11	12	1	2	Pan-neuron
C15H9.9	C15H9.9	Hypodermis	6.5	7	6	1.3	2	Hypodermis
C15H9.9	C15H9.9	Intestine	3.5	7	0	0.7	1
C15H9.9	C15H9.9	WT	0.5	1	0	0.1	1
C15H9.9	C15H9.9	Muscle	5	5	5	1	2	Muscle
C16A11.2	C16A11.2	Hypodermis	21	20	22	1	2	Hypodermis
C16A11.2	C16A11.2	Intestine	11	10	12	0.52381	2	Intestine
C16A11.2	C16A11.2	Muscle	18.5	19	18	0.880952	2	Muscle
C16A11.2	C16A11.2	Pan-neuron	24	33	15	1.14286	2	Pan-neuron
C16A11.3	C16A11.3	Intestine	1	0	2	1	1
C16A11.3	C16A11.3	Pan-neuron	1	1	1	1	2
C16A3.4	C16A3.4	Hypodermis	40	37	43	1	2	Hypodermis
C16A3.4	C16A3.4	Intestine	46.5	58	35	1.1625	2	Intestine
C16A3.4	C16A3.4	Muscle	20	25	15	0.5	2	Muscle
C16A3.4	C16A3.4	Pan-neuron	9.5	10	9	0.2375	2	Pan-neuron
C16A3.5	C16A3.5	Hypodermis	0.5	0	1	0.125	1
C16A3.5	C16A3.5	Intestine	7.5	6	9	1.875	2	Intestine
C16A3.5	C16A3.5	WT	0.5	1	0	0.125	1
C16A3.5	C16A3.5	Muscle	4	6	2	1	2	Muscle
C16A3.6	C16A3.6	Hypodermis	9.5	15	4	4.75	2	Hypodermis			Hypodermis
C16A3.6	C16A3.6	Intestine	2	1	3	1	2
C16A3.6	C16A3.6	Muscle	1.5	0	3	0.75	1
C16C10.2	C16C10.2	Hypodermis	25	26	24	1.42857	2	Hypodermis
C16C10.2	C16C10.2	Intestine	17.5	19	16	1	2	Intestine
C16C10.2	C16C10.2	Muscle	12	14	10	0.685714	2	Muscle
C16C10.2	C16C10.2	Pan-neuron	4	8	0	0.228571	1
C16C10.8	C16C10.8	Hypodermis	47	54	40	1	2	Hypodermis
C16C10.8	C16C10.8	Intestine	62.5	49	76	1.32979	2	Intestine
C16C10.8	C16C10.8	Muscle	35	37	33	0.744681	2	Muscle
C16C10.8	C16C10.8	Pan-neuron	8	10	6	0.170213	2	Pan-neuron
C16C2.4	C16C2.4	Hypodermis	109.5	106	113	2.67073	2	Hypodermis			Hypodermis
C16C2.4	C16C2.4	Intestine	9.5	8	11	0.231707	2	Intestine
C16C2.4	C16C2.4	Muscle	10	6	14	0.243902	2	Muscle
C16C2.4	C16C2.4	Pan-neuron	41	43	39	1	2	Pan-neuron
C16C8.11	C16C8.11	Hypodermis	0.5	1	0		1		Hypodermis
C16E9.2	C16E9.2	Pan-neuron	8.5	15	2		2	Pan-neuron	Pan-neuron	Pan-neuron	Pan-neuron
C16H3.3	C16H3.3	Hypodermis	2.5	3	2	0.555556	2	Hypodermis
C16H3.3	C16H3.3	Intestine	0.5	0	1	0.111111	1
C16H3.3	C16H3.3	Muscle	10.5	1	20	2.33333	2
C16H3.3	C16H3.3	Pan-neuron	4.5	6	3	1	2	Pan-neuron
C17B7.12	C17B7.12	Hypodermis	1	1	1		2		Hypodermis
C17C3.1	C17C3.1	Intestine	3	5	1	6	2
C17C3.1	C17C3.1	Muscle	0.5	1	0	1	1
C17E4.10	C17E4.10	Pan-neuron	29.5	44	15		2	Pan-neuron	Pan-neuron	Pan-neuron	Pan-neuron
C17E4.11	C17E4.11	Intestine	1	1	1	2	2
C17E4.11	C17E4.11	Muscle	0.5	1	0	1	1
C17E4.6	C17E4.6	Hypodermis	0.5	0	1	1	1
C17E4.6	C17E4.6	Intestine	0.5	1	0	1	1
C17E4.6	C17E4.6	Muscle	0.5	1	0	1	1
C17E4.6	C17E4.6	Pan-neuron	11	8	14	22	2	Pan-neuron			Pan-neuron
C17G10.6	C17G10.6	Muscle	0.5	0	1		1		Muscle
C17H11.2	C17H11.2	Hypodermis	8.5	14	3	2.125	2	Hypodermis			Hypodermis
C17H11.2	C17H11.2	Intestine	3	3	3	0.75	2	Intestine
C17H11.2	C17H11.2	Muscle	0.5	1	0	0.125	1
C17H11.2	C17H11.2	Pan-neuron	4	7	1	1	2
C17H11.6	C17H11.6	Hypodermis	20.5	32	9	5.85714	2	Hypodermis			Hypodermis
C17H11.6	C17H11.6	Intestine	3.5	4	3	1	2	Intestine
C17H11.6	C17H11.6	Muscle	2	2	2	0.571429	2	Muscle
C17H11.6	C17H11.6	Pan-neuron	1	2	0	0.285714	1
C17H12.10	C17H12.10	Hypodermis	0.5	0	1	0.1	1
C17H12.10	C17H12.10	Intestine	0.5	1	0	0.1	1
C17H12.10	C17H12.10	Muscle	5	5	5	1	2	Muscle
C17H12.10	C17H12.10	Pan-neuron	19	24	14	3.8	2	Pan-neuron			Pan-neuron
C18A11.1	C18A11.1	Intestine	15	15	15		2	Intestine	Intestine	Intestine	Intestine
C18A3.3	C18A3.3	Hypodermis	103	138	68	1.66129	2	Hypodermis
C18A3.3	C18A3.3	Intestine	62	57	67	1	2	Intestine
C18A3.3	C18A3.3	Muscle	31	30	32	0.5	2	Muscle
C18A3.3	C18A3.3	Pan-neuron	20.5	31	10	0.330645	2	Pan-neuron
C18B10.6	C18B10.6	Intestine	0.5	0	1		1		Intestine
C18B2.1	C18B2.1	Hypodermis	1	0	2		1		Hypodermis
C18B2.3	C18B2.3	Hypodermis	0.5	1	0	1	1
C18B2.3	C18B2.3	Intestine	0.5	1	0	1	1
C18B2.3	C18B2.3	Muscle	101.5	99	104	203	2	Muscle			Muscle
C18B2.4	C18B2.4	Hypodermis	22.5	20	25	1	2	Hypodermis
C18B2.4	C18B2.4	Intestine	24.5	28	21	1.08889	2	Intestine
C18B2.4	C18B2.4	Muscle	20.5	21	20	0.911111	2	Muscle
C18B2.4	C18B2.4	Pan-neuron	6.5	13	0	0.288889	1
C18B2.5	C18B2.5	Hypodermis	52.5	43	62	0.66879	2	Hypodermis
C18B2.5	C18B2.5	Intestine	698.5	796	601	8.89809	2	Intestine			Intestine
C18B2.5	C18B2.5	Muscle	78.5	76	81	1	2	Muscle
C18B2.5	C18B2.5	Pan-neuron	70.5	101	40	0.898089	2	Pan-neuron
C18C4.7	C18C4.7	Hypodermis	211	246	176	2.29348	2	Hypodermis			Hypodermis
C18C4.7	C18C4.7	Intestine	92	78	106	1	2	Intestine
C18C4.7	C18C4.7	Pan-neuron	9.5	12	7	0.103261	2	Pan-neuron
C18D11.3	C18D11.3	Hypodermis	15	20	10	1.76471	2	Hypodermis
C18D11.3	C18D11.3	Intestine	2	3	1	0.235294	2
C18D11.3	C18D11.3	Muscle	4.5	5	4	0.529412	2	Muscle
C18D11.3	C18D11.3	Pan-neuron	8.5	15	2	1	2	Pan-neuron
C18E9.2	C18E9.2	Hypodermis	14	21	7	3.5	2	Hypodermis			Hypodermis
C18E9.2	C18E9.2	Intestine	4	5	3	1	2	Intestine
C18E9.2	C18E9.2	Muscle	3.5	3	4	0.875	2	Muscle
C18E9.2	C18E9.2	Pan-neuron	2	4	0	0.5	1
C18F10.7	C18F10.7	Intestine	2	2	2	1	2	Intestine
C18F10.7	C18F10.7	Muscle	15.5	15	16	7.75	2	Muscle			Muscle
C18F10.7	C18F10.7	Pan-neuron	1	1	1	0.5	2
C23G10.11	C23G10.11	Hypodermis	1	2	0		1		Hypodermis
C23G10.2	C23G10.2	Hypodermis	377	532	222	10.9275	2	Hypodermis			Hypodermis
C23G10.2	C23G10.2	Intestine	34.5	27	42	1	2	Intestine
C23G10.2	C23G10.2	Muscle	28.5	22	35	0.826087	2	Muscle
C23G10.2	C23G10.2	Pan-neuron	11	15	7	0.318841	2	Pan-neuron
C23G10.8	C23G10.8	Hypodermis	0.5	1	0	0.5	1
C23G10.8	C23G10.8	Intestine	0.5	0	1	0.5	1
C23G10.8	C23G10.8	Muscle	1	0	2	1	1
C23G10.8	C23G10.8	Pan-neuron	1	1	1	1	2
C23H3.2	C23H3.2	Hypodermis	61	76	46	2.03333	2	Hypodermis			Hypodermis
C23H3.2	C23H3.2	Muscle	30	37	23	1	2	Muscle
C23H3.5	C23H3.5	Hypodermis	0.5	1	0	1	1
C23H3.5	C23H3.5	Intestine	0.5	1	0	1	1
C23H4.8	C23H4.8	Hypodermis	0.5	1	0	1	1
C23H4.8	C23H4.8	Intestine	0.5	0	1	1	1
C23H4.8	C23H4.8	Muscle	1	1	1	2	2
C23H4.8	C23H4.8	Pan-neuron	0.5	1	0	1	1
C23H5.8	C23H5.8	Hypodermis	2	2	2	1	2	Hypodermis
C23H5.8	C23H5.8	Intestine	2.5	5	0	1.25	1
C23H5.8	C23H5.8	Muscle	2	2	2	1	2	Muscle
C23H5.8	C23H5.8	Pan-neuron	0.5	1	0	0.25	1
C24B5.4	C24B5.4	Hypodermis	1	1	1	1	2
C24B5.4	C24B5.4	Intestine	3	4	2	3	2	Intestine			Intestine
C24H10.2	C24H10.2	Hypodermis	1.5	2	1	1	2
C24H10.2	C24H10.2	Muscle	6	6	6	4	2	Muscle			Muscle
C24H10.2	C24H10.2	Pan-neuron	0.5	1	0	0.333333	1
C24H10.4	C24H10.4	Muscle	0.5	0	1		1		Muscle
C24H11.5	C24H11.5	Hypodermis	11.5	19	4	1.76923	2	Hypodermis
C24H11.5	C24H11.5	Intestine	6.5	7	6	1	2	Intestine
C24H11.5	C24H11.5	Muscle	6.5	5	8	1	2	Muscle
C24H12.4	C24H12.4	Hypodermis	5	7	3	1.66667	2	Hypodermis
C24H12.4	C24H12.4	Intestine	3	3	3	1	2	Intestine
C24H12.4	C24H12.4	Muscle	2	3	1	0.666667	2
C25A1.1	C25A1.1	Hypodermis	29	43	15	1.28889	2	Hypodermis
C25A1.1	C25A1.1	Intestine	19	15	23	0.844444	2	Intestine
C25A1.1	C25A1.1	Muscle	9.5	13	6	0.422222	2	Muscle
C25A1.1	C25A1.1	Pan-neuron	22.5	28	17	1	2	Pan-neuron
C25F6.1	C25F6.1	Hypodermis	15	21	9	1	2	Hypodermis
C25F6.1	C25F6.1	Intestine	17.5	16	19	1.16667	2	Intestine
C25F6.1	C25F6.1	Muscle	7.5	7	8	0.5	2	Muscle
C25F6.1	C25F6.1	Pan-neuron	2.5	3	2	0.166667	2	Pan-neuron
C25F9.11	C25F9.11	Intestine	4	3	5		2	Intestine	Intestine	Intestine	Intestine
C25F9.4	C25F9.4	Intestine	138	129	147	276	2	Intestine			Intestine
C25F9.4	C25F9.4	Muscle	0.5	0	1	1	1
C25F9.4	C25F9.4	Pan-neuron	0.5	1	0	1	1
C25F9.5	C25F9.5	Intestine	1	0	2	2	1
C25F9.5	C25F9.5	Pan-neuron	0.5	1	0	1	1
C25H3.11	C25H3.11	Hypodermis	0.5	0	1	1	1
C25H3.11	C25H3.11	Intestine	7.5	7	8	15	2	Intestine			Intestine
C25H3.11	C25H3.11	Muscle	0.5	0	1	1	1
C25H3.11	C25H3.11	Pan-neuron	0.5	0	1	1	1
C25H3.14	C25H3.14	Intestine	0.5	0	1	1	1
C25H3.14	C25H3.14	Muscle	0.5	1	0	1	1
C25H3.3	C25H3.3	Intestine	1	1	1	2	2
C25H3.3	C25H3.3	WT	0.5	1	0	1	1
C25H3.7	C25H3.7	Hypodermis	2	3	1	1	2
C25H3.7	C25H3.7	Intestine	4.5	5	4	2.25	2	Intestine			Intestine
C25H3.7	C25H3.7	Muscle	0.5	0	1	0.25	1
C25H3.7	C25H3.7	Pan-neuron	0.5	0	1	0.25	1
C26B9.1	C26B9.1	Hypodermis	32.5	30	35		2	Hypodermis	Hypodermis	Hypodermis	Hypodermis
C26F1.3	C26F1.3	Hypodermis	25.5	35	16	1.41667	2	Hypodermis
C26F1.3	C26F1.3	Intestine	15	16	14	0.833333	2	Intestine
C26F1.3	C26F1.3	Muscle	18	21	15	1	2	Muscle
C26F1.3	C26F1.3	Pan-neuron	4.5	7	2	0.25	2	Pan-neuron
C27D8.3	C27D8.3	Hypodermis	2	1	3		2		Hypodermis
C27F2.10	C27F2.10	Hypodermis	3	3	3	0.25	2	Hypodermis
C27F2.10	C27F2.10	Intestine	14.5	18	11	1.20833	2	Intestine
C27F2.10	C27F2.10	Muscle	12	13	11	1	2	Muscle
C27F2.10	C27F2.10	Pan-neuron	0.5	1	0	0.0416667	1
C27F2.4	C27F2.4	Intestine	1.5	2	1	3	2
C27F2.4	C27F2.4	WT	0.5	1	0	1	1
C27F2.4	C27F2.4	Muscle	0.5	1	0	1	1
C27F2.4	C27F2.4	Pan-neuron	0.5	0	1	1	1
C27H5.2	C27H5.2	Hypodermis	20.5	23	18	6.83333	2	Hypodermis			Hypodermis
C27H5.2	C27H5.2	Intestine	3	0	6	1	1
C27H6.8	C27H6.8	Hypodermis	23.5	30	17	1	2	Hypodermis
C27H6.8	C27H6.8	Intestine	24	23	25	1.02128	2	Intestine
C27H6.8	C27H6.8	Muscle	15.5	10	21	0.659574	2	Muscle
C27H6.8	C27H6.8	Pan-neuron	11.5	23	0	0.489362	1
C27H6.9	C27H6.9	Hypodermis	1	2	0	1	1
C27H6.9	C27H6.9	Intestine	2.5	2	3	2.5	2	Intestine			Intestine
C28C12.12	C28C12.12	Hypodermis	2.5	4	1	1	2
C28C12.12	C28C12.12	Intestine	1	1	1	0.4	2
C28C12.12	C28C12.12	Muscle	3.5	3	4	1.4	2	Muscle
C28C12.12	C28C12.12	Pan-neuron	1.5	3	0	0.6	1
C28G1.6	C28G1.6	Intestine	68	63	73		2	Intestine	Intestine	Intestine	Intestine
C28H8.3	C28H8.3	Hypodermis	105.5	103	108	0.667722	2	Hypodermis
C28H8.3	C28H8.3	Intestine	210	224	196	1.32911	2	Intestine
C28H8.3	C28H8.3	WT	6	6	6	0.0379747	2	WT
C28H8.3	C28H8.3	Muscle	158	163	153	1	2	Muscle
C28H8.3	C28H8.3	Pan-neuron	50.5	73	28	0.31962	2	Pan-neuron
C29F5.1	C29F5.1	Intestine	0.5	1	0	1	1
C29F5.1	C29F5.1	WT	0.5	1	0	1	1
C29F5.1	C29F5.1	Muscle	284.5	265	304	569	2	Muscle			Muscle
C29F7.1	C29F7.1	Intestine	34	32	36		2	Intestine	Intestine	Intestine	Intestine
C29F7.2	C29F7.2	Hypodermis	69.5	62	77	0.902597	2	Hypodermis
C29F7.2	C29F7.2	Intestine	422	378	466	5.48052	2	Intestine			Intestine
C29F7.2	C29F7.2	Muscle	17.5	16	19	0.227273	2	Muscle
C29F7.2	C29F7.2	Pan-neuron	77	118	36	1	2	Pan-neuron
C29F7.3	C29F7.3	Hypodermis	58	58	58	2.46809	2	Hypodermis			Hypodermis
C29F7.3	C29F7.3	Intestine	23.5	25	22	1	2	Intestine
C29F7.3	C29F7.3	Muscle	15.5	9	22	0.659574	2	Muscle
C29F7.3	C29F7.3	Pan-neuron	3	5	1	0.12766	2
C29F9.2	C29F9.2	Hypodermis	0.5	0	1	1	1
C29F9.2	C29F9.2	Intestine	18	20	16	36	2	Intestine			Intestine
C30F12.5	C30F12.5	Hypodermis	40	45	35	80	2	Hypodermis			Hypodermis
C30F12.5	C30F12.5	Intestine	0.5	1	0	1	1
C30G12.1	C30G12.1	WT	0.5	0	1	1	1
C30G12.1	C30G12.1	Muscle	0.5	1	0	1	1
C30G12.2	C30G12.2	Hypodermis	6	4	8	0.266667	2	Hypodermis
C30G12.2	C30G12.2	Intestine	440	499	381	19.5556	2	Intestine			Intestine
C30G12.2	C30G12.2	WT	2	3	1	0.0888889	2
C30G12.2	C30G12.2	Muscle	22.5	24	21	1	2	Muscle
C30G12.2	C30G12.2	Pan-neuron	9	10	8	0.4	2	Pan-neuron
C30G4.4	C30G4.4	Hypodermis	197	274	120	16.4167	2	Hypodermis			Hypodermis
C30G4.4	C30G4.4	Intestine	11.5	18	5	0.958333	2	Intestine
C30G4.4	C30G4.4	Muscle	12	15	9	1	2	Muscle
C30H6.5	C30H6.5	Hypodermis	0.5	1	0		1		Hypodermis
C31C9.2	C31C9.2	Hypodermis	95	71	119	1.09827	2	Hypodermis
C31C9.2	C31C9.2	Intestine	86.5	97	76	1	2	Intestine
C31C9.2	C31C9.2	WT	8	10	6	0.0924855	2	WT
C31C9.2	C31C9.2	Muscle	8	10	6	0.0924855	2	Muscle
C31C9.2	C31C9.2	Pan-neuron	11	21	1	0.127168	2
C31C9.6	C31C9.6	Hypodermis	2.5	4	1	1	2
C31C9.6	C31C9.6	Intestine	94.5	99	90	37.8	2	Intestine			Intestine
C31E10.6	C31E10.6	Hypodermis	0.5	0	1	0.5	1
C31E10.6	C31E10.6	Intestine	1	2	0	1	1
C31E10.6	C31E10.6	Pan-neuron	1.5	0	3	1.5	1
C31H2.3	C31H2.3	Pan-neuron	7	8	6		2	Pan-neuron	Pan-neuron	Pan-neuron	Pan-neuron
C31H2.4	C31H2.4	Hypodermis	12	11	13	1.09091	2	Hypodermis
C31H2.4	C31H2.4	Intestine	11	10	12	1	2	Intestine
C31H5.6	C31H5.6	Intestine	26	28	24		2	Intestine	Intestine	Intestine	Intestine
C32D5.1	C32D5.1	Hypodermis	17.5	20	15	1.66667	2	Hypodermis
C32D5.1	C32D5.1	Muscle	10.5	11	10	1	2	Muscle
C32D5.1	C32D5.1	Pan-neuron	2.5	3	2	0.238095	2	Pan-neuron
C32D5.10	C32D5.10	Hypodermis	17.5	28	7	1.2069	2	Hypodermis
C32D5.10	C32D5.10	Intestine	11	5	17	0.758621	2	Intestine
C32D5.10	C32D5.10	Muscle	6	4	8	0.413793	2	Muscle
C32D5.10	C32D5.10	Pan-neuron	14.5	16	13	1	2	Pan-neuron
C32D5.8	C32D5.8	Hypodermis	5.5	5	6	1	2	Hypodermis
C32D5.8	C32D5.8	Intestine	4.5	4	5	0.818182	2	Intestine
C32D5.8	C32D5.8	Muscle	12	11	13	2.18182	2	Muscle			Muscle
C32E12.1	C32E12.1	Hypodermis	1	0	2	0.285714	1
C32E12.1	C32E12.1	WT	5.5	9	2	1.57143	2	WT
C32E12.1	C32E12.1	Pan-neuron	3.5	1	6	1	2
C32E12.4	C32E12.4	Hypodermis	0.5	1	0	1	1
C32E12.4	C32E12.4	Intestine	0.5	0	1	1	1
C32E12.4	C32E12.4	Muscle	83	109	57	166	2	Muscle			Muscle
C32E8.9	C32E8.9	Hypodermis	2.5	2	3	1	2	Hypodermis
C32E8.9	C32E8.9	Intestine	2	2	2	0.8	2	Intestine
C32E8.9	C32E8.9	Muscle	6	7	5	2.4	2	Muscle			Muscle
C32E8.9	C32E8.9	Pan-neuron	1.5	2	1	0.6	2
C32F10.8	C32F10.8	Hypodermis	14	5	23	0.875	2	Hypodermis
C32F10.8	C32F10.8	Intestine	38	40	36	2.375	2	Intestine			Intestine
C32F10.8	C32F10.8	WT	8	11	5	0.5	2	WT
C32F10.8	C32F10.8	Muscle	10.5	12	9	0.65625	2	Muscle
C32F10.8	C32F10.8	Pan-neuron	16	16	16	1	2	Pan-neuron
C33A12.1	C33A12.1	Hypodermis	6.5	7	6	1.08333	2	Hypodermis
C33A12.1	C33A12.1	Intestine	3.5	3	4	0.583333	2	Intestine
C33A12.1	C33A12.1	Muscle	6	6	6	1	2	Muscle
C33A12.1	C33A12.1	Pan-neuron	1.5	2	1	0.25	2
C33A12.3	C33A12.3	Hypodermis	3	2	4	1	2	Hypodermis
C33A12.3	C33A12.3	Intestine	4	7	1	1.33333	2
C33A12.3	C33A12.3	Muscle	2	2	2	0.666667	2	Muscle
C33A12.3	C33A12.3	Pan-neuron	2	3	1	0.666667	2
C33C12.10	C33C12.10	Pan-neuron	2.5	3	2		2	Pan-neuron	Pan-neuron	Pan-neuron	Pan-neuron
C33D9.13	C33D9.13	Hypodermis	13.5	11	16	0.642857	2	Hypodermis
C33D9.13	C33D9.13	Intestine	21	26	16	1	2	Intestine
C33D9.13	C33D9.13	Muscle	21	28	14	1	2	Muscle
C33D9.13	C33D9.13	Pan-neuron	15.5	12	19	0.738095	2	Pan-neuron
C33D9.3	C33D9.3	Hypodermis	5	9	1	10	2
C33D9.3	C33D9.3	Pan-neuron	0.5	1	0	1	1
C33D9.6	C33D9.6	Hypodermis	0.5	1	0	1	1
C33D9.6	C33D9.6	Pan-neuron	3	4	2	6	2	Pan-neuron			Pan-neuron
C33D9.8	C33D9.8	Hypodermis	3	3	3	1	2	Hypodermis
C33D9.8	C33D9.8	Intestine	1.5	3	0	0.5	1
C33D9.8	C33D9.8	Muscle	15.5	16	15	5.16667	2	Muscle			Muscle
C33F10.14	C33F10.14	Hypodermis	6	6	6	0.363636	2	Hypodermis
C33F10.14	C33F10.14	Intestine	17	15	19	1.0303	2	Intestine
C33F10.14	C33F10.14	Muscle	16.5	18	15	1	2	Muscle
C33F10.14	C33F10.14	Pan-neuron	8	6	10	0.484848	2	Pan-neuron
C33F10.4	C33F10.4	Hypodermis	1	1	1	0.333333	2
C33F10.4	C33F10.4	Intestine	8	8	8	2.66667	2	Intestine			Intestine
C33F10.4	C33F10.4	Muscle	3	4	2	1	2	Muscle
C33F10.4	C33F10.4	Pan-neuron	1	2	0	0.333333	1
C33G3.4	C33G3.4	WT	0.5	0	1		1		WT
C33G3.6	C33G3.6	Hypodermis	182	216	148	1.2093	2	Hypodermis
C33G3.6	C33G3.6	Intestine	150.5	155	146	1	2	Intestine
C33G3.6	C33G3.6	Muscle	106.5	89	124	0.707641	2	Muscle
C33G3.6	C33G3.6	Pan-neuron	27.5	41	14	0.182724	2	Pan-neuron
C34B2.8	C34B2.8	Hypodermis	2	3	1	1	2
C34B2.8	C34B2.8	Intestine	7	6	8	3.5	2	Intestine			Intestine
C34B2.8	C34B2.8	Muscle	0.5	0	1	0.25	1
C34B2.9	C34B2.9	Hypodermis	1	0	2	0.666667	1
C34B2.9	C34B2.9	Intestine	2.5	5	0	1.66667	1
C34B2.9	C34B2.9	Muscle	1.5	3	0	1	1
C34C12.2	C34C12.2	Hypodermis	27.5	37	18	1.25	2	Hypodermis
C34C12.2	C34C12.2	Intestine	14	16	12	0.636364	2	Intestine
C34C12.2	C34C12.2	Muscle	16.5	24	9	0.75	2	Muscle
C34C12.2	C34C12.2	Pan-neuron	22	32	12	1	2	Pan-neuron
C34C12.8	C34C12.8	Hypodermis	27.5	30	25	1	2	Hypodermis
C34C12.8	C34C12.8	Intestine	59	53	65	2.14545	2	Intestine			Intestine
C34C12.8	C34C12.8	Muscle	22.5	25	20	0.818182	2	Muscle
C34C12.8	C34C12.8	Pan-neuron	14	20	8	0.509091	2	Pan-neuron
C34C6.4	C34C6.4	Hypodermis	0.5	0	1	1	1
C34C6.4	C34C6.4	Intestine	3.5	5	2	7	2	Intestine			Intestine
C34C6.4	C34C6.4	WT	0.5	1	0	1	1
C34C6.9	C34C6.9	Hypodermis	10	11	9	1	2	Hypodermis
C34C6.9	C34C6.9	Intestine	8.5	9	8	0.85	2	Intestine
C34C6.9	C34C6.9	WT	7	2	12	0.7	2	WT
C34C6.9	C34C6.9	Muscle	13	12	14	1.3	2	Muscle
C34C6.9	C34C6.9	Pan-neuron	1.5	1	2	0.15	2
C34D10.5	C34D10.5	WT	1	2	0		1		WT
C34E7.4	C34E7.4	Hypodermis	3	3	3	1.2	2	Hypodermis
C34E7.4	C34E7.4	Intestine	2	3	1	0.8	2
C34E7.4	C34E7.4	WT	2.5	4	1	1	2
C34E7.4	C34E7.4	Muscle	1.5	1	2	0.6	2
C34E7.4	C34E7.4	Pan-neuron	1	2	0	0.4	1
C34F6.10	C34F6.10	Hypodermis	1	1	1	1	2
C34F6.10	C34F6.10	WT	1	1	1	1	2
C34F6.10	C34F6.10	Muscle	0.5	0	1	0.5	1
C34F6.10	C34F6.10	Pan-neuron	0.5	0	1	0.5	1
C34F6.9	C34F6.9	Pan-neuron	4.5	7	2		2	Pan-neuron	Pan-neuron	Pan-neuron	Pan-neuron
C35A5.11	C35A5.11	Muscle	0.5	0	1		1		Muscle
C35A5.8	C35A5.8	Hypodermis	4	2	6	1.14286	2	Hypodermis
C35A5.8	C35A5.8	Intestine	3.5	4	3	1	2	Intestine
C35A5.8	C35A5.8	WT	0.5	1	0	0.142857	1
C35A5.8	C35A5.8	Muscle	1	1	1	0.285714	2
C35A5.8	C35A5.8	Pan-neuron	1	2	0	0.285714	1
C35B1.5	C35B1.5	Hypodermis	5	4	6	1	2	Hypodermis
C35B1.5	C35B1.5	Intestine	10.5	11	10	2.1	2	Intestine			Intestine
C35B1.5	C35B1.5	WT	1.5	2	1	0.3	2
C35B1.5	C35B1.5	Muscle	1	1	1	0.2	2
C35B1.5	C35B1.5	Pan-neuron	1	1	1	0.2	2
C35D10.1	C35D10.1	Intestine	0.5	1	0	0.5	1
C35D10.1	C35D10.1	Muscle	1	0	2	1	1
C35D10.1	C35D10.1	Pan-neuron	2	4	0	2	1
C35D10.12	C35D10.12	Hypodermis	1	0	2	1	1
C35D10.12	C35D10.12	Pan-neuron	12.5	21	4	12.5	2	Pan-neuron			Pan-neuron
C35D10.5	C35D10.5	Muscle	2	3	1		2		Muscle
C35D10.6	C35D10.6	Hypodermis	0.5	0	1	1	1
C35D10.6	C35D10.6	Intestine	2	2	2	4	2	Intestine			Intestine
C35D10.6	C35D10.6	Muscle	0.5	1	0	1	1
C35E7.2	C35E7.2	Muscle	0.5	1	0	1	1
C35E7.2	C35E7.2	Pan-neuron	0.5	1	0	1	1
C35E7.6	C35E7.6	Hypodermis	1.5	1	2	1.5	2
C35E7.6	C35E7.6	Muscle	1	0	2	1	1
C35E7.6	C35E7.6	Pan-neuron	1	2	0	1	1
C36A4.4	C36A4.4	Hypodermis	40.5	29	52	1	2	Hypodermis
C36A4.4	C36A4.4	Intestine	53.5	46	61	1.32099	2	Intestine
C36A4.4	C36A4.4	Muscle	40.5	42	39	1	2	Muscle
C36A4.4	C36A4.4	Pan-neuron	12	13	11	0.296296	2	Pan-neuron
C36E6.2	C36E6.2	Hypodermis	5.5	6	5	3.66667	2	Hypodermis			Hypodermis
C36E6.2	C36E6.2	Intestine	1.5	1	2	1	2
C36E8.4	C36E8.4	Hypodermis	0.5	0	1	1	1
C36E8.4	C36E8.4	Pan-neuron	0.5	1	0	1	1
C37A2.7	C37A2.7	Hypodermis	37.5	55	20	1.53061	2	Hypodermis
C37A2.7	C37A2.7	Intestine	23.5	17	30	0.959184	2	Intestine
C37A2.7	C37A2.7	WT	5	3	7	0.204082	2	WT
C37A2.7	C37A2.7	Muscle	24.5	19	30	1	2	Muscle
C37A2.7	C37A2.7	Pan-neuron	6.5	8	5	0.265306	2	Pan-neuron
C37A2.8	C37A2.8	Hypodermis	21.5	35	8	4.77778	2	Hypodermis			Hypodermis
C37A2.8	C37A2.8	Muscle	1.5	2	1	0.333333	2
C37A2.8	C37A2.8	Pan-neuron	4.5	8	1	1	2
C37A5.7	C37A5.7	Hypodermis	48	54	42	0.880734	2	Hypodermis
C37A5.7	C37A5.7	Intestine	54.5	56	53	1	2	Intestine
C37A5.7	C37A5.7	Muscle	112.5	110	115	2.06422	2	Muscle			Muscle
C37A5.7	C37A5.7	Pan-neuron	23.5	36	11	0.431193	2	Pan-neuron
C37C3.2	C37C3.2	Hypodermis	336.5	347	326	1.8288	2	Hypodermis
C37C3.2	C37C3.2	Intestine	184	177	191	1	2	Intestine
C37C3.2	C37C3.2	Muscle	173.5	172	175	0.942935	2	Muscle
C37C3.2	C37C3.2	Pan-neuron	98	122	74	0.532609	2	Pan-neuron
C37H5.13	C37H5.13	Hypodermis	0.5	0	1	0.25	1
C37H5.13	C37H5.13	Intestine	2	3	1	1	2
C37H5.13	C37H5.13	Muscle	6	8	4	3	2	Muscle			Muscle
C37H5.13	C37H5.13	Pan-neuron	1.5	3	0	0.75	1
C38C10.2	C38C10.2	Hypodermis	2	1	3	1.33333	2
C38C10.2	C38C10.2	Intestine	1.5	3	0	1	1
C38C10.2	C38C10.2	WT	0.5	0	1	0.333333	1
C38C10.2	C38C10.2	Muscle	1	1	1	0.666667	2
C38C10.2	C38C10.2	Pan-neuron	0.5	1	0	0.333333	1
C38H2.2	C38H2.2	WT	0.5	1	0	1	1
C38H2.2	C38H2.2	Pan-neuron	1	0	2	2	1
C38H2.3	C38H2.3	Hypodermis	8	13	3	5.33333	2	Hypodermis			Hypodermis
C38H2.3	C38H2.3	Intestine	0.5	1	0	0.333333	1
C38H2.3	C38H2.3	Muscle	1.5	1	2	1	2
C39B10.3	C39B10.3	Intestine	0.5	1	0	1	1
C39B10.3	C39B10.3	Muscle	3.5	4	3	7	2	Muscle			Muscle
C39B5.5	C39B5.5	Intestine	0.5	1	0	1	1
C39B5.5	C39B5.5	Muscle	6	6	6	12	2	Muscle			Muscle
C39D10.7	C39D10.7	Hypodermis	5	0	10	0.714286	1
C39D10.7	C39D10.7	Intestine	11	14	8	1.57143	2	Intestine
C39D10.7	C39D10.7	WT	6	10	2	0.857143	2	WT
C39D10.7	C39D10.7	Muscle	7	10	4	1	2	Muscle
C39D10.7	C39D10.7	Pan-neuron	2	4	0	0.285714	1
C39D10.8	C39D10.8	Hypodermis	715	722	708	42.0588	2	Hypodermis			Hypodermis
C39D10.8	C39D10.8	Intestine	17	19	15	1	2	Intestine
C39D10.8	C39D10.8	Muscle	6	5	7	0.352941	2	Muscle
C39E9.12	C39E9.12	Intestine	3	4	2		2	Intestine	Intestine	Intestine	Intestine
C39F7.5	C39F7.5	Intestine	1	2	0	2	1
C39F7.5	C39F7.5	Muscle	0.5	1	0	1	1
C39F7.5	C39F7.5	Pan-neuron	0.5	1	0	1	1
C40A11.4	C40A11.4	Intestine	0.5	1	0		1		Intestine
C40A11.6	C40A11.6	Hypodermis	0.5	1	0	1	1
C40A11.6	C40A11.6	Muscle	0.5	0	1	1	1
C41A3.2	C41A3.2	Intestine	0.5	1	0	0.25	1
C41A3.2	C41A3.2	Muscle	98	111	85	49	2	Muscle			Muscle
C41A3.2	C41A3.2	Pan-neuron	2	2	2	1	2	Pan-neuron
C41D11.3	C41D11.3	Hypodermis	1	2	0	1	1
C41D11.3	C41D11.3	Intestine	0.5	0	1	0.5	1
C41D11.3	C41D11.3	Muscle	4	5	3	4	2	Muscle			Muscle
C41D11.6	C41D11.6	Hypodermis	25	4	46	0.714286	2	Hypodermis
C41D11.6	C41D11.6	Intestine	24	34	14	0.685714	2	Intestine
C41D11.6	C41D11.6	Muscle	44.5	59	30	1.27143	2	Muscle
C41D11.6	C41D11.6	Pan-neuron	35	34	36	1	2	Pan-neuron
C41G7.9	C41G7.9	Hypodermis	5.5	6	5	1.375	2	Hypodermis
C41G7.9	C41G7.9	Intestine	4	6	2	1	2	Intestine
C41G7.9	C41G7.9	Muscle	3.5	5	2	0.875	2	Muscle
C42C1.12	C42C1.12	Hypodermis	1.5	2	1	0.333333	2
C42C1.12	C42C1.12	Intestine	4.5	5	4	1	2	Intestine
C42C1.12	C42C1.12	Muscle	5	5	5	1.11111	2	Muscle
C42C1.12	C42C1.12	Pan-neuron	1	1	1	0.222222	2
C42C1.13	C42C1.13	Intestine	0.5	1	0	1	1
C42C1.13	C42C1.13	Muscle	1.5	3	0	3	1
C42D4.18	C42D4.18	Hypodermis	2	2	2	0.266667	2	Hypodermis
C42D4.18	C42D4.18	Intestine	5.5	5	6	0.733333	2	Intestine
C42D4.18	C42D4.18	Muscle	7.5	7	8	1	2	Muscle
C42D4.18	C42D4.18	Pan-neuron	9	15	3	1.2	2	Pan-neuron
C42D4.19	C42D4.19	Muscle	1	1	1		2		Muscle
C42D4.3	C42D4.3	Hypodermis	5.5	5	6	11	2	Hypodermis			Hypodermis
C42D4.3	C42D4.3	Muscle	0.5	1	0	1	1
C42D8.1	C42D8.1	Intestine	2.5	4	1		2		Intestine
C42D8.9	C42D8.9	Pan-neuron	0.5	1	0		1		Pan-neuron
C43E11.12	C43E11.12	Hypodermis	14	15	13	2	2	Hypodermis			Hypodermis
C43E11.12	C43E11.12	Intestine	5.5	6	5	0.785714	2	Intestine
C43E11.12	C43E11.12	Muscle	6	5	7	0.857143	2	Muscle
C43E11.12	C43E11.12	Pan-neuron	7	10	4	1	2	Pan-neuron
C43E11.9	C43E11.9	Hypodermis	2.5	3	2	0.625	2	Hypodermis
C43E11.9	C43E11.9	Intestine	5	5	5	1.25	2	Intestine
C43E11.9	C43E11.9	Muscle	4	4	4	1	2	Muscle
C44B7.7	C44B7.7	Hypodermis	19.5	26	13	1.11429	2	Hypodermis
C44B7.7	C44B7.7	Intestine	17.5	20	15	1	2	Intestine
C44B7.7	C44B7.7	WT	0.5	0	1	0.0285714	1
C44B7.7	C44B7.7	Muscle	6	5	7	0.342857	2	Muscle
C44B7.7	C44B7.7	Pan-neuron	2.5	3	2	0.142857	2	Pan-neuron
C44C10.11	C44C10.11	Hypodermis	7.5	9	6	5	2	Hypodermis			Hypodermis
C44C10.11	C44C10.11	Intestine	1	1	1	0.666667	2
C44C10.11	C44C10.11	Pan-neuron	1.5	2	1	1	2
C44C10.9	C44C10.9	Hypodermis	40.5	42	39		2	Hypodermis	Hypodermis	Hypodermis	Hypodermis
C44E12.1	C44E12.1	WT	0.5	0	1		1		WT
C44E4.5	C44E4.5	Hypodermis	0.5	0	1	0.333333	1
C44E4.5	C44E4.5	Intestine	2.5	0	5	1.66667	1
C44E4.5	C44E4.5	Muscle	1.5	2	1	1	2
C44F1.1	C44F1.1	Hypodermis	0.5	1	0	0.25	1
C44F1.1	C44F1.1	Intestine	235.5	260	211	117.75	2	Intestine			Intestine
C44F1.1	C44F1.1	Muscle	2	2	2	1	2	Muscle
C44H4.4	C44H4.4	Hypodermis	36.5	28	45	2.92	2	Hypodermis			Hypodermis
C44H4.4	C44H4.4	Intestine	8.5	3	14	0.68	2	Intestine
C44H4.4	C44H4.4	Muscle	12.5	5	20	1	2	Muscle
C44H4.4	C44H4.4	Pan-neuron	4.5	9	0	0.36	1
C44H9.4	C44H9.4	Intestine	1.5	2	1	1	2
C44H9.4	C44H9.4	Muscle	1.5	2	1	1	2
C45B2.2	C45B2.2	Hypodermis	1.5	3	0	1	1
C45B2.2	C45B2.2	Muscle	3	2	4	2	2	Muscle			Muscle
C45B2.6	C45B2.6	Hypodermis	19.5	13	26	1	2	Hypodermis
C45B2.6	C45B2.6	Intestine	12.5	20	5	0.641026	2	Intestine
C45B2.6	C45B2.6	Muscle	17.5	19	16	0.897436	2	Muscle
C45B2.6	C45B2.6	Pan-neuron	25.5	27	24	1.30769	2	Pan-neuron
C45E5.1	C45E5.1	Hypodermis	10	10	10	1	2	Hypodermis
C45E5.1	C45E5.1	Intestine	19	15	23	1.9	2	Intestine
C45E5.1	C45E5.1	Muscle	0.5	1	0	0.05	1
C45G7.13	C45G7.13	Intestine	3	5	1		2		Intestine
C45G9.2	C45G9.2	Intestine	2.5	0	5		1		Intestine
[truncated: 15,808 more rows]

## Sheet: All proteins long
Gene	Ce protein	Tissue	Msms mean	Msms rep 1	Msms rep 2	N obs	Hit
4R79.2	4R79.2	ELKS-1::TbID	53	51	55	2	ELKS-1::TbID
4R79.2	4R79.2	AFD	0.5	0	1	1
4R79.2	4R79.2	Intestine	1	2	0	1
4R79.2	4R79.2	Muscle	3.5	5	2	2	Muscle
4R79.2	4R79.2	Pan-neuron	56	65	47	2	Pan-neuron
aagr-2	AAGR-2	Hypodermis	3	2	4	2	Hypodermis
aagr-2	AAGR-2	ELKS-1::TbID	1	1	1	2
aagr-2	AAGR-2	AFD	8.5	15	2	2	AFD
aagr-2	AAGR-2	Intestine	1.5	3	0	1
aagr-2	AAGR-2	WT	2.5	3	2	2	WT
aagr-3	AAGR-3	Hypodermis	2.5	1	4	2
aagr-3	AAGR-3	ELKS-1::TbID	2.5	1	4	2
aagr-3	AAGR-3	AFD	3	5	1	2
aagr-3	AAGR-3	WT	0.5	1	0	1
aagr-4	AAGR-4	ELKS-1::TbID	1	1	1	2
aagr-4	AAGR-4	AFD	1	2	0	1
aagr-4	AAGR-4	Muscle	0.5	0	1	1
aak-1	AAK-1	Intestine	14	14	14	2	Intestine
aak-1	AAK-1	Muscle	1	1	1	2
aak-2	AAK-2	Hypodermis	115	120	110	2	Hypodermis
aak-2	AAK-2	ELKS-1::TbID	5	5	5	2	ELKS-1::TbID
aak-2	AAK-2	AFD	0.5	1	0	1
aak-2	AAK-2	Intestine	146.5	185	108	2	Intestine
aak-2	AAK-2	Muscle	115	118	112	2	Muscle
aak-2	AAK-2	Pan-neuron	65.5	77	54	2	Pan-neuron
aakb-1	AAKB-1	Hypodermis	3.5	4	3	2	Hypodermis
aakb-1	AAKB-1	Intestine	10.5	13	8	2	Intestine
aakb-1	AAKB-1	Muscle	9.5	10	9	2	Muscle
aakb-1	AAKB-1	Pan-neuron	1	2	0	1
aakb-2	AAKB-2	Hypodermis	4	5	3	2	Hypodermis
aakb-2	AAKB-2	Intestine	42	54	30	2	Intestine
aakb-2	AAKB-2	Muscle	19.5	24	15	2	Muscle
aakb-2	AAKB-2	Pan-neuron	3	6	0	1
aakg-1	AAKG-1	Hypodermis	116.5	112	121	2	Hypodermis
aakg-1	AAKG-1	ELKS-1::TbID	3	1	5	2
aakg-1	AAKG-1	AFD	8	11	5	2	AFD
aakg-1	AAKG-1	Intestine	53	53	53	2	Intestine
aakg-1	AAKG-1	Muscle	89.5	80	99	2	Muscle
aakg-1	AAKG-1	Pan-neuron	64	80	48	2	Pan-neuron
aakg-2	AAKG-2	Hypodermis	115	120	110	2	Hypodermis
aakg-2	AAKG-2	ELKS-1::TbID	18.5	18	19	2	ELKS-1::TbID
aakg-2	AAKG-2	AFD	5.5	9	2	2	AFD
aakg-2	AAKG-2	Intestine	143.5	168	119	2	Intestine
aakg-2	AAKG-2	Muscle	117.5	108	127	2	Muscle
aakg-2	AAKG-2	Pan-neuron	57	74	40	2	Pan-neuron
aakg-4	AAKG-4	Muscle	7.5	6	9	2	Muscle
aakg-5	AAKG-5	Hypodermis	10	12	8	2	Hypodermis
aakg-5	AAKG-5	ELKS-1::TbID	8	8	8	2	ELKS-1::TbID
aakg-5	AAKG-5	Intestine	27	29	25	2	Intestine
aakg-5	AAKG-5	WT	0.5	0	1	1
aakg-5	AAKG-5	Muscle	14	19	9	2	Muscle
aakg-5	AAKG-5	Pan-neuron	0.5	0	1	1
aap-1	AAP-1	Hypodermis	8	8	8	2	Hypodermis
aap-1	AAP-1	ELKS-1::TbID	1.5	1	2	2
aap-1	AAP-1	AFD	0.5	1	0	1
aap-1	AAP-1	Intestine	1.5	0	3	1
aap-1	AAP-1	WT	0.5	1	0	1
aap-1	AAP-1	Muscle	2.5	3	2	2	Muscle
aap-1	AAP-1	Pan-neuron	18.5	17	20	2	Pan-neuron
aars-1	AARS-1	Pan-neuron	0.5	1	0	1
aars-2	AARS-2	Hypodermis	39	36	42	2	Hypodermis
aars-2	AARS-2	ELKS-1::TbID	6	9	3	2	ELKS-1::TbID
aars-2	AARS-2	AFD	7.5	14	1	2
aars-2	AARS-2	Intestine	20	10	30	2	Intestine
aars-2	AARS-2	Muscle	13	9	17	2	Muscle
aars-2	AARS-2	Pan-neuron	17.5	19	16	2	Pan-neuron
aass-1	AASS-1	Hypodermis	198.5	188	209	2	Hypodermis
aass-1	AASS-1	ELKS-1::TbID	3.5	3	4	2	ELKS-1::TbID
aass-1	AASS-1	AFD	4.5	8	1	2
aass-1	AASS-1	Intestine	2.5	4	1	2
aass-1	AASS-1	WT	1	1	1	2
aass-1	AASS-1	Muscle	3.5	1	6	2
aass-1	AASS-1	Pan-neuron	1	2	0	1
aat-2	AAT-2	WT	1	1	1	2
aat-2	AAT-2	Pan-neuron	1	2	0	1
aatf-1	AATF-1	Hypodermis	133.5	185	82	2	Hypodermis
aatf-1	AATF-1	ELKS-1::TbID	2	4	0	1
aatf-1	AATF-1	AFD	6.5	10	3	2	AFD
aatf-1	AATF-1	Intestine	67.5	75	60	2	Intestine
aatf-1	AATF-1	Muscle	115	110	120	2	Muscle
aatf-1	AATF-1	Pan-neuron	31.5	41	22	2	Pan-neuron
abce-1	ABCE-1	Hypodermis	92.5	69	116	2	Hypodermis
abce-1	ABCE-1	ELKS-1::TbID	3	5	1	2
abce-1	ABCE-1	AFD	6	9	3	2	AFD
abce-1	ABCE-1	Intestine	95	92	98	2	Intestine
abce-1	ABCE-1	WT	1.5	3	0	1
abce-1	ABCE-1	Muscle	122	122	122	2	Muscle
abce-1	ABCE-1	Pan-neuron	15.5	21	10	2	Pan-neuron
abcf-1	ABCF-1	Hypodermis	324.5	344	305	2	Hypodermis
abcf-1	ABCF-1	ELKS-1::TbID	25.5	29	22	2	ELKS-1::TbID
abcf-1	ABCF-1	AFD	13.5	18	9	2	AFD
abcf-1	ABCF-1	Intestine	296	393	199	2	Intestine
abcf-1	ABCF-1	WT	0.5	1	0	1
abcf-1	ABCF-1	Muscle	504	537	471	2	Muscle
abcf-1	ABCF-1	Pan-neuron	83	89	77	2	Pan-neuron
abcf-2	ABCF-2	Hypodermis	142.5	145	140	2	Hypodermis
abcf-2	ABCF-2	ELKS-1::TbID	9.5	12	7	2	ELKS-1::TbID
abcf-2	ABCF-2	AFD	14.5	21	8	2	AFD
abcf-2	ABCF-2	Intestine	136.5	130	143	2	Intestine
abcf-2	ABCF-2	WT	5.5	9	2	2	WT
abcf-2	ABCF-2	Muscle	163	157	169	2	Muscle
abcf-2	ABCF-2	Pan-neuron	24	31	17	2	Pan-neuron
abcf-3	ABCF-3	Hypodermis	64.5	61	68	2	Hypodermis
abcf-3	ABCF-3	ELKS-1::TbID	1	0	2	1
abcf-3	ABCF-3	AFD	0.5	0	1	1
abcf-3	ABCF-3	Intestine	70	62	78	2	Intestine
abcf-3	ABCF-3	Muscle	23.5	20	27	2	Muscle
abcf-3	ABCF-3	Pan-neuron	13.5	14	13	2	Pan-neuron
abhd-3.1	ABHD-3.1	Hypodermis	1	1	1	2
abhd-3.1	ABHD-3.1	Intestine	22.5	24	21	2	Intestine
abhd-3.1	ABHD-3.1	Muscle	0.5	1	0	1
abhd-3.1	ABHD-3.1	Pan-neuron	9	16	2	2	Pan-neuron
abhd-3.2	ABHD-3.2	Intestine	1	2	0	1
abhd-5.1	ABHD-5.1	Intestine	13.5	12	15	2	Intestine
abl-1	ABL-1	Hypodermis	6	12	0	1
abl-1	ABL-1	ELKS-1::TbID	10	13	7	2	ELKS-1::TbID
abl-1	ABL-1	Intestine	2.5	3	2	2	Intestine
abl-1	ABL-1	Muscle	4.5	8	1	2
abl-1	ABL-1	Pan-neuron	3.5	3	4	2	Pan-neuron
abt-2	ABT-2	Hypodermis	0.5	1	0	1
abt-2	ABT-2	ELKS-1::TbID	3.5	3	4	2	ELKS-1::TbID
abt-2	ABT-2	Intestine	1	0	2	1
abt-2	ABT-2	Muscle	1.5	2	1	2
abt-2	ABT-2	Pan-neuron	0.5	1	0	1
abt-4	ABT-4	Intestine	35	43	27	2	Intestine
abts-1	ABTS-1	ELKS-1::TbID	6	7	5	2	ELKS-1::TbID
abts-1	ABTS-1	AFD	19.5	27	12	2	AFD
abts-1	ABTS-1	Intestine	49	47	51	2	Intestine
abts-1	ABTS-1	Muscle	114	117	111	2	Muscle
abts-1	ABTS-1	Pan-neuron	116	146	86	2	Pan-neuron
abts-4	ABTS-4	ELKS-1::TbID	0.5	0	1	1
abts-4	ABTS-4	Intestine	3	2	4	2	Intestine
abts-4	ABTS-4	WT	0.5	1	0	1
abts-4	ABTS-4	Muscle	3.5	3	4	2	Muscle
AC3.5	AC3.5	Hypodermis	156	180	132	2	Hypodermis
AC3.5	AC3.5	ELKS-1::TbID	0.5	0	1	1
AC3.5	AC3.5	AFD	1.5	3	0	1
AC3.5	AC3.5	Intestine	5.5	6	5	2	Intestine
AC3.5	AC3.5	Muscle	1	0	2	1
acaa-2	ACAA-2	Hypodermis	22	19	25	2	Hypodermis
acaa-2	ACAA-2	ELKS-1::TbID	24	23	25	2	ELKS-1::TbID
acaa-2	ACAA-2	AFD	20	35	5	2	AFD
acaa-2	ACAA-2	Intestine	52.5	62	43	2	Intestine
acaa-2	ACAA-2	WT	13.5	13	14	2	WT
acaa-2	ACAA-2	Muscle	23.5	25	22	2	Muscle
acaa-2	ACAA-2	Pan-neuron	6	11	1	2
acbp-1	ACBP-1	Hypodermis	6	10	2	2	Hypodermis
acbp-1	ACBP-1	Intestine	3	3	3	2	Intestine
acbp-1	ACBP-1	Pan-neuron	0.5	0	1	1
acbp-3	ACBP-3	Hypodermis	340	561	119	2	Hypodermis
acbp-3	ACBP-3	ELKS-1::TbID	14	23	5	2	ELKS-1::TbID
acbp-3	ACBP-3	AFD	3	0	6	1
acbp-3	ACBP-3	Intestine	54.5	49	60	2	Intestine
acbp-3	ACBP-3	Muscle	12.5	9	16	2	Muscle
acbp-3	ACBP-3	Pan-neuron	6	7	5	2	Pan-neuron
acbp-5	ACBP-5	Hypodermis	60.5	63	58	2	Hypodermis
acbp-5	ACBP-5	ELKS-1::TbID	1.5	2	1	2
acbp-5	ACBP-5	AFD	2	3	1	2
acbp-5	ACBP-5	Intestine	37	42	32	2	Intestine
acbp-5	ACBP-5	Muscle	12	15	9	2	Muscle
acbp-5	ACBP-5	Pan-neuron	16	24	8	2	Pan-neuron
acdh-1	ACDH-1	Hypodermis	138	115	161	2	Hypodermis
acdh-1	ACDH-1	ELKS-1::TbID	134	116	152	2	ELKS-1::TbID
acdh-1	ACDH-1	AFD	108	157	59	2	AFD
acdh-1	ACDH-1	Intestine	221	246	196	2	Intestine
acdh-1	ACDH-1	WT	90.5	97	84	2	WT
acdh-1	ACDH-1	Muscle	113	103	123	2	Muscle
acdh-1	ACDH-1	Pan-neuron	64.5	94	35	2	Pan-neuron
acdh-10	ACDH-10	Hypodermis	11	15	7	2	Hypodermis
acdh-10	ACDH-10	ELKS-1::TbID	12.5	11	14	2	ELKS-1::TbID
acdh-10	ACDH-10	AFD	9	14	4	2	AFD
acdh-10	ACDH-10	Intestine	6.5	12	1	2
acdh-10	ACDH-10	WT	7	11	3	2	WT
acdh-11	ACDH-11	Hypodermis	9.5	5	14	2	Hypodermis
acdh-11	ACDH-11	AFD	0.5	1	0	1
acdh-11	ACDH-11	Intestine	14	10	18	2	Intestine
acdh-11	ACDH-11	WT	0.5	1	0	1
acdh-11	ACDH-11	Muscle	66.5	64	69	2	Muscle
acdh-11	ACDH-11	Pan-neuron	1.5	3	0	1
acdh-12	ACDH-12	Hypodermis	56	57	55	2	Hypodermis
acdh-12	ACDH-12	ELKS-1::TbID	5	8	2	2	ELKS-1::TbID
acdh-12	ACDH-12	AFD	6	7	5	2	AFD
acdh-12	ACDH-12	Intestine	85.5	85	86	2	Intestine
acdh-12	ACDH-12	WT	0.5	1	0	1
acdh-12	ACDH-12	Muscle	18.5	16	21	2	Muscle
acdh-12	ACDH-12	Pan-neuron	13	19	7	2	Pan-neuron
acdh-13	ACDH-13	ELKS-1::TbID	0.5	1	0	1
acdh-13	ACDH-13	AFD	1	2	0	1
acdh-13	ACDH-13	WT	0.5	1	0	1
acdh-13	ACDH-13	Muscle	0.5	0	1	1
acdh-3	ACDH-3	Hypodermis	4	4	4	2	Hypodermis
acdh-3	ACDH-3	ELKS-1::TbID	12	14	10	2	ELKS-1::TbID
acdh-3	ACDH-3	AFD	5.5	8	3	2	AFD
acdh-3	ACDH-3	Intestine	26	36	16	2	Intestine
acdh-3	ACDH-3	WT	3	4	2	2	WT
acdh-3	ACDH-3	Muscle	7.5	8	7	2	Muscle
acdh-3	ACDH-3	Pan-neuron	2	4	0	1
acdh-6	ACDH-6	Hypodermis	1.5	1	2	2
acdh-7	ACDH-7	Hypodermis	1	0	2	1
acdh-7	ACDH-7	ELKS-1::TbID	6	5	7	2	ELKS-1::TbID
acdh-7	ACDH-7	AFD	8.5	12	5	2	AFD
acdh-7	ACDH-7	Intestine	4	8	0	1
acdh-7	ACDH-7	WT	5	9	1	2
acdh-7	ACDH-7	Muscle	0.5	1	0	1
acdh-7	ACDH-7	Pan-neuron	0.5	1	0	1
acdh-9	ACDH-9	Hypodermis	10	8	12	2	Hypodermis
acdh-9	ACDH-9	ELKS-1::TbID	10	8	12	2	ELKS-1::TbID
acdh-9	ACDH-9	AFD	8	11	5	2	AFD
acdh-9	ACDH-9	Intestine	52.5	56	49	2	Intestine
acdh-9	ACDH-9	WT	5.5	8	3	2	WT
acdh-9	ACDH-9	Muscle	21	23	19	2	Muscle
acdh-9	ACDH-9	Pan-neuron	2.5	5	0	1
acds-10	ACDS-10	Hypodermis	0.5	0	1	1
acds-10	ACDS-10	Intestine	6.5	4	9	2	Intestine
acds-10	ACDS-10	Muscle	28	16	40	2	Muscle
acer-1	ACER-1	Hypodermis	19.5	13	26	2	Hypodermis
acer-1	ACER-1	ELKS-1::TbID	17.5	11	24	2	ELKS-1::TbID
acer-1	ACER-1	AFD	17	29	5	2	AFD
acer-1	ACER-1	Intestine	34.5	32	37	2	Intestine
acer-1	ACER-1	WT	5	6	4	2	WT
acer-1	ACER-1	Muscle	44.5	44	45	2	Muscle
acer-1	ACER-1	Pan-neuron	21	27	15	2	Pan-neuron
acin-1	ACIN-1	Hypodermis	427	502	352	2	Hypodermis
acin-1	ACIN-1	AFD	81.5	103	60	2	AFD
acin-1	ACIN-1	Intestine	93	49	137	2	Intestine
acin-1	ACIN-1	Muscle	110.5	76	145	2	Muscle
acin-1	ACIN-1	Pan-neuron	197	246	148	2	Pan-neuron
acl-14	ACL-14	Hypodermis	1	0	2	1
acl-14	ACL-14	ELKS-1::TbID	1	2	0	1
acl-14	ACL-14	Intestine	3	2	4	2	Intestine
acl-14	ACL-14	Muscle	2	1	3	2
acl-14	ACL-14	Pan-neuron	1.5	3	0	1
acl-3	ACL-3	Intestine	4	6	2	2	Intestine
acl-4	ACL-4	Hypodermis	1.5	2	1	2
acl-5	ACL-5	Hypodermis	18	15	21	2	Hypodermis
acl-5	ACL-5	Intestine	30.5	30	31	2	Intestine
acl-5	ACL-5	Muscle	10	15	5	2	Muscle
acly-1	ACLY-1	Hypodermis	36.5	28	45	2	Hypodermis
acly-1	ACLY-1	ELKS-1::TbID	2.5	3	2	2	ELKS-1::TbID
acly-1	ACLY-1	AFD	5.5	8	3	2	AFD
acly-1	ACLY-1	Intestine	118.5	92	145	2	Intestine
acly-1	ACLY-1	WT	3.5	4	3	2	WT
acly-1	ACLY-1	Muscle	5.5	3	8	2	Muscle
acly-1	ACLY-1	Pan-neuron	7	11	3	2	Pan-neuron
acly-2	ACLY-2	Hypodermis	23.5	14	33	2	Hypodermis
acly-2	ACLY-2	Intestine	1	2	0	1
acly-2	ACLY-2	WT	0.5	1	0	1
aco-1	ACO-1	Hypodermis	166.5	134	199	2	Hypodermis
aco-1	ACO-1	ELKS-1::TbID	36.5	35	38	2	ELKS-1::TbID
aco-1	ACO-1	AFD	77	117	37	2	AFD
aco-1	ACO-1	Intestine	259	199	319	2	Intestine
aco-1	ACO-1	WT	23.5	29	18	2	WT
aco-1	ACO-1	Muscle	38	23	53	2	Muscle
aco-1	ACO-1	Pan-neuron	28	40	16	2	Pan-neuron
aco-2	ACO-2	Hypodermis	180.5	192	169	2	Hypodermis
aco-2	ACO-2	ELKS-1::TbID	50.5	55	46	2	ELKS-1::TbID
aco-2	ACO-2	AFD	114	154	74	2	AFD
aco-2	ACO-2	Intestine	156.5	114	199	2	Intestine
aco-2	ACO-2	WT	29.5	30	29	2	WT
aco-2	ACO-2	Muscle	131.5	103	160	2	Muscle
aco-2	ACO-2	Pan-neuron	63.5	80	47	2	Pan-neuron
acox-1.1	ACOX-1.1	Intestine	6	5	7	2	Intestine
acox-1.2	ACOX-1.2	Hypodermis	9	9	9	2	Hypodermis
acox-1.2	ACOX-1.2	AFD	0.5	1	0	1
acox-1.2	ACOX-1.2	Intestine	207	182	232	2	Intestine
acox-1.2	ACOX-1.2	WT	1.5	2	1	2
acox-1.2	ACOX-1.2	Muscle	5	3	7	2	Muscle
acox-1.2	ACOX-1.2	Pan-neuron	5.5	10	1	2
acox-1.3	ACOX-1.3	Intestine	7.5	9	6	2	Intestine
acox-1.4	ACOX-1.4	Intestine	43.5	40	47	2	Intestine
acox-1.5	ACOX-1.5	Hypodermis	2	3	1	2
acox-1.5	ACOX-1.5	ELKS-1::TbID	2	0	4	1
acox-1.5	ACOX-1.5	AFD	3.5	4	3	2	AFD
acox-1.5	ACOX-1.5	Intestine	46.5	45	48	2	Intestine
acox-1.5	ACOX-1.5	WT	5.5	7	4	2	WT
acox-1.5	ACOX-1.5	Muscle	1	1	1	2
acox-1.5	ACOX-1.5	Pan-neuron	1.5	2	1	2
acox-3	ACOX-3	Hypodermis	1	2	0	1
acox-3	ACOX-3	AFD	1	2	0	1
acox-3	ACOX-3	Intestine	5.5	5	6	2	Intestine
acox-3	ACOX-3	Muscle	1.5	3	0	1
acp-6	ACP-6	Hypodermis	1	1	1	2
acp-6	ACP-6	ELKS-1::TbID	3	4	2	2	ELKS-1::TbID
acp-6	ACP-6	AFD	8.5	16	1	2
acp-6	ACP-6	Intestine	4	7	1	2
acp-6	ACP-6	WT	2.5	3	2	2	WT
acp-6	ACP-6	Pan-neuron	2	4	0	1
acr-17	ACR-17	Hypodermis	0.5	1	0	1
acs-1	ACS-1	Hypodermis	0.5	1	0	1
acs-1	ACS-1	Intestine	13.5	19	8	2	Intestine
acs-11	ACS-11	Hypodermis	2	2	2	2	Hypodermis
acs-11	ACS-11	ELKS-1::TbID	1	1	1	2
acs-11	ACS-11	AFD	1	2	0	1
acs-11	ACS-11	Intestine	8	13	3	2	Intestine
acs-11	ACS-11	WT	1.5	3	0	1
acs-11	ACS-11	Pan-neuron	0.5	0	1	1
acs-13	ACS-13	Hypodermis	1.5	2	1	2
acs-13	ACS-13	ELKS-1::TbID	0.5	1	0	1
acs-13	ACS-13	Intestine	10	17	3	2	Intestine
acs-14	ACS-14	ELKS-1::TbID	0.5	0	1	1
acs-14	ACS-14	Intestine	11	13	9	2	Intestine
acs-14	ACS-14	Pan-neuron	0.5	0	1	1
acs-19	ACS-19	ELKS-1::TbID	0.5	0	1	1
acs-19	ACS-19	AFD	1	2	0	1
acs-19	ACS-19	Intestine	30	29	31	2	Intestine
acs-19	ACS-19	Muscle	5	5	5	2	Muscle
acs-2	ACS-2	ELKS-1::TbID	0.5	1	0	1
acs-2	ACS-2	Muscle	40	32	48	2	Muscle
acs-2	ACS-2	Pan-neuron	1	1	1	2
acs-20	ACS-20	Hypodermis	1.5	1	2	2
acs-22	ACS-22	Intestine	2	1	3	2
acs-4	ACS-4	Hypodermis	19.5	10	29	2	Hypodermis
acs-4	ACS-4	ELKS-1::TbID	21.5	18	25	2	ELKS-1::TbID
acs-4	ACS-4	AFD	14.5	24	5	2	AFD
acs-4	ACS-4	Intestine	37	59	15	2	Intestine
acs-4	ACS-4	WT	4	6	2	2	WT
acs-4	ACS-4	Muscle	5.5	8	3	2	Muscle
acs-4	ACS-4	Pan-neuron	6.5	7	6	2	Pan-neuron
acs-5	ACS-5	Hypodermis	18.5	13	24	2	Hypodermis
acs-5	ACS-5	ELKS-1::TbID	6.5	6	7	2	ELKS-1::TbID
acs-5	ACS-5	AFD	6.5	13	0	1
acs-5	ACS-5	Intestine	43	47	39	2	Intestine
acs-5	ACS-5	WT	3	4	2	2	WT
acs-5	ACS-5	Muscle	0.5	1	0	1
acs-5	ACS-5	Pan-neuron	0.5	1	0	1
acsd-1	ACSD-1	Hypodermis	256.5	215	298	2	Hypodermis
acsd-1	ACSD-1	ELKS-1::TbID	57.5	52	63	2	ELKS-1::TbID
acsd-1	ACSD-1	Intestine	7.5	9	6	2	Intestine
acsd-1	ACSD-1	Muscle	2.5	2	3	2	Muscle
act-2	ACT-2	Hypodermis	7	8	6	2	Hypodermis
act-2	ACT-2	AFD	6	11	1	2
act-2	ACT-2	Intestine	1.5	3	0	1
act-2	ACT-2	WT	1	0	2	1
act-2	ACT-2	Pan-neuron	1.5	3	0	1
act-3	ACT-3	Hypodermis	10.5	15	6	2	Hypodermis
act-3	ACT-3	ELKS-1::TbID	0.5	0	1	1
act-3	ACT-3	AFD	4	8	0	1
act-3	ACT-3	Intestine	3	6	0	1
act-3	ACT-3	Pan-neuron	2	4	0	1
act-4	ACT-4	Hypodermis	625	571	679	2	Hypodermis
act-4	ACT-4	ELKS-1::TbID	576.5	537	616	2	ELKS-1::TbID
act-4	ACT-4	AFD	534.5	664	405	2	AFD
act-4	ACT-4	Intestine	344	424	264	2	Intestine
act-4	ACT-4	WT	338	352	324	2	WT
act-4	ACT-4	Muscle	320	332	308	2	Muscle
act-4	ACT-4	Pan-neuron	329.5	446	213	2	Pan-neuron
act-5	ACT-5	Hypodermis	64	62	66	2	Hypodermis
act-5	ACT-5	ELKS-1::TbID	73	67	79	2	ELKS-1::TbID
act-5	ACT-5	AFD	85	129	41	2	AFD
act-5	ACT-5	Intestine	130	148	112	2	Intestine
act-5	ACT-5	WT	33	37	29	2	WT
act-5	ACT-5	Muscle	27.5	30	25	2	Muscle
act-5	ACT-5	Pan-neuron	36.5	56	17	2	Pan-neuron
acy-1	ACY-1	Muscle	5	6	4	2	Muscle
acy-1	ACY-1	Pan-neuron	16	24	8	2	Pan-neuron
acy-3	ACY-3	Hypodermis	11.5	18	5	2	Hypodermis
acy-3	ACY-3	ELKS-1::TbID	1	0	2	1
acy-3	ACY-3	Intestine	13	23	3	2	Intestine
acy-3	ACY-3	Muscle	97.5	115	80	2	Muscle
adah-1	ADAH-1	Hypodermis	79.5	101	58	2	Hypodermis
adah-1	ADAH-1	ELKS-1::TbID	7	9	5	2	ELKS-1::TbID
adah-1	ADAH-1	AFD	22	34	10	2	AFD
adah-1	ADAH-1	Intestine	88	91	85	2	Intestine
adah-1	ADAH-1	Muscle	14	11	17	2	Muscle
adah-1	ADAH-1	Pan-neuron	34	60	8	2	Pan-neuron
adbp-1	ADBP-1	Hypodermis	24	28	20	2	Hypodermis
adbp-1	ADBP-1	AFD	1	1	1	2
adbp-1	ADBP-1	Intestine	13.5	15	12	2	Intestine
adbp-1	ADBP-1	Muscle	20	20	20	2	Muscle
adbp-1	ADBP-1	Pan-neuron	10	13	7	2	Pan-neuron
add-1	ADD-1	AFD	1	1	1	2
add-1	ADD-1	Intestine	11	15	7	2	Intestine
add-1	ADD-1	Pan-neuron	30	34	26	2	Pan-neuron
add-2	ADD-2	Hypodermis	52.5	49	56	2	Hypodermis
add-2	ADD-2	ELKS-1::TbID	0.5	0	1	1
add-2	ADD-2	AFD	1	1	1	2
add-2	ADD-2	Intestine	15.5	19	12	2	Intestine
add-2	ADD-2	Muscle	14.5	12	17	2	Muscle
add-2	ADD-2	Pan-neuron	8	14	2	2	Pan-neuron
adk-1	ADK-1	Hypodermis	139.5	135	144	2	Hypodermis
adk-1	ADK-1	ELKS-1::TbID	57.5	45	70	2	ELKS-1::TbID
adk-1	ADK-1	AFD	69	101	37	2	AFD
adk-1	ADK-1	Intestine	179	195	163	2	Intestine
adk-1	ADK-1	WT	43.5	51	36	2	WT
adk-1	ADK-1	Muscle	55	38	72	2	Muscle
adk-1	ADK-1	Pan-neuron	27	46	8	2	Pan-neuron
adr-1	ADR-1	Hypodermis	53.5	60	47	2	Hypodermis
adr-1	ADR-1	ELKS-1::TbID	0.5	0	1	1
adr-1	ADR-1	AFD	1	1	1	2
adr-1	ADR-1	Intestine	28.5	30	27	2	Intestine
adr-1	ADR-1	Muscle	34.5	32	37	2	Muscle
adr-1	ADR-1	Pan-neuron	42.5	58	27	2	Pan-neuron
ads-1	ADS-1	Hypodermis	8.5	8	9	2	Hypodermis
ads-1	ADS-1	ELKS-1::TbID	2.5	4	1	2
ads-1	ADS-1	AFD	3.5	6	1	2
ads-1	ADS-1	Intestine	156	148	164	2	Intestine
ads-1	ADS-1	WT	4	5	3	2	WT
ads-1	ADS-1	Muscle	3	2	4	2	Muscle
ads-1	ADS-1	Pan-neuron	5	8	2	2	Pan-neuron
adsl-1	ADSL-1	Hypodermis	17	15	19	2	Hypodermis
adsl-1	ADSL-1	ELKS-1::TbID	2	2	2	2	ELKS-1::TbID
adsl-1	ADSL-1	AFD	1	1	1	2
adsl-1	ADSL-1	Intestine	93	75	111	2	Intestine
adsl-1	ADSL-1	WT	0.5	0	1	1
adsl-1	ADSL-1	Muscle	4	3	5	2	Muscle
adsl-1	ADSL-1	Pan-neuron	21	19	23	2	Pan-neuron
adss-1	ADSS-1	Hypodermis	20	15	25	2	Hypodermis
adss-1	ADSS-1	ELKS-1::TbID	18	13	23	2	ELKS-1::TbID
adss-1	ADSS-1	AFD	20.5	34	7	2	AFD
adss-1	ADSS-1	Intestine	21	28	14	2	Intestine
adss-1	ADSS-1	WT	9	12	6	2	WT
adss-1	ADSS-1	Muscle	9	9	9	2	Muscle
adss-1	ADSS-1	Pan-neuron	9.5	7	12	2	Pan-neuron
aex-3	AEX-3	Hypodermis	0.5	1	0	1
aex-3	AEX-3	ELKS-1::TbID	2	3	1	2
aex-3	AEX-3	AFD	3	3	3	2	AFD
aex-3	AEX-3	Intestine	4.5	3	6	2	Intestine
aex-3	AEX-3	Pan-neuron	76.5	100	53	2	Pan-neuron
aex-4	AEX-4	Hypodermis	0.5	0	1	1
aex-4	AEX-4	Intestine	9.5	13	6	2	Intestine
aex-4	AEX-4	Pan-neuron	0.5	0	1	1
aex-6	AEX-6	ELKS-1::TbID	1	1	1	2
aex-6	AEX-6	AFD	0.5	1	0	1
aex-6	AEX-6	Intestine	3	2	4	2	Intestine
aex-6	AEX-6	Pan-neuron	7.5	11	4	2	Pan-neuron
afd-1	AFD-1	Hypodermis	4.5	7	2	2	Hypodermis
afd-1	AFD-1	ELKS-1::TbID	7	8	6	2	ELKS-1::TbID
afd-1	AFD-1	Muscle	4.5	5	4	2	Muscle
affl-2	AFFL-2	Hypodermis	3.5	4	3	2	Hypodermis
affl-2	AFFL-2	Intestine	9.5	8	11	2	Intestine
affl-2	AFFL-2	Muscle	0.5	0	1	1
agef-1	AGEF-1	Hypodermis	18	20	16	2	Hypodermis
agef-1	AGEF-1	ELKS-1::TbID	2	0	4	1
agef-1	AGEF-1	AFD	0.5	1	0	1
agef-1	AGEF-1	Intestine	3.5	3	4	2	Intestine
agef-1	AGEF-1	Muscle	1.5	3	0	1
agl-1	AGL-1	Hypodermis	0.5	0	1	1
agl-1	AGL-1	ELKS-1::TbID	1	1	1	2
agl-1	AGL-1	Muscle	3	3	3	2	Muscle
ags-3	AGS-3	Muscle	10.5	14	7	2	Muscle
ags-3	AGS-3	Pan-neuron	5.5	8	3	2	Pan-neuron
agt-1	AGT-1	Hypodermis	0.5	0	1	1
agt-1	AGT-1	Intestine	0.5	0	1	1
agt-1	AGT-1	Muscle	1.5	2	1	2
agt-1	AGT-1	Pan-neuron	0.5	1	0	1
agxt-1	AGXT-1	Hypodermis	16.5	19	14	2	Hypodermis
agxt-1	AGXT-1	ELKS-1::TbID	2	2	2	2	ELKS-1::TbID
agxt-1	AGXT-1	AFD	5.5	7	4	2	AFD
agxt-1	AGXT-1	Intestine	37	35	39	2	Intestine
agxt-1	AGXT-1	Muscle	32.5	32	33	2	Muscle
agxt-1	AGXT-1	Pan-neuron	6.5	13	0	1
AH10.4	AH10.4	Hypodermis	0.5	0	1	1
AH10.4	AH10.4	ELKS-1::TbID	17.5	15	20	2	ELKS-1::TbID
AH10.4	AH10.4	AFD	8.5	10	7	2	AFD
AH10.4	AH10.4	Intestine	2.5	4	1	2
AH10.4	AH10.4	WT	18	10	26	2	WT
AH10.4	AH10.4	Muscle	0.5	0	1	1
AH10.4	AH10.4	Pan-neuron	4	6	2	2	Pan-neuron
aha-1	AHA-1	Hypodermis	11	9	13	2	Hypodermis
aha-1	AHA-1	Intestine	5	3	7	2	Intestine
aha-1	AHA-1	Muscle	9.5	11	8	2	Muscle
aha-1	AHA-1	Pan-neuron	4.5	5	4	2	Pan-neuron
ahcy-1	AHCY-1	Hypodermis	330.5	284	377	2	Hypodermis
ahcy-1	AHCY-1	ELKS-1::TbID	371.5	334	409	2	ELKS-1::TbID
ahcy-1	AHCY-1	AFD	231.5	346	117	2	AFD
ahcy-1	AHCY-1	Intestine	533.5	631	436	2	Intestine
ahcy-1	AHCY-1	WT	178.5	186	171	2	WT
ahcy-1	AHCY-1	Muscle	189.5	171	208	2	Muscle
ahcy-1	AHCY-1	Pan-neuron	172.5	212	133	2	Pan-neuron
ahr-1	AHR-1	ELKS-1::TbID	1.5	0	3	1
ahr-1	AHR-1	Muscle	0.5	1	0	1
ahsa-1	AHSA-1	Hypodermis	412	444	380	2	Hypodermis
ahsa-1	AHSA-1	ELKS-1::TbID	64	46	82	2	ELKS-1::TbID
ahsa-1	AHSA-1	AFD	67	74	60	2	AFD
ahsa-1	AHSA-1	Intestine	298	280	316	2	Intestine
[truncated: 22,864 more rows]

## Sheet: All proteins MSMS counts wide
Gene	Ce protein	WT_1	WT_2	Pan-neuron_1	Pan-neuron_2	Muscle_1	Muscle_2	Intestine_1	Intestine_2	Hypodermis_1	Hypodermis_2	ELKS-1::TbID_1	ELKS-1::TbID_2	AFD_1	AFD_2
[truncated: 5,735 more rows]
