# Supplementary material for: Interactome analysis of Caenorhabditis elegans synapses by TurboID-based proximity labeling
Source: J Biol Chem. 2021 Aug 18;297(3):101094. doi: 10.1016/j.jbc.2021.101094 (PMC8446793; doi:10.1016/j.jbc.2021.101094)
Supplement: Table S2 [file mmc2.xlsx]

## Sheet: Sheet 1
Ce protein	Entry	Tissue	Replicate	Spec counts replicate	Spec counts strain	Distinct seqs replicate	Distinct seqs strain	Length	Coverage (%) replicate	Coverage (%) strain	All seqs replicate
4R79.2	Q9XXA4	Pan-neuron	1	65	112	16	18	395	0.539241	0.589873	AGVDDATVMCLVGNK,AGVDDATVMCLVGNK,AGVDDATVMCLVGNK,AGVDDATVMCLVGNK,AGVDDATVMCLVGNK,AIAMQLWDTAGQER,AIAMQLWDTAGQER,AIAMQLWDTAGQER,AIAMQLWDTAGQER,AIAMQLWDTAGQER,AIAMQLWDTAGQER,AIAMQLWDTAGQER,AIVNQSLQQNMAK,AIVNQSLQQNMAK,AIVNQSLQQNMAK,AIVNQSLQQNMAK,AIVNQSLQQNMAK,AIVNQSLQQNMAK,AIVNQSLQQNMAK,AIVNQSLQQNMAK,AIVNQSLQQNMAK,AIVNQSLQQNMAK,ELEEIKNYEDFQVR,ELEEIKNYEDFQVR,ELEEIKNYEDFQVR,ELEEIKNYEDFQVR,ELEEIKNYEDFQVR…
4R79.2	Q9XXA4	Pan-neuron	2	47	112	13	18	395	0.389873	0.589873	AGVDDATVMCLVGNK,AGVDDATVMCLVGNK,AGVDDATVMCLVGNK,AGVDDATVMCLVGNK,AGVDDATVMCLVGNK,AIAMQLWDTAGQER,AIAMQLWDTAGQER,AIAMQLWDTAGQER,AIAMQLWDTAGQER,AIVNQSLQQNMAK,AIVNQSLQQNMAK,AIVNQSLQQNMAK,AIVNQSLQQNMAK,AIVNQSLQQNMAK,AIVNQSLQQNMAK,AIVNQSLQQNMAK,AIVNQSLQQNMAK,EDNHLEEALK,ELEEIKNYEDFQVR,ELEEIKNYEDFQVR,LDINSNYK,MDLFGSDIAR,MDLFGSDIAR,MDLFGSDIAR,MDLFGSDIAR,MDLFGSDIAR,NEQVLDNIIIK,NEQVLDNIIIK,NEQVLDNIIIK,NEQVLD…
4R79.2	Q9XXA4	Muscle	1	5	7	4	5	395	0.121519	0.156962	AIVNQSLQQNMAK,AIVNQSLQQNMAK,NEQVLDNIIIK,VLQKEEIEEEVTQPDR,VNEQAFCR
4R79.2	Q9XXA4	Muscle	2	2	7	1	5	395	0.035443	0.156962	ELEEIKNYEDFQVR,ELEEIKNYEDFQVR
4R79.2	Q9XXA4	Intestine	1	2	2	1	1	395	0.0329114	0.0329114	AIVNQSLQQNMAK,AIVNQSLQQNMAK
4R79.2	Q9XXA4	AFD	2	1	1	1	1	395	0.0278481	0.0278481	NEQVLDNIIIK
4R79.2	Q9XXA4	ELKS-1::TbID	1	51	106	16	17	395	0.435443	0.460759	AGVDDATVMCLVGNK,AGVDDATVMCLVGNK,AGVDDATVMCLVGNK,AGVDDATVMCLVGNK,AGVDDATVMCLVGNK,AIAMQLWDTAGQER,AIVNQSLQQNMAK,AIVNQSLQQNMAK,AIVNQSLQQNMAK,AIVNQSLQQNMAK,AIVNQSLQQNMAK,AIVNQSLQQNMAK,AIVNQSLQQNMAK,EEIEEEVTQPDR,EEIEEEVTQPDR,EEIEEEVTQPDR,ELEEIKNYEDFQVR,ELEEIKNYEDFQVR,ELEEIKNYEDFQVR,LDINSNYK,MEVESATNSSSEESIFHEQTR,NEQVLDNIIIK,NEQVLDNIIIK,NEQVLDNIIIK,NEQVLDNIIIK,NEQVLDNIIIK,NEQVLDNIIIK,PIQPEQSIPK,PIQPEQSI…
4R79.2	Q9XXA4	ELKS-1::TbID	2	55	106	14	17	395	0.38481	0.460759	AGVDDATVMCLVGNK,AGVDDATVMCLVGNK,AGVDDATVMCLVGNK,AIAMQLWDTAGQER,AIAMQLWDTAGQER,AIVNQSLQQNMAK,AIVNQSLQQNMAK,AIVNQSLQQNMAK,AIVNQSLQQNMAK,AIVNQSLQQNMAK,AIVNQSLQQNMAK,AIVNQSLQQNMAK,AIVNQSLQQNMAK,EEIEEEVTQPDR,EEIEEEVTQPDR,ELEEIKNYEDFQVR,ELEEIKNYEDFQVR,ELEEIKNYEDFQVR,ELEEIKNYEDFQVR,LDINSNYK,LDINSNYK,LDINSNYK,LDINSNYK,MDLFGSDIAR,MDLFGSDIAR,MDLFGSDIAR,MDLFGSDIAR,NEQVLDNIIIK,NEQVLDNIIIK,NEQVLDNIIIK,NEQVLDN…
AAGR-2	Q21750	WT	1	3	5	3	4	955	0.0251309	0.0387435	GYSVIPR,LVNVNVQR,YEPPVDFPR
AAGR-2	Q21750	WT	2	2	5	2	4	955	0.0219895	0.0387435	LVNVNVQR,NLYGLTEAINTQK
AAGR-2	Q21750	Intestine	1	3	3	2	2	955	0.0251309	0.0251309	NLYGLTEAINTQK,NLYGLTEAINTQK,QTPSITTTATR
AAGR-2	Q21750	Hypodermis	1	2	6	2	4	955	0.0366492	0.052356	ILVAPVIYQGTTSVNAYLPTDR,NLYGLTEAINTQK
AAGR-2	Q21750	Hypodermis	2	4	6	2	4	955	0.0157068	0.052356	GYSVIPR,LVNVNVQR,LVNVNVQR,LVNVNVQR
AAGR-2	Q21750	AFD	1	15	17	10	10	955	0.139267	0.139267	AQVQTAIQNLYPMAK,DAGIPIDIGVADIDYMQR,DGVGYNLDSQQGSTYNLR,DGVGYNLDSQQGSTYNLR,GYSVIPR,GYSVIPR,ILVAPVIYQGTTSVNAYLPTDR,LVNVNVQR,NLYGLTEAINTQK,NLYGLTEAINTQK,NLYGLTEAINTQK,NLYGLTEAINTQK,QTPSITTTATR,YAGHWLGDNTAR,YEPPVDFPR
AAGR-2	Q21750	AFD	2	2	17	2	10	955	0.0209424	0.139267	GYSVIPR,NLYGLTEAINTQK
AAGR-2	Q21750	ELKS-1::TbID	1	1	2	1	1	955	0.00837696	0.00837696	LVNVNVQR
AAGR-2	Q21750	ELKS-1::TbID	2	1	2	1	1	955	0.00837696	0.00837696	LVNVNVQR
AAGR-3	Q20239	WT	1	1	1	1	1	924	0.0119048	0.0119048	VQIDEPESAIR
AAGR-3	Q20239	Hypodermis	1	1	5	1	3	924	0.012987	0.0411255	INVIGLADSTVR
AAGR-3	Q20239	Hypodermis	2	4	5	3	3	924	0.0411255	0.0411255	INVIGLADSTVR,INVIGLADSTVR,TAYGLPEHADAFALR,VQIDEPESAIR
AAGR-3	Q20239	AFD	1	5	6	3	3	924	0.04329	0.04329	INVIGLADSTVR,INVIGLADSTVR,INVIGLADSTVR,VQIDEPESAIR,VSDPVQSLEFSYDHDSK
AAGR-3	Q20239	AFD	2	1	6	1	3	924	0.012987	0.04329	INVIGLADSTVR
AAGR-3	Q20239	ELKS-1::TbID	1	1	5	1	1	924	0.012987	0.012987	INVIGLADSTVR
AAGR-3	Q20239	ELKS-1::TbID	2	4	5	1	1	924	0.012987	0.012987	INVIGLADSTVR,INVIGLADSTVR,INVIGLADSTVR,INVIGLADSTVR
AAGR-4	O17352	Muscle	2	1	1	1	1	903	0.0254707	0.0254707	FYSESGLIDVFITLGPQPNDIFR
AAGR-4	O17352	AFD	1	2	2	2	2	903	0.0287929	0.0287929	AVTSPTGYEVVGDSVK,EVLDADTKPR
AAGR-4	O17352	ELKS-1::TbID	1	1	2	1	1	903	0.0121816	0.0121816	VVIDENDGALR
AAGR-4	O17352	ELKS-1::TbID	2	1	2	1	1	903	0.0121816	0.0121816	VVIDENDGALR
AAK-1	P45894	Muscle	1	1	2	1	2	589	0.0220713	0.0339559	DLKPENLLLDANK
AAK-1	P45894	Muscle	2	1	2	1	2	589	0.0118846	0.0339559	GYLLDFK
AAK-1	P45894	Intestine	1	14	28	8	9	589	0.154499	0.156197	AASVSVTLAK,DLKPENLLLDANK,DLKPENLLLDANK,GYLLDFK,GYLLDFK,MGSTSLPVGATTK,QAADLISTMLQVDPVKR,QAADLISTMLQVDPVKR,TIALAGTGHLK,VLSMYHIIVR,VLSMYHIIVR,VLSMYHIIVR,VSLQLFALDK,VSLQLFALDK
AAK-1	P45894	Intestine	2	14	28	6	9	589	0.098472	0.156197	DLKPENLLLDANK,GYLLDFK,GYLLDFK,GYLLDFK,QAADLISTMLQVDPVKR,QAADLISTMLQVDPVKR,QAADLISTMLQVDPVKR,VLSMYHIIVR,VSLQLFALDK,VSLQLFALDK,VSLQLFALDK,VSLQLFALDK,VSLQLFALDK,VSLQLFALDKK
AAK-2	Q95ZQ4	Pan-neuron	1	77	131	13	13	626	0.282748	0.282748	DLPNYLFPPINESEASIVDIEAVR,DLPNYLFPPINESEASIVDIEAVR,DLPNYLFPPINESEASIVDIEAVR,DLPNYLFPPINESEASIVDIEAVR,DLPNYLFPPINESEASIVDIEAVR,DLPNYLFPPINESEASIVDIEAVR,DLPNYLFPPINESEASIVDIEAVR,DLPNYLFPPINESEASIVDIEAVR,DLPNYLFPPINESEASIVDIEAVR,DLPNYLFPPINESEASIVDIEAVR,DLPNYLFPPINESEASIVDIEAVR,DLPNYLFPPINESEASIVDIEAVR,DLPNYLFPPINESEASIVDIEAVR,DLPNYLFPPINESEASIVDIEAVR,DVIAHEWFQK,EIQNLSLFR,EIQNLSLFR,EIQNLSLFR,EIQNLSLF…
AAK-2	Q95ZQ4	Pan-neuron	2	54	131	12	13	626	0.266773	0.282748	DLPNYLFPPINESEASIVDIEAVR,DLPNYLFPPINESEASIVDIEAVR,DLPNYLFPPINESEASIVDIEAVR,DLPNYLFPPINESEASIVDIEAVR,EIQNLSLFR,EIQNLSLFR,EIQNLSLFR,EIQNLSLFR,EIQNLSLFR,EIQNLSLFR,EIQNLSLFR,FFQQIISGVDYCHR,FFQQIISGVDYCHR,IADFGLSNIMTDGDFLR,IADFGLSNIMTDGDFLR,IADFGLSNIMTDGDFLR,IADFGLSNIMTDGDFLR,IADFGLSNIMTDGDFLR,IADFGLSNIMTDGDFLR,IADFGLSNIMTDGDFLR,IADFGLSNIMTDGDFLR,IADFGLSNIMTDGDFLR,IADFGLSNIMTDGDFLR,IADFGLSNIMTDGDFLR,I…
AAK-2	Q95ZQ4	Muscle	1	118	230	15	18	626	0.327476	0.361022	DLKPENLLLDEQNNVK,DLKPENLLLDEQNNVK,DLKPENLLLDEQNNVK,DLKPENLLLDEQNNVK,DLKPENLLLDEQNNVK,DLKPENLLLDEQNNVK,DLPNYLFPPINESEASIVDIEAVR,DLPNYLFPPINESEASIVDIEAVR,DLPNYLFPPINESEASIVDIEAVR,DLPNYLFPPINESEASIVDIEAVR,DLPNYLFPPINESEASIVDIEAVR,DLPNYLFPPINESEASIVDIEAVR,DLPNYLFPPINESEASIVDIEAVR,DLPNYLFPPINESEASIVDIEAVR,DLPNYLFPPINESEASIVDIEAVR,DLPNYLFPPINESEASIVDIEAVR,DVIAHEWFQK,DVIAHEWFQK,DVIAHEWFQK,DVIAHEWFQK,DVI…
AAK-2	Q95ZQ4	Muscle	2	112	230	17	18	626	0.341853	0.361022	ATIKDVIAHEWFQK,DLKPENLLLDEQNNVK,DLKPENLLLDEQNNVK,DLKPENLLLDEQNNVK,DLKPENLLLDEQNNVK,DLKPENLLLDEQNNVK,DLPNYLFPPINESEASIVDIEAVR,DLPNYLFPPINESEASIVDIEAVR,DLPNYLFPPINESEASIVDIEAVR,DLPNYLFPPINESEASIVDIEAVR,DLPNYLFPPINESEASIVDIEAVR,DLPNYLFPPINESEASIVDIEAVR,DLPNYLFPPINESEASIVDIEAVR,DLPNYLFPPINESEASIVDIEAVR,DLPNYLFPPINESEASIVDIEAVR,DLPNYLFPPINESEASIVDIEAVR,DLPNYLFPPINESEASIVDIEAVR,DLPNYLFPPINESEASIVDIEAVR…
AAK-2	Q95ZQ4	Intestine	1	185	293	22	23	626	0.42492	0.426518	ATIKDVIAHEWFQK,DLKPENLLLDEQNNVK,DLKPENLLLDEQNNVK,DLKPENLLLDEQNNVK,DLKPENLLLDEQNNVK,DLKPENLLLDEQNNVK,DLPNYLFPPINESEASIVDIEAVR,DLPNYLFPPINESEASIVDIEAVR,DLPNYLFPPINESEASIVDIEAVR,DLPNYLFPPINESEASIVDIEAVR,DLPNYLFPPINESEASIVDIEAVR,DLPNYLFPPINESEASIVDIEAVR,DLPNYLFPPINESEASIVDIEAVR,DLPNYLFPPINESEASIVDIEAVR,DLPNYLFPPINESEASIVDIEAVR,DLPNYLFPPINESEASIVDIEAVR,DLPNYLFPPINESEASIVDIEAVR,DLPNYLFPPINESEASIVDIEAVR…
AAK-2	Q95ZQ4	Intestine	2	108	293	16	23	626	0.321086	0.426518	DLKPENLLLDEQNNVK,DLPNYLFPPINESEASIVDIEAVR,DLPNYLFPPINESEASIVDIEAVR,DLPNYLFPPINESEASIVDIEAVR,DLPNYLFPPINESEASIVDIEAVR,DLPNYLFPPINESEASIVDIEAVR,DLPNYLFPPINESEASIVDIEAVR,DLPNYLFPPINESEASIVDIEAVR,DLPNYLFPPINESEASIVDIEAVR,DLPNYLFPPINESEASIVDIEAVR,DLPNYLFPPINESEASIVDIEAVR,DVIAHEWFQK,EIQNLSLFR,EIQNLSLFR,EIQNLSLFR,EIQNLSLFR,EIQNLSLFR,EIQNLSLFR,EIQNLSLFR,EIQNLSLFR,EIQNLSLFR,FFQQIISGVDYCHR,FFQQIISGVDYCHR,F…
AAK-2	Q95ZQ4	Hypodermis	1	120	230	14	19	626	0.335463	0.378594	ATIKDVIAHEWFQK,ATIKDVIAHEWFQK,DLKPENLLLDEQNNVK,DLPNYLFPPINESEASIVDIEAVR,DLPNYLFPPINESEASIVDIEAVR,DLPNYLFPPINESEASIVDIEAVR,DLPNYLFPPINESEASIVDIEAVR,DLPNYLFPPINESEASIVDIEAVR,DLPNYLFPPINESEASIVDIEAVR,DLPNYLFPPINESEASIVDIEAVR,DLPNYLFPPINESEASIVDIEAVR,DLPNYLFPPINESEASIVDIEAVR,DLPNYLFPPINESEASIVDIEAVR,DLPNYLFPPINESEASIVDIEAVR,DLPNYLFPPINESEASIVDIEAVR,DLPNYLFPPINESEASIVDIEAVR,DLPNYLFPPINESEASIVDIEAVR,DL…
AAK-2	Q95ZQ4	Hypodermis	2	110	230	17	19	626	0.335463	0.378594	ATIKDVIAHEWFQK,DLKPENLLLDEQNNVK,DLKPENLLLDEQNNVK,DLPNYLFPPINESEASIVDIEAVR,DLPNYLFPPINESEASIVDIEAVR,DLPNYLFPPINESEASIVDIEAVR,DLPNYLFPPINESEASIVDIEAVR,DLPNYLFPPINESEASIVDIEAVR,DLPNYLFPPINESEASIVDIEAVR,DLPNYLFPPINESEASIVDIEAVR,DLPNYLFPPINESEASIVDIEAVR,DLPNYLFPPINESEASIVDIEAVR,DLPNYLFPPINESEASIVDIEAVR,DVIAHEWFQK,EIQNLSLFR,EIQNLSLFR,EIQNLSLFR,EIQNLSLFR,EIQNLSLFR,FFQQIISGVDYCHR,IADFGLSNIMTDGDFLR,IADFGL…
AAK-2	Q95ZQ4	AFD	1	1	1	1	1	626	0.0239617	0.0239617	ITPTLDNTEASGANR
AAK-2	Q95ZQ4	ELKS-1::TbID	1	5	10	3	5	626	0.0670927	0.118211	ITPTLDNTEASGANR,ITPTLDNTEASGANR,TSCGSPNYAAPEVISGK,VLNPYHVIVR,VLNPYHVIVR
AAK-2	Q95ZQ4	ELKS-1::TbID	2	5	10	3	5	626	0.0750799	0.118211	DLKPENLLLDEQNNVK,ITPTLDNTEASGANR,ITPTLDNTEASGANR,SLADEESGSASASSSR,SLADEESGSASASSSR
AAKB-1	Q9XUY2	Pan-neuron	1	2	2	2	2	269	0.0743494	0.0743494	LHQFGQETPTR,WVVDDNQQK
AAKB-1	Q9XUY2	Muscle	1	10	19	5	5	269	0.275093	0.275093	AAAPPVLPPHLLQVILNK,AAAPPVLPPHLLQVILNK,AAAPPVLPPHLLQVILNK,AAAPPVLPPHLLQVILNK,AAAPPVLPPHLLQVILNK,DTPVQCDPNVLPEPDHVMLNHLYALSIK,LHQFGQETPTR,LHQFGQETPTR,SKFPVVFK,WVVDDNQQK
AAKB-1	Q9XUY2	Muscle	2	9	19	4	5	269	0.171004	0.275093	AAAPPVLPPHLLQVILNK,AAAPPVLPPHLLQVILNK,AAAPPVLPPHLLQVILNK,AAAPPVLPPHLLQVILNK,LHQFGQETPTR,LHQFGQETPTR,LHQFGQETPTR,SKFPVVFK,WVVDDNQQK
AAKB-1	Q9XUY2	Intestine	1	13	21	7	7	269	0.438662	0.438662	AAAPPVLPPHLLQVILNK,AAAPPVLPPHLLQVILNK,AAAPPVLPPHLLQVILNK,GGIPSSSPSNEDECPVQMK,GGIPSSSPSNEDECPVQMK,LHQFGQETPTR,LHQFGQETPTR,QVYICGSWDGWNTK,SKFPVVFK,TGNNLGGENNVVMIDEADFEVFDALDKDLASSNAGEALR,TGNNLGGENNVVMIDEADFEVFDALDKDLASSNAGEALR,WVVDDNQQK,WVVDDNQQK
AAKB-1	Q9XUY2	Intestine	2	8	21	4	7	269	0.171004	0.438662	AAAPPVLPPHLLQVILNK,AAAPPVLPPHLLQVILNK,AAAPPVLPPHLLQVILNK,LHQFGQETPTR,LHQFGQETPTR,SKFPVVFK,WVVDDNQQK,WVVDDNQQK
AAKB-1	Q9XUY2	Hypodermis	1	4	7	2	3	269	0.107807	0.211896	AAAPPVLPPHLLQVILNK,AAAPPVLPPHLLQVILNK,LHQFGQETPTR,LHQFGQETPTR
AAKB-1	Q9XUY2	Hypodermis	2	3	7	2	3	269	0.171004	0.211896	AAAPPVLPPHLLQVILNK,AAAPPVLPPHLLQVILNK,DTPVQCDPNVLPEPDHVMLNHLYALSIK
AAKB-2	Q9NAH7	Pan-neuron	1	6	6	6	6	274	0.259124	0.259124	AAGPPVIPPQLMQVLLNK,FQVDGSWVVDDNQGK,SFTQEIPSMDMLR,SFTQEIPSMDMLRK,VVHIVGSWDNWQTR,WSFTQNAQPR
AAKB-2	Q9NAH7	Muscle	1	24	39	12	13	274	0.770073	0.770073	AAGPPVIPPQLMQVLLNK,AAGPPVIPPQLMQVLLNK,AAGPPVIPPQLMQVLLNK,AAGPPVIPPQLMQVLLNK,AAGPPVIPPQLMQVLLNK,AAGPPVIPPQLMQVLLNK,AAGPPVIPPQLMQVLLNK,AQDVHGNENNMINIQDSDFAVFEALDEDFQSSTAGEVLR,DSVMVLSSTQR,DSVMVLSSTQR,DSVMVLSSTQR,ETPESCDPNVLPEPNHVMLNHMYALSIK,FQVDGSWVVDDNQGK,FQVDGSWVVDDNQGK,FQVDGSWVVDDNQGK,FVTTLLYKPV,IAGQVLPNPDGGPPMIFDDGNEDKSGECPVVFR,IAGQVLPNPDGGPPMIFDDGNEDKSGECPVVFR,KAAGPPVIPPQLMQVLLNK,SFTQEIPSMDMLR,…
AAKB-2	Q9NAH7	Muscle	2	15	39	9	13	274	0.60219	0.770073	AAGPPVIPPQLMQVLLNK,AAGPPVIPPQLMQVLLNK,AAGPPVIPPQLMQVLLNK,AQDVHGNENNMINIQDSDFAVFEALDEDFQSSTAGEVLR,ETPESCDPNVLPEPNHVMLNHMYALSIK,FQVDGSWVVDDNQGK,FQVDGSWVVDDNQGK,FQVDGSWVVDDNQGK,SFTQEIPSMDMLR,SGECPVVFR,SGECPVVFR,STNDFSTIIDLQPGQYEYK,VVHIVGSWDNWQTR,WSFTQNAQPR,WSFTQNAQPR
AAKB-2	Q9NAH7	Intestine	1	54	84	16	17	274	0.839416	0.839416	AAGPPVIPPQLMQVLLNK,AAGPPVIPPQLMQVLLNK,AAGPPVIPPQLMQVLLNK,AAGPPVIPPQLMQVLLNK,AAGPPVIPPQLMQVLLNK,AAGPPVIPPQLMQVLLNK,AAGPPVIPPQLMQVLLNK,AAGPPVIPPQLMQVLLNK,AAGPPVIPPQLMQVLLNK,AQDVHGNENNMINIQDSDFAVFEALDEDFQSSTAGEVLR,AQDVHGNENNMINIQDSDFAVFEALDEDFQSSTAGEVLR,AQDVHGNENNMINIQDSDFAVFEALDEDFQSSTAGEVLR,AQDVHGNENNMINIQDSDFAVFEALDEDFQSSTAGEVLR,DSVMVLSSTQR,DSVMVLSSTQR,DSVMVLSSTQR,DSVMVLSSTQR,DSVMVLSSTQR,DSVMVLSS…
AAKB-2	Q9NAH7	Intestine	2	30	84	13	17	274	0.627737	0.839416	AAGPPVIPPQLMQVLLNK,AAGPPVIPPQLMQVLLNK,AAGPPVIPPQLMQVLLNK,AAGPPVIPPQLMQVLLNK,AAGPPVIPPQLMQVLLNK,AAGPPVIPPQLMQVLLNK,DSVMVLSSTQR,DSVMVLSSTQR,DSVMVLSSTQR,ETPESCDPNVLPEPNHVMLNHMYALSIK,FQVDGSWVVDDNQGK,FVTTLLYKPV,IAGQVLPNPDGGPPMIFDDGNEDK,IAGQVLPNPDGGPPMIFDDGNEDK,IAGQVLPNPDGGPPMIFDDGNEDK,IAGQVLPNPDGGPPMIFDDGNEDKSGECPVVFR,IAGQVLPNPDGGPPMIFDDGNEDKSGECPVVFR,KAAGPPVIPPQLMQVLLNK,SFTQEIPSMDMLR,SFTQEIPSMDMLR,SF…
AAKB-2	Q9NAH7	Hypodermis	1	5	8	4	4	274	0.226277	0.226277	AAGPPVIPPQLMQVLLNK,AAGPPVIPPQLMQVLLNK,FQVDGSWVVDDNQGK,GESESTKNHDTPNDRELEK,WSFTQNAQPR
AAKB-2	Q9NAH7	Hypodermis	2	3	8	2	4	274	0.10219	0.226277	AAGPPVIPPQLMQVLLNK,AAGPPVIPPQLMQVLLNK,WSFTQNAQPR
AAKG-1	Q9BHL6	Pan-neuron	1	80	128	17	17	582	0.360825	0.360825	AAPLWDTDNQR,AAPLWDTDNQR,AAPLWDTDNQR,AFYALVYNGVR,AFYALVYNGVR,AFYALVYNGVR,AFYALVYNGVR,ALEDQQISHWR,ALEDQQISHWR,ALEDQQISHWR,ALEDQQISHWR,ALEDQQISHWR,ALEDQQISHWR,AVELLCESK,AVELLCESK,AVELLCESK,AVELLCESK,AVELLCESK,CYDLIPTSSK,CYDLIPTSSK,DQFELDGTLRPFVYIDPNESLHR,DQFELDGTLRPFVYIDPNESLHR,FDVISLAAESSYDKLDCTVQEALQHR,FDVISLAAESSYDKLDCTVQEALQHR,FLSLYMR,FLSLYMR,FLSLYMR,FLSLYMR,FTGMLTITDFIK,FTGMLTITDFIK,FTGMLTITDFI…
AAKG-1	Q9BHL6	Pan-neuron	2	48	128	8	17	582	0.151203	0.360825	ALEDQQISHWR,ALEDQQISHWR,ALEDQQISHWR,ALEDQQISHWR,AVELLCESK,AVELLCESK,AVELLCESK,AVELLCESK,AVELLCESK,CYDLIPTSSK,CYDLIPTSSK,CYDLIPTSSK,FTGMLTITDFIK,LVVFDTHLPVR,LVVFDTHLPVR,LVVFDTHLPVR,LVVFDTHLPVR,LVVFDTHLPVR,LVVFDTHLPVR,LVVFDTHLPVR,LVVFDTHLPVR,LVVFDTHLPVR,LVVFDTHLPVR,TGNITYILTHK,TGNITYILTHK,TGNITYILTHK,TGNITYILTHK,TGNITYILTHK,TGNITYILTHK,VSALPLIDENGR,VSALPLIDENGR,VSALPLIDENGR,VSALPLIDENGR,VSALPLIDENG…
AAKG-1	Q9BHL6	Muscle	1	80	179	15	20	582	0.341924	0.412371	AAPLWDTDNQR,AAPLWDTDNQR,AAPLWDTDNQR,AAPLWDTDNQR,AFYALVYNGVR,AFYALVYNGVR,AFYALVYNGVR,AFYALVYNGVR,AFYALVYNGVR,AFYALVYNGVR,AFYALVYNGVR,AFYALVYNGVR,ALEDQQISHWR,ALEDQQISHWR,ALEDQQISHWR,ALEDQQISHWR,AVELLCESK,AVELLCESK,AVELLCESK,AVELLCESK,AVELLCESK,AVELLCESK,AVELLCESK,DAEAIHEAGEEEEDEEDYTQDNYDTVK,DQFELDGTLRPFVYIDPNESLHR,FDVISLAAESSYDKLDCTVQEALQHR,FDVISLAAESSYDKLDCTVQEALQHR,FDVISLAAESSYDKLDCTVQEALQHR,FLSL…
AAKG-1	Q9BHL6	Muscle	2	99	179	18	20	582	0.350515	0.412371	AAPLWDTDNQR,AAPLWDTDNQR,AAPLWDTDNQR,AAPLWDTDNQR,AFYALVYNGVR,AFYALVYNGVR,AFYALVYNGVR,AFYALVYNGVR,AFYALVYNGVR,AFYALVYNGVR,AFYALVYNGVR,AFYALVYNGVR,ALEDQQISHWR,ALEDQQISHWR,ALEDQQISHWR,ALEDQQISHWR,ALEDQQISHWR,ALEDQQISHWR,ALEDQQISHWR,ALEDQQISHWR,AVELLCESK,AVELLCESK,AVELLCESK,AVELLCESK,AVELLCESK,CYDLIPTSSK,DQFELDGTLRPFVYIDPNESLHR,DQFELDGTLRPFVYIDPNESLHR,DQFELDGTLRPFVYIDPNESLHR,DQFELDGTLRPFVYIDPNESLHR,DQ…
AAKG-1	Q9BHL6	Intestine	1	53	106	14	15	582	0.295533	0.297251	AAPLWDTDNQR,AFYALVYNGVR,AFYALVYNGVR,AFYALVYNGVR,ALEDQQISHWR,ALEDQQISHWR,ALEDQQISHWR,ALEDQQISHWR,ALEDQQISHWR,ALEDQQISHWR,AVELLCESK,AVELLCESK,AVELLCESK,CYDLIPTSSK,FDVISLAAESSYDKLDCTVQEALQHR,FDVISLAAESSYDKLDCTVQEALQHR,FDVISLAAESSYDKLDCTVQEALQHR,FLSLYMR,FTGMLTITDFIK,FTGMLTITDFIK,FTGMLTITDFIK,KTGNITYILTHK,LVVFDTHLPVR,LVVFDTHLPVR,LVVFDTHLPVR,LVVFDTHLPVR,LVVFDTHLPVR,LVVFDTHLPVR,LVVFDTHLPVR,LVVFDTHLPVR,L…
AAKG-1	Q9BHL6	Intestine	2	53	106	12	15	582	0.231959	0.297251	AFYALVYNGVR,AFYALVYNGVR,AFYALVYNGVR,AFYALVYNGVR,ALEDQQISHWR,ALEDQQISHWR,ALEDQQISHWR,ALEDQQISHWR,ALEDQQISHWR,ALEDQQISHWR,ALEDQQISHWR,ALEDQQISHWR,AVELLCESK,AVELLCESK,AVELLCESK,CYDLIPTSSK,FLSLYMR,FTGMLTITDFIK,FTGMLTITDFIK,FTGMLTITDFIK,FTGMLTITDFIK,FTGMLTITDFIK,KAFYALVYNGVR,LVVFDTHLPVR,LVVFDTHLPVR,LVVFDTHLPVR,LVVFDTHLPVR,LVVFDTHLPVR,LVVFDTHLPVR,LVVFDTHLPVR,LVVFDTHLPVR,LVVFDTHLPVR,NLVLDPCQKPPPPPPQSQQA…
AAKG-1	Q9BHL6	Hypodermis	1	112	233	20	25	582	0.429553	0.47079	AAPLWDTDNQR,AAPLWDTDNQR,AAPLWDTDNQR,AAPLWDTDNQR,AAPLWDTDNQR,AFYALVYNGVR,AFYALVYNGVR,AFYALVYNGVR,AFYALVYNGVR,AFYALVYNGVR,AFYALVYNGVR,AFYALVYNGVR,AFYALVYNGVR,AFYALVYNGVR,AKDAEAIHEAGEEEEDEEDYTQDNYDTVK,ALEDQQISHWR,ALEDQQISHWR,ALEDQQISHWR,ALEDQQISHWR,ALEDQQISHWR,ALEDQQISHWR,ALEDQQISHWR,ALEDQQISHWR,ALEDQQISHWR,ALEDQQISHWR,ALEDQQISHWR,ALEDQQISHWR,AVELLCESK,AVELLCESK,AVELLCESK,AVELLCESK,AVELLCESK,AVELLCE…
AAKG-1	Q9BHL6	Hypodermis	2	121	233	22	25	582	0.40378	0.47079	AAPLWDTDNQR,AAPLWDTDNQR,AAPLWDTDNQR,AAPLWDTDNQR,AAPLWDTDNQR,AAPLWDTDNQR,AFYALVYNGVR,AFYALVYNGVR,AFYALVYNGVR,AFYALVYNGVR,AFYALVYNGVR,AKDAEAIHEAGEEEEDEEDYTQDNYDTVK,ALEDQQISHWR,ALEDQQISHWR,ALEDQQISHWR,ALEDQQISHWR,ALEDQQISHWR,ALEDQQISHWR,ALEDQQISHWR,ALEDQQISHWR,AVELLCESK,AVELLCESK,AVELLCESK,AVELLCESK,AVELLCESK,AVELLCESK,AVELLCESK,AVELLCESK,AVELLCESK,CYDLIPTSSK,CYDLIPTSSK,CYDLIPTSSK,CYDLIPTSSK,CYDLIPT…
AAKG-1	Q9BHL6	AFD	1	11	16	5	5	582	0.0996564	0.0996564	ALEDQQISHWR,ALEDQQISHWR,FTGMLTITDFIK,LVVFDTHLPVR,LVVFDTHLPVR,VSALPLIDENGR,VSALPLIDENGR,VVGVVSLSDILK,VVGVVSLSDILK,VVGVVSLSDILK,VVGVVSLSDILK
AAKG-1	Q9BHL6	AFD	2	5	16	2	5	582	0.0412371	0.0996564	VSALPLIDENGR,VVGVVSLSDILK,VVGVVSLSDILK,VVGVVSLSDILK,VVGVVSLSDILK
AAKG-1	Q9BHL6	ELKS-1::TbID	1	1	6	1	4	582	0.0120275	0.0670103	VVDIYAK
AAKG-1	Q9BHL6	ELKS-1::TbID	2	5	6	4	4	582	0.0670103	0.0670103	AVELLCESK,LVVFDTHLPVR,VSALPLIDENGR,VSALPLIDENGR,VVDIYAK
AAKG-2	O02168	Pan-neuron	1	74	114	15	16	423	0.49409	0.522459	AFNGLLAQSTR,AFNGLLAQSTR,AFNGLLAQSTR,AVNVLVDHNVHR,AVNVLVDHNVHR,AVNVLVDHNVHR,AVNVLVDHNVHR,AVNVLVDHNVHR,AVNVLVDHNVHR,AVNVLVDHNVHR,EGNLRPLVSVDASGSLLDAACILAEHR,ELGIGTWSGIR,ELGIGTWSGIR,ELGIGTWSGIR,ELGIGTWSGIR,ESTELDMTQIANEEIGNLSIR,ESTELDMTQIANEEIGNLSIR,ESTELDMTQIANEEIGNLSIR,ESTELDMTQIANEEIGNLSIR,ESTELDMTQIANEEIGNLSIR,ESTELDMTQIANEEIGNLSIR,ESTELDMTQIANEEIGNLSIR,ESTELDMTQIANEEIGNLSIR,ESTELDMTQIANEEIGNLSI…
AAKG-2	O02168	Pan-neuron	2	40	114	12	16	423	0.347518	0.522459	AFNGLLAQSTR,AFNGLLAQSTR,AFNGLLAQSTR,AFNGLLAQSTR,AFNGLLAQSTR,AFNGLLAQSTR,AFNGLLAQSTR,AVNVLVDHNVHR,AVNVLVDHNVHR,ELGIGTWSGIR,ELGIGTWSGIR,ESTELDMTQIANEEIGNLSIR,FDAVGIALENR,FDAVGIALENR,FDAVGIALENR,FDAVGIALENR,FDAVGIALENR,FDAVGIALENR,FLWLFGK,FLWLFGK,FLWLFGK,GVSGLPVVER,GVSGLPVVER,GVSGLPVVER,GVSGLPVVER,HLAPLEYLHK,HLAPLEYLHK,HVLLSDPDFGGK,HVLLSDPDFGGK,IPVIDPLDGSALFILTHK,IPVIDPLDGSALFILTHK,IPVIDPLDGSALFILTH…
AAKG-2	O02168	Muscle	1	108	235	17	21	423	0.510638	0.576832	AFNGLLAQSTR,AFNGLLAQSTR,AFNGLLAQSTR,AFNGLLAQSTR,AFNGLLAQSTR,AFNGLLAQSTR,AFNGLLAQSTR,AFNGLLAQSTR,AFNGLLAQSTR,AFNGLLAQSTR,AVNVLVDHNVHR,AVNVLVDHNVHR,AVNVLVDHNVHR,AVNVLVDHNVHR,AVNVLVDHNVHR,DNESFWK,DNESFWK,ELGIGTWSGIR,ELGIGTWSGIR,ELGIGTWSGIR,ELGIGTWSGIR,ELGIGTWSGIR,ELGIGTWSGIR,ELGIGTWSGIR,ESTELDMTQIANEEIGNLSIR,ESTELDMTQIANEEIGNLSIR,ESTELDMTQIANEEIGNLSIR,ESTELDMTQIANEEIGNLSIR,ESTELDMTQIANEEIGNLSIR,ESTE…
AAKG-2	O02168	Muscle	2	127	235	20	21	423	0.560284	0.576832	AFNGLLAQSTR,AFNGLLAQSTR,AFNGLLAQSTR,AFNGLLAQSTR,AFNGLLAQSTR,AFNGLLAQSTR,AFNGLLAQSTR,AVNVLVDHNVHR,AVNVLVDHNVHR,AVNVLVDHNVHR,AVNVLVDHNVHR,AVNVLVDHNVHR,AVNVLVDHNVHR,DNESFWK,EGNLRPLVSVDASGSLLDAACILAEHR,EGNLRPLVSVDASGSLLDAACILAEHR,EGNLRPLVSVDASGSLLDAACILAEHR,EGNLRPLVSVDASGSLLDAACILAEHR,EGNLRPLVSVDASGSLLDAACILAEHR,ELGIGTWSGIR,ELGIGTWSGIR,ELGIGTWSGIR,ELGIGTWSGIR,ELGIGTWSGIR,ELGIGTWSGIR,ESTELDMTQIANEEIGN…
AAKG-2	O02168	Intestine	1	168	287	23	24	423	0.702128	0.72104	AFNGLLAQSTR,AFNGLLAQSTR,AFNGLLAQSTR,AFNGLLAQSTR,AFNGLLAQSTR,AFNGLLAQSTR,AFNGLLAQSTR,AFNGLLAQSTR,AFNGLLAQSTR,AFNGLLAQSTR,AVNVLVDHNVHR,AVNVLVDHNVHR,AVNVLVDHNVHR,AVNVLVDHNVHR,AVNVLVDHNVHR,AVNVLVDHNVHR,AVNVLVDHNVHR,AVNVLVDHNVHR,AVNVLVDHNVHR,AVNVLVDHNVHR,DNESFWK,EGNLRPLVSVDASGSLLDAACILAEHR,EGNLRPLVSVDASGSLLDAACILAEHR,EGNLRPLVSVDASGSLLDAACILAEHR,EGNLRPLVSVDASGSLLDAACILAEHR,EGNLRPLVSVDASGSLLDAACILAEHR,E…
AAKG-2	O02168	Intestine	2	119	287	19	24	423	0.58156	0.72104	AFNGLLAQSTR,AFNGLLAQSTR,AFNGLLAQSTR,AFNGLLAQSTR,AFNGLLAQSTR,AFNGLLAQSTR,AFNGLLAQSTR,AVNVLVDHNVHR,AVNVLVDHNVHR,AVNVLVDHNVHR,AVNVLVDHNVHR,AVNVLVDHNVHR,AVNVLVDHNVHR,AVNVLVDHNVHR,AVNVLVDHNVHR,AVNVLVDHNVHR,AVNVLVDHNVHR,AVNVLVDHNVHR,AVNVLVDHNVHR,DNESFWK,DNESFWK,EGNLRPLVSVDASGSLLDAACILAEHR,ELGIGTWSGIR,ELGIGTWSGIR,ELGIGTWSGIR,ELGIGTWSGIR,ELGIGTWSGIR,ESTELDMTQIANEEIGNLSIR,ESTELDMTQIANEEIGNLSIR,ESTELDMTQIA…
AAKG-2	O02168	Hypodermis	1	120	230	18	22	423	0.63357	0.678487	AFNGLLAQSTR,AFNGLLAQSTR,AFNGLLAQSTR,AFNGLLAQSTR,AFNGLLAQSTR,AFNGLLAQSTR,AVNVLVDHNVHR,AVNVLVDHNVHR,AVNVLVDHNVHR,AVNVLVDHNVHR,AVNVLVDHNVHR,AVNVLVDHNVHR,AVNVLVDHNVHR,AVNVLVDHNVHR,AVNVLVDHNVHR,AVNVLVDHNVHR,DNESFWK,EGNLRPLVSVDASGSLLDAACILAEHR,EGNLRPLVSVDASGSLLDAACILAEHR,EILLTNAANFEHESSNSSSPSNSALPSNQNSYSKPPTHHH,ELGIGTWSGIR,ELGIGTWSGIR,ELGIGTWSGIR,ELGIGTWSGIR,ESTELDMTQIANEEIGNLSIR,ESTELDMTQIANEEIGNLSIR,…
AAKG-2	O02168	Hypodermis	2	110	230	20	22	423	0.567376	0.678487	AFNGLLAQSTR,AFNGLLAQSTR,AFNGLLAQSTR,AFNGLLAQSTR,AFNGLLAQSTR,AFNGLLAQSTR,AFNGLLAQSTR,AVNVLVDHNVHR,AVNVLVDHNVHR,AVNVLVDHNVHR,AVNVLVDHNVHR,AVNVLVDHNVHR,AVNVLVDHNVHR,AVNVLVDHNVHR,CEKESTELDMTQIANEEIGNLSIR,EGNLRPLVSVDASGSLLDAACILAEHR,EGNLRPLVSVDASGSLLDAACILAEHR,ELGIGTWSGIR,ELGIGTWSGIR,ESTELDMTQIANEEIGNLSIR,ESTELDMTQIANEEIGNLSIR,ESTELDMTQIANEEIGNLSIR,ESTELDMTQIANEEIGNLSIR,ESTELDMTQIANEEIGNLSIR,ESTELDMTQ…
AAKG-2	O02168	AFD	1	9	11	7	7	423	0.212766	0.212766	AFNGLLAQSTR,FDAVGIALENR,GVSGLPVVER,HLAPLEYLHK,IPVIDPLDGSALFILTHK,LDGILSVTDFIK,LDGILSVTDFIK,LDGILSVTDFIK,VVFPDTQLVDCLDILLNK
AAKG-2	O02168	AFD	2	2	11	2	7	423	0.0543735	0.212766	FDAVGIALENR,LDGILSVTDFIK
AAKG-2	O02168	ELKS-1::TbID	1	18	37	6	9	423	0.156028	0.252955	AFNGLLAQSTR,AFNGLLAQSTR,AFNGLLAQSTR,FDAVGIALENR,FDAVGIALENR,FDAVGIALENR,FDAVGIALENR,FDAVGIALENR,GVSGLPVVER,GVSGLPVVER,GVSGLPVVER,HVLLSDPDFGGK,HVLLSDPDFGGK,HVLLSDPDFGGK,LDGILSVTDFIK,LDGILSVTDFIK,LDGILSVTDFIK,TPNDKEAFAR
AAKG-2	O02168	ELKS-1::TbID	2	19	37	8	9	423	0.229314	0.252955	AFNGLLAQSTR,AFNGLLAQSTR,AVNVLVDHNVHR,ELGIGTWSGIR,FDAVGIALENR,FDAVGIALENR,FDAVGIALENR,FDAVGIALENR,GVSGLPVVER,GVSGLPVVER,GVSGLPVVER,GVSGLPVVER,GVSGLPVVER,GVSGLPVVER,HVLLSDPDFGGK,IPVIDPLDGSALFILTHK,IPVIDPLDGSALFILTHK,LDGILSVTDFIK,LDGILSVTDFIK
AAKG-4	H2L0K0	Muscle	1	6	15	5	8	465	0.12043	0.202151	IFSNEGAYEVLSAFDR,ILQSLQSR,ISFVPIFDTIIPK,PGTPLYFLTPR,PGTPLYFLTPR,QIVNMLAR
AAKG-4	H2L0K0	Muscle	2	9	15	7	8	465	0.184946	0.202151	IFSNEGAYEVLSAFDR,IGLNTTIEEAIK,ILAVVSCSDILSYIQTAER,ILQSLQSR,ISFVPIFDTIIPK,ISFVPIFDTIIPK,PGTPLYFLTPR,TLVEFLK,TLVEFLK
AAKG-5	Q22022	WT	2	1	1	1	1	460	0.026087	0.026087	VIIIDASTPTTR
AAKG-5	Q22022	Pan-neuron	2	1	1	1	1	460	0.026087	0.026087	VIIIDASTPTTR
AAKG-5	Q22022	Muscle	1	19	28	10	11	460	0.269565	0.286957	AIGVISLTDFLSHILR,AIGVISLTDFLSHILR,ASDILSGNQLVSVSISSK,EVVNIISVR,NETPPADGQVLR,NILTLTDCLNAIR,NILTLTDCLNAIR,QNVIGVITK,SLHFAQWLSK,SNSSDLLILR,SNSSDLLILR,SNSSDLLILR,SNSSDLLILR,VIIIDASTPTTR,VIIIDASTPTTR,VIIIDASTPTTR,VQVAECNVEAVYDLR,VQVAECNVEAVYDLR,VQVAECNVEAVYDLR
AAKG-5	Q22022	Muscle	2	9	28	5	11	460	0.145652	0.286957	AIGVISLTDFLSHILR,AIGVISLTDFLSHILR,AIGVISLTDFLSHILR,AIGVISLTDFLSHILR,NETPPADGQVLR,SNSSDLLILR,SNSSDLLILR,VIIIDASTPTTR,VVVLDDAKEVVNIISVR
AAKG-5	Q22022	Intestine	1	29	54	15	15	460	0.384783	0.384783	AIGVISLTDFLSHILR,AMEDMLGFHYSALPVVDSK,EVVNIISVR,EVVNIISVR,ILDLCEELHQNR,KTSRPISFNVVGVIDQK,NETPPADGQVLR,NETPPADGQVLR,NETPPADGQVLR,NETPPADGQVLR,QNVIGVITK,RPSFLSQVR,SLHFAQWLSK,SLHFAQWLSK,SNSSDLLILR,SNSSDLLILR,SNSSDLLILR,SNSSDLLILR,TGSLGASMFR,VIIIDASTPTTR,VIIIDASTPTTR,VQVAECNVEAVYDLR,VQVAECNVEAVYDLR,VQVAECNVEAVYDLR,VQVAECNVEAVYDLR,VSDILHICK,VSDILHICK,VVVLDDAKEVVNIISVR,VVVLDDAKEVVNIISVR
AAKG-5	Q22022	Intestine	2	25	54	10	15	460	0.282609	0.384783	AIGVISLTDFLSHILR,AIGVISLTDFLSHILR,AIGVISLTDFLSHILR,AIGVISLTDFLSHILR,ILDLCEELHQNR,KTSRPISFNVVGVIDQK,NETPPADGQVLR,NETPPADGQVLR,SLHFAQWLSK,SLHFAQWLSK,SNSSDLLILR,SNSSDLLILR,SNSSDLLILR,SNSSDLLILR,VIIIDASTPTTR,VIIIDASTPTTR,VIIIDASTPTTR,VIIIDASTPTTR,VIIIDASTPTTR,VQVAECNVEAVYDLR,VQVAECNVEAVYDLR,VQVAECNVEAVYDLR,VSDILHICK,VVVLDDAKEVVNIISVR,VVVLDDAKEVVNIISVR
AAKG-5	Q22022	Hypodermis	1	12	20	6	9	460	0.136957	0.213043	AIGVISLTDFLSHILR,AIGVISLTDFLSHILR,AIGVISLTDFLSHILR,AIGVISLTDFLSHILR,RPSFLSQVR,RVQVAECNVEAVYDLR,SNSSDLLILR,SNSSDLLILR,VIIIDASTPTTR,VQVAECNVEAVYDLR,VQVAECNVEAVYDLR,VQVAECNVEAVYDLR
AAKG-5	Q22022	Hypodermis	2	8	20	7	9	460	0.191304	0.213043	AIGVISLTDFLSHILR,NETPPADGQVLR,NILTLTDCLNAIR,NILTLTDCLNAIR,SNSSDLLILR,TGSLGASMFR,VIIIDASTPTTR,VQVAECNVEAVYDLR
AAKG-5	Q22022	ELKS-1::TbID	1	8	16	6	10	460	0.145652	0.245652	EVVNIISVR,EVVNIISVR,QNVIGVITK,SNSSDLLILR,SNSSDLLILR,SPKPDTPASEQR,VIIIDASTPTTR,VQVAECNVEAVYDLR
AAKG-5	Q22022	ELKS-1::TbID	2	8	16	7	10	460	0.178261	0.245652	ILDLCEELHQNR,NETPPADGQVLR,NILTLTDCLNAIR,QNVIGVITK,VIIIDASTPTTR,VIIIDASTPTTR,VQVAECNVEAVYDLR,VSDILHICK
AAP-1	G5EDP9	WT	1	1	1	1	1	522	0.0210728	0.0210728	VTQLLVDMELK
AAP-1	G5EDP9	Pan-neuron	1	17	37	9	12	522	0.181992	0.229885	AESLYHALNQSVR,AESLYHALNQSVR,AVHLAFER,AVHLAFER,AVHLAFER,ENAANALIHAR,ENAANALIHAR,EPQDGIFLIR,LEMENLR,LVLSVLHGER,TFVEESIR,TFVEESIR,TFVEESIR,TLSGILDEIAMK,TPAFDAVTSDTSKPLR,TPAFDAVTSDTSKPLR,TPAFDAVTSDTSKPLR
AAP-1	G5EDP9	Pan-neuron	2	20	37	11	12	522	0.216475	0.229885	AESLYHALNQSVR,AESLYHALNQSVR,AVHLAFER,AVHLAFER,ENAANALIHAR,EPQDGIFLIR,EPQDGIFLIR,LVLSVLHGER,LVLSVLHGER,NGPGQVFTALPISR,TFVEESIR,TFVEESIR,TFVEESIR,TLSGILDEIAMK,TPAFDAVTSDTSK,TPAFDAVTSDTSKPLR,TPAFDAVTSDTSKPLR,TPAFDAVTSDTSKPLR,VTQLLVDMELK,VTQLLVDMELK
AAP-1	G5EDP9	Muscle	1	3	5	3	4	522	0.0747126	0.0900383	AESLYHALNQSVR,LVLSVLHGER,TPAFDAVTSDTSKPLR
AAP-1	G5EDP9	Muscle	2	2	5	2	4	522	0.045977	0.0900383	AVHLAFER,TPAFDAVTSDTSKPLR
AAP-1	G5EDP9	Intestine	2	3	3	2	2	522	0.045977	0.045977	AVHLAFER,AVHLAFER,TPAFDAVTSDTSKPLR
AAP-1	G5EDP9	Hypodermis	1	8	16	4	8	522	0.0938697	0.166667	AVHLAFER,ENAANALIHAR,ENAANALIHAR,NGPGQVFTALPISR,NGPGQVFTALPISR,TPAFDAVTSDTSKPLR,TPAFDAVTSDTSKPLR,TPAFDAVTSDTSKPLR
AAP-1	G5EDP9	Hypodermis	2	8	16	7	8	522	0.151341	0.166667	ENAANALIHAR,INTELTSSK,LVLSVLHGER,NGPGQVFTALPISR,NGPGQVFTALPISR,TFVEESIR,TPAFDAVTSDTSKPLR,VTQLLVDMELK
AAP-1	G5EDP9	AFD	1	1	1	1	1	522	0.0210728	0.0210728	ENAANALIHAR
AAP-1	G5EDP9	ELKS-1::TbID	1	1	3	1	3	522	0.0191571	0.0555556	EPQDGIFLIR
AAP-1	G5EDP9	ELKS-1::TbID	2	2	3	2	3	522	0.0363985	0.0555556	AVHLAFER,ENAANALIHAR
AARS-1	Q23122	Pan-neuron	1	1	1	1	1	793	0.0151324	0.0151324	NGKYEFPQVKTR
AARS-2	O01541	Pan-neuron	1	19	35	10	10	968	0.135331	0.135331	ELAAVAEQPTVLVHVFAANANSK,GLSVDNTAFEEAR,GLSVDNTAFEEAR,IVALTGPEAER,IVALTGPEAER,IVALTGPEAER,IVALTGPEAER,IVALTGPEAER,IVALTGPEAER,IVIASEEAIAK,IVIASEEAIAK,LIAVMQDK,STFINFFR,SVGVPDER,TSNYDTDIFQPIFEAIHK,TSNYDTDIFQPIFEAIHK,TSNYDTDIFQPIFEAIHK,VNDESNEFNVSNCQVR,YAYTFTGEGSDAVYK
AARS-2	O01541	Pan-neuron	2	16	35	6	10	968	0.0867769	0.135331	GLSVDNTAFEEAR,GLSVDNTAFEEAR,GLSVDNTAFEEAR,GLSVDNTAFEEAR,GLSVDNTAFEEAR,GLSVDNTAFEEAR,GLSVDNTAFEEAR,IVALTGPEAER,IVALTGPEAER,IVIASEEAIAK,TSNYDTDIFQPIFEAIHK,TSNYDTDIFQPIFEAIHK,TSNYDTDIFQPIFEAIHK,VNDESNEFNVSNCQVR,YAYTFTGEGSDAVYK,YAYTFTGEGSDAVYK
AARS-2	O01541	Muscle	1	9	26	3	10	968	0.0330579	0.155992	GLSVDNTAFEEAR,GLSVDNTAFEEAR,GLSVDNTAFEEAR,IVALTGPEAER,IVALTGPEAER,IVALTGPEAER,IVALTGPEAER,IVALTGPEAER,STFINFFR
AARS-2	O01541	Muscle	2	17	26	10	10	968	0.155992	0.155992	ELAAVAEQPTVLVHVFAANANSK,FVDQLAAGEEGAILLDR,GLSVDNTAFEEAR,IVALTGPEAER,IVALTGPEAER,IVALTGPEAER,IVALTGPEAER,IVALTGPEAER,IVALTGPEAER,IVALTGPEAER,IVIASEEAIAK,IVIASEEAIAK,STFINFFR,TNFYAEQGGQIYDVGVLTK,TSNYDTDIFQPIFEAIHK,VNDESNEFNVSNCQVR,YAYTFTGEGSDAVYK
AARS-2	O01541	Intestine	1	10	40	5	13	968	0.0630165	0.184917	GLSVDNTAFEEAR,GLSVDNTAFEEAR,IVALTGPEAER,IVALTGPEAER,IVALTGPEAER,IVALTGPEAER,IVIASEEAIAK,STFINFFR,TSNYDTDIFQPIFEAIHK,TSNYDTDIFQPIFEAIHK
AARS-2	O01541	Intestine	2	30	40	12	13	968	0.173554	0.184917	AMFDETYPDPVR,AVMAFSVNEDSGK,DPVTVMDIINDEEK,DPVTVMDIINDEEK,EEGGVLKPLPAK,FVDQLAAGEEGAILLDR,GLSVDNTAFEEAR,GLSVDNTAFEEAR,GLSVDNTAFEEAR,GLSVDNTAFEEAR,GLSVDNTAFEEAR,IVALTGPEAER,IVALTGPEAER,IVALTGPEAER,IVALTGPEAER,IVALTGPEAER,IVALTGPEAER,STFINFFR,STFINFFR,STFINFFR,STFINFFR,STFINFFR,TNFYAEQGGQIYDVGVLTK,TSNYDTDIFQPIFEAIHK,TSNYDTDIFQPIFEAIHK,TSNYDTDIFQPIFEAIHK,VNDESNEFNVSNCQVR,YAYTFTGEGSDAVYK,YAYTFTGEGSDAVY…
AARS-2	O01541	Hypodermis	1	36	78	12	16	968	0.192149	0.247934	AMFDETYPDPVR,AMFDETYPDPVR,DANAQLTGENVDKLDAAVELAQK,ELAAVAEQPTVLVHVFAANANSK,FVDQLAAGEEGAILLDR,FVDQLAAGEEGAILLDR,GLSVDNTAFEEAR,GLSVDNTAFEEAR,GLSVDNTAFEEAR,GLSVDNTAFEEAR,GLSVDNTAFEEAR,GLSVDNTAFEEAR,GLSVDNTAFEEAR,GLSVDNTAFEEAR,GLSVDNTAFEEAR,IVALTGPEAER,IVALTGPEAER,IVALTGPEAER,IVALTGPEAER,IVALTGPEAER,IVIASEEAIAK,IVIASEEAIAK,LYVSVFGGDEANGVPADSEAR,NHTGTHVLNYALR,STFINFFR,STFINFFR,STFINFFR,STFINFFR,STFINFF…
AARS-2	O01541	Hypodermis	2	42	78	14	16	968	0.210744	0.247934	AEEYAQQLIDTK,AMFDETYPDPVR,AMFDETYPDPVR,ELAAVAEQPTVLVHVFAANANSK,FVDQLAAGEEGAILLDR,GLSVDNTAFEEAR,GLSVDNTAFEEAR,GLSVDNTAFEEAR,GLSVDNTAFEEAR,GLSVDNTAFEEAR,GLSVDNTAFEEAR,IVALTGPEAER,IVALTGPEAER,IVALTGPEAER,IVALTGPEAER,IVALTGPEAER,IVALTGPEAER,IVALTGPEAER,IVALTGPEAER,IVALTGPEAER,IVIASEEAIAK,LYVSVFGGDEANGVPADSEAR,LYVSVFGGDEANGVPADSEAR,STFINFFR,STFINFFR,SVGVPDER,TNFYAEQGGQIYDVGVLTK,TNFYAEQGGQIYDVGVLTK,TNF…
AARS-2	O01541	AFD	1	14	15	6	6	968	0.0836777	0.0836777	ELAAVAEQPTVLVHVFAANANSK,ELAAVAEQPTVLVHVFAANANSK,GLSVDNTAFEEAR,IVALTGPEAER,IVALTGPEAER,IVALTGPEAER,IVALTGPEAER,IVALTGPEAER,IVALTGPEAER,IVIASEEAIAK,STFINFFR,STFINFFR,YAYTFTGEGSDAVYK,YAYTFTGEGSDAVYK
AARS-2	O01541	AFD	2	1	15	1	6	968	0.0134298	0.0836777	GLSVDNTAFEEAR
AARS-2	O01541	ELKS-1::TbID	1	9	12	4	5	968	0.0444215	0.052686	GLSVDNTAFEEAR,GLSVDNTAFEEAR,GLSVDNTAFEEAR,GLSVDNTAFEEAR,GSLVAPDR,IVALTGPEAER,IVALTGPEAER,IVIASEEAIAK,IVIASEEAIAK
AARS-2	O01541	ELKS-1::TbID	2	3	12	3	5	968	0.0330579	0.052686	GLSVDNTAFEEAR,IVALTGPEAER,SVGVPDER
AASS-1	O44503	WT	1	1	2	1	1	934	0.0171306	0.0171306	RLPHTAGGMMRQISQR
AASS-1	O44503	WT	2	1	2	1	1	934	0.0171306	0.0171306	RLPHTAGGMMRQISQR
AASS-1	O44503	Pan-neuron	1	2	2	1	1	934	0.0171306	0.0171306	RLPHTAGGMMRQISQR,RLPHTAGGMMRQISQR
AASS-1	O44503	Muscle	1	1	7	1	3	934	0.00856531	0.0396146	NLLTPVQR
AASS-1	O44503	Muscle	2	6	7	3	3	934	0.0396146	0.0396146	EHDLVVSLLPFNFHPLVAK,ELIASLSNQK,NLLTPVQR,NLLTPVQR,NLLTPVQR,NLLTPVQR
AASS-1	O44503	Intestine	1	4	5	3	3	934	0.0460385	0.0460385	ELIASLSNQK,ISLVQYGNPNGFSAMAR,RLPHTAGGMMRQISQR,RLPHTAGGMMRQISQR
AASS-1	O44503	Intestine	2	1	5	1	3	934	0.0171306	0.0460385	RLPHTAGGMMRQISQR
AASS-1	O44503	Hypodermis	1	188	397	33	40	934	0.520343	0.584582	AGIQRPILK,ALHSVGLLSGDNIDSFTSNIGPDLTWK,ALHSVGLLSGDNIDSFTSNIGPDLTWK,ALHSVGLLSGDNIDSFTSNIGPDLTWK,ALHSVGLLSGDNIDSFTSNIGPDLTWK,ALHSVGLLSGDNIDSFTSNIGPDLTWK,ALHSVGLLSGDNIDSFTSNIGPDLTWK,ALHSVGLLSGDNIDSFTSNIGPDLTWK,ALHSVGLLSGDNIDSFTSNIGPDLTWK,DHESDLVVLNHDIGAQLPGGNSER,DHESDLVVLNHDIGAQLPGGNSER,DHESDLVVLNHDIGAQLPGGNSER,DHESDLVVLNHDIGAQLPGGNSER,DHESDLVVLNHDIGAQLPGGNSER,DIGYEIALDR,DIGYEIALDR,DIGYEIALDR,DIGYEIA…
AASS-1	O44503	Hypodermis	2	209	397	39	40	934	0.552463	0.584582	AGIQRPILK,AGIQRPILK,ALHSVGLLSGDNIDSFTSNIGPDLTWK,ALHSVGLLSGDNIDSFTSNIGPDLTWK,DHESDLVVLNHDIGAQLPGGNSER,DHESDLVVLNHDIGAQLPGGNSER,DIGYEIALDR,DIGYEIALDR,DIGYEIALDR,DIGYEIALDR,DIGYEIALDR,DIGYEIALDR,DIGYEIALDR,DIGYEIALDR,DMVTSSYVSPELEALDK,DMVTSSYVSPELEALDK,DMVTSSYVSPELEALDK,DMVTSSYVSPELEALDK,DVNLTVATESQR,DVNLTVATESQR,DVNLTVATESQR,DVNLTVATESQR,DVNLTVATESQR,DVNLTVATESQR,EDLSEAHIIMSVK,EDLSEAHIIMSVK,EDLSEAH…
AASS-1	O44503	AFD	1	8	9	5	6	934	0.0567452	0.0738758	ELIASLSNQK,GLSALENLGLFSDK,GLSALENLGLFSDK,GLSALENLGLFSDK,LDIFPDSLR,NLLTPVQR,NLLTPVQR,SGVNVLIQPSNR
AASS-1	O44503	AFD	2	1	9	1	6	934	0.0171306	0.0738758	RLPHTAGGMMRQISQR
AASS-1	O44503	ELKS-1::TbID	1	3	7	3	4	934	0.0385439	0.0567452	ELIASLSNQK,GLSALENLGLFSDK,SGVNVLIQPSNR
AASS-1	O44503	ELKS-1::TbID	2	4	7	3	4	934	0.0417559	0.0567452	ELIASLSNQK,ISLVQYGNPNGFSAMAR,ISLVQYGNPNGFSAMAR,SGVNVLIQPSNR
AAT-2	Q19151	WT	1	1	2	1	2	483	0.0227743	0.0269151	FTMPENVLNAR
AAT-2	Q19151	WT	2	1	2	1	2	483	0.0269151	0.0269151	LRFTMPENVLNAR
AAT-2	Q19151	Pan-neuron	1	2	2	1	1	483	0.0269151	0.0269151	LRFTMPENVLNAR,LRFTMPENVLNAR
AATF-1	Q9GUM5	Pan-neuron	1	41	63	12	12	463	0.362851	0.362851	AAQNFNFEEGK,GLLDDISK,GLLDDISK,GLLDDISK,GLLDDISK,GSILGQINK,LHALLNTANQLPR,LHALLNTANQLPR,LHALLNTANQLPR,LHALLNTANQLPR,LHALLNTANQLPR,LINFYPSKPSVVTWSHESR,LTTPATELPDLEDDNFEDSQSALK,LTTPATELPDLEDDNFEDSQSALK,LTTPATELPDLEDDNFEDSQSALK,LTTPATELPDLEDDNFEDSQSALK,LTTPATELPDLEDDNFEDSQSALK,LTTPATELPDLEDDNFEDSQSALK,LVWDDLLYSNIR,LVWDDLLYSNIR,LVWDDLLYSNIR,LVWDDLLYSNIR,LVWDDLLYSNIR,LVWDDLLYSNIR,LVWDDLLYSNIR,LVWDDLLYSN…
AATF-1	Q9GUM5	Pan-neuron	2	22	63	9	12	463	0.285097	0.362851	AAQNFNFEEGK,GLLDDISK,GLLDDISK,LHALLNTANQLPR,LHALLNTANQLPR,LINFYPSKPSVVTWSHESR,LINFYPSKPSVVTWSHESR,LTTPATELPDLEDDNFEDSQSALK,LTTPATELPDLEDDNFEDSQSALK,LTTPATELPDLEDDNFEDSQSALK,LVWDDLLYSNIR,LVWDDLLYSNIR,LVWDDLLYSNIR,LVWDDLLYSNIR,LVWDDLLYSNIR,LVWDDLLYSNIR,NAMELIGEGK,NAMELIGEGK,NAMELIGEGK,NAMELIGEGK,SDSPESLDPETFDDSDFYQILLK,SYMELQTMFSNK
AATF-1	Q9GUM5	Muscle	1	110	230	17	19	463	0.442765	0.462203	AAQNFNFEEGK,AAQNFNFEEGK,AAQNFNFEEGK,AAQNFNFEEGK,AAQNFNFEEGK,AAQNFNFEEGK,AAQNFNFEEGK,AAQNFNFEEGK,AAQNFNFEEGK,ELFGDISEISGLQGNFDK,ELFGDISEISGLQGNFDK,ELFGDISEISGLQGNFDK,GLLDDISK,GLLDDISK,GLLDDISK,GLLDDISK,GLLDDISK,GSILGQINK,GSILGQINK,GSILGQINK,LHALLNTANQLPR,LHALLNTANQLPR,LHALLNTANQLPR,LHALLNTANQLPR,LINFYPSK,LINFYPSKPSVVTWSHESR,LINFYPSKPSVVTWSHESR,LINFYPSKPSVVTWSHESR,LINFYPSKPSVVTWSHESR,LKYEPIAR,LKYEP…
AATF-1	Q9GUM5	Muscle	2	120	230	16	19	463	0.444924	0.462203	AAQNFNFEEGK,AAQNFNFEEGK,AAQNFNFEEGK,AAQNFNFEEGK,AAQNFNFEEGK,AAQNFNFEEGK,AAQNFNFEEGK,AAQNFNFEEGK,AAQNFNFEEGKYAGSAVSR,ELFGDISEISGLQGNFDK,ELFGDISEISGLQGNFDK,GLLDDISK,GLLDDISK,GLLDDISK,GLLDDISK,GLLDDISK,GLLDDISK,GLLDDISK,GLLDDISK,GLLDDISK,GLLDDISK,GSILGQINK,GSILGQINK,KELFGDISEISGLQGNFDK,LHALLNTANQLPR,LHALLNTANQLPR,LHALLNTANQLPR,LHALLNTANQLPR,LHALLNTANQLPR,LHALLNTANQLPR,LHALLNTANQLPR,LHALLNTANQLPR,LHA…
AATF-1	Q9GUM5	Intestine	1	75	135	13	14	463	0.367171	0.386609	AAQNFNFEEGK,AAQNFNFEEGK,AAQNFNFEEGK,AAQNFNFEEGK,AAQNFNFEEGK,GLLDDISK,GLLDDISK,GLLDDISK,GLLDDISK,GLLDDISK,LHALLNTANQLPR,LHALLNTANQLPR,LHALLNTANQLPR,LHALLNTANQLPR,LHALLNTANQLPR,LHALLNTANQLPR,LHALLNTANQLPR,LINFYPSK,LINFYPSKPSVVTWSHESR,LINFYPSKPSVVTWSHESR,LINFYPSKPSVVTWSHESR,LTTPATELPDLEDDNFEDSQSALK,LTTPATELPDLEDDNFEDSQSALK,LTTPATELPDLEDDNFEDSQSALK,LTTPATELPDLEDDNFEDSQSALK,LTTPATELPDLEDDNFEDSQSALK,LT…
AATF-1	Q9GUM5	Intestine	2	60	135	12	14	463	0.354212	0.386609	AAQNFNFEEGK,AAQNFNFEEGK,AAQNFNFEEGK,AAQNFNFEEGK,AAQNFNFEEGK,GLLDDISK,GLLDDISK,GLLDDISK,GLLDDISK,GLLDDISK,GSILGQINK,LHALLNTANQLPR,LHALLNTANQLPR,LHALLNTANQLPR,LHALLNTANQLPR,LHALLNTANQLPR,LINFYPSKPSVVTWSHESR,LINFYPSKPSVVTWSHESR,LTTPATELPDLEDDNFEDSQSALK,LTTPATELPDLEDDNFEDSQSALK,LTTPATELPDLEDDNFEDSQSALK,LTTPATELPDLEDDNFEDSQSALK,LTTPATELPDLEDDNFEDSQSALK,LTTPATELPDLEDDNFEDSQSALK,LTTPATELPDLEDDNFEDSQSALK…
AATF-1	Q9GUM5	Hypodermis	1	185	267	18	18	463	0.464363	0.464363	AAQNFNFEEGK,AAQNFNFEEGK,AAQNFNFEEGK,AAQNFNFEEGK,AAQNFNFEEGK,AAQNFNFEEGK,AAQNFNFEEGK,AAQNFNFEEGK,AAQNFNFEEGK,AAQNFNFEEGK,AAQNFNFEEGK,AAQNFNFEEGK,AAQNFNFEEGK,AAQNFNFEEGKYAGSAVSR,AAQNFNFEEGKYAGSAVSR,AAQNFNFEEGKYAGSAVSR,AAQNFNFEEGKYAGSAVSR,ELFGDISEISGLQGNFDK,ELFGDISEISGLQGNFDK,ELFGDISEISGLQGNFDK,ELFGDISEISGLQGNFDK,ELFGDISEISGLQGNFDK,GLLDDISK,GLLDDISK,GLLDDISK,GLLDDISK,GLLDDISK,GLLDDISK,GLLDDISK,GLLDD…
AATF-1	Q9GUM5	Hypodermis	2	82	267	16	18	463	0.460043	0.464363	AAQNFNFEEGK,AAQNFNFEEGK,AAQNFNFEEGKYAGSAVSR,AAQNFNFEEGKYAGSAVSR,ELFGDISEISGLQGNFDK,ELFGDISEISGLQGNFDK,ELFGDISEISGLQGNFDK,GLLDDISK,GLLDDISK,GLLDDISK,GLLDDISK,GLLDDISK,GSILGQINK,GSILGQINK,LHALLNTANQLPR,LHALLNTANQLPR,LHALLNTANQLPR,LHALLNTANQLPR,LHALLNTANQLPR,LINFYPSKPSVVTWSHESR,LKYEPIAR,LTTPATELPDLEDDNFEDSQSALK,LTTPATELPDLEDDNFEDSQSALK,LTTPATELPDLEDDNFEDSQSALK,LTTPATELPDLEDDNFEDSQSALK,LTTPATELPDLEDD…
AATF-1	Q9GUM5	AFD	1	10	13	5	5	463	0.142549	0.142549	GLLDDISK,LHALLNTANQLPR,LHALLNTANQLPR,LHALLNTANQLPR,LVWDDLLYSNIR,LVWDDLLYSNIR,LVWDDLLYSNIR,NAMELIGEGK,NAMELIGEGK,SDSPESLDPETFDDSDFYQILLK
AATF-1	Q9GUM5	AFD	2	3	13	2	5	463	0.0539957	0.142549	LHALLNTANQLPR,LHALLNTANQLPR,LVWDDLLYSNIR
AATF-1	Q9GUM5	ELKS-1::TbID	1	4	4	3	3	463	0.101512	0.101512	AAQNFNFEEGK,AAQNFNFEEGK,LHALLNTANQLPR,SDSPESLDPETFDDSDFYQILLK
ABCE-1	Q9U2K8	WT	1	3	3	2	2	610	0.0393443	0.0393443	IINLPANLANETTHR,IINLPANLANETTHR,NNETDVPLR
ABCE-1	Q9U2K8	Pan-neuron	1	21	31	7	9	610	0.136066	0.162295	CVIKPQYVDQIPR,EGINMFLEGFIR,EIDQLSGGELQR,ELSGGELQR,ELSGGELQR,EQEWTTIINHFR,EQEWTTIINHFR,EQEWTTIINHFR,EQEWTTIINHFR,GSELQNYFTR,GSELQNYFTR,IINLPANLANETTHR,IINLPANLANETTHR,IINLPANLANETTHR,IINLPANLANETTHR,IINLPANLANETTHR,IINLPANLANETTHR,IINLPANLANETTHR,IINLPANLANETTHR,IINLPANLANETTHR,IINLPANLANETTHR
ABCE-1	Q9U2K8	Pan-neuron	2	10	31	6	9	610	0.108197	0.162295	CVIKPQYVDQIPR,CVIKPQYVDQIPR,EIDQLSGGELQR,GSELQNYFTR,IINLPANLANETTHR,IINLPANLANETTHR,IINLPANLANETTHR,ILEDTLK,NNETDVPLR,NNETDVPLR
ABCE-1	Q9U2K8	Muscle	1	122	244	19	24	610	0.352459	0.459016	ADVYMFDEPSSYLDVK,ADVYMFDEPSSYLDVK,ADVYMFDEPSSYLDVK,CGEVLGLVGTNGIGK,CVIKPQYVDQIPR,CVIKPQYVDQIPR,CVIKPQYVDQIPR,CVIKPQYVDQIPR,CVIKPQYVDQIPR,CVIKPQYVDQIPR,CVIKPQYVDQIPR,CVIKPQYVDQIPR,CVIKPQYVDQIPR,EGINMFLEGFIR,EGINMFLEGFIR,EGINMFLEGFIR,EGINMFLEGFIR,EGINMFLEGFIR,EGINMFLEGFIR,EGINMFLEGFIR,EIDQLSGGELQR,EIDQLSGGELQR,EIDQLSGGELQR,EIDQLSGGELQR,EIDQLSGGELQR,EIDQLSGGELQR,EIDQLSGGELQR,EIDQLSGGELQR,EIDQLSGGELQ…
ABCE-1	Q9U2K8	Muscle	2	122	244	22	24	610	0.437705	0.459016	ADVYMFDEPSSYLDVK,ADVYMFDEPSSYLDVK,CGEVLGLVGTNGIGK,CGEVLGLVGTNGIGK,CGEVLGLVGTNGIGK,CVIKPQYVDQIPR,CVIKPQYVDQIPR,CVIKPQYVDQIPR,CVIKPQYVDQIPR,CVIKPQYVDQIPR,CVIKPQYVDQIPR,CVIKPQYVDQIPR,CVIKPQYVDQIPR,CVIKPQYVDQIPR,CVIKPQYVDQIPR,CVIKPQYVDQIPR,CVIKPQYVDQIPR,CVIKPQYVDQIPR,CVIKPQYVDQIPR,EGINMFLEGFIR,EGINMFLEGFIR,EGINMFLEGFIR,EGINMFLEGFIR,EGINMFLEGFIR,EGINMFLEGFIR,EGINMFLEGFIR,EIDQLSGGELQR,EIDQLSGGELQR,EIDQ…
ABCE-1	Q9U2K8	Intestine	1	92	190	17	19	610	0.321311	0.377049	CGEVLGLVGTNGIGK,CGEVLGLVGTNGIGK,CVIKPQYVDQIPR,CVIKPQYVDQIPR,CVIKPQYVDQIPR,CVIKPQYVDQIPR,EGINMFLEGFIR,EGINMFLEGFIR,EGINMFLEGFIR,EGINMFLEGFIR,EIDQLSGGELQR,EIDQLSGGELQR,EIDQLSGGELQR,EIDQLSGGELQR,EIDQLSGGELQR,EIDQLSGGELQR,EIDQLSGGELQR,EIDQLSGGELQR,EIDQLSGGELQR,EIDQLSGGELQR,EIDQLSGGELQR,ELSGGELQR,ELSGGELQR,ELSGGELQR,ELSGGELQR,ELSGGELQR,ELSGGELQR,ELSGGELQR,ELSGGELQR,EQEWTTIINHFR,EQEWTTIINHFR,EQEWTTIINH…
ABCE-1	Q9U2K8	Intestine	2	98	190	15	19	610	0.313115	0.377049	ADVYMFDEPSSYLDVK,ADVYMFDEPSSYLDVK,ADVYMFDEPSSYLDVK,ADVYMFDEPSSYLDVK,CGEVLGLVGTNGIGK,CGEVLGLVGTNGIGK,CVIKPQYVDQIPR,CVIKPQYVDQIPR,CVIKPQYVDQIPR,CVIKPQYVDQIPR,CVIKPQYVDQIPR,CVIKPQYVDQIPR,EGINMFLEGFIR,EGINMFLEGFIR,EGINMFLEGFIR,EGINMFLEGFIR,EIDQLSGGELQR,EIDQLSGGELQR,EIDQLSGGELQR,EIDQLSGGELQR,EIDQLSGGELQR,EIDQLSGGELQR,EIDQLSGGELQR,EIDQLSGGELQR,EIDQLSGGELQR,EIDQLSGGELQR,EIDQLSGGELQR,EIDQLSGGELQR,EIDQLSG…
ABCE-1	Q9U2K8	Hypodermis	1	69	185	13	22	610	0.265574	0.401639	CGEVLGLVGTNGIGK,CVIKPQYVDQIPR,CVIKPQYVDQIPR,CVIKPQYVDQIPR,CVIKPQYVDQIPR,EGINMFLEGFIR,EGINMFLEGFIR,EGINMFLEGFIR,EIDQLSGGELQR,EIDQLSGGELQR,EIDQLSGGELQR,EIDQLSGGELQR,EIDQLSGGELQR,EIDQLSGGELQR,EIDQLSGGELQR,EQEWTTIINHFR,EQEWTTIINHFR,EQEWTTIINHFR,EQEWTTIINHFR,EQEWTTIINHFR,EQEWTTIINHFR,EQEWTTIINHFR,GSELQNYFTR,GSELQNYFTR,GSELQNYFTR,GSELQNYFTR,GSELQNYFTR,GSELQNYFTR,GSELQNYFTR,GSELQNYFTR,GSELQNYFTR,IINLPAN…
ABCE-1	Q9U2K8	Hypodermis	2	116	185	20	22	610	0.357377	0.401639	ADVYMFDEPSSYLDVK,CGEVLGLVGTNGIGK,CGEVLGLVGTNGIGK,CGEVLGLVGTNGIGK,CGEVLGLVGTNGIGK,CVIKPQYVDQIPR,CVIKPQYVDQIPR,CVIKPQYVDQIPR,CVIKPQYVDQIPR,CVIKPQYVDQIPR,CVIKPQYVDQIPR,CVIKPQYVDQIPR,CVIKPQYVDQIPR,CVIKPQYVDQIPR,CVIKPQYVDQIPR,CVIKPQYVDQIPR,CVIKPQYVDQIPR,EGINMFLEGFIR,EGINMFLEGFIR,EIDQLSGGELQR,EIDQLSGGELQR,EIDQLSGGELQR,EIDQLSGGELQR,EIDQLSGGELQR,EIDQLSGGELQR,EIDQLSGGELQR,ELSGGELQR,ELSGGELQR,ELSGGELQR,ELS…
ABCE-1	Q9U2K8	AFD	1	9	12	2	3	610	0.0393443	0.0540984	ELSGGELQR,IINLPANLANETTHR,IINLPANLANETTHR,IINLPANLANETTHR,IINLPANLANETTHR,IINLPANLANETTHR,IINLPANLANETTHR,IINLPANLANETTHR,IINLPANLANETTHR
ABCE-1	Q9U2K8	AFD	2	3	12	2	3	610	0.0393443	0.0540984	IINLPANLANETTHR,IINLPANLANETTHR,NNETDVPLR
ABCE-1	Q9U2K8	ELKS-1::TbID	1	5	6	4	4	610	0.0721311	0.0721311	ELSGGELQR,ELSGGELQR,IINLPANLANETTHR,NNETDVPLR,VVVFEGQPSVK
ABCE-1	Q9U2K8	ELKS-1::TbID	2	1	6	1	4	610	0.0147541	0.0721311	ELSGGELQR
ABCF-1	Q19554	WT	1	1	1	1	1	622	0.0160772	0.0160772	DIGADSAEPR
ABCF-1	Q19554	Pan-neuron	1	89	166	22	26	622	0.446945	0.528939	ASLTIVYGR,ASLTIVYGR,ASLTIVYGR,ASLTIVYGR,DFNGGVVMVTHDER,DFNGGVVMVTHDER,DIGADSAEPR,DIGADSAEPR,DIGADSAEPR,DIGADSAEPR,DIGADSAEPR,DIGADSAEPR,DIGADSAEPR,DIGADSAEPR,DIGADSAEPR,DIGADSAEPR,EMQEKPCTDFSGGWR,EVLDALGEALVSK,EVLDALGEALVSK,EVLDALGEALVSK,EVLDALGEALVSKK,EVLDALGEALVSKK,EVLDALGEALVSKK,EVLDALGEALVSKK,FQFPETTK,FQFPETTK,FQFPETTK,FQFPETTK,FQFPETTK,IAIVGPNGVGK,IAIVGPNGVGK,IAIVGPNGVGK,IDPNDGELR,IDPNDGELR,…
ABCF-1	Q19554	Pan-neuron	2	77	166	23	26	622	0.440514	0.528939	ASLTIVYGR,ASLTIVYGR,ASLTIVYGR,ASLTIVYGR,ASLTIVYGR,DFNGGVVMVTHDER,DFNGGVVMVTHDER,DFNGGVVMVTHDER,DFNGGVVMVTHDER,DIGADSAEPR,DIGADSAEPR,DIGADSAEPR,DIGADSAEPR,DIGADSAEPR,DIGADSAEPR,DIGADSAEPR,DIGADSAEPR,DIGADSAEPR,EVLDALGEALVSK,EVLDALGEALVSK,EVLDALGEALVSK,EVLDALGEALVSKK,EVLDALGEALVSKK,FQFPETTK,FQFPETTK,FQFPETTK,FQFPETTK,IAIVGPNGVGK,IAIVGPNGVGK,IAIVGPNGVGK,IAIVGPNGVGK,IDPNDGELR,IDPNDGELRK,IDPNDGELRK,ID…
ABCF-1	Q19554	Muscle	1	537	1008	38	43	622	0.59164	0.672026	ASLTIVYGR,ASLTIVYGR,ASLTIVYGR,ASLTIVYGR,ASLTIVYGR,ASLTIVYGR,ASLTIVYGR,ASLTIVYGR,ASLTIVYGR,ASLTIVYGR,ASLTIVYGR,ASLTIVYGR,ASLTIVYGR,ASLTIVYGR,ASLTIVYGR,ASLTIVYGR,ASLTIVYGR,DFNGGVVMVTHDER,DFNGGVVMVTHDER,DFNGGVVMVTHDER,DFNGGVVMVTHDER,DFNGGVVMVTHDER,DFNGGVVMVTHDER,DFNGGVVMVTHDER,DFNGGVVMVTHDER,DFNGGVVMVTHDER,DFNGGVVMVTHDER,DFNGGVVMVTHDER,DFNGGVVMVTHDER,DFNGGVVMVTHDER,DFNGGVVMVTHDER,DFNGGVVMVTHDER,DFNG…
ABCF-1	Q19554	Muscle	2	471	1008	39	43	622	0.670418	0.672026	ASLTIVYGR,ASLTIVYGR,ASLTIVYGR,ASLTIVYGR,ASLTIVYGR,ASLTIVYGR,ASLTIVYGR,ASLTIVYGR,ASLTIVYGR,ASLTIVYGR,ASLTIVYGR,ASLTIVYGR,ASLTIVYGR,ASLTIVYGR,ASLTIVYGR,ASLTIVYGR,ASLTIVYGR,ASLTIVYGR,DFNGGVVMVTHDER,DFNGGVVMVTHDER,DFNGGVVMVTHDER,DFNGGVVMVTHDER,DFNGGVVMVTHDER,DFNGGVVMVTHDER,DFNGGVVMVTHDER,DFNGGVVMVTHDER,DFNGGVVMVTHDER,DFNGGVVMVTHDER,DFNGGVVMVTHDER,DFNGGVVMVTHDER,DFNGGVVMVTHDER,DFNGGVVMVTHDER,DFNGGVVMV…
ABCF-1	Q19554	Intestine	1	393	592	42	43	622	0.672026	0.672026	ASLTIVYGR,ASLTIVYGR,ASLTIVYGR,ASLTIVYGR,ASLTIVYGR,ASLTIVYGR,ASLTIVYGR,ASLTIVYGR,ASLTIVYGR,ASLTIVYGR,ASLTIVYGR,ASLTIVYGR,ASLTIVYGR,ASLTIVYGR,ASLTIVYGR,ASLTIVYGR,ASLTIVYGR,ASLTIVYGR,ASLTIVYGR,ASLTIVYGR,ASLTIVYGR,DFNGGVVMVTHDER,DFNGGVVMVTHDER,DFNGGVVMVTHDER,DFNGGVVMVTHDER,DFNGGVVMVTHDER,DFNGGVVMVTHDER,DFNGGVVMVTHDER,DFNGGVVMVTHDER,DFNGGVVMVTHDER,DFNGGVVMVTHDER,DFNGGVVMVTHDER,DFNGGVVMVTHDER,DFNGGVVMV…
ABCF-1	Q19554	Intestine	2	199	592	35	43	622	0.599678	0.672026	ASLTIVYGR,ASLTIVYGR,ASLTIVYGR,ASLTIVYGR,ASLTIVYGR,ASLTIVYGR,ASLTIVYGR,ASLTIVYGR,ASLTIVYGR,ASLTIVYGR,ASLTIVYGR,ASLTIVYGR,ASLTIVYGR,DFNGGVVMVTHDER,DFNGGVVMVTHDER,DFNGGVVMVTHDER,DFNGGVVMVTHDER,DFNGGVVMVTHDER,DFNGGVVMVTHDER,DIGADSAEPR,DIGADSAEPR,DIGADSAEPR,DIGADSAEPR,DIGADSAEPR,DIGADSAEPR,EMQEKPCTDFSGGWR,EMQEKPCTDFSGGWR,EMQEKPCTDFSGGWR,EMQEKPCTDFSGGWR,EMQEKPCTDFSGGWR,EMQEKPCTDFSGGWR,EVADELRDIGADSAEPR…
ABCF-1	Q19554	Hypodermis	1	344	649	35	39	622	0.588424	0.598071	ASLTIVYGR,ASLTIVYGR,ASLTIVYGR,ASLTIVYGR,ASLTIVYGR,ASLTIVYGR,ASLTIVYGR,ASLTIVYGR,ASLTIVYGR,ASLTIVYGR,ASLTIVYGR,ASLTIVYGR,ASLTIVYGR,ASLTIVYGR,ASLTIVYGR,ASLTIVYGR,DFNGGVVMVTHDER,DFNGGVVMVTHDER,DFNGGVVMVTHDER,DFNGGVVMVTHDER,DFNGGVVMVTHDER,DFNGGVVMVTHDER,DFNGGVVMVTHDER,DFNGGVVMVTHDER,DIGADSAEPR,DIGADSAEPR,DIGADSAEPR,DIGADSAEPR,EMQEKPCTDFSGGWR,EMQEKPCTDFSGGWR,EMQEKPCTDFSGGWR,EMQEKPCTDFSGGWR,EMQEKPCTDFS…
ABCF-1	Q19554	Hypodermis	2	305	649	38	39	622	0.596463	0.598071	ASLTIVYGR,ASLTIVYGR,ASLTIVYGR,ASLTIVYGR,ASLTIVYGR,ASLTIVYGR,ASLTIVYGR,ASLTIVYGR,ASLTIVYGR,ASLTIVYGR,ASLTIVYGR,ASLTIVYGR,DFNGGVVMVTHDER,DFNGGVVMVTHDER,DFNGGVVMVTHDER,DFNGGVVMVTHDER,DFNGGVVMVTHDER,DFNGGVVMVTHDER,DFNGGVVMVTHDER,DIGADSAEPR,DIGADSAEPR,DIGADSAEPR,DIGADSAEPR,DIGADSAEPR,DIGADSAEPR,DIGADSAEPR,DIGADSAEPR,DIGADSAEPR,DIGADSAEPR,DIGADSAEPR,DIGADSAEPR,DIGADSAEPR,DIGADSAEPR,DIGADSAEPR,DIGADSAEP…
ABCF-1	Q19554	AFD	1	18	27	7	7	622	0.131833	0.131833	DFNGGVVMVTHDER,DIGADSAEPR,DIGADSAEPR,DIGADSAEPR,DIGADSAEPR,DIGADSAEPR,DIGADSAEPR,EVLDALGEALVSKK,FQFPETTK,FQFPETTK,IDPNDGELRK,IDPNDGELRK,IENFDISAQGK,VNDDDDAGAPELLQR,VNDDDDAGAPELLQR,VNDDDDAGAPELLQR,VNDDDDAGAPELLQR,VNDDDDAGAPELLQR
ABCF-1	Q19554	AFD	2	9	27	4	7	622	0.0803859	0.131833	DIGADSAEPR,DIGADSAEPR,DIGADSAEPR,EVLDALGEALVSKK,EVLDALGEALVSKK,IENFDISAQGK,IENFDISAQGK,VNDDDDAGAPELLQR,VNDDDDAGAPELLQR
ABCF-1	Q19554	ELKS-1::TbID	1	29	51	11	14	622	0.172026	0.221865	DIGADSAEPR,DIGADSAEPR,DIGADSAEPR,DIGADSAEPR,FNIDYQEAR,FQFPETTK,FQFPETTK,IAIVGPNGVGK,IAIVGPNGVGK,IAIVGPNGVGK,IAIVGPNGVGK,IAIVGPNGVGK,IDPNDGELR,IDPNDGELRK,IDPNDGELRK,IENFDISAQGK,IENFDISAQGK,IENFDISAQGK,IENFDISAQGK,ILAGLGFSK,ILAGLGFSK,ILAGLGFSK,LALLEEEAK,LALLEEEAK,LALLEEEAK,LMSEIEEGKTEAAER,VNDDDDAGAPELLQR,VNDDDDAGAPELLQR,VNDDDDAGAPELLQR
ABCF-1	Q19554	ELKS-1::TbID	2	22	51	10	14	622	0.170418	0.221865	ASLTIVYGR,DIGADSAEPR,DIGADSAEPR,DIGADSAEPR,DIGADSAEPR,DIGADSAEPR,DIGADSAEPR,GNYTLFK,IAIVGPNGVGK,IDPNDGELRK,IDPNDGELRK,IENFDISAQGK,IENFDISAQGK,IENFDISAQGK,IENFDISAQGK,ILAGLGFSK,ILAGLGFSK,LALLEEEAK,LALLEEEAK,LALLEEEAK,TGTQLAQMENSMDIK,VNDDDDAGAPELLQR
ABCF-2	G5EFG4	WT	1	9	11	7	8	622	0.131833	0.149518	AAEILHGLGFTK,QLVYYGGNYDQFVK,STIIQAIYNK,STIIQAIYNK,SVAGSLTSDPK,SVAGSLTSDPK,TALQAVVDVDSVR,TRLELLENQQK,YGLIGLNGSGK
ABCF-2	G5EFG4	WT	2	2	11	2	8	622	0.0369775	0.149518	AAEILHGLGFTK,VESLTITFHGR
ABCF-2	G5EFG4	Pan-neuron	1	31	48	17	18	622	0.294212	0.310289	AAEILHGLGFTK,AAEILHGLGFTK,AAEILHGLGFTK,AAEILHGLGFTK,DIDFGIDLDTR,DIDFGIDLDTR,ELEHLAEQLASQTDEESQDK,EMPIPESVDMYLVSR,IALVGPNGAGK,IALVGPNGAGK,IALVGPNGAGK,IELENAAAR,IELENAAAR,LDEMDASLAEK,LELLENQQK,LLCTDVMPTDGLIR,LLCTDVMPTDGLIR,LLCTDVMPTDGLIR,LLCTDVMPTDGLIR,MIAGGLAEK,QLVYYGGNYDQFVK,QLVYYGGNYDQFVK,STIIQAIYNK,STIIQAIYNK,SVAGSLTSDPK,TALQAVVDVDSVR,TALQAVVDVDSVR,TALQAVVDVDSVR,TALQAVVDVDSVRK,TRLELLENQQK,YGLIG…
ABCF-2	G5EFG4	Pan-neuron	2	17	48	10	18	622	0.200965	0.310289	AAEILHGLGFTK,AAEILHGLGFTK,ELEHLAEQLASQTDEESQDK,IALVGPNGAGK,IALVGPNGAGK,IELENAAAR,LLCTDVMPTDGLIR,LLCTDVMPTDGLIR,QLVYYGGNYDQFVK,SVAGSLTSDPK,SVAGSLTSDPK,TALQAVVDVDSVR,TALQAVVDVDSVR,TALQAVVDVDSVR,TALQAVVDVDSVR,YGLIGLNGSGK,YNENTPWIYK
ABCF-2	G5EFG4	Muscle	1	157	326	24	30	622	0.461415	0.483923	AAEILHGLGFTK,AAEILHGLGFTK,AAEILHGLGFTK,AAEILHGLGFTK,AAEILHGLGFTK,AAEILHGLGFTK,AAEILHGLGFTK,AAEILHGLGFTK,AAEILHGLGFTK,AAEILHGLGFTK,AAEILHGLGFTK,AAEILHGLGFTK,DIDFGIDLDTR,ELEHLAEQLASQTDEESQDK,ELEHLAEQLASQTDEESQDK,ELEHLAEQLASQTDEESQDK,ELEHLAEQLASQTDEESQDK,ELEHLAEQLASQTDEESQDK,ELEHLAEQLASQTDEESQDKLMDVYER,ELEHLAEQLASQTDEESQDKLMDVYER,EMPIPESVDMYLVSR,EMPIPESVDMYLVSR,EMPIPESVDMYLVSR,IALVGPNGAGK,IALVGPNGAG…
ABCF-2	G5EFG4	Muscle	2	169	326	27	30	622	0.414791	0.483923	AAEILHGLGFTK,AAEILHGLGFTK,AAEILHGLGFTK,AAEILHGLGFTK,AAEILHGLGFTK,AAEILHGLGFTK,AAEILHGLGFTK,AAEILHGLGFTK,AAEILHGLGFTK,AAEILHGLGFTK,AAEILHGLGFTK,AAEILHGLGFTK,AAEILHGLGFTK,AAEILHGLGFTK,AAEILHGLGFTK,AAEILHGLGFTK,AAEILHGLGFTK,DFSGGWR,ELEHLAEQLASQTDEESQDK,ELEHLAEQLASQTDEESQDK,ELEHLAEQLASQTDEESQDK,ELEHLAEQLASQTDEESQDKLMDVYER,ELEHLAEQLASQTDEESQDKLMDVYER,ELEHLAEQLASQTDEESQDKLMDVYER,ELEHLAEQLASQTDEESQDKLMD…
ABCF-2	G5EFG4	Intestine	1	130	273	25	29	622	0.427653	0.495177	AAEILHGLGFTK,AAEILHGLGFTK,AAEILHGLGFTK,AAEILHGLGFTK,AAEILHGLGFTK,AAEILHGLGFTK,AAEILHGLGFTK,AAEILHGLGFTK,AAEILHGLGFTK,AAEILHGLGFTK,AAEILHGLGFTK,ELEHLAEQLASQTDEESQDK,ELEHLAEQLASQTDEESQDK,ELEHLAEQLASQTDEESQDK,ELEHLAEQLASQTDEESQDK,ELEHLAEQLASQTDEESQDK,ELEHLAEQLASQTDEESQDKLMDVYER,ELEHLAEQLASQTDEESQDKLMDVYER,IALVGPNGAGK,IALVGPNGAGK,IALVGPNGAGK,IALVGPNGAGK,IALVGPNGAGK,IALVGPNGAGK,IALVGPNGAGK,IALVGPNGAGK…
ABCF-2	G5EFG4	Intestine	2	143	273	27	29	622	0.454984	0.495177	AAEILHGLGFTK,AAEILHGLGFTK,AAEILHGLGFTK,AAEILHGLGFTK,AAEILHGLGFTK,AAEILHGLGFTK,AAEILHGLGFTK,AAEILHGLGFTK,AAEILHGLGFTK,AAEILHGLGFTK,AAEILHGLGFTK,AAEILHGLGFTK,DFSGGWR,DIDFGIDLDTR,DIDFGIDLDTR,DIDFGIDLDTR,DIDFGIDLDTR,ELEHLAEQLASQTDEESQDK,ELEHLAEQLASQTDEESQDK,ELEHLAEQLASQTDEESQDK,ELEHLAEQLASQTDEESQDK,ELEHLAEQLASQTDEESQDK,ELEHLAEQLASQTDEESQDK,ELEHLAEQLASQTDEESQDKLMDVYER,EMPIPESVDMYLVSR,EMPIPESVDMYLVSR,E…
ABCF-2	G5EFG4	Hypodermis	1	145	285	25	29	622	0.44373	0.482315	AAEILHGLGFTK,AAEILHGLGFTK,AAEILHGLGFTK,AAEILHGLGFTK,AAEILHGLGFTK,AAEILHGLGFTK,AAEILHGLGFTK,AAEILHGLGFTK,AAEILHGLGFTK,AAEILHGLGFTK,AAEILHGLGFTK,AAEILHGLGFTK,AAEILHGLGFTK,DFSGGWR,DFSGGWR,ELEHLAEQLASQTDEESQDK,ELEHLAEQLASQTDEESQDK,ELEHLAEQLASQTDEESQDK,ELEHLAEQLASQTDEESQDK,ELEHLAEQLASQTDEESQDK,ELEHLAEQLASQTDEESQDKLMDVYER,ELEHLAEQLASQTDEESQDKLMDVYER,ELEHLAEQLASQTDEESQDKLMDVYER,ELEHLAEQLASQTDEESQDKLMDVY…
ABCF-2	G5EFG4	Hypodermis	2	140	285	25	29	622	0.434084	0.482315	AAEILHGLGFTK,AAEILHGLGFTK,AAEILHGLGFTK,AAEILHGLGFTK,AAEILHGLGFTK,AAEILHGLGFTK,AAEILHGLGFTK,AAEILHGLGFTK,AAEILHGLGFTK,AAEILHGLGFTK,AAEILHGLGFTK,AAEILHGLGFTK,AAEILHGLGFTK,AAEILHGLGFTK,AAEILHGLGFTK,AAEILHGLGFTK,DIDFGIDLDTR,ELEHLAEQLASQTDEESQDK,ELEHLAEQLASQTDEESQDK,ELEHLAEQLASQTDEESQDK,ELEHLAEQLASQTDEESQDKLMDVYER,ELEHLAEQLASQTDEESQDKLMDVYER,EMPIPESVDMYLVSR,EMPIPESVDMYLVSR,IALVGPNGAGK,IALVGPNGAGK,IALV…
ABCF-2	G5EFG4	AFD	1	21	29	9	9	622	0.152733	0.152733	AAEILHGLGFTK,AAEILHGLGFTK,AAEILHGLGFTK,AAEILHGLGFTK,IELENAAAR,IELENAAAR,LLCTDVMPTDGLIR,QLVYYGGNYDQFVK,QLVYYGGNYDQFVK,QLVYYGGNYDQFVK,QLVYYGGNYDQFVK,QLVYYGGNYDQFVK,STIIQAIYNK,STIIQAIYNK,STIIQAIYNK,STIIQAIYNK,SVAGSLTSDPK,SVAGSLTSDPK,TALQAVVDVDSVR,TALQAVVDVDSVRK,YGLIGLNGSGK
ABCF-2	G5EFG4	AFD	2	8	29	6	9	622	0.0980707	0.152733	AAEILHGLGFTK,QLVYYGGNYDQFVK,STIIQAIYNK,STIIQAIYNK,SVAGSLTSDPK,SVAGSLTSDPK,TALQAVVDVDSVR,TALQAVVDVDSVRK
ABCF-2	G5EFG4	ELKS-1::TbID	1	12	19	9	11	622	0.163987	0.199357	AAEILHGLGFTK,IALVGPNGAGK,IALVGPNGAGK,LDEMDASLAEK,QLVYYGGNYDQFVK,SVAGSLTSDPK,SVAGSLTSDPK,TALQAVVDVDSVR,TALQAVVDVDSVR,TRLELLENQQK,WDGDIFSFK,YNENTPWIYK
ABCF-2	G5EFG4	ELKS-1::TbID	2	7	19	4	11	622	0.0707395	0.199357	IALVGPNGAGK,IALVGPNGAGK,IALVGPNGAGK,SVAGSLTSDPK,SVAGSLTSDPK,VESLTITFHGR,YGLIGLNGSGK
ABCF-3	Q20306	Pan-neuron	1	14	27	7	9	712	0.134831	0.171348	ANVEAIPGYLTATFPTLPIEIK,ANVEAIPGYLTATFPTLPIEIK,ASSLLYGLGFTPDEQK,ASSLLYGLGFTPDEQK,ASSLLYGLGFTPDEQK,DYVSAILK,FLNEICTDIVHLHTR,GNYDQFEK,KNEPSATASQAPIR,KNEPSATASQAPIR,LLLDDLQPSVGLR,LLLDDLQPSVGLR,LLLDDLQPSVGLR,LLLDDLQPSVGLR
ABCF-3	Q20306	Pan-neuron	2	13	27	4	9	712	0.0772472	0.171348	ASSLLYGLGFTPDEQK,ASSLLYGLGFTPDEQK,ASSLLYGLGFTPDEQK,LLLDDLQPSVGLR,LLLDDLQPSVGLR,LLLDDLQPSVGLR,LLLDDLQPSVGLR,LLLDDLQPSVGLR,LLLDDLQPSVGLR,LPVLLPVELESDIHFK,LPVLLPVELESDIHFK,YNEDSPYLFR,YNEDSPYLFR
ABCF-3	Q20306	Muscle	1	20	47	6	9	712	0.11236	0.139045	ASSLLYGLGFTPDEQK,ASSLLYGLGFTPDEQK,ASSLLYGLGFTPDEQK,ASSLLYGLGFTPDEQK,ASSLLYGLGFTPDEQK,ASSLLYGLGFTPDEQK,ASSLLYGLGFTPDEQK,ASSLLYGLGFTPDEQK,DYVSAILK,EYESQQQLR,FPECEVLSNPVLQLDEVSFR,KNEPSATASQAPIR,LLLDDLQPSVGLR,LLLDDLQPSVGLR,LLLDDLQPSVGLR,LLLDDLQPSVGLR,LLLDDLQPSVGLR,LLLDDLQPSVGLR,LLLDDLQPSVGLR,LLLDDLQPSVGLR
ABCF-3	Q20306	Muscle	2	27	47	8	9	712	0.126404	0.139045	ASSLLYGLGFTPDEQK,ASSLLYGLGFTPDEQK,DYVSAILK,DYVSAILK,FPECEVLSNPVLQLDEVSFR,FPECEVLSNPVLQLDEVSFR,KNEPSATASQAPIR,KNEPSATASQAPIR,KNEPSATASQAPIR,KNEPSATASQAPIR,KNEPSATASQAPIR,KNEPSATASQAPIR,LLHGDNLPK,LLHGDNLPK,LLLDDLQPSVGLR,LLLDDLQPSVGLR,LLLDDLQPSVGLR,LLLDDLQPSVGLR,LLLDDLQPSVGLR,LLLDDLQPSVGLR,LLLDDLQPSVGLR,LLLDDLQPSVGLR,LLLDDLQPSVGLR,NEPSATASQAPIR,NEPSATASQAPIR,YNEDSPYLFR,YNEDSPYLFR
ABCF-3	Q20306	Intestine	1	62	140	16	22	712	0.301966	0.389045	ALFVKPDLLLLDEPTNMLDMR,ALFVKPDLLLLDEPTNMLDMR,ANVEAIPGYLTATFPTLPIEIK,ANVEAIPGYLTATFPTLPIEIK,ANVEAIPGYLTATFPTLPIEIK,ANVEAIPGYLTATFPTLPIEIK,ASSLLYGLGFTPDEQK,ASSLLYGLGFTPDEQK,ASSLLYGLGFTPDEQK,ASSLLYGLGFTPDEQK,ASSLLYGLGFTPDEQK,ASSLLYGLGFTPDEQK,ASSLLYGLGFTPDEQK,DYVSAILK,DYVSAILK,EYESQQQLR,EYESQQQLR,FGLAGDMALQSVETLSGGQK,FLNEICTDIVHLHTR,FLNEICTDIVHLHTR,FLNEICTDIVHLHTR,FPECEVLSNPVLQLDEVSFR,FPECEVLSNPVLQLDE…
ABCF-3	Q20306	Intestine	2	78	140	19	22	712	0.335674	0.389045	ANVEAIPGYLTATFPTLPIEIK,ASSLLYGLGFTPDEQK,ASSLLYGLGFTPDEQK,ASSLLYGLGFTPDEQK,ASSLLYGLGFTPDEQK,ASSLLYGLGFTPDEQK,ASSLLYGLGFTPDEQK,ASSLLYGLGFTPDEQK,ASSLLYGLGFTPDEQK,ASSLLYGLGFTPDEQK,ASSLLYGLGFTPDEQK,ASSLLYGLGFTPDEQK,ASSLLYGLGFTPDEQKRPTK,DYVSAILK,FGLAGDMALQSVETLSGGQK,FGLAGDMALQSVETLSGGQK,FGLAGDMALQSVETLSGGQK,FLNEICTDIVHLHTR,FLNEICTDIVHLHTR,FLNEICTDIVHLHTR,FLNEICTDIVHLHTR,FLNEICTDIVHLHTR,FLNEICTDIVHLHTR,…
ABCF-3	Q20306	Hypodermis	1	61	129	13	20	712	0.265449	0.359551	AEARADAPVER,ANVEAIPGYLTATFPTLPIEIK,ANVEAIPGYLTATFPTLPIEIK,ANVEAIPGYLTATFPTLPIEIK,ANVEAIPGYLTATFPTLPIEIK,ANVEAIPGYLTATFPTLPIEIK,ANVEAIPGYLTATFPTLPIEIK,ANVEAIPGYLTATFPTLPIEIK,ANVEAIPGYLTATFPTLPIEIK,ANVEAIPGYLTATFPTLPIEIK,ANVEAIPGYLTATFPTLPIEIK,ANVEAIPGYLTATFPTLPIEIK,ANVEAIPGYLTATFPTLPIEIK,ANVEAIPGYLTATFPTLPIEIK,ASSLLYGLGFTPDEQK,ASSLLYGLGFTPDEQK,ASSLLYGLGFTPDEQK,ASSLLYGLGFTPDEQK,DYVSAILK,DYVSAILK,DY…
ABCF-3	Q20306	Hypodermis	2	68	129	17	20	712	0.266854	0.359551	ALFVKPDLLLLDEPTNMLDMR,ALFVKPDLLLLDEPTNMLDMR,ALFVKPDLLLLDEPTNMLDMR,ASSLLYGLGFTPDEQK,ASSLLYGLGFTPDEQK,ASSLLYGLGFTPDEQK,ASSLLYGLGFTPDEQK,ASSLLYGLGFTPDEQK,ASSLLYGLGFTPDEQK,ASSLLYGLGFTPDEQK,ASSLLYGLGFTPDEQK,ASSLLYGLGFTPDEQK,ASSLLYGLGFTPDEQKRPTK,ASSLLYGLGFTPDEQKRPTK,ASSLLYGLGFTPDEQKRPTK,ASSLLYGLGFTPDEQKRPTK,ASSLLYGLGFTPDEQKRPTK,DYVSAILK,DYVSAILK,EYESQQQLR,FLNEICTDIVHLHTR,FLNEICTDIVHLHTR,FLNEICTDIVHLHTR…
ABCF-3	Q20306	AFD	2	1	1	1	1	712	0.0182584	0.0182584	LLLDDLQPSVGLR
ABCF-3	Q20306	ELKS-1::TbID	2	2	2	2	2	712	0.0407303	0.0407303	LLLDDLQPSVGLR,LPVLLPVELESDIHFK
ABHD-3.1	Q9U1Z6	Pan-neuron	1	16	18	6	6	375	0.250667	0.250667	HLFADLIDFDNVCK,HLFADLIDFDNVCK,HLFADLIDFDNVCK,HLFADLIDFDNVCK,LLSQWGNLIFHDYN,LLSQWGNLIFHDYN,LLSQWGNLIFHDYN,MLFNSFIAK,MLFNSFIAK,MLFNSFIAK,MLFNSFIAK,NLTSLVSPYR,NLTSLVSPYR,TYNAASCEDLEFICK,VGENADLDGGMIVSSPWEASAASDSIELFVPR,VGENADLDGGMIVSSPWEASAASDSIELFVPR
ABHD-3.1	Q9U1Z6	Pan-neuron	2	2	18	1	6	375	0.0266667	0.250667	NLTSLVSPYR,NLTSLVSPYR
ABHD-3.1	Q9U1Z6	Muscle	1	1	1	1	1	375	0.0266667	0.0266667	NLTSLVSPYR
ABHD-3.1	Q9U1Z6	Intestine	1	24	45	9	9	375	0.357333	0.357333	DCAEYYTTASLATK,DCAEYYTTASLATK,DCPTLPFKR,HLFADLIDFDNVCK,HLFADLIDFDNVCK,LLSQWGNLIFHDYN,LLSQWGNLIFHDYN,LLSQWGNLIFHDYN,MLFNSFIAK,MLFNSFIAK,MLFNSFIAK,NLTSLVSPYR,NLTSLVSPYR,NLTSLVSPYR,NLTSLVSPYR,NLTSLVSPYR,NLTSLVSPYR,TYNAASCEDLEFICK,TYNAASCEDLEFICK,TYNAASCEDLEFICK,VGENADLDGGMIVSSPWEASAASDSIELFVPR,VGENADLDGGMIVSSPWEASAASDSIELFVPR,YHPSWWCPFGTTQTIVR,YHPSWWCPFGTTQTIVR
ABHD-3.1	Q9U1Z6	Intestine	2	21	45	7	9	375	0.248	0.357333	DCAEYYTTASLATK,HLFADLIDFDNVCK,HLFADLIDFDNVCK,HLFADLIDFDNVCK,LLSQWGNLIFHDYN,LLSQWGNLIFHDYN,MLFNSFIAK,MLFNSFIAK,MLFNSFIAK,MLFNSFIAK,MLFNSFIAK,MLFNSFIAK,MLFNSFIAK,NLTSLVSPYR,NLTSLVSPYR,NLTSLVSPYR,NLTSLVSPYR,TYNAASCEDLEFICK,TYNAASCEDLEFICK,YHPSWWCPFGTTQTIVR,YHPSWWCPFGTTQTIVR
ABHD-3.1	Q9U1Z6	Hypodermis	1	1	2	1	2	375	0.0266667	0.064	NLTSLVSPYR
ABHD-3.1	Q9U1Z6	Hypodermis	2	1	2	1	2	375	0.0373333	0.064	HLFADLIDFDNVCK
ABHD-3.2	Q18610	Intestine	1	2	2	2	2	375	0.0666667	0.0666667	NLVDMVRPYR,TYNAATPHDFAFIAK
ABHD-5.1	P91143	Intestine	1	12	27	10	11	355	0.335211	0.383099	ALFWVILK,FNPLAALR,FSSELVQIPFK,FSTDPETAEK,IENLILADPWGFTDVDPSFLEK,IENLILADPWGFTDVDPSFLEK,IFTALGIK,LRPDLEQK,LRPDLEQK,NTEINTITVNCENESSELK,RIENLILADPWGFTDVDPSFLEK,YSEDVYDYIYLANSGNPTGEIIFK
ABHD-5.1	P91143	Intestine	2	15	27	9	11	355	0.332394	0.383099	ALFWVILK,FNPLAALR,FNPLAALR,FSSELVQIPFK,IENLILADPWGFTDVDPSFLEK,IENLILADPWGFTDVDPSFLEK,IENLILADPWGFTDVDPSFLEK,IFTALGIK,IFTALGIK,LAQFQNVYAIDLPGFGR,NTEINTITVNCENESSELK,RIENLILADPWGFTDVDPSFLEK,YSEDVYDYIYLANSGNPTGEIIFK,YSEDVYDYIYLANSGNPTGEIIFK,YSEDVYDYIYLANSGNPTGEIIFK
ABL-1	P03949	Pan-neuron	1	3	7	3	4	1224	0.0334967	0.0473856	FEQLGTASTIESK,FKELLSQLEIYNR,NQDESGSIDEEPVSK
ABL-1	P03949	Pan-neuron	2	4	7	4	4	1224	0.0473856	0.0473856	EFVNLFNLASSEITDEK,FEQLGTASTIESK,FKELLSQLEIYNR,NQDESGSIDEEPVSK
ABL-1	P03949	Muscle	1	8	9	5	5	1224	0.0588235	0.0588235	EFVNLFNLASSEITDEK,ESETSIGQYTISVR,FEQLGTASTIESK,FEQLGTASTIESK,LQQFVIMADNVQK,NQDESGSIDEEPVSK,NQDESGSIDEEPVSK,NQDESGSIDEEPVSK
ABL-1	P03949	Muscle	2	1	9	1	5	1224	0.0106209	0.0588235	FEQLGTASTIESK
ABL-1	P03949	Intestine	1	3	5	3	4	1224	0.0326797	0.0433007	EFVNLFNLASSEITDEK,IEEAVPYR,NQDESGSIDEEPVSK
ABL-1	P03949	Intestine	2	2	5	1	4	1224	0.0106209	0.0433007	FEQLGTASTIESK,FEQLGTASTIESK
ABL-1	P03949	Hypodermis	1	12	12	6	6	1224	0.0694444	0.0694444	ESTDADNEGAGSSSLSR,ESTDADNEGAGSSSLSR,FEQLGTASTIESK,FEQLGTASTIESK,FEQLGTASTIESK,FEQLGTASTIESK,FEQLGTASTIESK,FKELLSQLEIYNR,IEEAVPYR,NQDESGSIDEEPVSK,NQDESGSIDEEPVSK,SETPELDHIDSDTADETTK
ABL-1	P03949	ELKS-1::TbID	1	13	20	5	5	1224	0.0522876	0.0522876	EFVNLFNLASSEITDEK,FEQLGTASTIESK,FEQLGTASTIESK,FEQLGTASTIESK,FEQLGTASTIESK,FSMLEGSNELK,FSMLEGSNELK,IEEAVPYR,IEEAVPYR,IEEAVPYR,IEEAVPYR,NQDESGSIDEEPVSK,NQDESGSIDEEPVSK
ABL-1	P03949	ELKS-1::TbID	2	7	20	4	5	1224	0.0457516	0.0522876	EFVNLFNLASSEITDEK,EFVNLFNLASSEITDEK,EFVNLFNLASSEITDEK,FEQLGTASTIESK,FSMLEGSNELK,FSMLEGSNELK,NQDESGSIDEEPVSK
ABT-2	X5LXB2	Pan-neuron	1	1	1	1	1	2109	0.00806069	0.00806069	LYEGQITGLLGHNGAGK
ABT-2	X5LXB2	Muscle	1	2	3	1	1	2109	0.00331911	0.00331911	EIAGIMR,EIAGIMR
ABT-2	X5LXB2	Muscle	2	1	3	1	1	2109	0.00331911	0.00331911	EIAGIMR
ABT-2	X5LXB2	Intestine	2	2	2	2	2	2109	0.0156472	0.0156472	EQKIKEQMR,NESIIVDAIYYSSLQLRWIGNNPK
ABT-2	X5LXB2	Hypodermis	1	1	1	1	1	2109	0.00806069	0.00806069	LYEGQITGLLGHNGAGK
ABT-2	X5LXB2	ELKS-1::TbID	1	3	7	2	2	2109	0.00758653	0.00758653	EIAGIMR,EIAGIMR,EQKIKEQMR
ABT-2	X5LXB2	ELKS-1::TbID	2	4	7	2	2	2109	0.00758653	0.00758653	EIAGIMR,EIAGIMR,EIAGIMR,EQKIKEQMR
ABT-4	Q9TXV8	Intestine	1	43	70	17	19	1802	0.101554	0.123196	DDPILQDLR,DDPILQDLR,DDPILQDLR,DFTYTIR,DFTYTIR,DVEDSDVIAEK,DVEDSDVIAEK,DVEDSDVIAEK,DVEDSDVIAEK,EAGANTGYCPQYDAIIK,EAGANTGYCPQYDAIIK,EQDPQTISLAPFSDTK,EQDPQTISLAPFSDTK,EQDPQTISLAPFSDTK,EQDPQTISLAPFSDTKK,EQDPQTISLAPFSDTKK,FIMDQTNAMGSR,FIMDQTNAMGSR,FIMDQTNAMGSR,GALGQLR,IIWNILNR,IIWNILNR,IIWNILNR,LEKEPTDLIPTINVVNLTK,NWLQQLR,NWLQQLR,NWLQQLR,TALVSNNLVK,TALVSNNLVK,TALVSNNLVK,TVDSSDQFQQIQYADHVK,TVDSSDQFQQIQ…
ABT-4	Q9TXV8	Intestine	2	27	70	13	19	1802	0.0876804	0.123196	ADFMAGALSGGQK,DVEDSDVIAEK,DVEDSDVIAEK,DVEDSDVIAEK,DVEDSDVIAEK,EAGANTGYCPQYDAIIK,EAGANTGYCPQYDAIIK,EAGANTGYCPQYDAIIK,EQDPQTISLAPFSDTK,EQDPQTISLAPFSDTKK,FIMDQTNAMGSR,FIMDQTNAMGSR,IIWNILNR,STTFSMLTGVASPSSGSAYVNDFDIR,TALVSNNLVK,TVDSSDQFQQIQYADHVK,TWDPEEAR,TWDPEEAR,TYGTSFFK,YGSGYTLLIR,YGSGYTLLIR,YGSGYTLLIR,YGSGYTLLIR,YGSGYTLLIR,YGSGYTLLIR,YGSGYTLLIR,YGSGYTLLIR
ABTS-1	G5EC65	Pan-neuron	1	146	232	28	30	1119	0.341376	0.3521	AFTTTDLK,AFTTTDLK,AIATLMADEIFHDVAYGAR,AIATLMADEIFHDVAYGAR,AIATLMADEIFHDVAYGAR,AIATLMADEIFHDVAYGAR,AIATLMADEIFHDVAYGAR,AIATLMADEIFHDVAYGAR,AIATLMADEIFHDVAYGAR,AIATLMADEIFHDVAYGAR,AIATLMADEIFHDVAYGAR,AIATLMADEIFHDVAYGAR,AIATLMADEIFHDVAYGAR,AIATLMADEIFHDVAYGAR,AIATLMADEIFHDVAYGAR,AIATLMADEIFHDVAYGAR,AIATLMADEIFHDVAYGAR,APGEVAQFVGVR,APGEVAQFVGVR,APGEVAQFVGVR,APGEVAQFVGVR,APGEVAQFVGVR,DAPIEQPEDDDDPIMI…
ABTS-1	G5EC65	Pan-neuron	2	86	232	20	30	1119	0.234138	0.3521	AFTTTDLK,APGEVAQFVGVR,APGEVAQFVGVR,APGEVAQFVGVR,APGEVAQFVGVR,DAPIEQPEDDDDPIMIK,DVPASSDPTSSR,DVPASSDPTSSR,DVPASSDPTSSR,DVPASSDPTSSR,DVPASSDPTSSR,DVPASSDPTSSR,DVPASSDPTSSR,DVPASSDPTSSR,ESQSIELSSLAPGTR,ESQSIELSSLAPGTR,ESQSIELSSLAPGTR,ESQSIELSSLAPGTR,ESQSIELSSLAPGTR,FEEDVEQGGNR,FEEDVEQGGNR,FEEDVEQGGNR,FEEDVEQGGNR,FEEDVEQGGNR,FEEDVEQGGNR,FEEDVEQGGNR,FEEDVEQGGNR,FEEDVEQGGNR,FEEDVEQGGNR,FEEDVEQGGNR,FEED…
ABTS-1	G5EC65	Muscle	1	117	228	27	35	1119	0.286863	0.341376	AFTTTDLK,AFTTTDLK,AIATLMADEIFHDVAYGAR,AIATLMADEIFHDVAYGAR,AIATLMADEIFHDVAYGAR,AIATLMADEIFHDVAYGAR,APGEVAQFVGVR,APGEVAQFVGVR,APGEVAQFVGVR,APGEVAQFVGVR,APGEVAQFVGVR,APGEVAQFVGVR,APGEVAQFVGVR,APGEVAQFVGVR,DAPIEQPEDDDDPIMIK,DAPIEQPEDDDDPIMIK,DVPASSDPTSSR,DVPASSDPTSSR,DVPASSDPTSSR,DVPASSDPTSSR,DVPASSDPTSSR,DVPASSDPTSSR,DVPASSDPTSSR,DVPASSDPTSSR,EKENTPALFTEMGELNNEEWR,EKENTPALFTEMGELNNEEWR,ENTPALFTEMGEL…
ABTS-1	G5EC65	Muscle	2	111	228	27	35	1119	0.277927	0.341376	AIATLMADEIFHDVAYGAR,AIATLMADEIFHDVAYGAR,AIATLMADEIFHDVAYGAR,AIATLMADEIFHDVAYGAR,AIATLMADEIFHDVAYGAR,APGEVAQFVGVR,APGEVAQFVGVR,APGEVAQFVGVR,APGEVAQFVGVR,APGEVAQFVGVR,APGEVAQFVGVR,DAPIEQPEDDDDPIMIK,DAPIEQPEDDDDPIMIK,EKENTPALFTEMGELNNEEWR,EKENTPALFTEMGELNNEEWR,EKENTPALFTEMGELNNEEWR,EKENTPALFTEMGELNNEEWRETAR,ENTPALFTEMGELNNEEWR,ENTPALFTEMGELNNEEWR,ENTPALFTEMGELNNEEWRETAR,ENTPALFTEMGELNNEEWRETAR,ESQSI…
ABTS-1	G5EC65	Intestine	1	47	98	18	19	1119	0.214477	0.221626	APGEVAQFVGVR,APGEVAQFVGVR,DAPIEQPEDDDDPIMIK,DVPASSDPTSSR,DVPASSDPTSSR,DVPASSDPTSSR,DVPASSDPTSSR,DVPASSDPTSSR,EKENTPALFTEMGELNNEEWR,FEEDVEQGGNR,FEEDVEQGGNR,FEEDVEQGGNR,FEEDVEQGGNR,FEEDVEQGGNR,FEEDVEQGGNR,FIFLLLGPTGHGQQYR,GGFLSTVR,IEPPSKLPSQEK,IPLAAIQEPSHSINLTK,IPLAAIQEPSHSINLTK,IPLAAIQEPSHSINLTK,IPLAAIQEPSHSINLTK,LNVPSTFRPTWEGR,LNVPSTFRPTWEGR,NANQLGDLTEVPVPTR,NANQLGDLTEVPVPTR,NANQLGDLTEVPVPTR,NANQ…
ABTS-1	G5EC65	Intestine	2	51	98	12	19	1119	0.130474	0.221626	AFTTTDLK,AFTTTDLK,AFTTTDLK,AFTTTDLK,APGEVAQFVGVR,APGEVAQFVGVR,APGEVAQFVGVR,APGEVAQFVGVR,DVPASSDPTSSR,DVPASSDPTSSR,FEEDVEQGGNR,FEEDVEQGGNR,FEEDVEQGGNR,FEEDVEQGGNR,FEEDVEQGGNR,FEEDVEQGGNR,FEEDVEQGGNR,FEEDVEQGGNR,FEEDVEQGGNR,FEEDVEQGGNR,FEEDVEQGGNR,FEEDVEQGGNR,GGFLSTVR,IPLAAIQEPSHSINLTK,IPLAAIQEPSHSINLTK,LNVPSTFRPTWEGR,NANQLGDLTEVPVPTR,NANQLGDLTEVPVPTR,NANQLGDLTEVPVPTR,NANQLGDLTEVPVPTR,NANQLGDLTEVPV…
ABTS-1	G5EC65	AFD	1	27	39	7	7	1119	0.0911528	0.0911528	APGEVAQFVGVR,APGEVAQFVGVR,APGEVAQFVGVR,ESQSIELSSLAPGTR,FEEDVEQGGNR,FEEDVEQGGNR,FEEDVEQGGNR,FEEDVEQGGNR,FEEDVEQGGNR,FEEDVEQGGNR,KLPAGVEASNVLIGEVDFLTR,NANQLGDLTEVPVPTR,NANQLGDLTEVPVPTR,NANQLGDLTEVPVPTR,NANQLGDLTEVPVPTR,NANQLGDLTEVPVPTR,NANQLGDLTEVPVPTR,NANQLGDLTEVPVPTR,QIGQELLVEPSSHK,SGDLPSENREELR,SGDLPSENREELR,SGDLPSENREELR,SGDLPSENREELR,SGDLPSENREELR,SGDLPSENREELR,SGDLPSENREELR,SGDLPSENREELR
ABTS-1	G5EC65	AFD	2	12	39	3	7	1119	0.0357462	0.0911528	FEEDVEQGGNR,FEEDVEQGGNR,FEEDVEQGGNR,FEEDVEQGGNR,NANQLGDLTEVPVPTR,NANQLGDLTEVPVPTR,NANQLGDLTEVPVPTR,NANQLGDLTEVPVPTR,SGDLPSENREELR,SGDLPSENREELR,SGDLPSENREELR,SGDLPSENREELR
ABTS-1	G5EC65	ELKS-1::TbID	1	7	12	4	6	1119	0.0509383	0.0688114	FEEDVEQGGNR,FEEDVEQGGNR,FEEDVEQGGNR,IPLAAIQEPSHSINLTK,NANQLGDLTEVPVPTR,NANQLGDLTEVPVPTR,SGDLPSENREELR
ABTS-1	G5EC65	ELKS-1::TbID	2	5	12	4	6	1119	0.0420018	0.0688114	DVPASSDPTSSR,FEEDVEQGGNR,GGFLSTVR,NANQLGDLTEVPVPTR,NANQLGDLTEVPVPTR
ABTS-4	H2L0C4	WT	1	1	1	1	1	881	0.00908059	0.00908059	IVDPDVPK
ABTS-4	H2L0C4	Muscle	1	3	7	2	2	881	0.0272418	0.0272418	IVDPDVPK,VQYESLDEFVNFLETK,VQYESLDEFVNFLETK
ABTS-4	H2L0C4	Muscle	2	4	7	2	2	881	0.0272418	0.0272418	IVDPDVPK,IVDPDVPK,VQYESLDEFVNFLETK,VQYESLDEFVNFLETK
ABTS-4	H2L0C4	Intestine	1	2	6	1	2	881	0.0181612	0.0272418	VQYESLDEFVNFLETK,VQYESLDEFVNFLETK
ABTS-4	H2L0C4	Intestine	2	4	6	2	2	881	0.0272418	0.0272418	IVDPDVPK,VQYESLDEFVNFLETK,VQYESLDEFVNFLETK,VQYESLDEFVNFLETK
ABTS-4	H2L0C4	ELKS-1::TbID	2	1	1	1	1	881	0.00908059	0.00908059	IVDPDVPK
AC3.5	Q17405	Muscle	2	2	2	2	2	1090	0.0366972	0.0366972	EPLQTQPQEAPPAPKPK,VTNIEFDENLEKVTLTLDQELKK
AC3.5	Q17405	Intestine	1	6	11	4	5	1090	0.0522936	0.0752294	EPLQTQPQEAPPAPKPK,HQDIVNEEDADENASIK,LNIEEPTNK,LNIEEPTNK,LNIEEPTNK,NVQPVWYDVSLSPK
AC3.5	Q17405	Intestine	2	5	11	3	5	1090	0.0440367	0.0752294	LNIEEPTNK,LNIEEPTNK,LNIEEPTNK,NVQPVWYDVSLSPK,VLDPDFVIGDLVASEVNTTSGITIR
AC3.5	Q17405	Hypodermis	1	180	312	20	23	1090	0.16422	0.173394	AAKEPLQTQPQEAPPAPK,AAKEPLQTQPQEAPPAPK,AAKEPLQTQPQEAPPAPK,AAKEPLQTQPQEAPPAPK,AAKEPLQTQPQEAPPAPK,AAKEPLQTQPQEAPPAPKPK,AAKEPLQTQPQEAPPAPKPK,AAKEPLQTQPQEAPPAPKPK,AAKEPLQTQPQEAPPAPKPK,AAKEPLQTQPQEAPPAPKPK,AAKEPLQTQPQEAPPAPKPK,AAKEPLQTQPQEAPPAPKPK,AAKEPLQTQPQEAPPAPKPK,AAKEPLQTQPQEAPPAPKPK,AAKEPLQTQPQEAPPAPKPK,AAKEPLQTQPQEAPPAPKPK,EPLQTQPQEAPPAPK,EPLQTQPQEAPPAPK,EPLQTQPQEAPPAPK,EPLQTQPQEAPPAPKPK,EPLQTQP…
AC3.5	Q17405	Hypodermis	2	132	312	17	23	1090	0.119266	0.173394	AAKEPLQTQPQEAPPAPK,AAKEPLQTQPQEAPPAPK,AAKEPLQTQPQEAPPAPKPK,AAKEPLQTQPQEAPPAPKPK,AAKEPLQTQPQEAPPAPKPK,AAKEPLQTQPQEAPPAPKPK,AAKEPLQTQPQEAPPAPKPK,AAKEPLQTQPQEAPPAPKPK,AAKEPLQTQPQEAPPAPKPK,AAKEPLQTQPQEAPPAPKPK,DATATSQPLR,EELALPK,EPLQTQPQEAPPAPK,EPLQTQPQEAPPAPK,EPLQTQPQEAPPAPKPK,EPLQTQPQEAPPAPKPK,EPLQTQPQEAPPAPKPK,EPLQTQPQEAPPAPKPK,EPLQTQPQEAPPAPKPK,EPLQTQPQEAPPAPKPK,EPLQTQPQEAPPAPKPK,EPLQTQPQEAPPAPKP…
AC3.5	Q17405	AFD	1	3	3	2	2	1090	0.0220183	0.0220183	LNIEEPTNK,LNIEEPTNK,SLDIVAVPGFQTGNR
AC3.5	Q17405	ELKS-1::TbID	2	1	1	1	1	1090	0.00825688	0.00825688	LNIEEPTNK
ACAA-2	O45552	WT	1	13	27	8	11	394	0.304569	0.482234	GLSATDLGVVASQAALK,GLSATDLGVVASQAALK,GLSATDLGVVASQAALK,GLSATDLGVVASQAALK,HANVGADAVDHVIFGNVVASSR,LCGSGFQAVVNAAQAIK,NEIVGITIK,NEIVGITIK,QEADEFALR,QEADEFALR,SGVPQNVGALTVNR,TAFGTFGGK,VVAYSAVGCDPTIMGIGPAPAIR
ACAA-2	O45552	WT	2	14	27	8	11	394	0.378173	0.482234	DGLVNAGNASGISDGAAALVVAGEDSVK,DGLVNAGNASGISDGAAALVVAGEDSVK,GLSATDLGVVASQAALK,GLSATDLGVVASQAALK,HANVGADAVDHVIFGNVVASSR,IGDIDIFEVNEAFAPQALAVQR,IGDIDIFEVNEAFAPQALAVQR,LCGSGFQAVVNAAQAIK,LCGSGFQAVVNAAQAIK,LNVNGGAIALGHPLAASGAR,LNVNGGAIALGHPLAASGAR,NEIVGITIK,NEIVGITIK,SGVPQNVGALTVNR
ACAA-2	O45552	Pan-neuron	1	11	12	6	6	394	0.284264	0.284264	GLSATDLGVVASQAALK,GLSATDLGVVASQAALK,GLSATDLGVVASQAALK,HANVGADAVDHVIFGNVVASSR,IGDIDIFEVNEAFAPQALAVQR,IGDIDIFEVNEAFAPQALAVQR,IGDIDIFEVNEAFAPQALAVQR,LCGSGFQAVVNAAQAIK,LNVNGGAIALGHPLAASGAR,SGVPQNVGALTVNR,SGVPQNVGALTVNR
ACAA-2	O45552	Pan-neuron	2	1	12	1	6	394	0.0431472	0.284264	GLSATDLGVVASQAALK
ACAA-2	O45552	Muscle	1	25	47	6	7	394	0.271574	0.304569	DGLVNAGNASGISDGAAALVVAGEDSVK,GLSATDLGVVASQAALK,GLSATDLGVVASQAALK,GLSATDLGVVASQAALK,GLSATDLGVVASQAALK,GLSATDLGVVASQAALK,GLSATDLGVVASQAALK,GLSATDLGVVASQAALK,GLSATDLGVVASQAALK,GLSATDLGVVASQAALK,GLSATDLGVVASQAALK,GLSATDLGVVASQAALK,GLSATDLGVVASQAALK,IGDIDIFEVNEAFAPQALAVQR,IGDIDIFEVNEAFAPQALAVQR,IGDIDIFEVNEAFAPQALAVQR,LCGSGFQAVVNAAQAIK,LCGSGFQAVVNAAQAIK,LCGSGFQAVVNAAQAIK,QEADEFALR,SGVPQNVGALTVNR,SGVPQN…
ACAA-2	O45552	Muscle	2	22	47	5	7	394	0.21066	0.304569	GLSATDLGVVASQAALK,GLSATDLGVVASQAALK,GLSATDLGVVASQAALK,GLSATDLGVVASQAALK,GLSATDLGVVASQAALK,GLSATDLGVVASQAALK,GLSATDLGVVASQAALK,IGDIDIFEVNEAFAPQALAVQR,IGDIDIFEVNEAFAPQALAVQR,KGEESFEIDEHPR,KGEESFEIDEHPR,LCGSGFQAVVNAAQAIK,LCGSGFQAVVNAAQAIK,LCGSGFQAVVNAAQAIK,SGVPQNVGALTVNR,SGVPQNVGALTVNR,SGVPQNVGALTVNR,SGVPQNVGALTVNR,SGVPQNVGALTVNR,SGVPQNVGALTVNR,SGVPQNVGALTVNR,SGVPQNVGALTVNR
ACAA-2	O45552	Intestine	1	62	105	18	18	394	0.705584	0.705584	AQEAGVYKNEIVGITIK,DGLVNAGNASGISDGAAALVVAGEDSVK,DGLVNAGNASGISDGAAALVVAGEDSVK,DGLVNAGNASGISDGAAALVVAGEDSVK,DGLVNAGNASGISDGAAALVVAGEDSVK,DGLVNAGNASGISDGAAALVVAGEDSVK,DGLVNAGNASGISDGAAALVVAGEDSVK,ELGIPMEK,FGTALGK,FGTALGK,GLSATDLGVVASQAALK,GLSATDLGVVASQAALK,GLSATDLGVVASQAALK,GLSATDLGVVASQAALK,GLSATDLGVVASQAALK,GLSATDLGVVASQAALK,GLSATDLGVVASQAALK,GLSATDLGVVASQAALK,GLSATDLGVVASQAALK,GLSATDLGVVASQAALK,HA…
ACAA-2	O45552	Intestine	2	43	105	13	18	394	0.538071	0.705584	DGLVNAGNASGISDGAAALVVAGEDSVK,DGLVNAGNASGISDGAAALVVAGEDSVK,DGLVNAGNASGISDGAAALVVAGEDSVK,DGLVNAGNASGISDGAAALVVAGEDSVK,DGLVNAGNASGISDGAAALVVAGEDSVK,DGLVNAGNASGISDGAAALVVAGEDSVK,DGLVNAGNASGISDGAAALVVAGEDSVK,ELGIPMEK,GLSATDLGVVASQAALK,GLSATDLGVVASQAALK,GLSATDLGVVASQAALK,GLSATDLGVVASQAALK,GLSATDLGVVASQAALK,GLSATDLGVVASQAALK,GLSATDLGVVASQAALK,GLSATDLGVVASQAALK,GLSATDLGVVASQAALK,IGDIDIFEVNEAFAPQALAVQR,IG…
ACAA-2	O45552	Hypodermis	1	19	44	8	11	394	0.319797	0.461929	GLSATDLGVVASQAALK,GLSATDLGVVASQAALK,GLSATDLGVVASQAALK,HANVGADAVDHVIFGNVVASSR,HANVGADAVDHVIFGNVVASSR,HANVGADAVDHVIFGNVVASSR,IGDIDIFEVNEAFAPQALAVQR,IGDIDIFEVNEAFAPQALAVQR,IGDIDIFEVNEAFAPQALAVQR,IGDIDIFEVNEAFAPQALAVQR,KGEESFEIDEHPR,LNVNGGAIALGHPLAASGAR,LNVNGGAIALGHPLAASGAR,NEIVGITIK,QEADEFALR,QEADEFALR,QEADEFALR,SGVPQNVGALTVNR,SGVPQNVGALTVNR
ACAA-2	O45552	Hypodermis	2	25	44	9	11	394	0.406091	0.461929	DGLVNAGNASGISDGAAALVVAGEDSVK,DGLVNAGNASGISDGAAALVVAGEDSVK,GLSATDLGVVASQAALK,GLSATDLGVVASQAALK,GLSATDLGVVASQAALK,GLSATDLGVVASQAALK,GLSATDLGVVASQAALK,HANVGADAVDHVIFGNVVASSR,HANVGADAVDHVIFGNVVASSR,IGDIDIFEVNEAFAPQALAVQR,ISTHIVHELHR,LCGSGFQAVVNAAQAIK,LCGSGFQAVVNAAQAIK,LCGSGFQAVVNAAQAIK,LCGSGFQAVVNAAQAIK,LCGSGFQAVVNAAQAIK,LCGSGFQAVVNAAQAIK,LNVNGGAIALGHPLAASGAR,LNVNGGAIALGHPLAASGAR,QEADEFALR,QEADEFALR,…
ACAA-2	O45552	AFD	1	35	40	13	13	394	0.530457	0.530457	GLSATDLGVVASQAALK,GLSATDLGVVASQAALK,GLSATDLGVVASQAALK,GLSATDLGVVASQAALK,GLSATDLGVVASQAALK,GLSATDLGVVASQAALK,HANVGADAVDHVIFGNVVASSR,HANVGADAVDHVIFGNVVASSR,IGDIDIFEVNEAFAPQALAVQR,IGDIDIFEVNEAFAPQALAVQR,IGDIDIFEVNEAFAPQALAVQR,IGDIDIFEVNEAFAPQALAVQR,ISTHIVHELHR,KAQEAGVYKNEIVGITIK,KGEESFEIDEHPR,KGEESFEIDEHPR,KGEESFEIDEHPR,KGEESFEIDEHPR,LCGSGFQAVVNAAQAIK,LCGSGFQAVVNAAQAIK,LCGSGFQAVVNAAQAIK,LGESNIVLAGGT…
ACAA-2	O45552	AFD	2	5	40	3	13	394	0.101523	0.530457	GLSATDLGVVASQAALK,GLSATDLGVVASQAALK,GLSATDLGVVASQAALK,NEIVGITIK,SGVPQNVGALTVNR
ACAA-2	O45552	ELKS-1::TbID	1	23	48	9	10	394	0.296954	0.36802	FGTALGK,FGTALGK,FGTALGK,GLSATDLGVVASQAALK,GLSATDLGVVASQAALK,GLSATDLGVVASQAALK,GLSATDLGVVASQAALK,IGDIDIFEVNEAFAPQALAVQR,IGDIDIFEVNEAFAPQALAVQR,KGEESFEIDEHPR,KGEESFEIDEHPR,LCGSGFQAVVNAAQAIK,LCGSGFQAVVNAAQAIK,NEIVGITIK,NEIVGITIK,QEADEFALR,QEADEFALR,SGVPQNVGALTVNR,SGVPQNVGALTVNR,SGVPQNVGALTVNR,SGVPQNVGALTVNR,SGVPQNVGALTVNR,TAFGTFGGK
ACAA-2	O45552	ELKS-1::TbID	2	25	48	6	10	394	0.246193	0.36802	DGLVNAGNASGISDGAAALVVAGEDSVK,DGLVNAGNASGISDGAAALVVAGEDSVK,DGLVNAGNASGISDGAAALVVAGEDSVK,DGLVNAGNASGISDGAAALVVAGEDSVK,FGTALGK,FGTALGK,FGTALGK,GLSATDLGVVASQAALK,GLSATDLGVVASQAALK,GLSATDLGVVASQAALK,GLSATDLGVVASQAALK,GLSATDLGVVASQAALK,GLSATDLGVVASQAALK,GLSATDLGVVASQAALK,GLSATDLGVVASQAALK,IGDIDIFEVNEAFAPQALAVQR,IGDIDIFEVNEAFAPQALAVQR,IGDIDIFEVNEAFAPQALAVQR,IGDIDIFEVNEAFAPQALAVQR,QEADEFALR,SGVPQNVGALTVN…
ACBP-1	O01805	Pan-neuron	2	1	1	1	1	86	0.139535	0.139535	TLSFDDAAATVK
ACBP-1	O01805	Intestine	1	3	6	2	2	86	0.255814	0.255814	TLSFDDAAATVK,TLSFDDAAATVK,TSPSNDELLK
ACBP-1	O01805	Intestine	2	3	6	2	2	86	0.255814	0.255814	TLSFDDAAATVK,TLSFDDAAATVK,TSPSNDELLK
ACBP-1	O01805	Hypodermis	1	10	12	3	3	86	0.395349	0.395349	AYVALVEELIAK,AYVALVEELIAK,AYVALVEELIAK,TLSFDDAAATVK,TLSFDDAAATVK,TLSFDDAAATVK,TLSFDDAAATVK,TLSFDDAAATVK,TSPSNDELLK,TSPSNDELLK
ACBP-1	O01805	Hypodermis	2	2	12	2	3	86	0.27907	0.395349	AYVALVEELIAK,TLSFDDAAATVK
ACBP-3	Q20507	Pan-neuron	1	7	12	4	5	116	0.318966	0.336207	ELEGVSQDEAK,FDAAVEIIQK,FDAAVEIIQK,LTFYSLFK,TNLALIGK,TNLALIGK,TNLALIGK
ACBP-3	Q20507	Pan-neuron	2	5	12	4	5	116	0.336207	0.336207	ELEGVSQDEAKER,FDAAVEIIQK,LTFYSLFK,TNLALIGK,TNLALIGK
ACBP-3	Q20507	Muscle	1	9	25	5	7	116	0.336207	0.62931	ELEGVSQDEAK,ELEGVSQDEAKER,FDAAVEIIQK,FDAAVEIIQK,FDAAVEIIQK,LTFYSLFK,LTFYSLFK,TNLALIGK,TNLALIGK
ACBP-3	Q20507	Muscle	2	16	25	6	7	116	0.612069	0.62931	ELEGVSQDEAK,ELEGVSQDEAK,ELEGVSQDEAK,FDAAVEIIQK,FDAAVEIIQK,FDAAVEIIQK,FDAAVEIIQK,FDAAVEIIQK,LPKTGPVATSNDQK,LTFYSLFK,LTFYSLFK,QASIGDVNTDRPGIFSIIER,QASIGDVNTDRPGIFSIIER,TNLALIGK,TNLALIGK,TNLALIGK
ACBP-3	Q20507	Intestine	1	49	109	9	9	116	0.741379	0.741379	ALNDMFDK,ALNDMFDK,ALNDMFDK,ALNDMFDK,ALNDMFDK,ALNDMFDK,ALNDMFDK,ALNDMFDK,ELEGVSQDEAK,ELEGVSQDEAK,ELEGVSQDEAK,ELEGVSQDEAK,ELEGVSQDEAK,ELEGVSQDEAK,ELEGVSQDEAKER,ELEGVSQDEAKER,ELEGVSQDEAKER,FDAAVEIIQK,FDAAVEIIQK,FDAAVEIIQK,FDAAVEIIQK,FDAAVEIIQK,FDAAVEIIQK,FDAAVEIIQK,FDAAVEIIQK,FDAAVEIIQK,FDAAVEIIQK,FDAAVEIIQK,FDAAVEIIQK,FDAAVEIIQK,LPKTGPVATSNDQK,LPKTGPVATSNDQK,LPKTGPVATSNDQK,LTFYSLFK,LTFYSLFK,LTFYSLF…
ACBP-3	Q20507	Intestine	2	60	109	8	9	116	0.698276	0.741379	ALNDMFDK,ALNDMFDK,ALNDMFDK,ALNDMFDK,ALNDMFDK,ALNDMFDK,ALNDMFDK,ALNDMFDK,ALNDMFDK,ALNDMFDK,ELEGVSQDEAK,ELEGVSQDEAK,ELEGVSQDEAK,ELEGVSQDEAK,ELEGVSQDEAK,ELEGVSQDEAKER,ELEGVSQDEAKER,ELEGVSQDEAKER,ELEGVSQDEAKER,ELEGVSQDEAKER,FDAAVEIIQK,FDAAVEIIQK,FDAAVEIIQK,FDAAVEIIQK,FDAAVEIIQK,FDAAVEIIQK,FDAAVEIIQK,FDAAVEIIQK,FDAAVEIIQK,FDAAVEIIQK,FDAAVEIIQK,FDAAVEIIQK,FDAAVEIIQK,FDAAVEIIQK,FDAAVEIIQK,FDAAVEIIQK,FDA…
ACBP-3	Q20507	Hypodermis	1	561	680	15	16	116	0.956897	0.965517	ALNDMFDK,ALNDMFDK,ALNDMFDK,ALNDMFDK,ALNDMFDK,ALNDMFDK,ALNDMFDK,ALNDMFDK,ALNDMFDK,ALNDMFDK,ALNDMFDK,ALNDMFDK,ALNDMFDK,ALNDMFDK,ALNDMFDK,ALNDMFDK,ALNDMFDK,ALNDMFDK,ALNDMFDK,ALNDMFDK,ALNDMFDK,ALNDMFDK,ALNDMFDK,ALNDMFDK,ALNDMFDK,ALNDMFDK,ALNDMFDK,ALNDMFDK,ALNDMFDK,ALNDMFDK,ALNDMFDK,ALNDMFDK,ALNDMFDK,ALNDMFDK,ALNDMFDK,ALNDMFDK,ALNDMFDK,ALNDMFDK,ALNDMFDK,ALNDMFDK,ALNDMFDK,ALNDMFDK,ALNDMFDK,ALNDMFDK,ALN…
ACBP-3	Q20507	Hypodermis	2	119	680	12	16	116	0.793103	0.965517	ALNDMFDK,ALNDMFDK,ALNDMFDK,ELEGVSQDEAK,ELEGVSQDEAK,ELEGVSQDEAK,ELEGVSQDEAK,ELEGVSQDEAK,ELEGVSQDEAK,ELEGVSQDEAK,ELEGVSQDEAK,ELEGVSQDEAK,ELEGVSQDEAK,ELEGVSQDEAK,ELEGVSQDEAKER,ELEGVSQDEAKER,ELEGVSQDEAKER,ELEGVSQDEAKER,ELEGVSQDEAKER,FDAAVEIIQK,FDAAVEIIQK,FDAAVEIIQK,FDAAVEIIQK,FDAAVEIIQK,FDAAVEIIQK,FDAAVEIIQK,FDAAVEIIQK,FDAAVEIIQK,FDAAVEIIQK,FDAAVEIIQK,FDAAVEIIQK,FDAAVEIIQK,FDAAVEIIQK,FDAAVEIIQK,FDAAV…
ACBP-3	Q20507	AFD	2	6	6	5	5	116	0.422414	0.422414	ELEGVSQDEAK,ELEGVSQDEAKER,LTFYSLFK,QASIGDVNTDRPGIFSIIER,TNLALIGK,TNLALIGK
ACBP-3	Q20507	ELKS-1::TbID	1	23	28	6	6	116	0.456897	0.456897	ALNDMFDK,ALNDMFDK,ALNDMFDK,ALNDMFDK,ALNDMFDK,ALNDMFDK,ELEGVSQDEAK,ELEGVSQDEAK,ELEGVSQDEAKER,ELEGVSQDEAKER,FDAAVEIIQK,FDAAVEIIQK,FDAAVEIIQK,FDAAVEIIQK,FDAAVEIIQK,FDAAVEIIQK,FDAAVEIIQK,FDAAVEIIQK,LPKTGPVATSNDQK,LPKTGPVATSNDQK,LTFYSLFK,LTFYSLFK,LTFYSLFK
ACBP-3	Q20507	ELKS-1::TbID	2	5	28	4	6	116	0.267241	0.456897	ALNDMFDK,ALNDMFDK,ELEGVSQDEAK,ELEGVSQDEAKER,FDAAVEIIQK
ACBP-5	Q9XVJ0	Pan-neuron	1	24	32	10	11	274	0.361314	0.361314	FNSWLANSQMSR,FNSWLANSQMSR,FNSWLANSQMSR,KGPYWFETVAR,LPGFLTK,LPGFLTK,LPGFLTK,MIIAWAVSSFQDHPK,MIIAWAVSSFQDHPK,MIIAWAVSSFQDHPK,MIIAWAVSSFQDHPK,MIIAWAVSSFQDHPKNENQEEEPIDTLLEAK,NENQEEEPIDTLLEAK,NENQEEEPIDTLLEAK,NENQEEEPIDTLLEAK,NENQEEEPIDTLLEAK,NENQEEEPIDTLLEAK,NEPEIIEAK,NEPEIIEAK,SALDADGLTPSECCDDEDLR,SALDADGLTPSECCDDEDLRK,VSDIDTMR,VSDIDTMR,VSDIDTMR
ACBP-5	Q9XVJ0	Pan-neuron	2	8	32	6	11	274	0.20073	0.361314	FNSWLANSQMSR,GPYWFETVAR,KGPYWFETVAR,LPGFLTK,NENQEEEPIDTLLEAK,NENQEEEPIDTLLEAK,NENQEEEPIDTLLEAK,NEPEIIEAK
ACBP-5	Q9XVJ0	Muscle	1	15	24	6	7	274	0.284672	0.328467	KGPYWFETVAR,KGPYWFETVAR,LPGFLTK,MIIAWAVSSFQDHPK,MIIAWAVSSFQDHPK,MIIAWAVSSFQDHPK,NENQEEEPIDTLLEAK,NENQEEEPIDTLLEAK,NENQEEEPIDTLLEAK,NENQEEEPIDTLLEAK,NENQEEEPIDTLLEAK,NENQEEEPIDTLLEAK,NEPEIIEAK,NEPEIIEAK,SALDADGLTPSECCDDEDLR
ACBP-5	Q9XVJ0	Muscle	2	9	24	5	7	274	0.229927	0.328467	FNSWLANSQMSR,KGPYWFETVAR,MIIAWAVSSFQDHPK,MIIAWAVSSFQDHPK,NENQEEEPIDTLLEAK,NENQEEEPIDTLLEAK,NENQEEEPIDTLLEAK,NENQEEEPIDTLLEAK,NEPEIIEAK
ACBP-5	Q9XVJ0	Intestine	1	42	74	14	14	274	0.49635	0.49635	FNSWLANSQMSR,FNSWLANSQMSR,FNSWLANSQMSR,FNSWLANSQMSR,GPYWFETVAR,IIAWAVSSFQDHPK,KGPYWFETVAR,KGPYWFETVAR,KGPYWFETVAR,KGPYWFETVAR,LPGFLTK,LPGFLTK,LPGFLTK,MIIAWAVSSFQDHPK,MIIAWAVSSFQDHPK,MIIAWAVSSFQDHPK,MIIAWAVSSFQDHPK,MIIAWAVSSFQDHPKNENQEEEPIDTLLEAK,MPSTMGVIEPEMFDDAVVHPPTK,NENQEEEPIDTLLEAK,NENQEEEPIDTLLEAK,NENQEEEPIDTLLEAK,NENQEEEPIDTLLEAK,NENQEEEPIDTLLEAK,NENQEEEPIDTLLEAK,NENQEEEPIDTLLEAK,NENQEEEPID…
ACBP-5	Q9XVJ0	Intestine	2	32	74	10	14	274	0.332117	0.49635	FNSWLANSQMSR,FNSWLANSQMSR,GPYWFETVAR,KGPYWFETVAR,KGPYWFETVAR,LPGFLTK,LPGFLTK,LPGFLTK,LPGFLTK,MIIAWAVSSFQDHPK,MIIAWAVSSFQDHPK,MIIAWAVSSFQDHPK,MIIAWAVSSFQDHPK,MIIAWAVSSFQDHPK,MIIAWAVSSFQDHPKNENQEEEPIDTLLEAK,NENQEEEPIDTLLEAK,NENQEEEPIDTLLEAK,NENQEEEPIDTLLEAK,NENQEEEPIDTLLEAK,NENQEEEPIDTLLEAK,NENQEEEPIDTLLEAK,NENQEEEPIDTLLEAK,NENQEEEPIDTLLEAK,NENQEEEPIDTLLEAK,NENQEEEPIDTLLEAK,NEPEIIEAK,NEPEIIEAK,NEPE…
ACBP-5	Q9XVJ0	Hypodermis	1	63	121	12	17	274	0.558394	0.620438	AMEAYCELMAQLDTSWDPDAETVKK,FNSWLANSQMSR,FNSWLANSQMSR,FNSWLANSQMSR,FNSWLANSQMSR,FNSWLANSQMSR,FNSWLANSQMSR,GPYWFETVAR,GPYWFETVAR,GPYWFETVAR,KGPYWFETVAR,KGPYWFETVAR,KGPYWFETVAR,KGPYWFETVAR,KGPYWFETVAR,KGPYWFETVAR,KGPYWFETVAR,LPGFLTK,LPGFLTK,LPGFLTK,LPGFLTK,LPGFLTK,MIIAWAVSSFQDHPK,MIIAWAVSSFQDHPK,MIIAWAVSSFQDHPK,MIIAWAVSSFQDHPK,MIIAWAVSSFQDHPK,MIIAWAVSSFQDHPK,MIIAWAVSSFQDHPK,MIIAWAVSSFQDHPK,MIIAWAVSSF…
ACBP-5	Q9XVJ0	Hypodermis	2	58	121	15	17	274	0.529197	0.620438	FNSWLANSQMSR,FNSWLANSQMSR,FNSWLANSQMSR,FNSWLANSQMSR,FNSWLANSQMSR,GPYWFETVAR,GPYWFETVAR,KGPYWFETVAR,KGPYWFETVAR,KGPYWFETVAR,LPGFLTK,LPGFLTK,LPGFLTK,LPGFLTK,MIIAWAVSSFQDHPK,MIIAWAVSSFQDHPK,MIIAWAVSSFQDHPK,MIIAWAVSSFQDHPK,MIIAWAVSSFQDHPK,MIIAWAVSSFQDHPK,MIIAWAVSSFQDHPK,MIIAWAVSSFQDHPK,MIIAWAVSSFQDHPK,MIIAWAVSSFQDHPKNENQEEEPIDTLLEAK,MPSTMGVIEPEMFDDAVVHPPTKLETETEK,MPSTMGVIEPEMFDDAVVHPPTKLETETEKK,NENQE…
ACBP-5	Q9XVJ0	AFD	1	3	4	2	2	274	0.0912409	0.0912409	NENQEEEPIDTLLEAK,NENQEEEPIDTLLEAK,NEPEIIEAK
ACBP-5	Q9XVJ0	AFD	2	1	4	1	2	274	0.0583942	0.0912409	NENQEEEPIDTLLEAK
ACBP-5	Q9XVJ0	ELKS-1::TbID	1	2	3	2	2	274	0.0912409	0.0912409	NENQEEEPIDTLLEAK,NEPEIIEAK
ACBP-5	Q9XVJ0	ELKS-1::TbID	2	1	3	1	2	274	0.0583942	0.0912409	NENQEEEPIDTLLEAK
ACDH-1	H2KZG6	WT	1	97	181	18	21	427	0.447307	0.629977	ASSTCQVHFDNVR,ASSTCQVHFDNVR,ASSTCQVHFDNVR,ASSTCQVHFDNVR,ASSTCQVHFDNVR,ASSTCQVHFDNVR,ASSTCQVHFDNVR,DAMIGEIYEGTSNIQLNTIAK,DGDHFLISGTK,DGDHFLISGTK,DGDHFLISGTK,DGDHFLISGTK,DGDHFLISGTK,DGDHFLISGTK,DGDHFLISGTK,DGDHFLISGTK,DGDHFLISGTK,DVVKPLVR,DVVKPLVR,EYGIPYVR,EYGIPYVR,EYGIPYVR,GITCFIVER,GITCFIVER,GITCFIVER,GITCFIVER,GITCFIVER,GITCFIVER,GITCFIVER,GITCFIVER,GITCFIVER,HCEDFTGTPPPVNLLTENELFFADTVR,LFASQVAT…
ACDH-1	H2KZG6	WT	2	84	181	17	21	427	0.583138	0.629977	ASSTCQVHFDNVR,ASSTCQVHFDNVR,ASSTCQVHFDNVR,ASSTCQVHFDNVR,ASSTCQVHFDNVR,ASSTCQVHFDNVR,DAMIGEIYEGTSNIQLNTIAK,DAMIGEIYEGTSNIQLNTIAK,DAMIGEIYEGTSNIQLNTIAK,DAMIGEIYEGTSNIQLNTIAK,DAMIGEIYEGTSNIQLNTIAK,DAMIGEIYEGTSNIQLNTIAK,DAMIGEIYEGTSNIQLNTIAK,DAMIGEIYEGTSNIQLNTIAK,DGDHFLISGTK,DGDHFLISGTK,DGDHFLISGTK,DGDHFLISGTK,DGDHFLISGTK,EYGIPYVR,EYGIPYVR,EYGIPYVR,GITCFIVER,GITCFIVER,GITCFIVER,GITCFIVER,GITCFIVER,GI…
ACDH-1	H2KZG6	Pan-neuron	1	94	129	19	19	427	0.569087	0.569087	ASSTCQVHFDNVR,ASSTCQVHFDNVR,ASSTCQVHFDNVR,ASSTCQVHFDNVR,ASSTCQVHFDNVR,ASSTCQVHFDNVR,ASSTCQVHFDNVR,ASSTCQVHFDNVR,DAMIGEIYEGTSNIQLNTIAK,DAMIGEIYEGTSNIQLNTIAK,DAMIGEIYEGTSNIQLNTIAK,DAMIGEIYEGTSNIQLNTIAK,DAMIGEIYEGTSNIQLNTIAK,DGDHFLISGTK,DGDHFLISGTK,DGDHFLISGTK,DGDHFLISGTK,DGDHFLISGTK,DGDHFLISGTK,DGDHFLISGTK,DGDHFLISGTK,DVVKPLVR,EYGIPYVR,GITCFIVER,GITCFIVER,GITCFIVER,GITCFIVER,GITCFIVER,GITCFIVER,HCE…
ACDH-1	H2KZG6	Pan-neuron	2	35	129	9	19	427	0.252927	0.569087	ASSTCQVHFDNVR,ASSTCQVHFDNVR,ASSTCQVHFDNVR,DGDHFLISGTK,DGDHFLISGTK,DGDHFLISGTK,DGDHFLISGTK,GITCFIVER,LFASQVATSTSAQCVK,LFASQVATSTSAQCVK,LIDFQGLQHQIAQAR,LIDFQGLQHQIAQAR,LIDFQGLQHQIAQAR,LIDFQGLQHQIAQAR,LIDFQGLQHQIAQAR,LIDFQGLQHQIAQAR,LLVYNAAR,LLVYNAAR,LLVYNAAR,LLVYNAAR,LLVYNAAR,LLVYNAAR,LLVYNAAR,LLVYNAAR,SADGLTVDKEEDKLGIR,SADGLTVDKEEDKLGIR,SADGLTVDKEEDKLGIR,WLGGVGFTK,YAIECLNAGR,YAIECLNAGR,YAIECLNAGR,…
ACDH-1	H2KZG6	Muscle	1	103	226	16	16	427	0.482436	0.482436	ASSTCQVHFDNVR,ASSTCQVHFDNVR,ASSTCQVHFDNVR,ASSTCQVHFDNVR,DAMIGEIYEGTSNIQLNTIAK,DAMIGEIYEGTSNIQLNTIAK,DAMIGEIYEGTSNIQLNTIAK,DAMIGEIYEGTSNIQLNTIAK,DGDHFLISGTK,DGDHFLISGTK,DGDHFLISGTK,DGDHFLISGTK,DGDHFLISGTK,DGDHFLISGTK,DGDHFLISGTK,DGDHFLISGTK,DGDHFLISGTK,DVVKPLVR,EYGIPYVR,GITCFIVER,HCEDFTGTPPPVNLLTENELFFADTVR,IAIGAQMIGLAQGCFDQTIPYLQQR,IAIGAQMIGLAQGCFDQTIPYLQQR,IAIGAQMIGLAQGCFDQTIPYLQQR,IAIGAQMIGLAQG…
ACDH-1	H2KZG6	Muscle	2	123	226	15	16	427	0.482436	0.482436	ASSTCQVHFDNVR,ASSTCQVHFDNVR,ASSTCQVHFDNVR,DAMIGEIYEGTSNIQLNTIAK,DAMIGEIYEGTSNIQLNTIAK,DAMIGEIYEGTSNIQLNTIAK,DGDHFLISGTK,DGDHFLISGTK,DGDHFLISGTK,DGDHFLISGTK,DGDHFLISGTK,DGDHFLISGTK,DVVKPLVR,DVVKPLVR,DVVKPLVR,EYGIPYVR,GITCFIVER,GITCFIVER,GITCFIVER,GITCFIVER,GITCFIVER,GITCFIVER,GITCFIVER,HCEDFTGTPPPVNLLTENELFFADTVR,HCEDFTGTPPPVNLLTENELFFADTVR,HCEDFTGTPPPVNLLTENELFFADTVR,HCEDFTGTPPPVNLLTENELFFADTVR,H…
ACDH-1	H2KZG6	Intestine	1	246	442	24	24	427	0.71897	0.71897	ASSTCQVHFDNVR,ASSTCQVHFDNVR,ASSTCQVHFDNVR,ASSTCQVHFDNVR,ASSTCQVHFDNVR,ASSTCQVHFDNVR,ASSTCQVHFDNVR,ASSTCQVHFDNVR,ASSTCQVHFDNVR,ASSTCQVHFDNVR,ASSTCQVHFDNVR,ASSTCQVHFDNVR,DAMIGEIYEGTSNIQLNTIAK,DAMIGEIYEGTSNIQLNTIAK,DAMIGEIYEGTSNIQLNTIAK,DAMIGEIYEGTSNIQLNTIAK,DAMIGEIYEGTSNIQLNTIAK,DAMIGEIYEGTSNIQLNTIAK,DAMIGEIYEGTSNIQLNTIAK,DAMIGEIYEGTSNIQLNTIAK,DAMIGEIYEGTSNIQLNTIAK,DAMIGEIYEGTSNIQLNTIAK,DAMIGEIYEGT…
ACDH-1	H2KZG6	Intestine	2	196	442	20	24	427	0.65808	0.71897	ASSTCQVHFDNVR,ASSTCQVHFDNVR,ASSTCQVHFDNVR,ASSTCQVHFDNVR,ASSTCQVHFDNVR,ASSTCQVHFDNVR,ASSTCQVHFDNVR,ASSTCQVHFDNVR,ASSTCQVHFDNVR,ASSTCQVHFDNVR,ASSTCQVHFDNVR,ASSTCQVHFDNVR,ASSTCQVHFDNVR,ASSTCQVHFDNVR,DAMIGEIYEGTSNIQLNTIAK,DAMIGEIYEGTSNIQLNTIAK,DAMIGEIYEGTSNIQLNTIAK,DAMIGEIYEGTSNIQLNTIAK,DAMIGEIYEGTSNIQLNTIAK,DAMIGEIYEGTSNIQLNTIAK,DAMIGEIYEGTSNIQLNTIAK,DAMIGEIYEGTSNIQLNTIAK,DAMIGEIYEGTSNIQLNTIAK,DAMIG…
ACDH-1	H2KZG6	Hypodermis	1	115	276	14	22	427	0.510539	0.63466	ASSTCQVHFDNVR,ASSTCQVHFDNVR,ASSTCQVHFDNVR,ASSTCQVHFDNVR,ASSTCQVHFDNVR,ASSTCQVHFDNVR,ASSTCQVHFDNVR,ASSTCQVHFDNVR,ASSTCQVHFDNVR,DAMIGEIYEGTSNIQLNTIAK,DAMIGEIYEGTSNIQLNTIAK,DAMIGEIYEGTSNIQLNTIAK,DGDHFLISGTK,DGDHFLISGTK,DGDHFLISGTK,DGDHFLISGTK,DGDHFLISGTK,DGDHFLISGTK,DGDHFLISGTK,DGDHFLISGTK,DGDHFLISGTK,DVVKPLVR,DVVKPLVR,DVVKPLVR,DVVKPLVR,DVVKPLVR,DVVKPLVR,DVVKPLVR,DVVKPLVR,GITCFIVER,GITCFIVER,GITCFIV…
ACDH-1	H2KZG6	Hypodermis	2	161	276	22	22	427	0.63466	0.63466	ASSTCQVHFDNVR,ASSTCQVHFDNVR,ASSTCQVHFDNVR,ASSTCQVHFDNVR,ASSTCQVHFDNVR,ASSTCQVHFDNVR,ASSTCQVHFDNVR,ASSTCQVHFDNVR,ASSTCQVHFDNVR,ASSTCQVHFDNVR,ASSTCQVHFDNVR,ASSTCQVHFDNVR,ASSTCQVHFDNVR,ASSTCQVHFDNVR,ASSTCQVHFDNVR,ASSTCQVHFDNVR,DAMIGEIYEGTSNIQLNTIAK,DAMIGEIYEGTSNIQLNTIAK,DAMIGEIYEGTSNIQLNTIAK,DAMIGEIYEGTSNIQLNTIAK,DAMIGEIYEGTSNIQLNTIAK,DAMIGEIYEGTSNIQLNTIAK,DAMIGEIYEGTSNIQLNTIAK,DGDHFLISGTK,DGDHFLISG…
ACDH-1	H2KZG6	AFD	1	157	216	20	20	427	0.559719	0.559719	ASSTCQVHFDNVR,ASSTCQVHFDNVR,ASSTCQVHFDNVR,ASSTCQVHFDNVR,ASSTCQVHFDNVR,ASSTCQVHFDNVR,ASSTCQVHFDNVR,ASSTCQVHFDNVR,DAMIGEIYEGTSNIQLNTIAK,DAMIGEIYEGTSNIQLNTIAK,DAMIGEIYEGTSNIQLNTIAK,DAMIGEIYEGTSNIQLNTIAK,DAMIGEIYEGTSNIQLNTIAK,DAMIGEIYEGTSNIQLNTIAK,DAMIGEIYEGTSNIQLNTIAK,DAMIGEIYEGTSNIQLNTIAK,DGDHFLISGTK,DGDHFLISGTK,DGDHFLISGTK,DGDHFLISGTK,DGDHFLISGTK,DGDHFLISGTK,DGDHFLISGTK,DGDHFLISGTK,DGDHFLISGTK,DGD…
ACDH-1	H2KZG6	AFD	2	59	216	15	20	427	0.360656	0.559719	ASSTCQVHFDNVR,ASSTCQVHFDNVR,ASSTCQVHFDNVR,ASSTCQVHFDNVR,DAMIGEIYEGTSNIQLNTIAK,DGDHFLISGTK,DGDHFLISGTK,EYGIPYVR,EYGIPYVR,EYGIPYVR,GITCFIVER,GITCFIVER,GITCFIVER,GITCFIVER,GITCFIVER,GITCFIVER,GITCFIVER,LFASQVATSTSAQCVK,LFASQVATSTSAQCVK,LFASQVATSTSAQCVK,LFASQVATSTSAQCVK,LFASQVATSTSAQCVK,LFASQVATSTSAQCVK,LFASQVATSTSAQCVK,LFASQVATSTSAQCVK,LFASQVATSTSAQCVK,LIDFQGLQHQIAQAR,LIDFQGLQHQIAQAR,LIDFQGLQHQIAQAR…
ACDH-1	H2KZG6	ELKS-1::TbID	1	116	268	15	17	427	0.36534	0.384075	ASSTCQVHFDNVR,ASSTCQVHFDNVR,ASSTCQVHFDNVR,ASSTCQVHFDNVR,ASSTCQVHFDNVR,ASSTCQVHFDNVR,ASSTCQVHFDNVR,ASSTCQVHFDNVR,DAMIGEIYEGTSNIQLNTIAK,DAMIGEIYEGTSNIQLNTIAK,DAMIGEIYEGTSNIQLNTIAK,DAMIGEIYEGTSNIQLNTIAK,DAMIGEIYEGTSNIQLNTIAK,DAMIGEIYEGTSNIQLNTIAK,DAMIGEIYEGTSNIQLNTIAK,DAMIGEIYEGTSNIQLNTIAK,DAMIGEIYEGTSNIQLNTIAK,DAMIGEIYEGTSNIQLNTIAK,DGDHFLISGTK,DGDHFLISGTK,DGDHFLISGTK,DGDHFLISGTK,DGDHFLISGTK,DGDHFLI…
ACDH-1	H2KZG6	ELKS-1::TbID	2	152	268	17	17	427	0.384075	0.384075	ASSTCQVHFDNVR,ASSTCQVHFDNVR,ASSTCQVHFDNVR,ASSTCQVHFDNVR,ASSTCQVHFDNVR,ASSTCQVHFDNVR,ASSTCQVHFDNVR,ASSTCQVHFDNVR,ASSTCQVHFDNVR,ASSTCQVHFDNVR,ASSTCQVHFDNVR,ASSTCQVHFDNVR,ASSTCQVHFDNVR,DAMIGEIYEGTSNIQLNTIAK,DAMIGEIYEGTSNIQLNTIAK,DAMIGEIYEGTSNIQLNTIAK,DAMIGEIYEGTSNIQLNTIAK,DAMIGEIYEGTSNIQLNTIAK,DAMIGEIYEGTSNIQLNTIAK,DAMIGEIYEGTSNIQLNTIAK,DAMIGEIYEGTSNIQLNTIAK,DGDHFLISGTK,DGDHFLISGTK,DGDHFLISGTK,DGDHF…
ACDH-10	Q22347	WT	1	11	14	5	5	417	0.146283	0.146283	AFTAFIVDGDTPGITR,AFTAFIVDGDTPGITR,DVLVPNAAK,IYQIYEGTSQIQR,IYQIYEGTSQIQR,IYQIYEGTSQIQR,IYQIYEGTSQIQR,VITFEDVR,VITFEDVR,VITFEDVR,VPAENVLGAPGAGFK
ACDH-10	Q22347	WT	2	3	14	3	5	417	0.105516	0.146283	AFTAFIVDGDTPGITR,IYQIYEGTSQIQR,VPAENVLGAPGAGFK
ACDH-10	Q22347	Intestine	1	12	13	8	8	417	0.213429	0.213429	AFTAFIVDGDTPGITR,DVLVPNAAK,EIQDAALK,EIQDAALK,FDESGEFPWEIVR,FDESGEFPWEIVR,IYQIYEGTSQIQR,IYQIYEGTSQIQR,VITFEDVR,VPAENVLGAPGAGFK,VPAENVLGAPGAGFK,WFFVLAR
ACDH-10	Q22347	Intestine	2	1	13	1	8	417	0.0359712	0.213429	VPAENVLGAPGAGFK
ACDH-10	Q22347	Hypodermis	1	15	22	2	3	417	0.0455635	0.0767386	VITFEDVR,VITFEDVR,VRSSYNASIAK,VRSSYNASIAK,VRSSYNASIAK,VRSSYNASIAK,VRSSYNASIAK,VRSSYNASIAK,VRSSYNASIAK,VRSSYNASIAK,VRSSYNASIAK,VRSSYNASIAK,VRSSYNASIAK,VRSSYNASIAK,VRSSYNASIAK
ACDH-10	Q22347	Hypodermis	2	7	22	3	3	417	0.0767386	0.0767386	IYQIYEGTSQIQR,IYQIYEGTSQIQR,VITFEDVR,VITFEDVR,VRSSYNASIAK,VRSSYNASIAK,VRSSYNASIAK
ACDH-10	Q22347	AFD	1	14	18	7	7	417	0.194245	0.194245	AFTAFIVDGDTPGITR,AFTAFIVDGDTPGITR,AFTAFIVDGDTPGITR,DVLVPNAAK,DVLVPNAAK,FDESGEFPWEIVR,IYQIYEGTSQIQR,VITFEDVR,VITFEDVR,VITFEDVR,VITFEDVR,VPAENVLGAPGAGFK,VPAENVLGAPGAGFK,WFFVLAR
ACDH-10	Q22347	AFD	2	4	18	4	7	417	0.107914	0.194245	DVLVPNAAK,IYQIYEGTSQIQR,VITFEDVR,VPAENVLGAPGAGFK
ACDH-10	Q22347	ELKS-1::TbID	1	11	25	6	7	417	0.208633	0.239808	AFTAFIVDGDTPGITR,AFTAFIVDGDTPGITR,CFAADTANQAATNAVQIFGGNGFNSEYPVEK,DVLVPNAAK,EIQDAALK,VITFEDVR,VITFEDVR,VITFEDVR,VPAENVLGAPGAGFK,VPAENVLGAPGAGFK,VPAENVLGAPGAGFK
ACDH-10	Q22347	ELKS-1::TbID	2	14	25	5	7	417	0.143885	0.239808	AFTAFIVDGDTPGITR,AFTAFIVDGDTPGITR,EIQDAALK,IYQIYEGTSQIQR,IYQIYEGTSQIQR,IYQIYEGTSQIQR,IYQIYEGTSQIQR,IYQIYEGTSQIQR,VITFEDVR,VITFEDVR,VPAENVLGAPGAGFK,VPAENVLGAPGAGFK,VPAENVLGAPGAGFK,VPAENVLGAPGAGFK
ACDH-11	Q9XWZ2	WT	1	1	1	1	1	617	0.0145867	0.0145867	ENILLAFGK
ACDH-11	Q9XWZ2	Pan-neuron	1	3	3	2	2	617	0.0356564	0.0356564	ENILLAFGK,ENILLAFGK,IVDSDGNALEGSR
ACDH-11	Q9XWZ2	Muscle	1	64	133	18	21	617	0.372771	0.450567	AWTSGQWMTEK,DAQVTPIWEGTTNVLSLDVLR,DAQVTPIWEGTTNVLSLDVLR,DAQVTPIWEGTTNVLSLDVLR,DAQVTPIWEGTTNVLSLDVLR,DAQVTPIWEGTTNVLSLDVLR,DAQVTPIWEGTTNVLSLDVLR,ENILLAFGK,ENILLAFGK,ENILLAFGK,ENILLAFGK,ENILLAFGK,ENILLAFGK,ENILLAFGK,ENILLAFGK,ENILLAFGK,ENILLAFGK,ENILLAFGK,ENILLAFGK,ENILLAFGK,ENILLAFGK,GLSLFLLK,GSMLLLFEAAR,GSMLLLFEAAR,GSMLLLFEAAR,GSMLLLFEAAR,GSMLLLFEAAR,GVAGISNMLNITR,GVAGISNMLNITR,IRDESGNLNGIQMVR,IT…
ACDH-11	Q9XWZ2	Muscle	2	69	133	13	21	617	0.275527	0.450567	DAQVTPIWEGTTNVLSLDVLR,DAQVTPIWEGTTNVLSLDVLR,DAQVTPIWEGTTNVLSLDVLR,DAQVTPIWEGTTNVLSLDVLR,DAQVTPIWEGTTNVLSLDVLR,DAQVTPIWEGTTNVLSLDVLR,DAQVTPIWEGTTNVLSLDVLR,DAQVTPIWEGTTNVLSLDVLR,DAQVTPIWEGTTNVLSLDVLR,DAQVTPIWEGTTNVLSLDVLR,DAQVTPIWEGTTNVLSLDVLR,DAQVTPIWEGTTNVLSLDVLR,DAQVTPIWEGTTNVLSLDVLR,DAQVTPIWEGTTNVLSLDVLR,EIVFDNFTALEK,EIVFDNFTALEK,EIVFDNFTALEK,EIVFDNFTALEK,EIVFDNFTALEK,ENILLAFGK,ENILLAFGK,ENILLA…
ACDH-11	Q9XWZ2	Intestine	1	10	28	5	8	617	0.0972447	0.15235	EIVFDNFTALEK,EIVFDNFTALEK,EIVFDNFTALEK,ENILLAFGK,ENILLAFGK,ENILLAFGK,GSMLLLFEAAR,IRDESGNLNGIQMVR,IVDSDGNALEGSR,IVDSDGNALEGSR
ACDH-11	Q9XWZ2	Intestine	2	18	28	7	8	617	0.128039	0.15235	EIVFDNFTALEK,EIVFDNFTALEK,ENILLAFGK,ENILLAFGK,ENILLAFGK,ENILLAFGK,ENILLAFGK,ENILLAFGK,GSMLLLFEAAR,GSMLLLFEAAR,GVAGISNMLNITR,ITSEVEHLGR,ITSEVEHLGR,ITSEVEHLGR,IVDSDGNALEGSR,IVDSDGNALEGSR,IVDSDGNALEGSR,YCCEQPLIDLR
ACDH-11	Q9XWZ2	Hypodermis	1	5	19	3	7	617	0.0551053	0.153971	EIVFDNFTALEK,EIVFDNFTALEK,ENILLAFGK,ENILLAFGK,IVDSDGNALEGSR
ACDH-11	Q9XWZ2	Hypodermis	2	14	19	7	7	617	0.153971	0.153971	DAQVTPIWEGTTNVLSLDVLR,DAQVTPIWEGTTNVLSLDVLR,DAQVTPIWEGTTNVLSLDVLR,EIVFDNFTALEK,EIVFDNFTALEK,ENILLAFGK,ENILLAFGK,GVAGISNMLNITR,IVDSDGNALEGSR,IVDSDGNALEGSR,IVDSDGNALEGSR,WFSSAVDADVALTLAR,YCCEQPLIDLR,YCCEQPLIDLR
ACDH-11	Q9XWZ2	AFD	1	1	1	1	1	617	0.0145867	0.0145867	ENILLAFGK
ACDH-12	Q19057	WT	1	1	1	1	1	613	0.0244698	0.0244698	VAAVDSPSFVMNLFR
ACDH-12	Q19057	Pan-neuron	1	19	26	15	17	613	0.386623	0.41925	AFGGVTSGPQEK,AVLDQFAELGTFGVLVPPELEGSGFNNSQMAR,ETLGMVMSPLEK,FAAFALTEPTTGSDASSVR,GILLEGTDAQK,GSNTTEVHFDNLK,IFEGANDVLR,IFEGANDVLR,IPVENLLGK,IWISNGGFADVFTVFAQTPVK,LFIALTGAQHAGK,MLVEVNDVVKNDETSDIPR,VAAVDSPSFVMNLFR,VATIESLAK,VLDQQIALFGQTVQGLLMK,VLDQQIALFGQTVQGLLMK,VLDQQIALFGQTVQGLLMK,VLDQQIALFGQTVQGLLMK,VTGGNTGSNFGQVVDASLQDSAK
ACDH-12	Q19057	Pan-neuron	2	7	26	6	17	613	0.11093	0.41925	EYQLEAAIGK,FAAFALTEPTTGSDASSVR,FAAFALTEPTTGSDASSVR,GILLEGTDAQK,IPVENLLGK,LQEFGNIQEK,VATIESLAK
ACDH-12	Q19057	Muscle	1	16	37	8	11	613	0.181077	0.257749	FAAFALTEPTTGSDASSVR,GSNTTEVHFDNLK,GSNTTEVHFDNLK,GSNTTEVHFDNLK,IFEGANDVLR,IFEGANDVLR,IPVENLLGK,IPVENLLGK,VATIESLAK,VLDQQIALFGQTVQGLLMK,VLDQQIALFGQTVQGLLMK,VLDQQIALFGQTVQGLLMK,VLDQQIALFGQTVQGLLMK,VTGGNTGSNFGQVVDASLQDSAK,VTGGNTGSNFGQVVDASLQDSAK,YLPDLATGR
ACDH-12	Q19057	Muscle	2	21	37	10	11	613	0.220228	0.257749	FAAFALTEPTTGSDASSVR,GILLEGTDAQK,GSNTTEVHFDNLK,GSNTTEVHFDNLK,GSNTTEVHFDNLK,IFEGANDVLR,IFEGANDVLR,IFEGANDVLR,IPVENLLGK,IPVENLLGK,IPVENLLGK,IWISNGGFADVFTVFAQTPVK,VAAVDSPSFVMNLFR,VATIESLAK,VATIESLAK,VLDQQIALFGQTVQGLLMK,VLDQQIALFGQTVQGLLMK,VLDQQIALFGQTVQGLLMK,VLDQQIALFGQTVQGLLMK,VLDQQIALFGQTVQGLLMK,YLPDLATGR
ACDH-12	Q19057	Intestine	1	85	171	29	29	613	0.610114	0.610114	AFGGVTSGPQEK,AFGGVTSGPQEK,AFGGVTSGPQEK,AFGGVTSGPQEK,AFGGVTSGPQEK,AFGGVTSGPQEK,AFGGVTSGPQEK,AVLDQFAELGTFGVLVPPELEGSGFNNSQMAR,AVTDQVFPYPLNMTDEQK,AVTDQVFPYPLNMTDEQKETLGMVMSPLEK,AVTDQVFPYPLNMTDEQKETLGMVMSPLEK,ETLGMVMSPLEK,EVCGNGGLTLQHPVEL,EVCGNGGLTLQHPVEL,EYQLEAAIGK,FAAFALTEPTTGSDASSVR,FAAFALTEPTTGSDASSVR,FAAFALTEPTTGSDASSVR,FAAFALTEPTTGSDASSVR,FAAFALTEPTTGSDASSVR,FAAFALTEPTTGSDASSVR,FAAFALTEPTTGSDAS…
ACDH-12	Q19057	Intestine	2	86	171	22	29	613	0.526917	0.610114	AFGGVTSGPQEK,AFGGVTSGPQEK,AFGGVTSGPQEK,AFGGVTSGPQEK,AFGGVTSGPQEK,AFGGVTSGPQEK,AFGGVTSGPQEK,AFGGVTSGPQEK,AVLDQFAELGTFGVLVPPELEGSGFNNSQMAR,AVTDQVFPYPLNMTDEQK,EVCGNGGLTLQHPVEL,EVCGNGGLTLQHPVEL,EVCGNGGLTLQHPVEL,EYQLEAAIGK,EYQLEAAIGK,FAAFALTEPTTGSDASSVR,FAAFALTEPTTGSDASSVR,FAAFALTEPTTGSDASSVR,FAAFALTEPTTGSDASSVR,FAAFALTEPTTGSDASSVR,FAAFALTEPTTGSDASSVR,FAAFALTEPTTGSDASSVR,FAAFALTEPTTGSDASSVR,GILLEGTDAQ…
ACDH-12	Q19057	Hypodermis	1	57	112	14	23	613	0.352365	0.476346	AFGGVTSGPQEK,AFGGVTSGPQEK,AFGGVTSGPQEK,AFGGVTSGPQEK,AFGGVTSGPQEK,AVLDQFAELGTFGVLVPPELEGSGFNNSQMAR,AVLDQFAELGTFGVLVPPELEGSGFNNSQMAR,AVLDQFAELGTFGVLVPPELEGSGFNNSQMAR,AVLDQFAELGTFGVLVPPELEGSGFNNSQMAR,AVLDQFAELGTFGVLVPPELEGSGFNNSQMAR,FAAFALTEPTTGSDASSVR,FAAFALTEPTTGSDASSVR,FAAFALTEPTTGSDASSVR,FAAFALTEPTTGSDASSVR,FAAFALTEPTTGSDASSVR,GILLEGTDAQK,GSNTTEVHFDNLK,GSNTTEVHFDNLK,GSNTTEVHFDNLK,GSNTTEVHFDNLK,G…
ACDH-12	Q19057	Hypodermis	2	55	112	22	23	613	0.424144	0.476346	AFGGVTSGPQEK,AFGGVTSGPQEK,AFGGVTSGPQEK,AFGGVTSGPQEK,AFGGVTSGPQEK,AFGGVTSGPQEK,AFGGVTSGPQEK,AFGGVTSGPQEK,EVCGNGGLTLQHPVEL,EYQLEAAIGK,FAAFALTEPTTGSDASSVR,FAAFALTEPTTGSDASSVR,FAAFALTEPTTGSDASSVR,FAAFALTEPTTGSDASSVR,FAAFALTEPTTGSDASSVR,GIKEYQLEAAIGK,GILLEGTDAQK,GILLEGTDAQK,GSNTTEVHFDNLK,GSNTTEVHFDNLK,GSNTTEVHFDNLK,GSNTTEVHFDNLK,GSNTTEVHFDNLK,IFEGANDVLR,IPVENLLGK,IPVENLLGK,IPVENLLGK,IPVENLLGK,IWISNGGF…
ACDH-12	Q19057	AFD	1	7	12	5	6	613	0.102773	0.117455	EYQLEAAIGK,GILLEGTDAQK,GILLEGTDAQK,GILLEGTDAQK,IFEGANDVLR,IPVENLLGK,VTGGNTGSNFGQVVDASLQDSAK
ACDH-12	Q19057	AFD	2	5	12	3	6	613	0.0685155	0.117455	IFEGANDVLR,IFEGANDVLR,VATIESLAK,VATIESLAK,VTGGNTGSNFGQVVDASLQDSAK
ACDH-12	Q19057	ELKS-1::TbID	1	8	10	6	7	613	0.114192	0.128874	GILLEGTDAQK,IPVENLLGK,LQEFGNIQEK,LQEFGNIQEK,LVEMISK,VAMNILNNGR,VTGGNTGSNFGQVVDASLQDSAK,VTGGNTGSNFGQVVDASLQDSAK
ACDH-12	Q19057	ELKS-1::TbID	2	2	10	2	7	613	0.0293638	0.128874	IPVENLLGK,VATIESLAK
ACDH-13	H2KYN3	WT	1	1	1	1	1	617	0.0162075	0.0162075	LASDTIEALR
ACDH-13	H2KYN3	Muscle	2	1	1	1	1	617	0.0162075	0.0162075	NIEGFVDVLR
ACDH-13	H2KYN3	AFD	1	2	2	2	2	617	0.0307942	0.0307942	FNPSLLNAGR,YLGILGSGK
ACDH-13	H2KYN3	ELKS-1::TbID	1	1	1	1	1	617	0.0162075	0.0162075	TLDNTSSIEK
ACDH-3	O44549	WT	1	4	6	2	3	419	0.0644391	0.0954654	GITCFLVDR,IGTIYEGTSNIQLNTIAK,IGTIYEGTSNIQLNTIAK,IGTIYEGTSNIQLNTIAK
ACDH-3	O44549	WT	2	2	6	2	3	419	0.0739857	0.0954654	IGTIYEGTSNIQLNTIAK,LFASQVATTATSK
ACDH-3	O44549	Pan-neuron	1	4	4	3	3	419	0.0787589	0.0787589	FAVNVIKPLVR,LFASQVATTATSK,LFASQVATTATSK,SSILGEYGK
ACDH-3	O44549	Muscle	1	8	15	5	6	419	0.121718	0.183771	FAVNVIKPLVR,GITCFLVDR,LFASQVATTATSK,LFASQVATTATSK,LFASQVATTATSK,LFASQVATTATSK,LVDIEYQQK,SSILGEYGK
ACDH-3	O44549	Muscle	2	7	15	4	6	419	0.140811	0.183771	AHIDGHVPSPLQQLSEEESSIVGTVR,FAVNVIKPLVR,FAVNVIKPLVR,FAVNVIKPLVR,GITCFLVDR,LFASQVATTATSK,LFASQVATTATSK
ACDH-3	O44549	Intestine	1	36	52	15	15	419	0.520286	0.520286	AHIDGHVPSPLQQLSEEESSIVGTVR,AHIDGHVPSPLQQLSEEESSIVGTVR,AHIDGHVPSPLQQLSEEESSIVGTVR,ASSTCSVHFDNVR,ASSTCSVHFDNVR,DGDDFVISGSK,FAVNVIKPLVR,FAVNVIKPLVR,GITCFLVDR,IGIGAQMLGLAQGCFDQTIPYLQQR,IGIGAQMLGLAQGCFDQTIPYLQQR,IGIGAQMLGLAQGCFDQTIPYLQQR,IGIGAQMLGLAQGCFDQTIPYLQQR,IGTIYEGTSNIQLNTIAK,IGTIYEGTSNIQLNTIAK,IGTIYEGTSNIQLNTIAK,LFASQVATTATSK,LFASQVATTATSK,LFASQVATTATSK,LFASQVATTATSK,LIDFQGMQHQIGQTR,LIDFQGMQHQI…
ACDH-3	O44549	Intestine	2	16	52	10	15	419	0.357995	0.520286	AHIDGHVPSPLQQLSEEESSIVGTVR,ASSTCSVHFDNVR,ASSTCSVHFDNVR,DGDDFVISGSK,FAVNVIKPLVR,GITCFLVDR,IGIGAQMLGLAQGCFDQTIPYLQQR,IGTIYEGTSNIQLNTIAK,LFASQVATTATSK,LFASQVATTATSK,LFASQVATTATSK,LIDFQGMQHQIGQTR,LIDFQGMQHQIGQTR,LIDFQGMQHQIGQTR,SSILGEYGK,SSILGEYGK
ACDH-3	O44549	Hypodermis	1	4	8	3	5	419	0.114558	0.157518	LFASQVATTATSK,LFASQVATTATSK,LIDFQGMQHQIGQTR,YGGPGSSFFDAVLVIEELAK
ACDH-3	O44549	Hypodermis	2	4	8	4	5	419	0.109785	0.157518	GITCFLVDR,LFASQVATTATSK,LIDFQGMQHQIGQTR,SSILGEYGK
ACDH-3	O44549	AFD	1	8	11	5	5	419	0.152745	0.152745	ASSTCSVHFDNVR,FAVNVIKPLVR,IGTIYEGTSNIQLNTIAK,LFASQVATTATSK,LFASQVATTATSK,LFASQVATTATSK,LVDIEYQQK,LVDIEYQQK
ACDH-3	O44549	AFD	2	3	11	2	5	419	0.052506	0.152745	LFASQVATTATSK,LFASQVATTATSK,LVDIEYQQK
ACDH-3	O44549	ELKS-1::TbID	1	14	24	7	8	419	0.159905	0.186158	FAVNVIK,FAVNVIKPLVR,FAVNVIKPLVR,FAVNVIKPLVR,GITCFLVDR,GITCFLVDR,GITCFLVDR,IGTIYEGTSNIQLNTIAK,LFASQVATTATSK,LFASQVATTATSK,LFASQVATTATSK,LFASQVATTATSK,LVDIEYQQK,MEIEAAR
ACDH-3	O44549	ELKS-1::TbID	2	10	24	5	8	419	0.126492	0.186158	DGDDFVISGSK,FAVNVIKPLVR,FAVNVIKPLVR,GITCFLVDR,LFASQVATTATSK,LFASQVATTATSK,LFASQVATTATSK,LFASQVATTATSK,LVDIEYQQK,LVDIEYQQK
ACDH-6	P34275	Hypodermis	1	1	3	1	3	408	0.0269608	0.0882353	TLLDQQYVQFR
ACDH-6	P34275	Hypodermis	2	2	3	2	3	408	0.0612745	0.0882353	LAELEAELEATR,LVTVAVGLLPLQK
ACDH-7	Q22781	WT	1	9	10	4	4	412	0.126214	0.126214	AFTAFVVEGDTPGLTR,AFTAFVVEGDTPGLTR,GITFEDVR,GITFEDVR,IFQIYEGTSQIQR,IFQIYEGTSQIQR,IFQIYEGTSQIQR,VPAANVVGAPGEGFK,VPAANVVGAPGEGFK
ACDH-7	Q22781	WT	2	1	10	1	4	412	0.038835	0.126214	AFTAFVVEGDTPGLTR
ACDH-7	Q22781	Pan-neuron	1	1	1	1	1	412	0.0364078	0.0364078	VPAANVVGAPGEGFK
ACDH-7	Q22781	Muscle	1	1	1	1	1	412	0.0169903	0.0169903	LSRNLTK
ACDH-7	Q22781	Intestine	1	8	8	5	5	412	0.162621	0.162621	CLDVATQYSLER,GITFEDVR,IFQIYEGTSQIQR,SGAEVDAGRPGSYYASIAK,SGAEVDAGRPGSYYASIAK,VPAANVVGAPGEGFK,VPAANVVGAPGEGFK,VPAANVVGAPGEGFK
ACDH-7	Q22781	Hypodermis	2	2	2	2	2	412	0.0776699	0.0776699	IFQIYEGTSQIQR,SGAEVDAGRPGSYYASIAK
ACDH-7	Q22781	AFD	1	12	17	5	6	412	0.23301	0.264563	AFTAFVVEGDTPGLTR,AFTAFVVEGDTPGLTR,AFTAFVVEGDTPGLTR,AFTAFVVEGDTPGLTR,LFASDTANQAATNAVQIFGGAGFNTEYPAEK,SGAEVDAGRPGSYYASIAK,TRPTVAALATGVAYR,VPAANVVGAPGEGFK,VPAANVVGAPGEGFK,VPAANVVGAPGEGFK,VPAANVVGAPGEGFK,VPAANVVGAPGEGFK
ACDH-7	Q22781	AFD	2	5	17	3	6	412	0.106796	0.264563	AFTAFVVEGDTPGLTR,IFQIYEGTSQIQR,IFQIYEGTSQIQR,VPAANVVGAPGEGFK,VPAANVVGAPGEGFK
ACDH-7	Q22781	ELKS-1::TbID	1	5	12	5	6	412	0.165049	0.203883	FVADEVIPVAGEYDK,GITFEDVR,KGDEYILNGSK,SGAEVDAGRPGSYYASIAK,VPAANVVGAPGEGFK
ACDH-7	Q22781	ELKS-1::TbID	2	7	12	4	6	412	0.121359	0.203883	AFTAFVVEGDTPGLTR,GITFEDVR,GITFEDVR,GITFEDVR,GITFEDVR,KGDEYILNGSK,VPAANVVGAPGEGFK
ACDH-9	Q95YB2	WT	1	8	11	8	8	409	0.237164	0.237164	DVEDVLEAAHQFAK,DYPVQQYLR,ILTFEDCK,INIASCSLGAAQR,LGSYCLTEPDAGSDAASIR,NAAEQLDNDDPEK,QGELPMDVLR,SLADFQYNQFK
ACDH-9	Q95YB2	WT	2	3	11	2	8	409	0.0660147	0.237164	DVEDVLEAAHQFAK,DVEDVLEAAHQFAK,INIASCSLGAAQR
ACDH-9	Q95YB2	Pan-neuron	1	5	5	3	3	409	0.0929095	0.0929095	DVEDVLEAAHQFAK,DVEDVLEAAHQFAK,INIASCSLGAAQR,INIASCSLGAAQR,SLADFQYNQFK
ACDH-9	Q95YB2	Muscle	1	23	42	5	6	409	0.171149	0.195599	DVEDVLEAAHQFAK,DVEDVLEAAHQFAK,DVEDVLEAAHQFAK,DVEDVLEAAHQFAK,DVEDVLEAAHQFAK,DVEDVLEAAHQFAK,INIASCSLGAAQR,INIASCSLGAAQR,INIASCSLGAAQR,INIASCSLGAAQR,INIASCSLGAAQR,LGSYCLTEPDAGSDAASIR,LGSYCLTEPDAGSDAASIR,NAAEQLDNDDPEK,NAAEQLDNDDPEK,NAAEQLDNDDPEK,SLADFQYNQFK,SLADFQYNQFK,SLADFQYNQFK,SLADFQYNQFK,SLADFQYNQFK,SLADFQYNQFK,SLADFQYNQFK
ACDH-9	Q95YB2	Muscle	2	19	42	5	6	409	0.163814	0.195599	DVEDVLEAAHQFAK,DVEDVLEAAHQFAK,DVEDVLEAAHQFAK,DVEDVLEAAHQFAK,DVEDVLEAAHQFAK,DVEDVLEAAHQFAK,DVEDVLEAAHQFAK,INIASCSLGAAQR,INIASCSLGAAQR,INIASCSLGAAQR,INIASCSLGAAQR,LGSYCLTEPDAGSDAASIR,SLADFQYNQFK,SLADFQYNQFK,SLADFQYNQFK,SLADFQYNQFK,SLADFQYNQFK,SMDLAIEHLK,SMDLAIEHLK
ACDH-9	Q95YB2	Intestine	1	56	105	18	20	409	0.559902	0.559902	AFISGAGTSNNYFVMMR,DGFGFNIAMAGLNGGR,DGFGFNIAMAGLNGGR,DVEDVLEAAHQFAK,DVEDVLEAAHQFAK,DVEDVLEAAHQFAK,DVEDVLEAAHQFAK,DVEDVLEAAHQFAK,DVEDVLEAAHQFAK,DVEDVLEAAHQFAK,DYPVQQYLR,DYPVQQYLR,DYPVQQYLR,DYPVQQYLR,DYPVQQYLR,ILTFEDCKVPITNQIGK,ILTFEDCKVPITNQIGK,INIASCSLGAAQR,INIASCSLGAAQR,INIASCSLGAAQR,INIASCSLGAAQR,INIASCSLGAAQR,INIASCSLGAAQR,INIASCSLGAAQR,KGDYYVVNGSK,KLGSYCLTEPDAGSDAASIR,KLGSYCLTEPDAGSDAASIR,LGSY…
ACDH-9	Q95YB2	Intestine	2	49	105	17	20	409	0.479218	0.559902	AFISGAGTSNNYFVMMR,AFISGAGTSNNYFVMMR,DGFGFNIAMAGLNGGR,DVEDVLEAAHQFAK,DVEDVLEAAHQFAK,DVEDVLEAAHQFAK,DVEDVLEAAHQFAK,DVEDVLEAAHQFAK,DVEDVLEAAHQFAK,DVEDVLEAAHQFAK,DVEDVLEAAHQFAK,DVEDVLEAAHQFAK,DVEDVLEAAHQFAK,DVEDVLEAAHQFAK,DVEDVLEAAHQFAK,ILTFEDCK,ILTFEDCKVPITNQIGK,ILTFEDCKVPITNQIGK,ILTFEDCKVPITNQIGK,INIASCSLGAAQR,INIASCSLGAAQR,INIASCSLGAAQR,INIASCSLGAAQR,KLGSYCLTEPDAGSDAASIR,LGSYCLTEPDAGSDAASIR,LGSYCL…
ACDH-9	Q95YB2	Hypodermis	1	8	20	4	6	409	0.114914	0.200489	DVEDVLEAAHQFAK,DVEDVLEAAHQFAK,DVEDVLEAAHQFAK,INIASCSLGAAQR,INIASCSLGAAQR,LGWNSQPTR,LGWNSQPTR,SLADFQYNQFK
ACDH-9	Q95YB2	Hypodermis	2	12	20	6	6	409	0.200489	0.200489	DVEDVLEAAHQFAK,DVEDVLEAAHQFAK,DVEDVLEAAHQFAK,INIASCSLGAAQR,INIASCSLGAAQR,INIASCSLGAAQR,INIASCSLGAAQR,LGWNSQPTR,LHATDNCFDVVNGALQMFGGYGFLK,SLADFQYNQFK,SLADFQYNQFK,SMDLAIEHLK
ACDH-9	Q95YB2	AFD	1	11	16	5	5	409	0.180929	0.180929	DVEDVLEAAHQFAK,DVEDVLEAAHQFAK,DVEDVLEAAHQFAK,DVEDVLEAAHQFAK,ILTFEDCKVPITNQIGK,ILTFEDCKVPITNQIGK,INIASCSLGAAQR,LGSYCLTEPDAGSDAASIR,LGSYCLTEPDAGSDAASIR,SLADFQYNQFK,SLADFQYNQFK
ACDH-9	Q95YB2	AFD	2	5	16	4	5	409	0.139364	0.180929	DVEDVLEAAHQFAK,INIASCSLGAAQR,INIASCSLGAAQR,LGSYCLTEPDAGSDAASIR,SLADFQYNQFK
ACDH-9	Q95YB2	ELKS-1::TbID	1	8	20	6	10	409	0.146699	0.249389	DYPVQQYLR,ILTFEDCK,ILTFEDCK,NAAEQLDNDDPEK,NAAEQLDNDDPEK,QGELPMDVLR,SLADFQYNQFK,VPITNQIGK
ACDH-9	Q95YB2	ELKS-1::TbID	2	12	20	6	10	409	0.161369	0.249389	DVEDVLEAAHQFAK,DVEDVLEAAHQFAK,INIASCSLGAAQR,INIASCSLGAAQR,LAELATK,NAAEQLDNDDPEK,NAAEQLDNDDPEK,NAAEQLDNDDPEK,SLADFQYNQFK,SLADFQYNQFK,VALCAMAK,VALCAMAK
ACDS-10	O01590	Muscle	1	16	56	1	1	985	0.0121827	0.0121827	IAIFMGQVSGAK,IAIFMGQVSGAK,IAIFMGQVSGAK,IAIFMGQVSGAK,IAIFMGQVSGAK,IAIFMGQVSGAK,IAIFMGQVSGAK,IAIFMGQVSGAK,IAIFMGQVSGAK,IAIFMGQVSGAK,IAIFMGQVSGAK,IAIFMGQVSGAK,IAIFMGQVSGAK,IAIFMGQVSGAK,IAIFMGQVSGAK,IAIFMGQVSGAK
ACDS-10	O01590	Muscle	2	40	56	1	1	985	0.0121827	0.0121827	IAIFMGQVSGAK,IAIFMGQVSGAK,IAIFMGQVSGAK,IAIFMGQVSGAK,IAIFMGQVSGAK,IAIFMGQVSGAK,IAIFMGQVSGAK,IAIFMGQVSGAK,IAIFMGQVSGAK,IAIFMGQVSGAK,IAIFMGQVSGAK,IAIFMGQVSGAK,IAIFMGQVSGAK,IAIFMGQVSGAK,IAIFMGQVSGAK,IAIFMGQVSGAK,IAIFMGQVSGAK,IAIFMGQVSGAK,IAIFMGQVSGAK,IAIFMGQVSGAK,IAIFMGQVSGAK,IAIFMGQVSGAK,IAIFMGQVSGAK,IAIFMGQVSGAK,IAIFMGQVSGAK,IAIFMGQVSGAK,IAIFMGQVSGAK,IAIFMGQVSGAK,IAIFMGQVSGAK,IAIFMGQVSGAK,IAIFMGQVS…
ACDS-10	O01590	Intestine	1	4	13	4	7	985	0.0568528	0.106599	DGSVVETIISK,IYELALER,LLPTVPSQVGLLFDDVLESCR,VVSSQQAIHDLGNILK
ACDS-10	O01590	Intestine	2	9	13	6	7	985	0.0954315	0.106599	IYELALER,LHPSDCVFLDDLGSNLK,LLPTVPSQVGLLFDDVLESCR,LLPTVPSQVGLLFDDVLESCR,LLPTVPSQVGLLFDDVLESCR,LTSEDLDPLFTHIYNFQNNR,TILITNNFYTDR,TILITNNFYTDR,VVSSQQAIHDLGNILK
ACDS-10	O01590	Hypodermis	2	1	1	1	1	985	0.0213198	0.0213198	LLPTVPSQVGLLFDDVLESCR
ACER-1	Q18599	WT	1	6	10	5	5	471	0.154989	0.154989	AAVTNSPLIIAMVNK,FLSGFGGQVDFIR,GAAIGNDGLGKPIIALPSISK,IVPTINEGAGVVTSR,IVPTINEGAGVVTSR,VVSLAEATR
ACER-1	Q18599	WT	2	4	10	3	5	471	0.0785563	0.154989	FLSGFGGQVDFIR,IVPTINEGAGVVTSR,IVPTINEGAGVVTSR,VVSLAEATR
ACER-1	Q18599	Pan-neuron	1	27	42	10	11	471	0.354565	0.399151	AAVTNSPLIIAMVNK,AAVTNSPLIIAMVNK,AAVTNSPLIIAMVNK,ACVNNGIADFNSCFLYEVPLLFR,ACVNNGIADFNSCFLYEVPLLFR,DLGIHTEMFSDGVLDLIEK,DLGIHTEMFSDGVLDLIEK,EVAFPIAGK,FLSGFGGQVDFIR,FLSGFGGQVDFIR,FLSGFGGQVDFIR,IVPTINEGAGVVTSR,IVPTINEGAGVVTSR,IVPTINEGAGVVTSR,IVPTINEGAGVVTSR,LNASLIQVSPPDAFGFCSLGTSVDTAR,LYDYLNDNPLIEFGDVNWVNDPAVVR,LYDYLNDNPLIEFGDVNWVNDPAVVR,LYDYLNDNPLIEFGDVNWVNDPAVVR,LYDYLNDNPLIEFGDVNWVNDPAVVR,SNSLFTGHNLR…
ACER-1	Q18599	Pan-neuron	2	15	42	6	11	471	0.169851	0.399151	AAVTNSPLIIAMVNK,AAVTNSPLIIAMVNK,AAVTNSPLIIAMVNK,AAVTNSPLIIAMVNK,EVAFPIAGK,GAAIGNDGLGKPIIALPSISK,GAAIGNDGLGKPIIALPSISK,IVPTINEGAGVVTSR,IVPTINEGAGVVTSR,IVPTINEGAGVVTSR,IVPTINEGAGVVTSR,SNSLFTGHNLR,VVSLAEATR,VVSLAEATR,VVSLAEATR
ACER-1	Q18599	Muscle	1	44	89	11	13	471	0.390658	0.498938	AAVTNSPLIIAMVNK,AAVTNSPLIIAMVNK,AAVTNSPLIIAMVNK,AAVTNSPLIIAMVNK,AAVTNSPLIIAMVNK,AAVTNSPLIIAMVNK,EVAFPIAGK,EVAFPIAGK,EVAFPIAGK,EVAFPIAGK,FLSGFGGQVDFIR,FLSGFGGQVDFIR,FLSGFGGQVDFIR,FLSGFGGQVDFIR,GAAIGNDGLGKPIIALPSISK,GAAIGNDGLGKPIIALPSISK,GAAIGNDGLGKPIIALPSISK,GAAIGNDGLGKPIIALPSISK,GAAIGNDGLGKPIIALPSISK,GAAIGNDGLGKPIIALPSISK,IVPTINEGAGVVTSR,IVPTINEGAGVVTSR,IVPTINEGAGVVTSR,IVPTINEGAGVVTSR,IVPTINEGAGV…
ACER-1	Q18599	Muscle	2	45	89	13	13	471	0.498938	0.498938	AAVTNSPLIIAMVNK,AAVTNSPLIIAMVNK,AAVTNSPLIIAMVNK,AAVTNSPLIIAMVNK,DLGIHTEMFSDGVLDLIEK,EVAFPIAGK,EVAFPIAGK,FLSGFGGQVDFIR,FLSGFGGQVDFIR,FLSGFGGQVDFIR,GAAIGNDGLGKPIIALPSISK,GAAIGNDGLGKPIIALPSISK,GAAIGNDGLGKPIIALPSISK,GAAIGNDGLGKPIIALPSISK,IVPTINEGAGVVTSR,IVPTINEGAGVVTSR,IVPTINEGAGVVTSR,IVPTINEGAGVVTSR,IVPTINEGAGVVTSR,IVPTINEGAGVVTSR,IVPTINEGAGVVTSR,IVPTINEGAGVVTSR,IVPTINEGAGVVTSR,IVPTINEGAGVVTSR,LNASL…
ACER-1	Q18599	Intestine	1	32	69	13	14	471	0.498938	0.566879	AAVTNSPLIIAMVNK,AAVTNSPLIIAMVNK,AAVTNSPLIIAMVNK,DLGIHTEMFSDGVLDLIEK,EVAFPIAGK,FLSGFGGQVDFIR,FLSGFGGQVDFIR,FLSGFGGQVDFIR,GAAIGNDGLGKPIIALPSISK,GAAIGNDGLGKPIIALPSISK,IIAENLVDNGATLQMGIGAVPDAALSALSNHK,IVPTINEGAGVVTSR,IVPTINEGAGVVTSR,IVPTINEGAGVVTSR,IVPTINEGAGVVTSR,IVPTINEGAGVVTSR,IVPTINEGAGVVTSR,IVPTINEGAGVVTSR,LNASLIQVSPPDAFGFCSLGTSVDTAR,LNASLIQVSPPDAFGFCSLGTSVDTAR,LNASLIQVSPPDAFGFCSLGTSVDTAR,LVVSFV…
ACER-1	Q18599	Intestine	2	37	69	11	14	471	0.467091	0.566879	AAVTNSPLIIAMVNK,AAVTNSPLIIAMVNK,AAVTNSPLIIAMVNK,AAVTNSPLIIAMVNK,AAVTNSPLIIAMVNK,AAVTNSPLIIAMVNK,AAVTNSPLIIAMVNK,DLGIHTEMFSDGVLDLIEK,DLGIHTEMFSDGVLDLIEK,FLSGFGGQVDFIR,FLSGFGGQVDFIR,GAAIGNDGLGKPIIALPSISK,GAAIGNDGLGKPIIALPSISK,GAAIGNDGLGKPIIALPSISK,IIAENLVDNGATLQMGIGAVPDAALSALSNHK,IVPTINEGAGVVTSR,IVPTINEGAGVVTSR,IVPTINEGAGVVTSR,IVPTINEGAGVVTSR,IVPTINEGAGVVTSR,IVPTINEGAGVVTSR,IVPTINEGAGVVTSR,LNASLIQV…
ACER-1	Q18599	Hypodermis	1	13	39	6	9	471	0.276008	0.388535	GAAIGNDGLGKPIIALPSISK,GAAIGNDGLGKPIIALPSISK,IVPTINEGAGVVTSR,IVPTINEGAGVVTSR,IVPTINEGAGVVTSR,IVPTINEGAGVVTSR,LYDYLNDNPLIEFGDVNWVNDPAVVR,LYDYLNDNPLIEFGDVNWVNDPAVVR,LYDYLNDNPLIEFGDVNWVNDPAVVR,LYDYLNDNPLIEFGDVNWVNDPAVVR,SGDNVFVHGIAATPTPLLQSLSEHAVANNLNK,TFGDGVIHVSHIDYLVNEADGFELHQR,VVSLAEATR
ACER-1	Q18599	Hypodermis	2	26	39	8	9	471	0.33121	0.388535	AAVTNSPLIIAMVNK,AAVTNSPLIIAMVNK,AAVTNSPLIIAMVNK,AAVTNSPLIIAMVNK,AAVTNSPLIIAMVNK,GAAIGNDGLGKPIIALPSISK,GAAIGNDGLGKPIIALPSISK,GAAIGNDGLGKPIIALPSISK,GAAIGNDGLGKPIIALPSISK,IVPTINEGAGVVTSR,IVPTINEGAGVVTSR,IVPTINEGAGVVTSR,IVPTINEGAGVVTSR,IVPTINEGAGVVTSR,IVPTINEGAGVVTSR,LNASLIQVSPPDAFGFCSLGTSVDTAR,LNASLIQVSPPDAFGFCSLGTSVDTAR,LNASLIQVSPPDAFGFCSLGTSVDTAR,LYDYLNDNPLIEFGDVNWVNDPAVVR,SGDNVFVHGIAATPTPLLQSLSEH…
ACER-1	Q18599	AFD	1	29	34	10	10	471	0.354565	0.354565	AAVTNSPLIIAMVNK,AAVTNSPLIIAMVNK,AAVTNSPLIIAMVNK,AAVTNSPLIIAMVNK,DLGIHTEMFSDGVLDLIEK,FLSGFGGQVDFIR,FLSGFGGQVDFIR,GAAIGNDGLGKPIIALPSISK,GAAIGNDGLGKPIIALPSISK,IVPTINEGAGVVTSR,IVPTINEGAGVVTSR,IVPTINEGAGVVTSR,IVPTINEGAGVVTSR,IVPTINEGAGVVTSR,IVPTINEGAGVVTSR,IVPTINEGAGVVTSR,IVPTINEGAGVVTSR,IVPTINEGAGVVTSR,IVPTINEGAGVVTSR,LNASLIQVSPPDAFGFCSLGTSVDTAR,LVVSFVYGSTK,LYDYLNDNPLIEFGDVNWVNDPAVVR,SNSLFTGHNLR,SNSL…
ACER-1	Q18599	AFD	2	5	34	3	10	471	0.0785563	0.354565	FLSGFGGQVDFIR,IVPTINEGAGVVTSR,IVPTINEGAGVVTSR,VVSLAEATR,VVSLAEATR
ACER-1	Q18599	ELKS-1::TbID	1	11	35	5	7	471	0.159236	0.201699	AAVTNSPLIIAMVNK,AAVTNSPLIIAMVNK,FLSGFGGQVDFIR,FLSGFGGQVDFIR,GAAIGNDGLGKPIIALPSISK,IVPTINEGAGVVTSR,IVPTINEGAGVVTSR,IVPTINEGAGVVTSR,IVPTINEGAGVVTSR,IVPTINEGAGVVTSR,SNSLFTGHNLR
ACER-1	Q18599	ELKS-1::TbID	2	24	35	7	7	471	0.201699	0.201699	AAVTNSPLIIAMVNK,AAVTNSPLIIAMVNK,FLSGFGGQVDFIR,FLSGFGGQVDFIR,FLSGFGGQVDFIR,FLSGFGGQVDFIR,FLSGFGGQVDFIR,FLSGFGGQVDFIR,FLSGFGGQVDFIR,GAAIGNDGLGKPIIALPSISK,IVPTINEGAGVVTSR,IVPTINEGAGVVTSR,IVPTINEGAGVVTSR,IVPTINEGAGVVTSR,IVPTINEGAGVVTSR,IVPTINEGAGVVTSR,IVPTINEGAGVVTSR,IVPTINEGAGVVTSR,IVPTINEGAGVVTSR,LVVSFVYGSTK,SNSLFTGHNLR,SNSLFTGHNLR,VVSLAEATR,VVSLAEATR
ACIN-1	P91156	Pan-neuron	1	246	394	34	35	580	0.562069	0.562069	ADEDILVDGRPLSSLK,ADEDILVDGRPLSSLK,ADEDILVDGRPLSSLK,ADEDILVDGRPLSSLK,ADEDILVDGRPLSSLK,ADEDILVDGRPLSSLK,ADEDILVDGRPLSSLK,ASEKDAAVEVSVEK,ASEKDAAVEVSVEK,ASEKDAAVEVSVEK,ASEKDAAVEVSVEK,ASEKDAAVEVSVEK,ASEKDAAVEVSVEK,ASEKDAAVEVSVEK,ASEKDAAVEVSVEK,ASEKDAAVEVSVEK,ASEKDAAVEVSVEK,ASEKDAAVEVSVEKVDAETAQESDSPQEAEK,DAAVEVSVEK,DAAVEVSVEK,DAAVEVSVEK,DAAVEVSVEK,DAAVEVSVEK,DAAVEVSVEK,DAAVEVSVEK,DAAVEVSVEK,DAAVEVSVEK…
ACIN-1	P91156	Pan-neuron	2	148	394	26	35	580	0.486207	0.562069	ADEDILVDGR,ADEDILVDGRPLSSLK,ADEDILVDGRPLSSLK,ASEKDAAVEVSVEK,ASEKDAAVEVSVEK,ASEKDAAVEVSVEK,DAAVEVSVEK,DAAVEVSVEK,DAAVEVSVEK,DAAVEVSVEK,DAAVEVSVEK,DAAVEVSVEK,DAAVEVSVEK,DAAVEVSVEK,DAAVEVSVEK,DAAVEVSVEK,DAAVEVSVEK,DAAVEVSVEK,DVEPEAEPEPEADIAPEPEK,DVEPEAEPEPEADIAPEPEK,DVEPEAEPEPEADIAPEPEK,DVEPEAEPEPEADIAPEPEK,DVEPEAEPEPEADIAPEPEK,DVEPEAEPEPEADIAPEPEK,DVEPEAEPEPEADIAPEPEK,DVEPEAEPEPEADIAPEPEK,EALAAQGDD…
ACIN-1	P91156	Muscle	1	76	221	22	31	580	0.422414	0.496552	ADEDILVDGRPLSSLK,ADEDILVDGRPLSSLK,ADEDILVDGRPLSSLK,ASEKDAAVEVSVEK,ASEKDAAVEVSVEK,DAAVEVSVEK,DVEPEAEPEPEADIAPEPEK,DVEPEAEPEPEADIAPEPEK,DVEPEAEPEPEADIAPEPEK,DVEPEAEPEPEADIAPEPEK,EALAAQGDDPVVDEQNPIVAGYLAR,EALAAQGDDPVVDEQNPIVAGYLAR,GLTRPFTEGQLR,GLTRPFTEGQLR,GLTRPFTEGQLR,GLTRPFTEGQLR,GLTRPFTEGQLR,GLTRPFTEGQLR,HPVSNVVHIR,HPVSNVVHIR,KDVEPEAEPEPEADIAPEPEK,KDVEPEAEPEPEADIAPEPEK,KDVEPEAEPEPEADIAPEPEK,KDVEP…
ACIN-1	P91156	Muscle	2	145	221	28	31	580	0.482759	0.496552	ADEDILVDGRPLSSLK,ADEDILVDGRPLSSLK,ADEDILVDGRPLSSLK,ADEDILVDGRPLSSLK,ADEDILVDGRPLSSLK,ADEDILVDGRPLSSLK,ASEKDAAVEVSVEK,ASEKDAAVEVSVEK,ASEKDAAVEVSVEK,ASEKDAAVEVSVEK,ASEKDAAVEVSVEK,ASEKDAAVEVSVEK,ASEKDAAVEVSVEK,DAAVEVSVEKVDAETAQESDSPQEAEK,DAAVEVSVEKVDAETAQESDSPQEAEKEK,DAAVEVSVEKVDAETAQESDSPQEAEKEK,DVEPEAEPEPEADIAPEPEK,DVEPEAEPEPEADIAPEPEK,DVEPEAEPEPEADIAPEPEK,DVEPEAEPEPEADIAPEPEK,DVEPEAEPEPEADIAPEPEK…
ACIN-1	P91156	Intestine	1	49	186	19	30	580	0.415517	0.534483	ADEDILVDGRPLSSLK,ADEDILVDGRPLSSLK,ASEKDAAVEVSVEK,DAAVEVSVEK,DVEPEAEPEPEADIAPEPEK,DVEPEAEPEPEADIAPEPEK,DVEPEAEPEPEADIAPEPEK,EALAAQGDDPVVDEQNPIVAGYLAR,GLTRPFTEGQLR,GLTRPFTEGQLR,GLTRPFTEGQLR,HPVSNVVHIR,HPVSNVVHIR,HPVSNVVHIR,HPVSNVVHIR,KDVEPEAEPEPEADIAPEPEK,KDVEPEAEPEPEADIAPEPEK,KDVEPEAEPEPEADIAPEPEK,KDVEPEAEPEPEADIAPEPEK,KDVEPEAEPEPEADIAPEPEK,KRTESEASGTTTPQSEVSPSK,KVVVEEEEAPKK,NGLEATIAEPAK,NGLEATIAE…
ACIN-1	P91156	Intestine	2	137	186	26	30	580	0.47931	0.534483	ADEDILVDGRPLSSLK,ADEDILVDGRPLSSLK,ADEDILVDGRPLSSLK,ADEDILVDGRPLSSLK,ADEDILVDGRPLSSLK,ASEKDAAVEVSVEK,ASEKDAAVEVSVEK,ASEKDAAVEVSVEK,ASEKDAAVEVSVEK,ASEKDAAVEVSVEK,DAAVEVSVEK,DAAVEVSVEK,DAAVEVSVEK,DAAVEVSVEK,DAAVEVSVEKVDAETAQESDSPQEAEKEK,DAAVEVSVEKVDAETAQESDSPQEAEKEK,DAAVEVSVEKVDAETAQESDSPQEAEKEK,DVEPEAEPEPEADIAPEPEK,DVEPEAEPEPEADIAPEPEK,DVEPEAEPEPEADIAPEPEK,DVEPEAEPEPEADIAPEPEK,DVEPEAEPEPEADIAPEPEK,…
ACIN-1	P91156	Hypodermis	1	502	854	36	39	580	0.575862	0.603448	ADEDILVDGR,ADEDILVDGRPLSSLK,ADEDILVDGRPLSSLK,ADEDILVDGRPLSSLK,ADEDILVDGRPLSSLK,ADEDILVDGRPLSSLK,ADEDILVDGRPLSSLK,ADEDILVDGRPLSSLK,ADEDILVDGRPLSSLK,ADEDILVDGRPLSSLK,ADEDILVDGRPLSSLK,ADEDILVDGRPLSSLK,ADEDILVDGRPLSSLK,ADEDILVDGRPLSSLK,ADEDILVDGRPLSSLK,ADEDILVDGRPLSSLK,ADEDILVDGRPLSSLK,ADEDILVDGRPLSSLK,ADEDILVDGRPLSSLK,ADEDILVDGRPLSSLK,ASEKDAAVEVSVEK,ASEKDAAVEVSVEK,ASEKDAAVEVSVEK,ASEKDAAVEVSVEK,ASEKD…
ACIN-1	P91156	Hypodermis	2	352	854	36	39	580	0.565517	0.603448	ADEDILVDGR,ADEDILVDGRPLSSLK,ADEDILVDGRPLSSLK,ADEDILVDGRPLSSLK,ADEDILVDGRPLSSLK,ADEDILVDGRPLSSLK,ADEDILVDGRPLSSLK,ADEDILVDGRPLSSLK,ADEDILVDGRPLSSLK,ADEDILVDGRPLSSLK,ADEDILVDGRPLSSLK,ADEDILVDGRPLSSLK,ADEDILVDGRPLSSLK,ADEDILVDGRPLSSLK,ADEDILVDGRPLSSLK,ADEDILVDGRPLSSLK,ADEDILVDGRPLSSLK,ADEDILVDGRPLSSLK,ADEDILVDGRPLSSLK,ADEDILVDGRPLSSLK,ASEKDAAVEVSVEK,ASEKDAAVEVSVEK,ASEKDAAVEVSVEK,ASEKDAAVEVSVEK,ASEKD…
ACIN-1	P91156	AFD	1	103	163	23	27	580	0.417241	0.531034	ASEKDAAVEVSVEK,ASEKDAAVEVSVEK,ASEKDAAVEVSVEK,ASEKDAAVEVSVEK,DAAVEVSVEK,DAAVEVSVEK,DAAVEVSVEK,DAAVEVSVEK,DAAVEVSVEK,DVEPEAEPEPEADIAPEPEK,DVEPEAEPEPEADIAPEPEK,DVEPEAEPEPEADIAPEPEK,DVEPEAEPEPEADIAPEPEK,DVEPEAEPEPEADIAPEPEK,DVEPEAEPEPEADIAPEPEK,EALAAQGDDPVVDEQNPIVAGYLAR,GLTRPFTEGQLR,GLTRPFTEGQLR,GLTRPFTEGQLR,GLTRPFTEGQLR,GLTRPFTEGQLR,HPVSNVVHIR,HPVSNVVHIR,HPVSNVVHIR,HPVSNVVHIR,HPVSNVVHIR,HPVSNVVHIR,H…
ACIN-1	P91156	AFD	2	60	163	20	27	580	0.42931	0.531034	ADEDILVDGRPLSSLK,ADEDILVDGRPLSSLK,ADEDILVDGRPLSSLK,ASEKDAAVEVSVEK,ASEKDAAVEVSVEK,ASEKDAAVEVSVEK,DAAVEVSVEK,DAAVEVSVEK,DAAVEVSVEK,DAAVEVSVEK,DVEPEAEPEPEADIAPEPEK,DVEPEAEPEPEADIAPEPEK,DVEPEAEPEPEADIAPEPEK,EALAAQGDDPVVDEQNPIVAGYLAR,EALAAQGDDPVVDEQNPIVAGYLAR,GLTRPFTEGQLR,GLTRPFTEGQLR,GLTRPFTEGQLR,HPVSNVVHIR,HPVSNVVHIR,HPVSNVVHIR,HPVSNVVHIR,KDVEPEAEPEPEADIAPEPEK,KDVEPEAEPEPEADIAPEPEK,KDVEPEAEPEPEADIAP…
ACL-14	O01882	Pan-neuron	1	3	3	2	2	415	0.060241	0.060241	LVIEQGSFASR,LVIEQGSFASR,MGAVQAILEEVGPR
ACL-14	O01882	Muscle	1	1	4	1	3	415	0.026506	0.0915663	LVIEQGSFASR
ACL-14	O01882	Muscle	2	3	4	3	3	415	0.0915663	0.0915663	LVIEQGSFASR,MGAVQAILEEVGPR,NGFPHLLYTTLPR
ACL-14	O01882	Intestine	1	2	6	2	3	415	0.0506024	0.0795181	LLQDTVGAIR,LVIEQGSFASR
ACL-14	O01882	Intestine	2	4	6	2	3	415	0.0554217	0.0795181	LVIEQGSFASR,LVIEQGSFASR,LVIEQGSFASR,YYSTGEFNPGEK
ACL-14	O01882	Hypodermis	2	2	2	1	1	415	0.0337349	0.0337349	MGAVQAILEEVGPR,MGAVQAILEEVGPR
ACL-14	O01882	ELKS-1::TbID	1	2	2	2	2	415	0.0457831	0.0457831	HLHDVFWDR,LLQDTVGAIR
ACL-3	Q23598	Intestine	1	6	8	5	5	284	0.228873	0.228873	FGNTVTVHIGEPFFLSDLKK,ILENPNQPLITVSNHR,ILENPNQPLITVSNHR,SLTTEQMR,TDPVILPVWCK,VCTLESEPLR
ACL-3	Q23598	Intestine	2	2	8	2	5	284	0.0915493	0.228873	ILENPNQPLITVSNHR,VCTLESEPLR
ACL-4	Q9N5S8	Hypodermis	1	2	3	2	2	617	0.0470016	0.0470016	LSEEADDDEDEIR,QMYVDTLINIFEWGAR
ACL-4	Q9N5S8	Hypodermis	2	1	3	1	2	617	0.0210697	0.0470016	LSEEADDDEDEIR
ACL-5	Q1ZXU8	Muscle	1	15	20	6	6	455	0.136264	0.136264	GENEDSISFAK,GENEDSISFAK,GENEDSISFAK,GENEDSISFAK,GENEDSISFAK,GENEDSISFAK,GSFEIGSTIYPIAVK,KGSFEIGSTIYPIAVK,QAGFLGFLQTTLSR,QAGFLGFLQTTLSR,QAGFLGFLQTTLSR,QAGFLGFLQTTLSR,QAGFLGFLQTTLSR,QIDEQDDEEEMIR,YYVLVPCR
ACL-5	Q1ZXU8	Muscle	2	5	20	2	6	455	0.0549451	0.136264	GENEDSISFAK,GENEDSISFAK,QAGFLGFLQTTLSR,QAGFLGFLQTTLSR,QAGFLGFLQTTLSR
ACL-5	Q1ZXU8	Intestine	1	30	61	12	16	455	0.303297	0.369231	GENEDSISFAK,GENEDSISFAK,GENEDSISFAK,GENEDSISFAK,GENEDSISFAK,GENEDSISFAK,GENEDSISFAK,GENEDSISFAK,GSFEIGSTIYPIAVK,GSFEIGSTIYPIAVK,LHETNVPEAK,LHETNVPEAK,LHETNVPEAK,LTDAFWNSSAQSYGR,LVTLQQK,QAGFLGFLQTTLSR,QAGFLGFLQTTLSR,QAGFLGFLQTTLSR,QAGFLGFLQTTLSR,QAGFLGFLQTTLSR,QIDEQDDEEEMIR,SEHHIWFER,SEHHIWFER,SSDILNIMQGISEEERDELLK,SSDILNIMQGISEEERDELLK,TTTLNAMLEEK,VSSKLVTLQQK,VSSKLVTLQQK,YYVLVPCR,YYVLVPCR
ACL-5	Q1ZXU8	Intestine	2	31	61	11	16	455	0.265934	0.369231	FSAAQLPSWNLLSR,GENEDSISFAK,GENEDSISFAK,GENEDSISFAK,GENEDSISFAK,GENEDSISFAK,GENEDSISFAK,GENEDSISFAK,GENEDSISFAK,GENEDSISFAK,GGLIDLEWDGALKR,GSFEIGSTIYPIAVK,GSFEIGSTIYPIAVK,GSFEIGSTIYPIAVK,GSFEIGSTIYPIAVK,GSFEIGSTIYPIAVK,KGGLIDLEWDGALKR,KGSFEIGSTIYPIAVK,QAGFLGFLQTTLSR,QAGFLGFLQTTLSR,QAGFLGFLQTTLSR,QAGFLGFLQTTLSR,QAGFLGFLQTTLSR,QAGFLGFLQTTLSR,QAGFLGFLQTTLSR,QIDEQDDEEEMIR,QIDEQDDEEEMIR,SEHHIWFER,SSDIL…
ACL-5	Q1ZXU8	Hypodermis	1	15	36	5	8	455	0.153846	0.226374	GENEDSISFAK,GENEDSISFAK,GENEDSISFAK,GENEDSISFAK,GENEDSISFAK,QAGFLGFLQTTLSR,QAGFLGFLQTTLSR,QAGFLGFLQTTLSR,QAGFLGFLQTTLSR,QAGFLGFLQTTLSR,QIDEQDDEEEMIR,QIDEQDDEEEMIR,QIDEQDDEEEMIR,SSDILNIMQGISEEERDELLK,TTTLNAMLEEK
ACL-5	Q1ZXU8	Hypodermis	2	21	36	6	8	455	0.156044	0.226374	GENEDSISFAK,GENEDSISFAK,GENEDSISFAK,GENEDSISFAK,GENEDSISFAK,GENEDSISFAK,GENEDSISFAK,GENEDSISFAK,GENEDSISFAK,GSFEIGSTIYPIAVK,GSFEIGSTIYPIAVK,GSFEIGSTIYPIAVK,LHETNVPEAK,LHETNVPEAK,LHETNVPEAK,QAGFLGFLQTTLSR,QAGFLGFLQTTLSR,QAGFLGFLQTTLSR,QAGFLGFLQTTLSR,QIDEQDDEEEMIR,YYVLVPCR
ACLY-1	P53585	WT	1	4	7	4	5	1106	0.0497288	0.0605787	DLISSLTSGLLTIGDR,FGGALDGAAR,SIGFIGHYLDQSR,VLIIGGSIANFTNVAK
ACLY-1	P53585	WT	2	3	7	3	5	1106	0.0370705	0.0605787	DLISSLTSGLLTIGDR,SIGFIGHYLDQSR,YPGSTYTDHVIR
ACLY-1	P53585	Pan-neuron	1	11	14	6	6	1106	0.0750452	0.0750452	DLISSLTSGLLTIGDR,FGGALDGAAR,FGGALDGAAR,SIGFIGHYLDQSR,SVFETVLEALEFPQIK,SVFETVLEALEFPQIK,SVFETVLEALEFPQIK,SVFETVLEALEFPQIK,VLIIGGSIANFTNVAK,YPGSTYTDHVIR,YPGSTYTDHVIR
ACLY-1	P53585	Pan-neuron	2	3	14	3	6	1106	0.0316456	0.0750452	FGGALDGAAR,SIGFIGHYLDQSR,YPGSTYTDHVIR
ACLY-1	P53585	Muscle	1	3	11	2	5	1106	0.0198915	0.0632911	FGGALDGAAR,YPGSTYTDHVIR,YPGSTYTDHVIR
ACLY-1	P53585	Muscle	2	8	11	4	5	1106	0.0524412	0.0632911	ASGALVPESFDDLGNK,ASGALVPESFDDLGNK,DLISSLTSGLLTIGDR,DLISSLTSGLLTIGDR,FGGALDGAAR,FGGALDGAAR,FGGALDGAAR,SVFETVLEALEFPQIK
ACLY-1	P53585	Intestine	1	92	237	24	29	1106	0.301085	0.338156	AFETFVSK,AFETFVSK,AFETFVSK,AFETFVSK,AGENFDEIANK,AIIWGQQAK,ASGALVPESFDDLGNK,DLISSLTSGLLTIGDR,DLISSLTSGLLTIGDR,DLISSLTSGLLTIGDR,DLISSLTSGLLTIGDR,DLISSLTSGLLTIGDR,DLISSLTSGLLTIGDR,DLISSLTSGLLTIGDR,DLISSLTSGLLTIGDR,DLISSLTSGLLTIGDR,DLTSEEQYISEMDAK,DLTSEEQYISEMDAK,DLTSEEQYISEMDAK,DLTSEEQYISEMDAK,DLTSEEQYISEMDAK,DLTSEEQYISEMDAK,DLTSEEQYISEMDAK,EFAQETPLFEYALEVEK,FGGALDGAAR,FGGALDGAAR,FGGALDGAAR,FGGALDGA…
ACLY-1	P53585	Intestine	2	145	237	27	29	1106	0.315552	0.338156	AFETFVSK,AFETFVSK,AFETFVSK,AFETFVSK,AFETFVSK,AFETFVSK,AFETFVSK,AFETFVSK,AFETFVSK,AFETFVSK,AFETFVSK,AFETFVSK,AFETFVSK,AGENFDEIANK,APPSPAANATPTEHPLTTAQQNK,DLISSLTSGLLTIGDR,DLISSLTSGLLTIGDR,DLISSLTSGLLTIGDR,DLISSLTSGLLTIGDR,DLISSLTSGLLTIGDR,DLTSEEQYISEMDAK,DLTSEEQYISEMDAK,DLTSEEQYISEMDAK,DLTSEEQYISEMDAK,DLTSEEQYISEMDAK,DLTSEEQYISEMDAK,DLTSEEQYISEMDAK,DLTSEEQYISEMDAK,DLTSEEQYISEMDAK,DLTSEEQYISEMDAK,D…
ACLY-1	P53585	Hypodermis	1	28	73	9	18	1106	0.11302	0.205244	AGKDLISSLTSGLLTIGDR,AGKDLISSLTSGLLTIGDR,DLISSLTSGLLTIGDR,DLISSLTSGLLTIGDR,DLISSLTSGLLTIGDR,FGGALDGAAR,FGGALDGAAR,SIGFIGHYLDQSR,SIGFIGHYLDQSR,SVFETVLEALEFPQIK,VIAIIAEGVPENQTR,VIAIIAEGVPENQTR,VIAIIAEGVPENQTR,VIAIIAEGVPENQTR,VIAIIAEGVPENQTR,VIAIIAEGVPENQTR,VLESDMGIGGVLGLLWFQK,VLESDMGIGGVLGLLWFQK,VLIIGGSIANFTNVAK,VLIIGGSIANFTNVAK,VLIIGGSIANFTNVAK,VLIIGGSIANFTNVAK,VLIIGGSIANFTNVAK,VLIIGGSIANFTNVAK,VLI…
ACLY-1	P53585	Hypodermis	2	45	73	15	18	1106	0.169982	0.205244	AIIWGQQAK,DLISSLTSGLLTIGDR,DLISSLTSGLLTIGDR,DLISSLTSGLLTIGDR,DLISSLTSGLLTIGDR,FGGALDGAAR,FGGALDGAAR,FGGALDGAAR,FGGALDGAAR,FGGALDGAAR,FGGALDGAAR,GEELNYAGVPITK,GGPNYQEGLRR,GVTLVGPATVGGIKPGCFK,LDETANFLCADKWK,RGGPNYQEGLR,SIGFIGHYLDQSR,SVFETVLEALEFPQIK,SVFETVLEALEFPQIK,TFGGIVR,TFGGIVR,TLLSVMTEGTPRPDGK,VIAIIAEGVPENQTR,VIAIIAEGVPENQTR,VIAIIAEGVPENQTR,VIAIIAEGVPENQTR,VIAIIAEGVPENQTR,VIAIIAEGVPENQTR,VIAII…
ACLY-1	P53585	AFD	1	8	11	6	9	1106	0.0804702	0.114828	AFETFVSK,DLISSLTSGLLTIGDR,LTPYGGPNHVEFPAPFGR,SVFETVLEALEFPQIK,VIAIIAEGVPENQTR,VLIIGGSIANFTNVAK,VLIIGGSIANFTNVAK,VLIIGGSIANFTNVAK
ACLY-1	P53585	AFD	2	3	11	3	9	1106	0.034358	0.114828	ASGALVPESFDDLGNK,FGGALDGAAR,YPGSTYTDHVIR
ACLY-1	P53585	ELKS-1::TbID	1	3	5	2	2	1106	0.022604	0.022604	FGGALDGAAR,VIAIIAEGVPENQTR,VIAIIAEGVPENQTR
ACLY-1	P53585	ELKS-1::TbID	2	2	5	2	2	1106	0.022604	0.022604	FGGALDGAAR,VIAIIAEGVPENQTR
ACLY-2	P90731	WT	1	1	1	1	1	1099	0.0145587	0.0145587	TAGALVPDSFDDLGNK
ACLY-2	P90731	Intestine	1	2	2	2	2	1099	0.0263876	0.0263876	IAPTLEFPAPFGR,TAGALVPDSFDDLGNK
ACLY-2	P90731	Hypodermis	1	14	47	8	12	1099	0.0946315	0.129208	AFETFIDK,AFETFIDK,ELEAWFGK,IAPTLEFPAPFGR,IHILDLAAK,SVFETVLEALQFTQIK,SVFETVLEALQFTQIK,SVFETVLEALQFTQIK,SVFETVLEALQFTQIK,SVFETVLEALQFTQIK,SVFETVLEALQFTQIK,SVHVPVQLDDNAMSISER,TAGALVPDSFDDLGNK,TILSVMTEGAPRPDGK
ACLY-2	P90731	Hypodermis	2	33	47	12	12	1099	0.129208	0.129208	AFETFIDK,AFETFIDK,AFETFIDK,AFETFIDKLK,AFETFIDKLK,AFETFIDKLK,DLTSEEQYISDMDAK,EHNVSIYVR,ELEAWFGK,ELEAWFGK,IAPTLEFPAPFGR,IAPTLEFPAPFGR,IAPTLEFPAPFGR,IAPTLEFPAPFGR,IAPTLEFPAPFGR,IAPTLEFPAPFGR,IHILDLAAK,IHILDLAAK,LDETASFLCSDK,SVFETVLEALQFTQIK,SVFETVLEALQFTQIK,SVFETVLEALQFTQIK,SVFETVLEALQFTQIK,SVFETVLEALQFTQIK,SVHVPVQLDDNAMSISER,TAGALVPDSFDDLGNK,TAGALVPDSFDDLGNK,TAGALVPDSFDDLGNK,TAGALVPDSFDDLGNK,TAGALV…
ACO-1	Q23500	WT	1	29	47	12	12	887	0.144307	0.144307	AIEENNLVVAGVLSGNR,AIEENNLVVAGVLSGNR,AVELGLNVQPYVK,AVIAESFER,AVIAESFER,AVIAESFER,AVIAESFER,AVIAESFER,AVIAESFER,AVIAESFER,AVIAESFER,AVIAESFER,DFNTYGAR,GPFLQGVK,LADIWPTR,NQSIEFER,NQSIEFER,NQSIEFER,NQSIEFER,TSLSPGSGVVTK,TSLSPGSGVVTK,VELASLAQDFSK,VELASLAQDFSK,YFDLNGLNDAR,YFDLNGLNDAR,YLEASGLLPYLEK,YLEASGLLPYLEK,YLEASGLLPYLEK,YNELPISIK
ACO-1	Q23500	WT	2	18	47	8	12	887	0.101466	0.144307	AIEENNLVVAGVLSGNR,AVIAESFER,AVIAESFER,AVIAESFER,AVIAESFER,AVIAESFER,GPFLQGVK,NQSIEFER,NQSIEFER,TSLSPGSGVVTK,TSLSPGSGVVTK,TSLSPGSGVVTK,VELASLAQDFSK,VELASLAQDFSK,VELASLAQDFSK,YFDLNGLNDAR,YLEASGLLPYLEK,YLEASGLLPYLEK
ACO-1	Q23500	Pan-neuron	1	40	56	9	10	887	0.129651	0.140924	AFDNLLIVPPGSGIVHQVNLEYLAR,AIEENNLVVAGVLSGNR,AIEENNLVVAGVLSGNR,AVIAESFER,AVIAESFER,AVIAESFER,AVIAESFER,DFNTYGAR,NQSIEFER,NQSIEFER,NQSIEFER,NQSIEFER,NQSIEFER,NQSIEFER,NQSIEFER,TSLSPGSGVVTK,TSLSPGSGVVTK,VELASLAQDFSK,VELASLAQDFSK,VELASLAQDFSK,VELASLAQDFSK,VELASLAQDFSK,VELASLAQDFSK,VELASLAQDFSK,VELASLAQDFSK,VELASLAQDFSK,VELASLAQDFSK,VELASLAQDFSK,YFDLNGLNDAR,YFDLNGLNDAR,YFDLNGLNDAR,YFDLNGLNDAR,YFDLNGLN…
ACO-1	Q23500	Pan-neuron	2	16	56	7	10	887	0.0913191	0.140924	AIEENNLVVAGVLSGNR,AVIAESFER,AVIAESFER,NLAIGDNVYK,NQSIEFER,NQSIEFER,TSLSPGSGVVTK,VELASLAQDFSK,VELASLAQDFSK,VELASLAQDFSK,VELASLAQDFSK,VELASLAQDFSK,YLEASGLLPYLEK,YLEASGLLPYLEK,YLEASGLLPYLEK,YLEASGLLPYLEK
ACO-1	Q23500	Muscle	1	23	76	8	13	887	0.096956	0.184893	AVIAESFER,AVIAESFER,NLAIGDNVYK,NLAIGDNVYK,NLAIGDNVYK,TIDYLTQTGR,TIDYLTQTGR,TIDYLTQTGR,TSLSPGSGVVTK,TSLSPGSGVVTK,VELASLAQDFSK,VELASLAQDFSK,VELASLAQDFSK,VELASLAQDFSK,VELASLAQDFSK,VELASLAQDFSK,YFDLNGLNDAR,YFDLNGLNDAR,YFDLNGLNDAR,YLEASGLLPYLEK,YLEASGLLPYLEK,YLEASGLLPYLEK,YNELPISIK
ACO-1	Q23500	Muscle	2	53	76	13	13	887	0.184893	0.184893	AFDNLLIVPPGSGIVHQVNLEYLAR,AFDNLLIVPPGSGIVHQVNLEYLAR,AFDNLLIVPPGSGIVHQVNLEYLAR,AFDNLLIVPPGSGIVHQVNLEYLAR,AIEENNLVVAGVLSGNR,AVIAESFER,AVIAESFER,AVIAESFER,AVIAESFER,AVIAESFER,AVIAESFER,DVETILDWK,DVETILDWK,DVETILDWK,DVETILDWK,NLAIGDNVYK,NLAIGDNVYK,NQSIEFER,NQSIEFER,NQSIEFER,NQSIEFER,NQSIEFER,TIDYLTQTGR,TIDYLTQTGR,TIDYLTQTGR,TSLSPGSGVVTK,VELASLAQDFSK,VELASLAQDFSK,VELASLAQDFSK,VELASLAQDFSK,VELASLAQDFSK…
ACO-1	Q23500	Intestine	1	199	518	35	38	887	0.466742	0.51071	AFDNLLIVPPGSGIVHQVNLEYLAR,AFDNLLIVPPGSGIVHQVNLEYLAR,AFDNLLIVPPGSGIVHQVNLEYLAR,AFDNLLIVPPGSGIVHQVNLEYLAR,AFDNLLIVPPGSGIVHQVNLEYLAR,AFDNLLIVPPGSGIVHQVNLEYLAR,AFDNLLIVPPGSGIVHQVNLEYLAR,AFGLKPEDATK,AFGLKPEDATK,AFGLKPEDATK,AIEENNLVVAGVLSGNR,AIEENNLVVAGVLSGNR,AIEENNLVVAGVLSGNR,AIEENNLVVAGVLSGNR,AIEENNLVVAGVLSGNR,AIEENNLVVAGVLSGNR,AIEENNLVVAGVLSGNR,AIEENNLVVAGVLSGNR,AIEENNLVVAGVLSGNR,AIEENNLVVAGVLSGNR,A…
ACO-1	Q23500	Intestine	2	319	518	38	38	887	0.51071	0.51071	AFDNLLIVPPGSGIVHQVNLEYLAR,AFDNLLIVPPGSGIVHQVNLEYLAR,AFDNLLIVPPGSGIVHQVNLEYLAR,AFDNLLIVPPGSGIVHQVNLEYLAR,AFDNLLIVPPGSGIVHQVNLEYLAR,AFDNLLIVPPGSGIVHQVNLEYLAR,AFDNLLIVPPGSGIVHQVNLEYLAR,AFDNLLIVPPGSGIVHQVNLEYLAR,AFGLKPEDATK,AFGLKPEDATK,AFNNLIR,AIEENNLVVAGVLSGNR,AIEENNLVVAGVLSGNR,AIEENNLVVAGVLSGNR,AIEENNLVVAGVLSGNR,AIEENNLVVAGVLSGNR,AIEENNLVVAGVLSGNR,AIEENNLVVAGVLSGNR,AIEENNLVVAGVLSGNR,AIEENNLVVAGVLSG…
ACO-1	Q23500	Hypodermis	1	134	333	28	33	887	0.397971	0.467869	AFDNLLIVPPGSGIVHQVNLEYLAR,AFDNLLIVPPGSGIVHQVNLEYLAR,AFDNLLIVPPGSGIVHQVNLEYLAR,AFDNLLIVPPGSGIVHQVNLEYLAR,AFGLKPEDATK,AFGLKPEDATK,AFNNLIR,AIEENNLVVAGVLSGNR,AIEENNLVVAGVLSGNR,AIEENNLVVAGVLSGNR,AIEENNLVVAGVLSGNR,AIEENNLVVAGVLSGNR,AIEENNLVVAGVLSGNR,AIEENNLVVAGVLSGNR,AVELGLNVQPYVK,AVIAESFER,AVIAESFER,AVIAESFER,AVIAESFER,AVIAESFER,AVIAESFER,AVIAESFER,AVIAESFER,AVIAESFER,DAGIPAIILAGK,DAGIPAIILAGK,DAVQNMG…
ACO-1	Q23500	Hypodermis	2	199	333	30	33	887	0.446449	0.467869	AFDNLLIVPPGSGIVHQVNLEYLAR,AFDNLLIVPPGSGIVHQVNLEYLAR,AFDNLLIVPPGSGIVHQVNLEYLAR,AFDNLLIVPPGSGIVHQVNLEYLAR,AFDNLLIVPPGSGIVHQVNLEYLAR,AFDNLLIVPPGSGIVHQVNLEYLAR,AFDNLLIVPPGSGIVHQVNLEYLAR,AFGLKPEDATK,AFGLKPEDATK,AFGLKPEDATK,AFGLKPEDATK,AIEENNLVVAGVLSGNR,AIEENNLVVAGVLSGNR,AIEENNLVVAGVLSGNR,AIEENNLVVAGVLSGNR,AIEENNLVVAGVLSGNR,AIEENNLVVAGVLSGNR,AIEENNLVVAGVLSGNR,AIEENNLVVAGVLSGNR,ATIANMCPEYGATIGFFPVDSR,AT…
ACO-1	Q23500	AFD	1	117	154	25	26	887	0.357384	0.357384	AFDNLLIVPPGSGIVHQVNLEYLAR,AFDNLLIVPPGSGIVHQVNLEYLAR,AIEENNLVVAGVLSGNR,AIEENNLVVAGVLSGNR,AIEENNLVVAGVLSGNR,AIEENNLVVAGVLSGNR,AIEENNLVVAGVLSGNR,ATIANMCPEYGATIGFFPVDSR,AVELGLNVQPYVK,AVIAESFER,AVIAESFER,AVIAESFER,AVIAESFER,AVIAESFER,AVIAESFER,AVIAESFER,AVIAESFER,AVIAESFER,AVIAESFER,AVIAESFER,AVIAESFER,AVIAESFER,DFNTYGAR,DFNTYGAR,DFNTYGAR,DFNTYGAR,DFNTYGAR,DVETILDWK,DVETILDWK,FEEEFVKPQFFR,GPFLQGVK,GPF…
ACO-1	Q23500	AFD	2	37	154	13	26	887	0.154453	0.357384	AIEENNLVVAGVLSGNR,AVIAESFER,AVIAESFER,AVIAESFER,AVIAESFER,AVIAESFER,AVIAESFER,AVIAESFER,DFNTYGAR,GPFLQGVK,LADIWPTR,NQSIEFER,NQSIEFER,NQSIEFER,NQSIEFER,TSLSPGSGVVTK,VELASLAQDFSK,VELASLAQDFSK,VELASLAQDFSK,VELASLAQDFSK,YFDLNGLNDAR,YFDLNGLNDAR,YFDLNGLNDAR,YFDLNGLNDAR,YFDLNGLNDAR,YFDLNGLNDAR,YFDLNGLNDAR,YFDLNGLNDAR,YFDLNGLNDAR,YKDAGIPAIILAGK,YLEASGLLPYLEK,YLEASGLLPYLEK,YLEASGLLPYLEK,YLEASGLLPYLEK,YLEA…
ACO-1	Q23500	ELKS-1::TbID	1	35	73	12	16	887	0.155581	0.214205	AIEENNLVVAGVLSGNR,AVIAESFER,AVIAESFER,AVIAESFER,AVIAESFER,AVIAESFER,AVIAESFER,AVIAESFER,FEEEFVKPQFFR,LDLGSVVPSVSGPK,NLAIGDNVYK,NLAIGDNVYK,NLAIGDNVYK,NLAIGDNVYK,NLAIGDNVYK,NQAEIPFKPAR,NQSIEFER,TSLSPGSGVVTK,VELASLAQDFSK,VELASLAQDFSK,VELASLAQDFSK,VELASLAQDFSK,VELASLAQDFSK,VELASLAQDFSK,VELASLAQDFSK,VELASLAQDFSK,VELASLAQDFSK,YFDLNGLNDAR,YFDLNGLNDAR,YFDLNGLNDAR,YFDLNGLNDAR,YLEASGLLPYLEK,YNELPISIK,YNELP…
ACO-1	Q23500	ELKS-1::TbID	2	38	73	14	16	887	0.188275	0.214205	AIEENNLVVAGVLSGNR,AVIAESFER,AVIAESFER,AVIAESFER,AVIAESFER,AVIAESFER,AVIAESFER,AVIAESFER,AVIAESFER,DAVQNMGADPAK,DAVQNMGADPAK,GPFLQGVK,GPFLQGVK,LDLGSVVPSVSGPK,NLAIGDNVYK,NLAIGDNVYK,NLAIGDNVYK,NLAIGDNVYK,NLAIGDNVYK,NQSIEFER,TIDYLTQTGR,TIDYLTQTGR,TSLSPGSGVVTK,TSLSPGSGVVTK,VELASLAQDFSK,VELASLAQDFSK,VELASLAQDFSK,VELASLAQDFSK,VELASLAQDFSK,VELASLAQDFSK,VELASLAQDFSK,VELASLAQDFSK,VELASLAQDFSK,VGPITLHVPSGEE…
ACO-2	P34455	WT	1	30	59	7	7	777	0.129987	0.129987	EVFNFLATAGSK,EVFNFLATAGSK,EVFNFLATAGSK,EVFNFLATAGSK,EVFNFLATAGSK,GYDPGEDTFQAPSGSGQVDVSPSSDR,GYDPGEDTFQAPSGSGQVDVSPSSDR,IHETNLKK,IHETNLKK,ILYGHLDQPK,LDFNPLTDELTAADGSK,NQVTGEYGAVPATAR,NQVTGEYGAVPATAR,NQVTGEYGAVPATAR,NQVTGEYGAVPATAR,NQVTGEYGAVPATAR,TIFTITPGSEQVR,TIFTITPGSEQVR,TIFTITPGSEQVR,TIFTITPGSEQVR,TIFTITPGSEQVR,TIFTITPGSEQVR,TIFTITPGSEQVR,TIFTITPGSEQVR,TIFTITPGSEQVR,TIFTITPGSEQVR,TIFTITPGSEQVR…
ACO-2	P34455	WT	2	29	59	6	7	777	0.0965251	0.129987	EVFNFLATAGSK,EVFNFLATAGSK,EVFNFLATAGSK,EVFNFLATAGSK,EVFNFLATAGSK,EVFNFLATAGSK,IHETNLKK,ILYGHLDQPK,ILYGHLDQPK,ILYGHLDQPK,ILYGHLDQPK,LDFNPLTDELTAADGSK,LDFNPLTDELTAADGSK,LDFNPLTDELTAADGSK,NQVTGEYGAVPATAR,TIFTITPGSEQVR,TIFTITPGSEQVR,TIFTITPGSEQVR,TIFTITPGSEQVR,TIFTITPGSEQVR,TIFTITPGSEQVR,TIFTITPGSEQVR,TIFTITPGSEQVR,TIFTITPGSEQVR,TIFTITPGSEQVR,TIFTITPGSEQVR,TIFTITPGSEQVR,TIFTITPGSEQVR,TIFTITPGSEQVR
ACO-2	P34455	Pan-neuron	1	80	127	12	13	777	0.220077	0.238095	DLNKEVFNFLATAGSK,EVFNFLATAGSK,EVFNFLATAGSK,EVFNFLATAGSK,EVFNFLATAGSK,EVFNFLATAGSK,EVFNFLATAGSK,EVFNFLATAGSK,EVFNFLATAGSK,EVFNFLATAGSK,EVFNFLATAGSK,EVFNFLATAGSK,EVFNFLATAGSK,EVFNFLATAGSK,EVFNFLATAGSK,EVFNFLATAGSK,EVFNFLATAGSK,EVFNFLATAGSK,EVFNFLATAGSK,GYDPGEDTFQAPSGSGQVDVSPSSDR,ILYGHLDQPK,ILYGHLDQPK,ILYGHLDQPK,ILYGHLDQPK,ILYGHLDQPK,ILYGHLDQPK,ILYGHLDQPK,ILYGHLDQPK,LDFNPLTDELTAADGSK,LDFNPLTDELTAADG…
ACO-2	P34455	Pan-neuron	2	47	127	10	13	777	0.191763	0.238095	CTTDHISAAGPWLK,EVFNFLATAGSK,EVFNFLATAGSK,EVFNFLATAGSK,EVFNFLATAGSK,EVFNFLATAGSK,EVFNFLATAGSK,EVFNFLATAGSK,EVFNFLATAGSK,EVFNFLATAGSK,EVFNFLATAGSK,GYDPGEDTFQAPSGSGQVDVSPSSDR,ILYGHLDQPK,ILYGHLDQPK,ILYGHLDQPK,ILYGHLDQPK,LDFNPLTDELTAADGSK,LDFNPLTDELTAADGSK,LDFNPLTDELTAADGSK,LDFNPLTDELTAADGSK,LDFNPLTDELTAADGSK,NDANPATHGFVTSPDITTAMAISGR,NDANPATHGFVTSPDITTAMAISGR,NDANPATHGFVTSPDITTAMAISGR,NQVTGEYGAVPATAR…
ACO-2	P34455	Muscle	1	103	263	15	20	777	0.252252	0.352638	EVFNFLATAGSK,EVFNFLATAGSK,EVFNFLATAGSK,EVFNFLATAGSK,EVFNFLATAGSK,EVFNFLATAGSK,EVFNFLATAGSK,EVFNFLATAGSK,EVFNFLATAGSK,EVFNFLATAGSK,EVFNFLATAGSK,EVFNFLATAGSK,EVFNFLATAGSK,EVFNFLATAGSK,EVFNFLATAGSK,GYDPGEDTFQAPSGSGQVDVSPSSDR,GYDPGEDTFQAPSGSGQVDVSPSSDR,GYDPGEDTFQAPSGSGQVDVSPSSDR,GYDPGEDTFQAPSGSGQVDVSPSSDR,IHETNLKK,ILYGHLDQPK,ILYGHLDQPK,ILYGHLDQPK,ILYGHLDQPK,ILYGHLDQPK,ILYGHLDQPK,ILYGHLDQPK,ILYGHLDQPK…
ACO-2	P34455	Muscle	2	160	263	19	20	777	0.342342	0.352638	DLNKEVFNFLATAGSK,DLNKEVFNFLATAGSK,DLNKEVFNFLATAGSK,DLNKEVFNFLATAGSK,DLNKEVFNFLATAGSK,DLNKEVFNFLATAGSK,DLNKEVFNFLATAGSK,DLNKEVFNFLATAGSK,EVFNFLATAGSK,EVFNFLATAGSK,EVFNFLATAGSK,EVFNFLATAGSK,EVFNFLATAGSK,EVFNFLATAGSK,EVFNFLATAGSK,EVFNFLATAGSK,EVFNFLATAGSK,EVFNFLATAGSK,EVFNFLATAGSK,EVFNFLATAGSK,EVFNFLATAGSK,EVFNFLATAGSK,EVFNFLATAGSK,EVFNFLATAGSK,EVFNFLATAGSK,EVFNFLATAGSK,EVFNFLATAGSK,EVFNFLATAGSK,EVF…
ACO-2	P34455	Intestine	1	114	313	21	24	777	0.391248	0.472329	AASIAKQALDK,CTTDHISAAGPWLK,CTTDHISAAGPWLK,DLNKEVFNFLATAGSK,EVFNFLATAGSK,EVFNFLATAGSK,EVFNFLATAGSK,EVFNFLATAGSK,EVFNFLATAGSK,EVFNFLATAGSK,EVFNFLATAGSK,EVFNFLATAGSK,EVFNFLATAGSK,EVFNFLATAGSK,EVFNFLATAGSK,EVFNFLATAGSK,EVFNFLATAGSK,EVFNFLATAGSK,EVFNFLATAGSK,EVFNFLATAGSK,EVFNFLATAGSK,EVFNFLATAGSK,EVFNFLATAGSK,GYDPGEDTFQAPSGSGQVDVSPSSDR,GYDPGEDTFQAPSGSGQVDVSPSSDR,GYDPGEDTFQAPSGSGQVDVSPSSDR,ILYGHLDQPK,I…
ACO-2	P34455	Intestine	2	199	313	23	24	777	0.418275	0.472329	AASIAKQALDK,CTTDHISAAGPWLK,CTTDHISAAGPWLK,DLNKEVFNFLATAGSK,DLNKEVFNFLATAGSK,DLNKEVFNFLATAGSK,DLNKEVFNFLATAGSK,DLNKEVFNFLATAGSK,DLNKEVFNFLATAGSK,DLNKEVFNFLATAGSK,DLNKEVFNFLATAGSK,DLNKEVFNFLATAGSK,DLNKEVFNFLATAGSK,DLNKEVFNFLATAGSK,EVFNFLATAGSK,EVFNFLATAGSK,EVFNFLATAGSK,EVFNFLATAGSK,EVFNFLATAGSK,EVFNFLATAGSK,EVFNFLATAGSK,EVFNFLATAGSK,EVFNFLATAGSK,EVFNFLATAGSK,EVFNFLATAGSK,EVFNFLATAGSK,EVFNFLATAGSK,E…
ACO-2	P34455	Hypodermis	1	192	361	23	24	777	0.455598	0.465894	CTTDHISAAGPWLK,CTTDHISAAGPWLK,DLLTADDGANYDQIIEINLDTLTPHVNGPFTPDLASSIDK,DLNKEVFNFLATAGSK,DLNKEVFNFLATAGSK,DLNKEVFNFLATAGSK,DLNKEVFNFLATAGSK,DLNKEVFNFLATAGSK,DLNKEVFNFLATAGSK,EVFNFLATAGSK,EVFNFLATAGSK,EVFNFLATAGSK,EVFNFLATAGSK,EVFNFLATAGSK,EVFNFLATAGSK,EVFNFLATAGSK,EVFNFLATAGSK,EVFNFLATAGSK,EVFNFLATAGSK,EVFNFLATAGSK,EVFNFLATAGSK,EVFNFLATAGSK,EVFNFLATAGSK,EVFNFLATAGSK,EVFNFLATAGSK,EVFNFLATAGSK,EVFNF…
ACO-2	P34455	Hypodermis	2	169	361	21	24	777	0.378378	0.465894	CTTDHISAAGPWLK,CTTDHISAAGPWLK,CTTDHISAAGPWLK,DLNKEVFNFLATAGSK,DLNKEVFNFLATAGSK,DLNKEVFNFLATAGSK,DLNKEVFNFLATAGSK,DLNKEVFNFLATAGSK,DLNKEVFNFLATAGSK,DLNKEVFNFLATAGSK,DLNKEVFNFLATAGSK,EVFNFLATAGSK,EVFNFLATAGSK,EVFNFLATAGSK,EVFNFLATAGSK,EVFNFLATAGSK,EVFNFLATAGSK,EVFNFLATAGSK,EVFNFLATAGSK,EVFNFLATAGSK,EVFNFLATAGSK,EVFNFLATAGSK,EVFNFLATAGSK,EVFNFLATAGSK,EVFNFLATAGSK,GHLDNISNNLFLTAINADNGEMNK,GYDPGEDTFQA…
ACO-2	P34455	AFD	1	154	228	17	17	777	0.307593	0.307593	CTTDHISAAGPWLK,DLNKEVFNFLATAGSK,DLNKEVFNFLATAGSK,DLNKEVFNFLATAGSK,DLNKEVFNFLATAGSK,DLNKEVFNFLATAGSK,DLNKEVFNFLATAGSK,DLNKEVFNFLATAGSK,EVFNFLATAGSK,EVFNFLATAGSK,EVFNFLATAGSK,EVFNFLATAGSK,EVFNFLATAGSK,EVFNFLATAGSK,EVFNFLATAGSK,EVFNFLATAGSK,EVFNFLATAGSK,EVFNFLATAGSK,EVFNFLATAGSK,EVFNFLATAGSK,EVFNFLATAGSK,EVFNFLATAGSK,EVFNFLATAGSK,EVFNFLATAGSK,EVFNFLATAGSK,EVFNFLATAGSK,EVFNFLATAGSK,GYDPGEDTFQAPSGSGQV…
ACO-2	P34455	AFD	2	74	228	12	17	777	0.198198	0.307593	DLNKEVFNFLATAGSK,DLNKEVFNFLATAGSK,EVFNFLATAGSK,EVFNFLATAGSK,EVFNFLATAGSK,EVFNFLATAGSK,EVFNFLATAGSK,EVFNFLATAGSK,EVFNFLATAGSK,EVFNFLATAGSK,EVFNFLATAGSK,EVFNFLATAGSK,EVFNFLATAGSK,EVFNFLATAGSK,EVFNFLATAGSK,EVFNFLATAGSK,EVFNFLATAGSK,EVFNFLATAGSK,EVFNFLATAGSK,GYDPGEDTFQAPSGSGQVDVSPSSDR,IHETNLKK,ILYGHLDQPK,ILYGHLDQPK,ILYGHLDQPK,ILYGHLDQPK,ILYGHLDQPK,LDFNPLTDELTAADGSK,LDFNPLTDELTAADGSK,LDFNPLTDELTAADGSK…
ACO-2	P34455	ELKS-1::TbID	1	55	101	12	14	777	0.20592	0.238095	EVFNFLATAGSK,EVFNFLATAGSK,EVFNFLATAGSK,EVFNFLATAGSK,EVFNFLATAGSK,EVFNFLATAGSK,EVFNFLATAGSK,GYDPGEDTFQAPSGSGQVDVSPSSDR,ILYGHLDQPK,ILYGHLDQPK,ILYGHLDQPK,ILYGHLDQPK,ILYGHLDQPK,ILYGHLDQPK,ILYGHLDQPK,LDFNPLTDELTAADGSK,LDFNPLTDELTAADGSK,LDFNPLTDELTAADGSK,LDFNPLTDELTAADGSK,LQAPTGLDLPPK,LQLLSPFDK,LQLLSPFDK,NQVTGEYGAVPATAR,NQVTGEYGAVPATAR,NQVTGEYGAVPATAR,NQVTGEYGAVPATAR,NQVTGEYGAVPATAR,NQVTGEYGAVPATAR,NQV…
ACO-2	P34455	ELKS-1::TbID	2	46	101	11	14	777	0.202059	0.238095	EVFNFLATAGSK,EVFNFLATAGSK,EVFNFLATAGSK,EVFNFLATAGSK,GYDPGEDTFQAPSGSGQVDVSPSSDR,GYDPGEDTFQAPSGSGQVDVSPSSDR,IHETNLKK,ILYGHLDQPK,ILYGHLDQPK,ILYGHLDQPK,ILYGHLDQPK,LDFNPLTDELTAADGSK,LDFNPLTDELTAADGSK,LDFNPLTDELTAADGSK,LDFNPLTDELTAADGSK,NQVTGEYGAVPATAR,NQVTGEYGAVPATAR,NQVTGEYGAVPATAR,NQVTGEYGAVPATAR,NQVTGEYGAVPATAR,NQVTGEYGAVPATAR,NQVTGEYGAVPATAR,NQVTGEYGAVPATAR,NTIVTSYNR,NTIVTSYNR,NTIVTSYNR,NTIVTSYNR,…
ACOX-1.1	O62140	Intestine	1	5	12	5	6	674	0.118694	0.132047	ASQLGPLVAYLGAR,LAEIPELHDSMPLPYMTR,SGNVSLMADLHALTSGLK,THKPLPGITIGDIGPK,TIQEGDNPDLTAER
ACOX-1.1	O62140	Intestine	2	7	12	5	6	674	0.108309	0.132047	ASQLGPLVAYLGAR,ASQLGPLVAYLGAR,LAEIPELHDSMPLPYMTR,LAEIPELHDSMPLPYMTR,LFIVEAFAR,SGNVSLMADLHALTSGLK,TIQEGDNPDLTAER
ACOX-1.2	O62137	WT	1	2	3	2	3	661	0.0620272	0.0847201	NLETTAVYDIASQEFVLHTPTTTALK,SSPLNNADVLPSVEK
ACOX-1.2	O62137	WT	2	1	3	1	3	661	0.0226929	0.0847201	SVVAHETGEGIEQAR
ACOX-1.2	O62137	Pan-neuron	1	10	11	5	6	661	0.130106	0.152799	EIIGCYAQTELGHGSNLR,IPELADIKPYPFLTR,IPELADIKPYPFLTR,MAAVIYGSEEFAR,NLETTAVYDIASQEFVLHTPTTTALK,NLETTAVYDIASQEFVLHTPTTTALK,NLETTAVYDIASQEFVLHTPTTTALK,NLETTAVYDIASQEFVLHTPTTTALK,NLETTAVYDIASQEFVLHTPTTTALK,SIRDGDNPELLEER
ACOX-1.2	O62137	Pan-neuron	2	1	11	1	6	661	0.0226929	0.152799	SVVAHETGEGIEQAR
ACOX-1.2	O62137	Muscle	1	3	10	1	4	661	0.0393343	0.118003	NLETTAVYDIASQEFVLHTPTTTALK,NLETTAVYDIASQEFVLHTPTTTALK,NLETTAVYDIASQEFVLHTPTTTALK
ACOX-1.2	O62137	Muscle	2	7	10	4	4	661	0.118003	0.118003	EIIGCYAQTELGHGSNLR,EIIGCYAQTELGHGSNLR,IPELADIKPYPFLTR,IPELADIKPYPFLTR,NLETTAVYDIASQEFVLHTPTTTALK,NLETTAVYDIASQEFVLHTPTTTALK,YLNQLIDRDNEEESLHLHR
ACOX-1.2	O62137	Intestine	1	182	414	27	35	661	0.585477	0.621785	DGDNPELLEER,DGDNPELLEER,DGDNPELLEER,DGDNPELLEER,DGDNPELLEER,DGHVYENLFK,DGHVYENLFK,DGHVYENLFK,DQLYLYLEK,DQLYLYLEK,DQLYLYLEK,DQLYLYLEK,DQLYLYLEK,DVDMGNTSGMADLHALTSGLK,DVDMGNTSGMADLHALTSGLK,DVDMGNTSGMADLHALTSGLK,DVDMGNTSGMADLHALTSGLK,DVDMGNTSGMADLHALTSGLK,DVDMGNTSGMADLHALTSGLK,EIIGCYAQTELGHGSNLR,EIIGCYAQTELGHGSNLR,EIIGCYAQTELGHGSNLR,EIIGCYAQTELGHGSNLR,EIIGCYAQTELGHGSNLR,EIIGCYAQTELGHGSNLR,EIIGCYAQTE…
ACOX-1.2	O62137	Intestine	2	232	414	32	35	661	0.576399	0.621785	DGDNPELLEER,DGDNPELLEER,DGDNPELLEER,DGDNPELLEER,DGDNPELLEER,DGDNPELLEER,DGDNPELLEER,DGDNPELLEERR,DGDNPELLEERR,DGHVYENLFK,DGHVYENLFK,DGHVYENLFK,DGHVYENLFK,DGHVYENLFK,DNEEESLHLHR,DNEEESLHLHR,DQLYLYLEK,DQLYLYLEK,DQLYLYLEK,DVDMGNTSGMADLHALTSGLK,DVDMGNTSGMADLHALTSGLK,DVDMGNTSGMADLHALTSGLK,DVDMGNTSGMADLHALTSGLK,DVDMGNTSGMADLHALTSGLK,DVDMGNTSGMADLHALTSGLK,DVDMGNTSGMADLHALTSGLK,DVDMGNTSGMADLHALTSGLK,DVDM…
ACOX-1.2	O62137	Hypodermis	1	9	18	6	7	661	0.170953	0.198185	DQLYLYLEKIR,EVIGYEGHPFALHDALFIPTLQSQASDEQQEK,IPELADIKPYPFLTR,NLETTAVYDIASQEFVLHTPTTTALK,NLETTAVYDIASQEFVLHTPTTTALK,NLETTAVYDIASQEFVLHTPTTTALK,SIRDGDNPELLEER,SVVAHETGEGIEQAR,SVVAHETGEGIEQAR
ACOX-1.2	O62137	Hypodermis	2	9	18	5	7	661	0.133132	0.198185	EIIGCYAQTELGHGSNLR,EIIGCYAQTELGHGSNLR,IPELADIKPYPFLTR,IPELADIKPYPFLTR,NLETTAVYDIASQEFVLHTPTTTALK,NLETTAVYDIASQEFVLHTPTTTALK,SIRDGDNPELLEER,SIRDGDNPELLEER,SVVAHETGEGIEQAR
ACOX-1.2	O62137	AFD	1	1	1	1	1	661	0.0226929	0.0226929	SVVAHETGEGIEQAR
ACOX-1.3	O62138	Intestine	1	9	15	4	5	660	0.0939394	0.110606	KLETTATYSPDTQEFILNTPTITALK,KLETTATYSPDTQEFILNTPTITALK,MAAVIYGR,SSNNAIVVANLLIK,SSNNAIVVANLLIK,SSNNAIVVANLLIK,VEANGTYIKPSHAK,VEANGTYIKPSHAK,VEANGTYIKPSHAK
ACOX-1.3	O62138	Intestine	2	6	15	2	5	660	0.0378788	0.110606	DNEEDALHIYR,DNEEDALHIYR,SSNNAIVVANLLIK,SSNNAIVVANLLIK,SSNNAIVVANLLIK,SSNNAIVVANLLIK
ACOX-1.4	O62139	Intestine	1	40	87	13	15	662	0.280967	0.302115	DGNVYENLFK,DGNVYENLFK,DIIDYDDNGER,DIIDYDDNGER,DIIDYDDNGER,DIIDYDDNGER,DIIDYDDNGER,DIIDYDDNGER,DIIDYDDNGER,EIIGCYAQTEMGHGTNLR,EIIGCYAQTEMGHGTNLR,EIIGCYAQTEMGHGTNLR,GGHPDLSSLNGYVTAFEHMAR,GIVVGDIGPK,IPELADTQPFPFMDR,IPELADTQPFPFMDR,IRPSAVSLVDSFQISDMQLR,IRPSAVSLVDSFQISDMQLR,KLETTATYFPDTQEFVLNTPTTTALK,KLETTATYFPDTQEFVLNTPTTTALK,KLETTATYFPDTQEFVLNTPTTTALK,KLETTATYFPDTQEFVLNTPTTTALK,KLETTATYFPDTQEFVLNTPT…
ACOX-1.4	O62139	Intestine	2	47	87	13	15	662	0.240181	0.302115	DGNVYENLFK,DGNVYENLFK,DGNVYENLFK,DIIDYDDNGER,DIIDYDDNGER,DIIDYDDNGER,DIIDYDDNGER,EIIGCYAQTEMGHGTNLR,EIIGCYAQTEMGHGTNLR,GIVVGDIGPK,IPELADTQPFPFMDR,IPELADTQPFPFMDR,IPELADTQPFPFMDR,IPELADTQPFPFMDR,IPELADTQPFPFMDR,IPELADTQPFPFMDR,IPELADTQPFPFMDR,KLETTATYFPDTQEFVLNTPTTTALK,KLETTATYFPDTQEFVLNTPTTTALK,KLETTATYFPDTQEFVLNTPTTTALK,KLETTATYFPDTQEFVLNTPTTTALK,KLETTATYFPDTQEFVLNTPTTTALK,KLETTATYFPDTQEFVLNTPTT…
ACOX-1.5	P34355	WT	1	7	11	3	4	659	0.0546282	0.07739	CFAFNTAAATVR,LIQDGDNQDLTDER,WAQMSPLNER,WAQMSPLNER,WAQMSPLNER,WAQMSPLNER,WAQMSPLNER
ACOX-1.5	P34355	WT	2	4	11	2	4	659	0.0379363	0.07739	AVVTHQASQSIDQAR,AVVTHQASQSIDQAR,WAQMSPLNER,WAQMSPLNER
ACOX-1.5	P34355	Pan-neuron	1	2	3	1	2	659	0.0227618	0.0440061	AVVTHQASQSIDQAR,AVVTHQASQSIDQAR
ACOX-1.5	P34355	Pan-neuron	2	1	3	1	2	659	0.0212443	0.0440061	LIQDGDNQDLTDER
ACOX-1.5	P34355	Muscle	1	1	2	1	2	659	0.0318665	0.0531108	ATFDTDALAAVFHGGEDALKR
ACOX-1.5	P34355	Muscle	2	1	2	1	2	659	0.0212443	0.0531108	LIQDGDNQDLTDER
ACOX-1.5	P34355	Intestine	1	45	93	10	16	659	0.2261	0.320182	ATFDTDALAAVFHGGEDALK,ATFDTDALAAVFHGGEDALK,ATFDTDALAAVFHGGEDALK,ATFDTDALAAVFHGGEDALK,ATFDTDALAAVFHGGEDALK,ATFDTDALAAVFHGGEDALKR,ATFDTDALAAVFHGGEDALKR,ATFDTDALAAVFHGGEDALKR,ATFDTDALAAVFHGGEDALKR,AVVTHQASQSIDQAR,AVVTHQASQSIDQAR,AVVTHQASQSIDQAR,AVVTHQASQSIDQAR,AVVTHQASQSIDQAR,AVVTHQASQSIDQAR,AVVTHQASQSIDQAR,AVVTHQASQSIDQAR,CFAFNTAAATVR,CFAFNTAAATVR,CFAFNTAAATVR,CFAFNTAAATVR,IIGTYAQTELGHGTNLGAIETTATYD…
ACOX-1.5	P34355	Intestine	2	48	93	15	16	659	0.301973	0.320182	ATFDTDALAAVFHGGEDALK,ATFDTDALAAVFHGGEDALK,ATFDTDALAAVFHGGEDALK,ATFDTDALAAVFHGGEDALK,ATFDTDALAAVFHGGEDALK,ATFDTDALAAVFHGGEDALKR,ATFDTDALAAVFHGGEDALKR,ATFDTDALAAVFHGGEDALKR,ATFDTDALAAVFHGGEDALKR,AVVTHQASQSIDQAR,AVVTHQASQSIDQAR,AVVTHQASQSIDQAR,CFAFNTAAATVR,CFAFNTAAATVR,CFAFNTAAATVR,IFPGLAR,IIGTYAQTELGHGTNLGAIETTATYDK,IIGTYAQTELGHGTNLGAIETTATYDK,IIGTYAQTELGHGTNLGAIETTATYDK,IIGTYAQTELGHGTNLGAIETTATYDK…
ACOX-1.5	P34355	Hypodermis	1	3	4	3	3	659	0.0531108	0.0531108	AVVTHQASQSIDQAR,DGHVYENLYK,WAQMSPLNER
ACOX-1.5	P34355	Hypodermis	2	1	4	1	3	659	0.0151745	0.0531108	WAQMSPLNER
ACOX-1.5	P34355	AFD	1	4	7	2	2	659	0.0379363	0.0379363	AVVTHQASQSIDQAR,AVVTHQASQSIDQAR,AVVTHQASQSIDQAR,WAQMSPLNER
ACOX-1.5	P34355	AFD	2	3	7	1	2	659	0.0151745	0.0379363	WAQMSPLNER,WAQMSPLNER,WAQMSPLNER
ACOX-1.5	P34355	ELKS-1::TbID	2	4	4	2	2	659	0.0379363	0.0379363	AVVTHQASQSIDQAR,AVVTHQASQSIDQAR,WAQMSPLNER,WAQMSPLNER
ACOX-3	Q20992	Muscle	1	3	3	1	1	667	0.0134933	0.0134933	APLSALLNK,APLSALLNK,APLSALLNK
ACOX-3	Q20992	Intestine	1	5	11	5	7	667	0.077961	0.11994	APLSALLNK,EIEDQSVKPVLQK,IVEWGLFK,LFLHGNVFGAAVK,SDELSEFSK
ACOX-3	Q20992	Intestine	2	6	11	5	7	667	0.0869565	0.11994	FSSWSSNPVNDVLSAYR,IVEWGLFK,IVEWGLFK,LFLHGNVFGAAVK,SDELSEFSK,WVCDLAQFLQK
ACOX-3	Q20992	Hypodermis	1	2	2	1	1	667	0.0194903	0.0194903	LFLHGNVFGAAVK,LFLHGNVFGAAVK
ACOX-3	Q20992	AFD	1	2	2	2	2	667	0.0434783	0.0434783	EIEDQSVKPVLQK,YLTYHLLQTTSAEAYR
ACP-6	Q9GUF2	WT	1	3	5	2	3	381	0.0498688	0.0892388	NSVLVLFGTR,NSVLVLFGTR,SFIGNLISR
ACP-6	Q9GUF2	WT	2	2	5	2	3	381	0.0629921	0.0892388	AADLADNLIEIDLYK,SFIGNLISR
ACP-6	Q9GUF2	Pan-neuron	1	4	4	4	4	381	0.167979	0.167979	AADLADNLIEIDLYK,LADKDGFIPLEQFFAYAK,LLNHDPNPIDDHVIYPAELTPK,SFIGNLISR
ACP-6	Q9GUF2	Intestine	1	7	8	5	5	381	0.204724	0.204724	AADLADNLIEIDLYK,LADKDGFIPLEQFFAYAK,LADKDGFIPLEQFFAYAK,LLNHDPNPIDDHVIYPAELTPK,SFIGNLISR,SFIGNLISR,VWGPIDKDSLPFLK
ACP-6	Q9GUF2	Intestine	2	1	8	1	5	381	0.023622	0.204724	SFIGNLISR
ACP-6	Q9GUF2	Hypodermis	1	1	2	1	1	381	0.023622	0.023622	SFIGNLISR
ACP-6	Q9GUF2	Hypodermis	2	1	2	1	1	381	0.023622	0.023622	SFIGNLISR
ACP-6	Q9GUF2	AFD	1	16	17	7	7	381	0.28084	0.28084	AADLADNLIEIDLYK,AADLADNLIEIDLYK,AADLADNLIEIDLYK,LADKDGFIPLEQFFAYAK,LADKDGFIPLEQFFAYAK,LADKDGFIPLEQFFAYAK,LLNHDPNPIDDHVIYPAELTPK,LLNHDPNPIDDHVIYPAELTPK,NSVLVLFGTR,NSVLVLFGTR,SFIGNLISR,SFIGNLISR,SFIGNLISR,SWGHEGNTELTSFGK,SWGHEGNTELTSFGK,WYDHWSPVPYAIDDPLLR
ACP-6	Q9GUF2	AFD	2	1	17	1	7	381	0.0262467	0.28084	NSVLVLFGTR
ACP-6	Q9GUF2	ELKS-1::TbID	1	4	6	2	2	381	0.0813648	0.0813648	LLNHDPNPIDDHVIYPAELTPK,SFIGNLISR,SFIGNLISR,SFIGNLISR
ACP-6	Q9GUF2	ELKS-1::TbID	2	2	6	1	2	381	0.023622	0.0813648	SFIGNLISR,SFIGNLISR
ACR-17	A0A0M7RFG1	Hypodermis	1	1	1	1	1	487	0.0205339	0.0205339	ELMNTQESIK
ACS-1	Q9UAV8	Intestine	1	19	27	11	12	623	0.250401	0.276083	ALITPPGFK,ALITPPGFK,DILPEVTLK,DILPEVTLKEPGK,ETQPDDSLNIQYTSGTTGQPK,EYEFPLTVTGK,GATLTHHNVLNNAFFVGLR,GATLTHHNVLNNAFFVGLR,GATLTHHNVLNNAFFVGLR,GATLTHHNVLNNAFFVGLR,HQSVEDVHIVGVPDER,IELGLQQVVSHFSEL,IELGLQQVVSHFSEL,IELGLQQVVSHFSEL,SGFIAGAPCPITLCR,SGFIAGAPCPITLCR,SGFIAGAPCPITLCR,TYSQVATDAENLACGLLHLGLK,VLTQFDIASLEEDRK
ACS-1	Q9UAV8	Intestine	2	8	27	7	12	623	0.184591	0.276083	ALITPPGFK,DILPEVTLKEPGK,ETQPDDSLNIQYTSGTTGQPK,GATLTHHNVLNNAFFVGLR,GGENIYPTEVEQFLFK,GGENIYPTEVEQFLFK,IELGLQQVVSHFSEL,TYSQVATDAENLACGLLHLGLK
ACS-1	Q9UAV8	Hypodermis	1	1	1	1	1	623	0.0256822	0.0256822	VLTQFDIASLEEDRKK
ACS-11	Q20264	WT	1	3	3	3	3	505	0.0594059	0.0594059	ELEDFIDTLPFVK,LLFIDGDRK,TGQVILER
ACS-11	Q20264	Pan-neuron	2	1	1	1	1	505	0.0277228	0.0277228	AGTVGPAVQGVGCR
ACS-11	Q20264	Intestine	1	13	16	10	10	505	0.249505	0.249505	AGTVGPAVQGVGCR,DATPSILVSCNEELDK,ELEDFIDTLPFVK,ELEDFIDTLPFVK,ELEDFIDTLPFVK,GAILTHGSLSNNAHDIVR,GAILTHGSLSNNAHDIVR,LLFIDGDRK,RVIVLDDLPR,SDPASVCYTSGTTGLPK,TGDVGHLDEDGYLTIGGR,TGQYATALTEK,VIVLDDLPR
ACS-11	Q20264	Intestine	2	3	16	2	10	505	0.0594059	0.249505	ELEDFIDTLPFVK,ELEDFIDTLPFVK,SDPASVCYTSGTTGLPK
ACS-11	Q20264	Hypodermis	1	2	4	1	1	505	0.0257426	0.0257426	ELEDFIDTLPFVK,ELEDFIDTLPFVK
ACS-11	Q20264	Hypodermis	2	2	4	1	1	505	0.0257426	0.0257426	ELEDFIDTLPFVK,ELEDFIDTLPFVK
ACS-11	Q20264	AFD	1	2	2	1	1	505	0.0257426	0.0257426	ELEDFIDTLPFVK,ELEDFIDTLPFVK
ACS-11	Q20264	ELKS-1::TbID	1	1	2	1	1	505	0.0257426	0.0257426	ELEDFIDTLPFVK
ACS-11	Q20264	ELKS-1::TbID	2	1	2	1	1	505	0.0257426	0.0257426	ELEDFIDTLPFVK
ACS-13	Q9N302	Intestine	1	17	20	9	11	719	0.178025	0.223922	ADNVSVAFR,DMANFNIR,ELGVPTGNAENIGIYSK,ELGVPTGNAENIGIYSK,ELGVPTGNAENIGIYSK,ELKPTVVPVVPR,ELKPTVVPVVPR,FKEQCPSLSTLVVMEPVTDELK,IENIYVR,NDGFFDNLVFK,NDGFFDNLVFK,NDGFFDNLVFK,NDGFFDNLVFK,TCLIAIVVPDAEVLVPAMADQGIK,TTASSLGVEVLTFEDLEK,TTASSLGVEVLTFEDLEK,TTASSLGVEVLTFEDLEK
ACS-13	Q9N302	Intestine	2	3	20	3	11	719	0.0611961	0.223922	DQAGEVCVKGHIIFKGYYK,NDGFFDNLVFK,VITDTAAWVQSQSR
ACS-13	Q9N302	Hypodermis	1	2	3	2	3	719	0.0319889	0.0556328	ELKPTVVPVVPR,NDGFFDNLVFK
ACS-13	Q9N302	Hypodermis	2	1	3	1	3	719	0.0236439	0.0556328	ELGVPTGNAENIGIYSK
ACS-13	Q9N302	ELKS-1::TbID	1	1	1	1	1	719	0.015299	0.015299	NDGFFDNLVFK
ACS-14	Q19339	Pan-neuron	2	1	1	1	1	544	0.0202206	0.0202206	ADNTLTEQEVK
ACS-14	Q19339	Intestine	1	13	22	6	7	544	0.117647	0.134191	ADNTLTEQEVK,ADNTLTEQEVK,ADNTLTEQEVK,ADNTLTEQEVK,DLIEELKR,DLIEELKR,IAFVSGDNPK,IAFVSGDNPK,ISERPYHEMLLDAIDK,LASNLVMK,VVFTYEDFLPK,VVFTYEDFLPK,VVFTYEDFLPK
ACS-14	Q19339	Intestine	2	9	22	5	7	544	0.0900735	0.134191	ADNTLTEQEVK,DLIEELKR,HFITFEQLR,IAFVSGDNPK,IAFVSGDNPK,IAFVSGDNPK,VVFTYEDFLPK,VVFTYEDFLPK,VVFTYEDFLPK
ACS-14	Q19339	ELKS-1::TbID	2	1	1	1	1	544	0.0183824	0.0183824	IAFVSGDNPK
ACS-19	Q65ZB8	Muscle	1	5	10	3	5	670	0.0552239	0.0985075	IGALAVPDVIQEAPGLPK,LYTSPTAAR,LYTSPTAAR,VLVTADGVFR,VLVTADGVFR
ACS-19	Q65ZB8	Muscle	2	5	10	4	5	670	0.0850746	0.0985075	GIWYEGVPTYPTPSR,IGALAVPDVIQEAPGLPK,TVSSELHFEQGTSK,VLVTADGVFR,VLVTADGVFR
ACS-19	Q65ZB8	Intestine	1	29	60	14	17	670	0.292537	0.371642	GIWYEGVPTYPTPSR,GSFPYAFVTLNVGER,IAEGSESGIGDTTTLVDESVIK,IGALAVPDVIQEAPGLPK,IGALAVPDVIQEAPGLPK,IGALAVPDVIQEAPGLPK,IGALAVPDVIQEAPGLPK,IGALAVPDVIQEAPGLPK,KIAEGSESGIGDTTTLVDESVIK,KIAEGSESGIGDTTTLVDESVIK,LYTSPTAAR,RDEDGYLWITGR,TNISYNCLER,TVSSELHFEQGTSK,TVSSELHFEQGTSK,VAEAAVVAAPHDIK,VAEAAVVAAPHDIK,VDDLMNVSGHLLSTAEIESALVAHEK,VDDLMNVSGHLLSTAEIESALVAHEK,VDDLMNVSGHLLSTAEIESALVAHEK,VIGTVGEPINPAAWMWLYK,VIGTVG…
ACS-19	Q65ZB8	Intestine	2	31	60	16	17	670	0.358209	0.371642	ALMALGNQWLESSSR,ALMALGNQWLESSSR,GIQHTTAGYMTYAYATTK,GIWYEGVPTYPTPSR,GIWYEGVPTYPTPSR,GSFPYAFVTLNVGER,IAEGSESGIGDTTTLVDESVIK,IAEGSESGIGDTTTLVDESVIK,IGALAVPDVIQEAPGLPK,IGALAVPDVIQEAPGLPK,IGALAVPDVIQEAPGLPK,IGALAVPDVIQEAPGLPK,IGALAVPDVIQEAPGLPK,IGAMHSVVFAGFSAESLAAR,KIAEGSESGIGDTTTLVDESVIK,RDEDGYLWITGR,TNISYNCLER,TNISYNCLER,TVSSELHFEQGTSK,TVSSELHFEQGTSK,VAEAAVVAAPHDIK,VDDLMNVSGHLLSTAEIESALVAHEK,VDDLMNV…
ACS-19	Q65ZB8	AFD	1	2	2	2	2	670	0.0298507	0.0298507	LYTSPTAAR,VTKPDGVELPK
ACS-19	Q65ZB8	ELKS-1::TbID	2	1	1	1	1	670	0.038806	0.038806	VDDLMNVSGHLLSTAEIESALVAHEK
ACS-2	O18693	Pan-neuron	1	1	2	1	1	618	0.012945	0.012945	ITAEHIKK
ACS-2	O18693	Pan-neuron	2	1	2	1	1	618	0.012945	0.012945	ITAEHIKK
ACS-2	O18693	Muscle	1	32	80	10	14	618	0.20712	0.317152	ELLGLGTVK,ELLGLGTVK,ESEFPLTISGK,ESEFPLTISGK,GGENVYPTEIEQFLHK,GGENVYPTEIEQFLHK,GGENVYPTEIEQFLHK,GGENVYPTEIEQFLHK,GGENVYPTEIEQFLHK,GGVIGGAPCPMALCEK,LDYVADAHVVGVPDDR,QFDISSLR,QFDISSLR,QFDISSLR,QFDISSLR,QFDISSLR,QFDISSLR,QFDISSLR,SGDTATMNEDGTINIVGR,SGDTATMNEDGTINIVGR,SGDTATMNEDGTINIVGR,SGDTATMNEDGTINIVGR,SHFTEAVDN,SHFTEAVDN,SYHVPDIFEAIQNEK,SYHVPDIFEAIQNEK,SYHVPDIFEAIQNEK,SYHVPDIFEAIQNEK,SYHVPDIFEAIQN…
ACS-2	O18693	Muscle	2	48	80	13	14	618	0.302589	0.317152	ELLGLGTVK,ELLGLGTVK,ESEFPLTISGK,ESEFPLTISGK,GGENVYPTEIEQFLHK,GGENVYPTEIEQFLHK,GGENVYPTEIEQFLHK,GGENVYPTEIEQFLHK,GGENVYPTEIEQFLHK,GGENVYPTEIEQFLHK,GGENVYPTEIEQFLHK,GGENVYPTEIEQFLHK,GGENVYPTEIEQFLHK,GGENVYPTEIEQFLHK,GGENVYPTEIEQFLHK,GGENVYPTEIEQFLHK,GGENVYPTEIEQFLHK,GGVIGGAPCPMALCEK,GYSTMLGYWADHDKTNLAITR,LDYVADAHVVGVPDDR,LDYVADAHVVGVPDDR,LDYVADAHVVGVPDDR,QFDISSLR,QMAASLYTLGLEK,SGDTATMNEDGTINIVGR,SG…
ACS-2	O18693	ELKS-1::TbID	1	1	1	1	1	618	0.0113269	0.0113269	TNLAITR
ACS-20	Q19878	Hypodermis	1	1	3	1	2	684	0.0146199	0.0365497	NFVPFDNDLR
ACS-20	Q19878	Hypodermis	2	2	3	2	2	684	0.0365497	0.0365497	LASSLTSYAIPQFIR,NFVPFDNDLR
ACS-22	Q18916	Intestine	1	1	4	1	4	655	0.021374	0.0778626	YNVTATQYIGEICR
ACS-22	Q18916	Intestine	2	3	4	3	4	655	0.0564885	0.0778626	LEPLAHSINVSK,LLISVKSTIR,LTENLASYAIPVFIR
ACS-4	Q20121	WT	1	6	8	3	4	731	0.0410397	0.0615595	AVSEEVAASPR,AVSEEVAASPR,TLIYFAPVDQK,TLIYFAPVDQK,VVIFAETR,VVIFAETR
ACS-4	Q20121	WT	2	2	8	2	4	731	0.0355677	0.0615595	GVLSGGAPLNAETQR,TLIYFAPVDQK
ACS-4	Q20121	Pan-neuron	1	7	13	2	5	731	0.0300958	0.0711354	LQHGEYVSLAK,LQHGEYVSLAK,LQHGEYVSLAK,LQHGEYVSLAK,LQHGEYVSLAK,LQHGEYVSLAK,TLIYFAPVDQK
ACS-4	Q20121	Pan-neuron	2	6	13	4	5	731	0.0560876	0.0711354	AVSEEVAASPR,LQHGEYVSLAK,LQHGEYVSLAK,LQHGEYVSLAK,VVIFAETR,VYFATGDIGQK
ACS-4	Q20121	Muscle	1	8	11	2	2	731	0.0355677	0.0355677	AVSEEVAASPR,AVSEEVAASPR,AVSEEVAASPR,AVSEEVAASPR,GVLSGGAPLNAETQR,GVLSGGAPLNAETQR,GVLSGGAPLNAETQR,GVLSGGAPLNAETQR
ACS-4	Q20121	Muscle	2	3	11	2	2	731	0.0355677	0.0355677	AVSEEVAASPR,AVSEEVAASPR,GVLSGGAPLNAETQR
ACS-4	Q20121	Intestine	1	59	74	14	14	731	0.188782	0.188782	APAPELAPFR,APAPELAPFR,APAPELAPFR,APAPELAPFR,APAPELAPFRDQFK,APAPELAPFRDQFK,AVSEEVAASPR,AVSEEVAASPR,AVSEEVAASPR,AVSEEVAASPR,AVSEEVAASPR,DDGSLLIIDR,DDGSLLIIDR,DDGSLLIIDR,DDGSLLIIDR,DDGSLLIIDR,GVLSGGAPLNAETQR,GVLSGGAPLNAETQR,GVLSGGAPLNAETQR,GVLSGGAPLNAETQR,GVLSGGAPLNAETQR,GVLSGGAPLNAETQR,GVLSGGAPLNAETQR,GVLSGGAPLNAETQR,GVLSGGAPLNAETQR,GVLSGGAPLNAETQR,GVLSGGAPLNAETQR,IAEAEGVSTSEMK,IAEAEGVSTSEMK,IAEAEG…
ACS-4	Q20121	Intestine	2	15	74	5	14	731	0.0766074	0.188782	AVSEEVAASPR,AVSEEVAASPR,AVSEEVAASPR,GVLSGGAPLNAETQR,GVLSGGAPLNAETQR,LQHGEYVSLAK,LQHGEYVSLAK,LQHGEYVSLAK,LQHGEYVSLAK,TLIYFAPVDQK,TLIYFAPVDQK,VVIFAETR,VVIFAETR,VVIFAETR,VVIFAETR
ACS-4	Q20121	Hypodermis	1	10	39	3	7	731	0.0506156	0.108071	AVSEEVAASPR,GVLSGGAPLNAETQR,GVLSGGAPLNAETQR,GVLSGGAPLNAETQR,LQHGEYVSLAK,LQHGEYVSLAK,LQHGEYVSLAK,LQHGEYVSLAK,LQHGEYVSLAK,LQHGEYVSLAK
ACS-4	Q20121	Hypodermis	2	29	39	7	7	731	0.108071	0.108071	AVSEEVAASPR,AVSEEVAASPR,AVSEEVAASPR,AVSEEVAASPR,AVSEEVAASPR,AVSEEVAASPR,GVLSGGAPLNAETQR,GVLSGGAPLNAETQR,GVLSGGAPLNAETQR,GVLSGGAPLNAETQR,GVLSGGAPLNAETQR,GVLSGGAPLNAETQR,GVLSGGAPLNAETQR,LQHGEYVSLAK,LQHGEYVSLAK,LQHGEYVSLAK,LQHGEYVSLAK,LQHGEYVSLAK,TLIYFAPVDQK,VVIFAETR,VVIFAETR,VVIFAETR,VVIFAETR,VVIFAETR,VVIFAETR,VYFATGDIGQK,YLEGYCSPFLDR,YLEGYCSPFLDR,YLEGYCSPFLDR
ACS-4	Q20121	AFD	1	24	29	9	9	731	0.140903	0.140903	APAPELAPFRDQFK,AVSEEVAASPR,AVSEEVAASPR,AVSEEVAASPR,AVSEEVAASPR,DDGSLLIIDR,GVLSGGAPLNAETQR,GVLSGGAPLNAETQR,GVLSGGAPLNAETQR,GVLSGGAPLNAETQR,GVLSGGAPLNAETQR,LQHGEYVSLAK,LQHGEYVSLAK,TLIYFAPVDQK,TLIYFAPVDQK,TLIYFAPVDQK,TLIYFAPVDQK,VGYSSPLTLHDR,VGYSSPLTLHDR,VVIFAETR,VVIFAETR,VYFATGDIGQK,VYFATGDIGQK,VYFATGDIGQK
ACS-4	Q20121	AFD	2	5	29	2	9	731	0.0300958	0.140903	AVSEEVAASPR,AVSEEVAASPR,AVSEEVAASPR,VYFATGDIGQK,VYFATGDIGQK
ACS-4	Q20121	ELKS-1::TbID	1	18	43	5	6	731	0.0807114	0.0984952	AVSEEVAASPR,AVSEEVAASPR,AVSEEVAASPR,AVSEEVAASPR,GVLSGGAPLNAETQR,GVLSGGAPLNAETQR,GVLSGGAPLNAETQR,LQHGEYVSLAK,LQHGEYVSLAK,LQHGEYVSLAK,LQHGEYVSLAK,LQHGEYVSLAK,LQHGEYVSLAK,LQHGEYVSLAK,LQHGEYVSLAK,TLIYFAPVDQK,TLIYFAPVDQK,VYFATGDIGQK
ACS-4	Q20121	ELKS-1::TbID	2	25	43	6	6	731	0.0984952	0.0984952	AVSEEVAASPR,AVSEEVAASPR,AVSEEVAASPR,AVSEEVAASPR,AVSEEVAASPR,GVLSGGAPLNAETQR,GVLSGGAPLNAETQR,GVLSGGAPLNAETQR,IAEAEGVSTSEMK,IAEAEGVSTSEMK,LQHGEYVSLAK,LQHGEYVSLAK,LQHGEYVSLAK,LQHGEYVSLAK,LQHGEYVSLAK,LQHGEYVSLAK,LQHGEYVSLAK,LQHGEYVSLAK,LQHGEYVSLAK,LQHGEYVSLAK,LQHGEYVSLAK,TLIYFAPVDQK,TLIYFAPVDQK,TLIYFAPVDQK,VYFATGDIGQK
ACS-5	Q9XWD1	WT	1	4	6	3	4	687	0.0524017	0.084425	GSIQGLTDDIK,TLKPTVFPVVPR,TLKPTVFPVVPR,VESLTNALNLGSR
ACS-5	Q9XWD1	WT	2	2	6	2	4	687	0.0494905	0.084425	NIIVIDSADELKDGTAIIDTIR,TLKPTVFPVVPR
ACS-5	Q9XWD1	Pan-neuron	1	1	1	1	1	687	0.0174672	0.0174672	TLKPTVFPVVPR
ACS-5	Q9XWD1	Muscle	1	1	1	1	1	687	0.0189229	0.0189229	VESLTNALNLGSR
ACS-5	Q9XWD1	Intestine	1	47	86	17	19	687	0.317322	0.3377	EFVLSELHAIGK,EFVLSELHAIGK,EFVLSELHAIGK,FYPEVATLHDVFVK,FYPEVATLHDVFVK,FYPEVATLHDVFVK,GSIQGLTDDIK,GSIQGLTDDIK,IEQVYIR,IEQVYIR,IEQVYIR,IEQVYIR,IEQVYIR,KIEEICNDEK,KIEEICNDEK,LAQGEYVAPEK,LAQGEYVAPEK,LNSIEQVK,LSLPNGLSVDK,LVYNFAFAR,LVYNFAFAR,LYDAITSK,NIIVIDSADELKDGTAIIDTIR,NIIVIDSADELKDGTAIIDTIR,NIIVIDSADELKDGTAIIDTIR,NIIVIDSADELKDGTAIIDTIR,SSGDADYEFLTYDDVHEQAK,TLKPTVFPVVPR,TLKPTVFPVVPR,TPVVQQVYVDGDSLER…
ACS-5	Q9XWD1	Intestine	2	39	86	14	19	687	0.263464	0.3377	EFVLSELHAIGK,EFVLSELHAIGK,FYPEVATLHDVFVK,GSIQGLTDDIK,GSIQGLTDDIK,IEQVYIR,IEQVYIR,IEQVYIR,IEQVYIRTPVVQQVYVDGDSLER,LAQGEYVAPEK,LAQGEYVAPEK,LAQGEYVAPEK,LVYNFAFAR,LVYNFAFAR,LVYNFAFAR,NIIVIDSADELKDGTAIIDTIR,SALMENESEDVLTR,SSGDADYEFLTYDDVHEQAK,SSGDADYEFLTYDDVHEQAK,SSGDADYEFLTYDDVHEQAK,TLKPTVFPVVPR,TPVVQQVYVDGDSLER,TPVVQQVYVDGDSLER,TPVVQQVYVDGDSLER,VESLTNALNLGSR,VESLTNALNLGSR,VESLTNALNLGSR,VESLTNALNLGSR…
ACS-5	Q9XWD1	Hypodermis	1	13	37	6	13	687	0.104803	0.25182	EFVLSELHAIGK,EFVLSELHAIGK,EFVLSELHAIGK,EFVLSELHAIGK,IEQVYIR,LAQGEYVAPEK,LAQGEYVAPEK,LVYNFAFAR,VESLTNALNLGSR,VESLTNALNLGSR,VESLTNALNLGSR,VILTSDTFTVENGLLTPTLK,VILTSDTFTVENGLLTPTLK
ACS-5	Q9XWD1	Hypodermis	2	24	37	11	13	687	0.222707	0.25182	EFVLSELHAIGK,FYPEVATLHDVFVK,FYPEVATLHDVFVK,GSIQGLTDDIK,IEQVYIR,LNSIEQVK,NIIVIDSADELKDGTAIIDTIR,NIIVIDSADELKDGTAIIDTIR,SALMENESEDVLTR,SSGDADYEFLTYDDVHEQAK,TLKPTVFPVVPR,TLKPTVFPVVPR,VESLTNALNLGSR,VESLTNALNLGSR,VESLTNALNLGSR,VESLTNALNLGSR,VESLTNALNLGSR,VESLTNALNLGSR,VESLTNALNLGSR,VESLTNALNLGSR,VESLTNALNLGSR,VILTSDTFTVENGLLTPTLK,VILTSDTFTVENGLLTPTLK,VILTSDTFTVENGLLTPTLK
ACS-5	Q9XWD1	AFD	1	13	13	6	6	687	0.13246	0.13246	GSIQGLTDDIK,LVYNFAFAR,NIIVIDSADELKDGTAIIDTIR,SSGDADYEFLTYDDVHEQAK,TPVVQQVYVDGDSLER,VESLTNALNLGSR,VESLTNALNLGSR,VESLTNALNLGSR,VESLTNALNLGSR,VESLTNALNLGSR,VESLTNALNLGSR,VESLTNALNLGSR,VESLTNALNLGSR
ACS-5	Q9XWD1	ELKS-1::TbID	1	6	13	4	8	687	0.0756914	0.154294	EFVLSELHAIGK,GSIQGLTDDIK,TPVVQQVYVDGDSLER,VESLTNALNLGSR,VESLTNALNLGSR,VESLTNALNLGSR
ACS-5	Q9XWD1	ELKS-1::TbID	2	7	13	6	8	687	0.114993	0.154294	EFVLSELHAIGK,LAQGEYVAPEK,LVYNFAFAR,NIIVIDSADELKDGTAIIDTIR,TLKPTVFPVVPR,VESLTNALNLGSR,VESLTNALNLGSR
ACSD-1	Q95Y54	Muscle	1	2	5	2	4	352	0.0738636	0.130682	LVPLGTLPMNDVQR,VVEPNCFDTETR
ACSD-1	Q95Y54	Muscle	2	3	5	3	4	352	0.0909091	0.130682	GFEVGSHVAEK,PADTEIVAR,VVEPNCFDTETR
ACSD-1	Q95Y54	Intestine	1	9	15	6	8	352	0.193182	0.252841	ALELLINTVGK,GFEVGSHVAEK,KIDVHAHVLPK,LVPLGTLPMNDVQR,LVPLGTLPMNDVQR,PADTEIVAR,PADTEIVAR,VVEPNCFDTETR,VVEPNCFDTETR
ACSD-1	Q95Y54	Intestine	2	6	15	5	8	352	0.159091	0.252841	DFWPLYK,LCFAHGGGAYPQIR,LVPLGTLPMNDVQR,LVPLGTLPMNDVQR,PADTEIVAR,VVEPNCFDTETR
ACSD-1	Q95Y54	Hypodermis	1	215	513	24	27	352	0.678977	0.744318	ALELLINTVGK,ALELLINTVGK,ALELLINTVGK,ALELLINTVGK,ALELLINTVGK,ALELLINTVGK,ALELLINTVGK,ALELLINTVGK,ALELLINTVGK,ALELLINTVGK,ALELLINTVGK,ALELLINTVGK,ALELLINTVGK,ALELLINTVGK,ALELLINTVGK,ALELLINTVGK,ALELLINTVGK,ANVNVQCLSTVPVMFSYWAK,ANVNVQCLSTVPVMFSYWAK,ANVNVQCLSTVPVMFSYWAKPADTEIVAR,ANVNVQCLSTVPVMFSYWAKPADTEIVAR,ANVNVQCLSTVPVMFSYWAKPADTEIVAR,DFWPLYK,DFWPLYK,DFWPLYK,DFWPLYK,DFWPLYK,DFWPLYK,DFWPLYK,DFWPLYK…
ACSD-1	Q95Y54	Hypodermis	2	298	513	25	27	352	0.744318	0.744318	ALELLINTVGK,ALELLINTVGK,ALELLINTVGK,ALELLINTVGK,ALELLINTVGK,ALELLINTVGK,ALELLINTVGK,ALELLINTVGK,ALELLINTVGK,ALELLINTVGK,ALELLINTVGK,ALELLINTVGK,ALELLINTVGK,ALELLINTVGK,ALELLINTVGK,ALELLINTVGK,ALELLINTVGK,ALELLINTVGK,ALELLINTVGK,ALELLINTVGK,ALELLINTVGK,ANVNVQCLSTVPVMFSYWAK,ANVNVQCLSTVPVMFSYWAK,ANVNVQCLSTVPVMFSYWAK,ANVNVQCLSTVPVMFSYWAK,ANVNVQCLSTVPVMFSYWAK,ANVNVQCLSTVPVMFSYWAK,ANVNVQCLSTVPVMFSYWAKP…
ACSD-1	Q95Y54	ELKS-1::TbID	1	52	115	15	16	352	0.457386	0.514205	ALELLINTVGK,ALELLINTVGK,ALELLINTVGK,ALELLINTVGK,ALELLINTVGK,ALELLINTVGK,DREDLLWK,FGYPGFVR,FVNDDLLAECQK,FVNDDLLAECQK,FVNDDLLAECQK,FVNDDLLAECQKFPDR,FVNDDLLAECQKFPDR,FVNDDLLAECQKFPDR,FVNDDLLAECQKFPDR,GFEVGSHVAEK,GFEVGSHVAEK,LCFAHGGGAYPQIR,LDGLLWTDSLVHDPK,LDGLLWTDSLVHDPK,LDGLLWTDSLVHDPK,LDGLLWTDSLVHDPK,LDGLLWTDSLVHDPK,LDGLLWTDSLVHDPK,LVPLGTLPMNDVQR,LVPLGTLPMNDVQR,LVPLGTLPMNDVQR,LVPLGTLPMNDVQR,LVPLGTL…
ACSD-1	Q95Y54	ELKS-1::TbID	2	63	115	13	16	352	0.411932	0.514205	ALELLINTVGK,ALELLINTVGK,ALELLINTVGK,DREDLLWK,DREDLLWK,DREDLLWK,DREDLLWK,EHIVLGTDYPFPLGELEVGR,FVNDDLLAECQK,FVNDDLLAECQK,FVNDDLLAECQK,FVNDDLLAECQK,FVNDDLLAECQK,FVNDDLLAECQK,FVNDDLLAECQKFPDR,GFEVGSHVAEK,GFEVGSHVAEK,GFEVGSHVAEK,GFEVGSHVAEK,GFEVGSHVAEK,GFEVGSHVAEK,GFEVGSHVAEK,GFEVGSHVAEK,GFEVGSHVAEK,LDGLLWTDSLVHDPK,LDGLLWTDSLVHDPK,LDGLLWTDSLVHDPK,LDGLLWTDSLVHDPK,LVPLGTLPMNDVQR,LVPLGTLPMNDVQR,LVPLGTLPM…
ACT-2	P10984	WT	2	2	2	1	1	376	0.0797872	0.0797872	TTGIVLDSGDGVTHTVPIYEGYALPHAILR,TTGIVLDSGDGVTHTVPIYEGYALPHAILR
ACT-2	P10984	Pan-neuron	1	3	3	1	1	376	0.0797872	0.0797872	TTGIVLDSGDGVTHTVPIYEGYALPHAILR,TTGIVLDSGDGVTHTVPIYEGYALPHAILR,TTGIVLDSGDGVTHTVPIYEGYALPHAILR
ACT-2	P10984	Intestine	1	3	3	1	1	376	0.0797872	0.0797872	TTGIVLDSGDGVTHTVPIYEGYALPHAILR,TTGIVLDSGDGVTHTVPIYEGYALPHAILR,TTGIVLDSGDGVTHTVPIYEGYALPHAILR
ACT-2	P10984	Hypodermis	1	8	14	1	1	376	0.0797872	0.0797872	TTGIVLDSGDGVTHTVPIYEGYALPHAILR,TTGIVLDSGDGVTHTVPIYEGYALPHAILR,TTGIVLDSGDGVTHTVPIYEGYALPHAILR,TTGIVLDSGDGVTHTVPIYEGYALPHAILR,TTGIVLDSGDGVTHTVPIYEGYALPHAILR,TTGIVLDSGDGVTHTVPIYEGYALPHAILR,TTGIVLDSGDGVTHTVPIYEGYALPHAILR,TTGIVLDSGDGVTHTVPIYEGYALPHAILR
ACT-2	P10984	Hypodermis	2	6	14	1	1	376	0.0797872	0.0797872	TTGIVLDSGDGVTHTVPIYEGYALPHAILR,TTGIVLDSGDGVTHTVPIYEGYALPHAILR,TTGIVLDSGDGVTHTVPIYEGYALPHAILR,TTGIVLDSGDGVTHTVPIYEGYALPHAILR,TTGIVLDSGDGVTHTVPIYEGYALPHAILR,TTGIVLDSGDGVTHTVPIYEGYALPHAILR
ACT-2	P10984	AFD	1	11	12	1	1	376	0.0797872	0.0797872	TTGIVLDSGDGVTHTVPIYEGYALPHAILR,TTGIVLDSGDGVTHTVPIYEGYALPHAILR,TTGIVLDSGDGVTHTVPIYEGYALPHAILR,TTGIVLDSGDGVTHTVPIYEGYALPHAILR,TTGIVLDSGDGVTHTVPIYEGYALPHAILR,TTGIVLDSGDGVTHTVPIYEGYALPHAILR,TTGIVLDSGDGVTHTVPIYEGYALPHAILR,TTGIVLDSGDGVTHTVPIYEGYALPHAILR,TTGIVLDSGDGVTHTVPIYEGYALPHAILR,TTGIVLDSGDGVTHTVPIYEGYALPHAILR,TTGIVLDSGDGVTHTVPIYEGYALPHAILR
ACT-2	P10984	AFD	2	1	12	1	1	376	0.0797872	0.0797872	TTGIVLDSGDGVTHTVPIYEGYALPHAILR
ACT-3	P0DM42	Pan-neuron	1	4	4	1	1	376	0.0744681	0.0744681	CPEAMFQPSFLGMESAGIHETSYNSIMK,CPEAMFQPSFLGMESAGIHETSYNSIMK,CPEAMFQPSFLGMESAGIHETSYNSIMK,CPEAMFQPSFLGMESAGIHETSYNSIMK
ACT-3	P0DM42	Intestine	1	6	6	1	1	376	0.0744681	0.0744681	CPEAMFQPSFLGMESAGIHETSYNSIMK,CPEAMFQPSFLGMESAGIHETSYNSIMK,CPEAMFQPSFLGMESAGIHETSYNSIMK,CPEAMFQPSFLGMESAGIHETSYNSIMK,CPEAMFQPSFLGMESAGIHETSYNSIMK,CPEAMFQPSFLGMESAGIHETSYNSIMK
ACT-3	P0DM42	Hypodermis	1	15	21	1	1	376	0.0744681	0.0744681	CPEAMFQPSFLGMESAGIHETSYNSIMK,CPEAMFQPSFLGMESAGIHETSYNSIMK,CPEAMFQPSFLGMESAGIHETSYNSIMK,CPEAMFQPSFLGMESAGIHETSYNSIMK,CPEAMFQPSFLGMESAGIHETSYNSIMK,CPEAMFQPSFLGMESAGIHETSYNSIMK,CPEAMFQPSFLGMESAGIHETSYNSIMK,CPEAMFQPSFLGMESAGIHETSYNSIMK,CPEAMFQPSFLGMESAGIHETSYNSIMK,CPEAMFQPSFLGMESAGIHETSYNSIMK,CPEAMFQPSFLGMESAGIHETSYNSIMK,CPEAMFQPSFLGMESAGIHETSYNSIMK,CPEAMFQPSFLGMESAGIHETSYNSIMK,CPEAMFQPSFLGMESAGIHETS…
ACT-3	P0DM42	Hypodermis	2	6	21	1	1	376	0.0744681	0.0744681	CPEAMFQPSFLGMESAGIHETSYNSIMK,CPEAMFQPSFLGMESAGIHETSYNSIMK,CPEAMFQPSFLGMESAGIHETSYNSIMK,CPEAMFQPSFLGMESAGIHETSYNSIMK,CPEAMFQPSFLGMESAGIHETSYNSIMK,CPEAMFQPSFLGMESAGIHETSYNSIMK
ACT-3	P0DM42	AFD	1	8	8	1	1	376	0.0744681	0.0744681	CPEAMFQPSFLGMESAGIHETSYNSIMK,CPEAMFQPSFLGMESAGIHETSYNSIMK,CPEAMFQPSFLGMESAGIHETSYNSIMK,CPEAMFQPSFLGMESAGIHETSYNSIMK,CPEAMFQPSFLGMESAGIHETSYNSIMK,CPEAMFQPSFLGMESAGIHETSYNSIMK,CPEAMFQPSFLGMESAGIHETSYNSIMK,CPEAMFQPSFLGMESAGIHETSYNSIMK
ACT-3	P0DM42	ELKS-1::TbID	2	1	1	1	1	376	0.0744681	0.0744681	CPEAMFQPSFLGMESAGIHETSYNSIMK
ACT-4	P10986	WT	1	352	676	19	21	376	0.582447	0.659574	AGFAGDDAPR,AGFAGDDAPR,AGFAGDDAPR,AGFAGDDAPR,AGFAGDDAPR,AGFAGDDAPR,AGFAGDDAPR,AGFAGDDAPR,AGFAGDDAPR,AGFAGDDAPR,AGFAGDDAPR,AGFAGDDAPR,AGFAGDDAPR,AGFAGDDAPR,AGFAGDDAPR,AGFAGDDAPR,AGFAGDDAPR,AGFAGDDAPR,AGFAGDDAPR,AGFAGDDAPR,AGFAGDDAPR,AGFAGDDAPR,AGFAGDDAPR,AGFAGDDAPR,AVFPSIVGR,AVFPSIVGR,AVFPSIVGR,AVFPSIVGR,AVFPSIVGR,AVFPSIVGR,AVFPSIVGR,AVFPSIVGR,AVFPSIVGR,AVFPSIVGR,AVFPSIVGR,AVFPSIVGR,AVFPSIVGR,AVFPS…
ACT-4	P10986	WT	2	324	676	19	21	376	0.601064	0.659574	AGFAGDDAPR,AGFAGDDAPR,AGFAGDDAPR,AGFAGDDAPR,AGFAGDDAPR,AGFAGDDAPR,AGFAGDDAPR,AGFAGDDAPR,AGFAGDDAPR,AGFAGDDAPR,AGFAGDDAPR,AGFAGDDAPR,AGFAGDDAPR,AGFAGDDAPR,AGFAGDDAPR,AGFAGDDAPR,AGFAGDDAPR,AGFAGDDAPR,AGFAGDDAPR,AGFAGDDAPR,AGFAGDDAPR,AGFAGDDAPR,AVFPSIVGR,AVFPSIVGR,AVFPSIVGR,AVFPSIVGR,AVFPSIVGR,AVFPSIVGR,AVFPSIVGR,AVFPSIVGR,AVFPSIVGR,AVFPSIVGR,AVFPSIVGR,AVFPSIVGR,AVFPSIVGR,AVFPSIVGR,AVFPSIVGR,AVFPSIV…
ACT-4	P10986	Pan-neuron	1	446	659	22	22	376	0.659574	0.659574	AGFAGDDAPR,AGFAGDDAPR,AGFAGDDAPR,AGFAGDDAPR,AGFAGDDAPR,AGFAGDDAPR,AGFAGDDAPR,AGFAGDDAPR,AGFAGDDAPR,AGFAGDDAPR,AGFAGDDAPR,AGFAGDDAPR,AGFAGDDAPR,AGFAGDDAPR,AGFAGDDAPR,AGFAGDDAPR,AGFAGDDAPR,AGFAGDDAPR,AGFAGDDAPR,AGFAGDDAPR,AGFAGDDAPR,AGFAGDDAPR,AGFAGDDAPR,AGFAGDDAPR,AGFAGDDAPR,AGFAGDDAPR,AGFAGDDAPR,AGFAGDDAPR,AGFAGDDAPR,AVFPSIVGR,AVFPSIVGR,AVFPSIVGR,AVFPSIVGR,AVFPSIVGR,AVFPSIVGR,AVFPSIVGR,AVFPSIVGR,…
ACT-4	P10986	Pan-neuron	2	213	659	15	22	376	0.446809	0.659574	AGFAGDDAPR,AGFAGDDAPR,AGFAGDDAPR,AGFAGDDAPR,AGFAGDDAPR,AGFAGDDAPR,AGFAGDDAPR,AGFAGDDAPR,AGFAGDDAPR,AGFAGDDAPR,AGFAGDDAPR,AGFAGDDAPR,AGFAGDDAPR,AGFAGDDAPR,AGFAGDDAPR,AGFAGDDAPR,AGFAGDDAPR,AGFAGDDAPR,AGFAGDDAPR,AVFPSIVGR,AVFPSIVGR,AVFPSIVGR,AVFPSIVGR,AVFPSIVGR,AVFPSIVGR,AVFPSIVGR,AVFPSIVGR,AVFPSIVGR,AVFPSIVGR,AVFPSIVGR,AVFPSIVGR,AVFPSIVGR,AVFPSIVGR,AVFPSIVGR,AVFPSIVGR,AVFPSIVGR,AVFPSIVGR,AVFPSIVGR,…
ACT-4	P10986	Muscle	1	332	640	17	18	376	0.537234	0.566489	AGFAGDDAPR,AGFAGDDAPR,AGFAGDDAPR,AGFAGDDAPR,AGFAGDDAPR,AGFAGDDAPR,AGFAGDDAPR,AGFAGDDAPR,AGFAGDDAPR,AGFAGDDAPR,AGFAGDDAPR,AGFAGDDAPR,AGFAGDDAPR,AGFAGDDAPR,AGFAGDDAPR,AGFAGDDAPR,AGFAGDDAPR,AGFAGDDAPR,AGFAGDDAPR,AGFAGDDAPR,AGFAGDDAPR,AGFAGDDAPR,AGFAGDDAPR,AGFAGDDAPR,AGFAGDDAPR,AGFAGDDAPR,AVFPSIVGR,AVFPSIVGR,AVFPSIVGR,AVFPSIVGR,AVFPSIVGR,AVFPSIVGR,AVFPSIVGR,AVFPSIVGR,AVFPSIVGR,AVFPSIVGR,AVFPSIVGR,AVF…
ACT-4	P10986	Muscle	2	308	640	16	18	376	0.56383	0.566489	AGFAGDDAPR,AGFAGDDAPR,AGFAGDDAPR,AGFAGDDAPR,AGFAGDDAPR,AGFAGDDAPR,AGFAGDDAPR,AGFAGDDAPR,AGFAGDDAPR,AGFAGDDAPR,AGFAGDDAPR,AGFAGDDAPR,AGFAGDDAPR,AGFAGDDAPR,AGFAGDDAPR,AGFAGDDAPR,AGFAGDDAPR,AGFAGDDAPR,AGFAGDDAPR,AGFAGDDAPR,AGFAGDDAPR,AGFAGDDAPR,AVFPSIVGR,AVFPSIVGR,AVFPSIVGR,AVFPSIVGR,AVFPSIVGR,AVFPSIVGR,AVFPSIVGR,AVFPSIVGR,AVFPSIVGR,AVFPSIVGR,AVFPSIVGR,AVFPSIVGR,AVFPSIVGR,AVFPSIVGR,AVFPSIVGRPR,AVFPS…
ACT-4	P10986	Intestine	1	424	688	22	22	376	0.643617	0.643617	AGFAGDDAPR,AGFAGDDAPR,AGFAGDDAPR,AGFAGDDAPR,AGFAGDDAPR,AGFAGDDAPR,AGFAGDDAPR,AGFAGDDAPR,AGFAGDDAPR,AGFAGDDAPR,AGFAGDDAPR,AGFAGDDAPR,AGFAGDDAPR,AGFAGDDAPR,AGFAGDDAPR,AGFAGDDAPR,AGFAGDDAPR,AGFAGDDAPR,AGFAGDDAPR,AGFAGDDAPR,AGFAGDDAPR,AGFAGDDAPR,AGFAGDDAPR,AGFAGDDAPR,AGFAGDDAPR,AGFAGDDAPR,AGFAGDDAPR,AVFPSIVGR,AVFPSIVGR,AVFPSIVGR,AVFPSIVGR,AVFPSIVGR,AVFPSIVGR,AVFPSIVGR,AVFPSIVGR,AVFPSIVGR,AVFPSIVGR,AV…
ACT-4	P10986	Intestine	2	264	688	17	22	376	0.56383	0.643617	AGFAGDDAPR,AGFAGDDAPR,AGFAGDDAPR,AGFAGDDAPR,AGFAGDDAPR,AGFAGDDAPR,AGFAGDDAPR,AGFAGDDAPR,AGFAGDDAPR,AVFPSIVGR,AVFPSIVGR,AVFPSIVGR,AVFPSIVGR,AVFPSIVGR,AVFPSIVGR,AVFPSIVGR,AVFPSIVGR,AVFPSIVGR,AVFPSIVGR,AVFPSIVGR,AVFPSIVGR,AVFPSIVGR,AVFPSIVGR,AVFPSIVGR,AVFPSIVGR,AVFPSIVGR,AVFPSIVGR,AVFPSIVGR,AVFPSIVGR,AVFPSIVGR,AVFPSIVGR,AVFPSIVGRPR,AVFPSIVGRPR,AVFPSIVGRPR,AVFPSIVGRPR,AVFPSIVGRPR,AVFPSIVGRPR,AVFPSIVG…
ACT-4	P10986	Hypodermis	1	571	1250	23	27	376	0.742021	0.755319	AGFAGDDAPR,AGFAGDDAPR,AGFAGDDAPR,AGFAGDDAPR,AGFAGDDAPR,AGFAGDDAPR,AGFAGDDAPR,AGFAGDDAPR,AVFPSIVGR,AVFPSIVGR,AVFPSIVGR,AVFPSIVGR,AVFPSIVGR,AVFPSIVGR,AVFPSIVGR,AVFPSIVGR,AVFPSIVGR,AVFPSIVGR,AVFPSIVGR,AVFPSIVGR,AVFPSIVGR,AVFPSIVGR,AVFPSIVGR,AVFPSIVGR,AVFPSIVGR,AVFPSIVGR,AVFPSIVGR,AVFPSIVGR,AVFPSIVGR,AVFPSIVGR,AVFPSIVGR,AVFPSIVGR,AVFPSIVGR,AVFPSIVGR,AVFPSIVGR,AVFPSIVGR,AVFPSIVGR,AVFPSIVGR,AVFPSIVGRPR…
ACT-4	P10986	Hypodermis	2	679	1250	24	27	376	0.672872	0.755319	AGFAGDDAPR,AGFAGDDAPR,AGFAGDDAPR,AGFAGDDAPR,AGFAGDDAPR,AGFAGDDAPR,AGFAGDDAPR,AGFAGDDAPR,AGFAGDDAPR,AGFAGDDAPR,AGFAGDDAPR,AGFAGDDAPR,AGFAGDDAPR,AGFAGDDAPR,AGFAGDDAPR,AGFAGDDAPR,AGFAGDDAPR,AGFAGDDAPR,AGFAGDDAPR,AGFAGDDAPR,AGFAGDDAPR,AGFAGDDAPR,AGFAGDDAPR,AGFAGDDAPR,AGFAGDDAPR,AGFAGDDAPR,AGFAGDDAPR,AGFAGDDAPR,AGFAGDDAPR,AGFAGDDAPR,AGFAGDDAPR,AGFAGDDAPR,AGFAGDDAPR,AVFPSIVGR,AVFPSIVGR,AVFPSIVGR,AVFPSI…
ACT-4	P10986	AFD	1	664	1069	25	26	376	0.691489	0.694149	AGFAGDDAPR,AGFAGDDAPR,AGFAGDDAPR,AGFAGDDAPR,AGFAGDDAPR,AGFAGDDAPR,AGFAGDDAPR,AGFAGDDAPR,AGFAGDDAPR,AGFAGDDAPR,AGFAGDDAPR,AGFAGDDAPR,AGFAGDDAPR,AGFAGDDAPR,AGFAGDDAPR,AGFAGDDAPR,AGFAGDDAPR,AGFAGDDAPR,AGFAGDDAPR,AGFAGDDAPR,AGFAGDDAPR,AGFAGDDAPR,AGFAGDDAPR,AGFAGDDAPR,AGFAGDDAPR,AGFAGDDAPR,AGFAGDDAPR,AGFAGDDAPR,AGFAGDDAPR,AGFAGDDAPR,AGFAGDDAPR,AGFAGDDAPR,AGFAGDDAPR,AGFAGDDAPR,AGFAGDDAPR,AGFAGDDAPR,AVF…
ACT-4	P10986	AFD	2	405	1069	18	26	376	0.526596	0.694149	AGFAGDDAPR,AGFAGDDAPR,AGFAGDDAPR,AGFAGDDAPR,AGFAGDDAPR,AGFAGDDAPR,AGFAGDDAPR,AGFAGDDAPR,AGFAGDDAPR,AGFAGDDAPR,AGFAGDDAPR,AGFAGDDAPR,AGFAGDDAPR,AGFAGDDAPR,AGFAGDDAPR,AGFAGDDAPR,AGFAGDDAPR,AGFAGDDAPR,AGFAGDDAPR,AGFAGDDAPR,AGFAGDDAPR,AGFAGDDAPR,AGFAGDDAPR,AGFAGDDAPR,AGFAGDDAPR,AGFAGDDAPR,AGFAGDDAPR,AGFAGDDAPR,AVFPSIVGR,AVFPSIVGR,AVFPSIVGR,AVFPSIVGR,AVFPSIVGR,AVFPSIVGR,AVFPSIVGR,AVFPSIVGR,AVFPSIVGR,A…
ACT-4	P10986	ELKS-1::TbID	1	537	1153	19	19	376	0.555851	0.555851	AGFAGDDAPR,AGFAGDDAPR,AGFAGDDAPR,AGFAGDDAPR,AGFAGDDAPR,AGFAGDDAPR,AGFAGDDAPR,AGFAGDDAPR,AGFAGDDAPR,AGFAGDDAPR,AGFAGDDAPR,AGFAGDDAPR,AGFAGDDAPR,AGFAGDDAPR,AGFAGDDAPR,AGFAGDDAPR,AGFAGDDAPR,AGFAGDDAPR,AGFAGDDAPR,AGFAGDDAPR,AGFAGDDAPR,AGFAGDDAPR,AVFPSIVGR,AVFPSIVGR,AVFPSIVGR,AVFPSIVGR,AVFPSIVGR,AVFPSIVGR,AVFPSIVGR,AVFPSIVGR,AVFPSIVGR,AVFPSIVGR,AVFPSIVGR,AVFPSIVGR,AVFPSIVGR,AVFPSIVGR,AVFPSIVGR,AVFPSIV…
ACT-4	P10986	ELKS-1::TbID	2	616	1153	18	19	376	0.539894	0.555851	AGFAGDDAPR,AGFAGDDAPR,AGFAGDDAPR,AGFAGDDAPR,AGFAGDDAPR,AGFAGDDAPR,AGFAGDDAPR,AGFAGDDAPR,AGFAGDDAPR,AGFAGDDAPR,AGFAGDDAPR,AGFAGDDAPR,AGFAGDDAPR,AGFAGDDAPR,AGFAGDDAPR,AGFAGDDAPR,AGFAGDDAPR,AGFAGDDAPR,AGFAGDDAPR,AGFAGDDAPR,AGFAGDDAPR,AGFAGDDAPR,AVFPSIVGR,AVFPSIVGR,AVFPSIVGR,AVFPSIVGR,AVFPSIVGR,AVFPSIVGR,AVFPSIVGR,AVFPSIVGR,AVFPSIVGR,AVFPSIVGR,AVFPSIVGR,AVFPSIVGR,AVFPSIVGR,AVFPSIVGR,AVFPSIVGR,AVFPSIV…
ACT-5	O45815	WT	1	37	66	9	10	375	0.357333	0.413333	DLTDYMMK,DLTDYMMK,DLTDYMMK,DLTDYMMK,EEEIAALVVDNGSGMCK,EIQHLAPSTMK,EIQHLAPSTMK,EIQHLAPSTMK,GYTFTTTAER,GYTFTTTAER,IAPEEHPVLLTEAPLNPK,IAPEEHPVLLTEAPLNPK,IAPEEHPVLLTEAPLNPK,IAPEEHPVLLTEAPLNPK,IAPEEHPVLLTEAPLNPK,IAPEEHPVLLTEAPLNPK,IAPEEHPVLLTEAPLNPK,IAPEEHPVLLTEAPLNPK,IAPEEHPVLLTEAPLNPK,IAPEEHPVLLTEAPLNPK,IAPEEHPVLLTEAPLNPK,IAPEEHPVLLTEAPLNPK,LCYVAHDFESELAAAASSSSLEK,LCYVAHDFESELAAAASSSSLEK,MEEEIAALVVD…
ACT-5	O45815	WT	2	29	66	8	10	375	0.392	0.413333	DLYANTVLSGGTSMFPGIADR,DLYANTVLSGGTSMFPGIADR,DLYANTVLSGGTSMFPGIADR,DLYANTVLSGGTSMFPGIADR,EIQHLAPSTMK,EIQHLAPSTMK,EIQHLAPSTMK,GYTFTTTAER,GYTFTTTAER,IAPEEHPVLLTEAPLNPK,IAPEEHPVLLTEAPLNPK,IAPEEHPVLLTEAPLNPK,IAPEEHPVLLTEAPLNPK,IAPEEHPVLLTEAPLNPK,IAPEEHPVLLTEAPLNPK,IAPEEHPVLLTEAPLNPK,IAPEEHPVLLTEAPLNPK,LCYVAHDFESELAAAASSSSLEK,LCYVAHDFESELAAAASSSSLEK,LCYVAHDFESELAAAASSSSLEK,MEEEIAALVVDNGSGMCK,SYELPDGQVI…
ACT-5	O45815	Pan-neuron	1	56	73	11	11	375	0.490667	0.490667	CPEVLFQPAFIGMEGAGIHETTYQSIMK,CPEVLFQPAFIGMEGAGIHETTYQSIMK,CPEVLFQPAFIGMEGAGIHETTYQSIMK,DLTDYMMK,DLTDYMMK,DLTDYMMK,DLTDYMMK,DLYANTVLSGGTSMFPGIADR,DLYANTVLSGGTSMFPGIADR,DLYANTVLSGGTSMFPGIADR,DLYANTVLSGGTSMFPGIADR,DLYANTVLSGGTSMFPGIADR,EIQHLAPSTMK,GYTFTTTAER,GYTFTTTAER,GYTFTTTAER,IAPEEHPVLLTEAPLNPK,IAPEEHPVLLTEAPLNPK,IAPEEHPVLLTEAPLNPK,IAPEEHPVLLTEAPLNPK,IAPEEHPVLLTEAPLNPK,IAPEEHPVLLTEAPLNPK,IAPEEHP…
ACT-5	O45815	Pan-neuron	2	17	73	4	11	375	0.178667	0.490667	GYTFTTTAER,IAPEEHPVLLTEAPLNPK,IAPEEHPVLLTEAPLNPK,IAPEEHPVLLTEAPLNPK,IAPEEHPVLLTEAPLNPK,IAPEEHPVLLTEAPLNPK,IAPEEHPVLLTEAPLNPK,IAPEEHPVLLTEAPLNPK,IAPEEHPVLLTEAPLNPK,IAPEEHPVLLTEAPLNPK,IAPEEHPVLLTEAPLNPK,IAPEEHPVLLTEAPLNPK,LCYVAHDFESELAAAASSSSLEK,SYELPDGQVITIGNER,SYELPDGQVITIGNER,SYELPDGQVITIGNER,SYELPDGQVITIGNER
ACT-5	O45815	Muscle	1	30	55	7	7	375	0.349333	0.349333	DLYANTVLSGGTSMFPGIADR,DLYANTVLSGGTSMFPGIADR,EIQHLAPSTMKIK,GYTFTTTAER,GYTFTTTAER,GYTFTTTAER,GYTFTTTAER,IAPEEHPVLLTEAPLNPK,IAPEEHPVLLTEAPLNPK,IAPEEHPVLLTEAPLNPK,IAPEEHPVLLTEAPLNPK,IAPEEHPVLLTEAPLNPK,IAPEEHPVLLTEAPLNPK,IAPEEHPVLLTEAPLNPK,IAPEEHPVLLTEAPLNPK,IAPEEHPVLLTEAPLNPK,IAPEEHPVLLTEAPLNPK,IAPEEHPVLLTEAPLNPK,IAPEEHPVLLTEAPLNPK,LCYVAHDFESELAAAASSSSLEK,LCYVAHDFESELAAAASSSSLEK,LCYVAHDFESELAAAASSSSL…
ACT-5	O45815	Muscle	2	25	55	6	7	375	0.314667	0.349333	DLYANTVLSGGTSMFPGIADR,DLYANTVLSGGTSMFPGIADR,DLYANTVLSGGTSMFPGIADR,GYTFTTTAER,GYTFTTTAER,IAPEEHPVLLTEAPLNPK,IAPEEHPVLLTEAPLNPK,IAPEEHPVLLTEAPLNPK,IAPEEHPVLLTEAPLNPK,IAPEEHPVLLTEAPLNPK,IAPEEHPVLLTEAPLNPK,IAPEEHPVLLTEAPLNPK,IAPEEHPVLLTEAPLNPK,LCYVAHDFESELAAAASSSSLEK,LCYVAHDFESELAAAASSSSLEK,LCYVAHDFESELAAAASSSSLEK,LCYVAHDFESELAAAASSSSLEK,SYELPDGQVITIGNER,SYELPDGQVITIGNER,SYELPDGQVITIGNER,SYELPDGQVITI…
ACT-5	O45815	Intestine	1	148	260	13	13	375	0.496	0.496	CPEVLFQPAFIGMEGAGIHETTYQSIMK,CPEVLFQPAFIGMEGAGIHETTYQSIMK,CPEVLFQPAFIGMEGAGIHETTYQSIMK,CPEVLFQPAFIGMEGAGIHETTYQSIMK,CPEVLFQPAFIGMEGAGIHETTYQSIMK,CPEVLFQPAFIGMEGAGIHETTYQSIMK,CPEVLFQPAFIGMEGAGIHETTYQSIMK,CPEVLFQPAFIGMEGAGIHETTYQSIMK,CPEVLFQPAFIGMEGAGIHETTYQSIMK,DLTDYMMK,DLTDYMMK,DLTDYMMK,DLTDYMMK,DLTDYMMK,DLTDYMMK,DLTDYMMK,DLTDYMMK,DLTDYMMK,DLTDYMMK,DLTDYMMK,DLTDYMMK,DLTDYMMK,DLTDYMMK,DLYANTVLSGGT…
ACT-5	O45815	Intestine	2	112	260	12	13	375	0.490667	0.496	CPEVLFQPAFIGMEGAGIHETTYQSIMK,CPEVLFQPAFIGMEGAGIHETTYQSIMK,DLTDYMMK,DLTDYMMK,DLTDYMMK,DLTDYMMK,DLTDYMMK,DLTDYMMK,DLTDYMMK,DLTDYMMK,DLYANTVLSGGTSMFPGIADR,DLYANTVLSGGTSMFPGIADR,DLYANTVLSGGTSMFPGIADR,DLYANTVLSGGTSMFPGIADR,DLYANTVLSGGTSMFPGIADR,DLYANTVLSGGTSMFPGIADR,DLYANTVLSGGTSMFPGIADR,DLYANTVLSGGTSMFPGIADR,DLYANTVLSGGTSMFPGIADR,DLYANTVLSGGTSMFPGIADR,DLYANTVLSGGTSMFPGIADR,DLYANTVLSGGTSMFPGIADR,DLYAN…
ACT-5	O45815	Hypodermis	1	62	128	9	10	375	0.368	0.416	DLTDYMMK,DLTDYMMK,DLTDYMMK,DLYANTVLSGGTSMFPGIADR,DLYANTVLSGGTSMFPGIADR,DLYANTVLSGGTSMFPGIADR,DLYANTVLSGGTSMFPGIADR,DLYANTVLSGGTSMFPGIADR,DLYANTVLSGGTSMFPGIADR,DLYANTVLSGGTSMFPGIADR,EIQHLAPSTMK,EIQHLAPSTMK,EIQHLAPSTMK,EIQHLAPSTMK,GYTFTTTAER,GYTFTTTAER,GYTFTTTAER,GYTFTTTAER,IAPEEHPVLLTEAPLNPK,IAPEEHPVLLTEAPLNPK,IAPEEHPVLLTEAPLNPK,IAPEEHPVLLTEAPLNPK,IAPEEHPVLLTEAPLNPK,IAPEEHPVLLTEAPLNPK,IAPEEHPVLLTE…
ACT-5	O45815	Hypodermis	2	66	128	10	10	375	0.416	0.416	DLTDYMMK,DLTDYMMK,DLYANTVLSGGTSMFPGIADR,DLYANTVLSGGTSMFPGIADR,EIQHLAPSTMK,EIQHLAPSTMK,EIQHLAPSTMK,GYTFTTTAER,GYTFTTTAER,GYTFTTTAER,GYTFTTTAER,IAPEEHPVLLTEAPLNPK,IAPEEHPVLLTEAPLNPK,IAPEEHPVLLTEAPLNPK,IAPEEHPVLLTEAPLNPK,IAPEEHPVLLTEAPLNPK,IAPEEHPVLLTEAPLNPK,IAPEEHPVLLTEAPLNPK,IAPEEHPVLLTEAPLNPK,IAPEEHPVLLTEAPLNPK,IAPEEHPVLLTEAPLNPK,IAPEEHPVLLTEAPLNPK,IAPEEHPVLLTEAPLNPK,IAPEEHPVLLTEAPLNPK,IAPEEHPVLL…
ACT-5	O45815	AFD	1	129	170	12	13	375	0.493333	0.496	CPEVLFQPAFIGMEGAGIHETTYQSIMK,CPEVLFQPAFIGMEGAGIHETTYQSIMK,CPEVLFQPAFIGMEGAGIHETTYQSIMK,CPEVLFQPAFIGMEGAGIHETTYQSIMK,CPEVLFQPAFIGMEGAGIHETTYQSIMK,CPEVLFQPAFIGMEGAGIHETTYQSIMK,DLTDYMMK,DLTDYMMK,DLTDYMMK,DLTDYMMK,DLTDYMMK,DLTDYMMK,DLTDYMMK,DLTDYMMK,DLTDYMMK,DLYANTVLSGGTSMFPGIADR,DLYANTVLSGGTSMFPGIADR,DLYANTVLSGGTSMFPGIADR,DLYANTVLSGGTSMFPGIADR,DLYANTVLSGGTSMFPGIADR,DLYANTVLSGGTSMFPGIADR,DLYANTVLSGGT…
ACT-5	O45815	AFD	2	41	170	10	13	375	0.413333	0.496	DLTDYMMK,DLTDYMMK,DLTDYMMK,DLYANTVLSGGTSMFPGIADR,EEEIAALVVDNGSGMCK,EIQHLAPSTMK,EIQHLAPSTMK,GYTFTTTAER,GYTFTTTAER,IAPEEHPVLLTEAPLNPK,IAPEEHPVLLTEAPLNPK,IAPEEHPVLLTEAPLNPK,IAPEEHPVLLTEAPLNPK,IAPEEHPVLLTEAPLNPK,IAPEEHPVLLTEAPLNPK,IAPEEHPVLLTEAPLNPK,IAPEEHPVLLTEAPLNPK,IAPEEHPVLLTEAPLNPK,IAPEEHPVLLTEAPLNPK,IAPEEHPVLLTEAPLNPK,LCYVAHDFESELAAAASSSSLEK,LCYVAHDFESELAAAASSSSLEK,LCYVAHDFESELAAAASSSSLEK,MEEEI…
ACT-5	O45815	ELKS-1::TbID	1	67	146	9	9	375	0.413333	0.413333	DLTDYMMK,DLTDYMMK,DLTDYMMK,DLTDYMMK,DLTDYMMK,DLYANTVLSGGTSMFPGIADR,DLYANTVLSGGTSMFPGIADR,DLYANTVLSGGTSMFPGIADR,DLYANTVLSGGTSMFPGIADR,DLYANTVLSGGTSMFPGIADR,EIQHLAPSTMK,EIQHLAPSTMK,EIQHLAPSTMK,EIQHLAPSTMK,EIQHLAPSTMK,EIQHLAPSTMK,EIQHLAPSTMK,GYTFTTTAER,GYTFTTTAER,GYTFTTTAER,GYTFTTTAER,GYTFTTTAER,GYTFTTTAER,GYTFTTTAER,GYTFTTTAER,GYTFTTTAER,GYTFTTTAER,GYTFTTTAER,IAPEEHPVLLTEAPLNPK,IAPEEHPVLLTEAPLNPK,I…
ACT-5	O45815	ELKS-1::TbID	2	79	146	8	9	375	0.365333	0.413333	DLTDYMMK,DLTDYMMK,DLTDYMMK,DLYANTVLSGGTSMFPGIADR,DLYANTVLSGGTSMFPGIADR,DLYANTVLSGGTSMFPGIADR,DLYANTVLSGGTSMFPGIADR,DLYANTVLSGGTSMFPGIADR,DLYANTVLSGGTSMFPGIADR,DLYANTVLSGGTSMFPGIADR,DLYANTVLSGGTSMFPGIADR,EIQHLAPSTMK,EIQHLAPSTMK,EIQHLAPSTMK,EIQHLAPSTMK,EIQHLAPSTMK,EIQHLAPSTMK,EIQHLAPSTMK,EIQHLAPSTMK,EIQHLAPSTMK,GYTFTTTAER,GYTFTTTAER,GYTFTTTAER,GYTFTTTAER,GYTFTTTAER,GYTFTTTAER,GYTFTTTAER,GYTFTTTAER,…
ACY-1	Q19523	Pan-neuron	1	24	32	6	7	1253	0.0654429	0.0782123	DQADWLLNNVIPAHAVESLK,FDTDNNFDQR,FDTDNNFDQR,FDTDNNFDQR,FDTDNNFDQR,FDTDNNFDQR,FNEKDVEEEYR,FNEKDVEEEYR,LAMVIGQGEGGFDK,LAMVIGQGEGGFDK,LAMVIGQGEGGFDK,LAMVIGQGEGGFDK,LAMVIGQGEGGFDK,LAMVIGQGEGGFDK,LAMVIGQGEGGFDK,LAMVIGQGEGGFDK,LAMVIGQGEGGFDK,LAMVIGQGEGGFDK,LAMVIGQGEGGFDK,LAMVIGQGEGGFDK,LGLNIGPVTAGVIGTTK,LGLNIGPVTAGVIGTTK,MSFFGDVQAR,MSFFGDVQAR
ACY-1	Q19523	Pan-neuron	2	8	32	4	7	1253	0.0454908	0.0782123	FDTDNNFDQR,FDTDNNFDQR,LAMVIGQGEGGFDK,LAMVIGQGEGGFDK,LGLNIGPVTAGVIGTTK,TIGPAYMAASGLNPER,TIGPAYMAASGLNPER,TIGPAYMAASGLNPER
ACY-1	Q19523	Muscle	1	6	10	5	7	1253	0.0582602	0.0782123	DQADWLLNNVIPAHAVESLK,FDTDNNFDQR,FDTDNNFDQR,LGLNIGPVTAGVIGTTK,MSFFGDVQAR,TIGPAYMAASGLNPER
ACY-1	Q19523	Muscle	2	4	10	4	7	1253	0.0486832	0.0782123	DQADWLLNNVIPAHAVESLK,FNEKDVEEEYR,GIDGGMDTYLLVGR,TIGPAYMAASGLNPER
ACY-3	G5EE33	Muscle	1	115	195	19	22	1243	0.221239	0.271923	DVSVDIPTMPR,DVSVDIPTMPR,DVSVDIPTMPR,DVSVDIPTMPR,DVSVDIPTMPR,DVSVDIPTMPR,DVSVDIPTMPR,DVSVDIPTMPR,DVSVDIPTMPR,DVSVDIPTMPR,DVSVDIPTMPR,DVSVDIPTMPR,FLGSTGEFELEK,FLGSTGEFELEK,FLGSTGEFELEK,FLGSTGEFELEK,FRNPGLEAEYHK,FSLVTVPQAVNR,FSLVTVPQAVNR,FSLVTVPQAVNR,FSLVTVPQAVNR,FSLVTVPQAVNR,FSLVTVPQAVNR,FSLVTVPQAVNR,FSLVTVPQAVNR,FSLVTVPQAVNR,FSMELETLINSFR,HTQGMVEAQFANQSR,IQSGSDMSDAECGGPSTSR,IQSGSDMSDAECGGPSTSR,IQS…
ACY-3	G5EE33	Muscle	2	80	195	16	22	1243	0.19469	0.271923	DVSVDIPTMPR,DVSVDIPTMPR,DVSVDIPTMPR,DVSVDIPTMPR,DVSVDIPTMPR,DVSVDIPTMPR,DVSVDIPTMPR,DVSVDIPTMPR,DVSVDIPTMPR,DVSVDIPTMPR,DVSVDIPTMPR,FLGSTGEFELEK,FLGSTGEFELEK,FLGSTGEFELEK,FRNPGLEAEYHK,FRNPGLEAEYHK,FRNPGLEAEYHK,FRNPGLEAEYHK,FSLVTVPQAVNR,FSLVTVPQAVNR,FSLVTVPQAVNR,FSLVTVPQAVNR,FSLVTVPQAVNR,FSLVTVPQAVNR,FVLKNSDYDPYREPVHR,HTQGMVEAQFANQSR,HTQGMVEAQFANQSR,HTQGMVEAQFANQSR,HTQGMVEAQFANQSR,IQSGSDMSDAECGGPS…
ACY-3	G5EE33	Intestine	1	23	26	9	9	1243	0.0868866	0.0868866	DVSVDIPTMPR,DVSVDIPTMPR,FLGSTGEFELEK,FSLVTVPQAVNR,FSLVTVPQAVNR,FSLVTVPQAVNR,FSLVTVPQAVNR,LDFLAVVK,LDFLAVVK,LDFLAVVK,LYGHLPSPELFPVNK,LYGHLPSPELFPVNK,NSSEAESTAEFQSNR,NSSEAESTAEFQSNR,NSSEAESTAEFQSNR,NSSEAESTAEFQSNR,VASEGITAVCSIPGIDSQHATK,VASEGITAVCSIPGIDSQHATK,VASEGITAVCSIPGIDSQHATK,VASEGITAVCSIPGIDSQHATKLCR,YEIFGETLDR,YEIFGETLDR,YEIFGETLDR
ACY-3	G5EE33	Intestine	2	3	26	2	9	1243	0.0209171	0.0868866	DVSVDIPTMPR,NSSEAESTAEFQSNR,NSSEAESTAEFQSNR
ACY-3	G5EE33	Hypodermis	1	18	23	4	6	1243	0.0555109	0.0724055	IQSGSDMSDAECGGPSTSR,IQSGSDMSDAECGGPSTSR,IQSGSDMSDAECGGPSTSR,MIQELNAFGDFAEIKPLEYQPFPANFGSVK,MIQELNAFGDFAEIKPLEYQPFPANFGSVK,MIQELNAFGDFAEIKPLEYQPFPANFGSVK,MIQELNAFGDFAEIKPLEYQPFPANFGSVK,MIQELNAFGDFAEIKPLEYQPFPANFGSVK,NGFGLFR,NGFGLFR,NGFGLFR,NGFGLFR,NGFGLFR,NGFGLFR,NSDYDPYREPVHR,NSDYDPYREPVHR,NSDYDPYREPVHR,NSDYDPYREPVHR
ACY-3	G5EE33	Hypodermis	2	5	23	3	6	1243	0.0225261	0.0724055	DVSVDIPTMPR,NGFGLFR,YEIFGETLDR,YEIFGETLDR,YEIFGETLDR
ACY-3	G5EE33	ELKS-1::TbID	2	2	2	2	2	1243	0.0176991	0.0176991	FSLVTVPQAVNR,YEIFGETLDR
ADAH-1	H2KYI5	Pan-neuron	1	60	68	17	17	391	0.557545	0.557545	AIEDMYAER,AIEDMYAER,AIEDMYAER,AIEDMYAER,AIEDMYAER,AIEDMYAER,DDPTCFDNSMLSELTLVHK,DDPTCFDNSMLSELTLVHK,DDPTCFDNSMLSELTLVHK,DDPTCFDNSMLSELTLVHK,FDTLIDLSQQK,FDTLIDLSQQK,FDTLIDLSQQK,FDTLIDLSQQK,FPQLILDLATDLK,FPQLILDLATDLK,FPQLILDLATDLK,GDLAAIER,GDLAAIER,GDLAAIER,KFPQLILDLATDLK,KFPQLILDLATDLK,KFPQLILDLATDLK,NVHLEACPYSSVMTGAVPLDWK,QIGLDVHQLWK,QIGLDVHQLWK,QLGVVAIDVAGSAHGADEQYEPEVVAAFQEAHK,QLGVVAIDVAGSAHGA…
ADAH-1	H2KYI5	Pan-neuron	2	8	68	4	17	391	0.102302	0.557545	AIEDMYAER,AIEDMYAER,FDTLIDLSQQK,FDTLIDLSQQK,FDTLIDLSQQK,GDLAAIER,VLVTHEPANLSK,VLVTHEPANLSK
ADAH-1	H2KYI5	Muscle	1	11	28	5	7	391	0.14578	0.202046	FDTLIDLSQQK,FDTLIDLSQQK,KFPQLILDLATDLK,SILCCIR,VLEAFEIFLPVIR,VLEAFEIFLPVIR,VLEAFEIFLPVIR,VLEAFEIFLPVIR,VLEAFEIFLPVIR,VLVTHEPANLSK,VLVTHEPANLSK
ADAH-1	H2KYI5	Muscle	2	17	28	7	7	391	0.202046	0.202046	FDTLIDLSQQK,FDTLIDLSQQK,FDTLIDLSQQK,GDLAAIER,KFPQLILDLATDLK,KFPQLILDLATDLK,SCFLPEDEKAELVK,SCFLPEDEKAELVK,SILCCIR,VLEAFEIFLPVIR,VLEAFEIFLPVIR,VLEAFEIFLPVIR,VLEAFEIFLPVIR,VLEAFEIFLPVIR,VLVTHEPANLSK,VLVTHEPANLSK,VLVTHEPANLSK
ADAH-1	H2KYI5	Intestine	1	91	176	19	21	391	0.641944	0.641944	AIEDMYAER,AIEDMYAER,AIEDMYAER,AIEDMYAER,AIEDMYAER,AIEDMYAER,AIEDMYAER,AIEDMYAER,DDPTCFDNSMLSELTLVHK,DDPTCFDNSMLSELTLVHK,DDPTCFDNSMLSELTLVHK,DDPTCFDNSMLSELTLVHK,DDPTCFDNSMLSELTLVHK,DDPTCFDNSMLSELTLVHK,DDPTCFDNSMLSELTLVHK,DDPTCFDNSMLSELTLVHK,FDTLIDLSQQK,FDTLIDLSQQK,FDTLIDLSQQK,FDTLIDLSQQK,FDTLIDLSQQK,FPQLILDLATDLK,FPQLILDLATDLK,FPQLILDLATDLK,FPQLILDLATDLK,FPQLILDLATDLK,FPQLILDLATDLK,FPQLILDLATDLK,G…
ADAH-1	H2KYI5	Intestine	2	85	176	18	21	391	0.588235	0.641944	AIEDMYAER,AIEDMYAER,AIEDMYAER,AIEDMYAER,AIEDMYAER,AIEDMYAER,AIEDMYAER,AIEDMYAER,DDPTCFDNSMLSELTLVHK,DDPTCFDNSMLSELTLVHK,DDPTCFDNSMLSELTLVHK,DDPTCFDNSMLSELTLVHK,DDPTCFDNSMLSELTLVHK,DDPTCFDNSMLSELTLVHK,DDPTCFDNSMLSELTLVHK,DDPTCFDNSMLSELTLVHK,DDVNFSVSR,FDTLIDLSQQK,FDTLIDLSQQK,FDTLIDLSQQK,FPQLILDLATDLK,FPQLILDLATDLK,FPQLILDLATDLK,FPQLILDLATDLK,GDLAAIER,GDLAAIER,GDLAAIER,KFPQLILDLATDLK,KFPQLILDLATDLK,…
ADAH-1	H2KYI5	Hypodermis	1	101	159	20	20	391	0.693095	0.693095	AIEDMYAER,AIEDMYAER,AIEDMYAER,AIEDMYAER,AIEDMYAER,AIEDMYAER,AIEDMYAER,DDPTCFDNSMLSELTLVHK,DDPTCFDNSMLSELTLVHK,DDPTCFDNSMLSELTLVHK,DDPTCFDNSMLSELTLVHK,FDTLIDLSQQK,FDTLIDLSQQK,FDTLIDLSQQK,FDTLIDLSQQK,FDTLIDLSQQK,FDTLIDLSQQK,FPQLILDLATDLK,FPQLILDLATDLK,FPQLILDLATDLK,FPQLILDLATDLK,FPQLILDLATDLK,FPQLILDLATDLK,FPQLILDLATDLK,FPQLILDLATDLK,FPQLILDLATDLK,GDLAAIER,GDLAAIER,GDLAAIER,GDLAAIER,GIPLAGAK,KFPQLI…
ADAH-1	H2KYI5	Hypodermis	2	58	159	15	20	391	0.514066	0.693095	AIEDMYAER,AIEDMYAER,AIEDMYAER,AIEDMYAER,AIEDMYAER,DDPTCFDNSMLSELTLVHK,DDPTCFDNSMLSELTLVHK,DDPTCFDNSMLSELTLVHK,DDPTCFDNSMLSELTLVHK,DDPTCFDNSMLSELTLVHK,FDTLIDLSQQK,FDTLIDLSQQK,FDTLIDLSQQK,FDTLIDLSQQK,FPQLILDLATDLK,FPQLILDLATDLK,FPQLILDLATDLK,GDLAAIER,GDLAAIER,GDLAAIER,GDLAAIER,GIPLAGAK,KFPQLILDLATDLK,KFPQLILDLATDLK,KFPQLILDLATDLK,KFPQLILDLATDLK,NVHLEACPYSSVMTGAVPLDWK,QIGLDVHQLWK,QIGLDVHQLWK,QLGVVAI…
ADAH-1	H2KYI5	AFD	1	34	44	14	14	391	0.491049	0.491049	AIEDMYAER,AIEDMYAER,AIEDMYAER,AIEDMYAER,DDPTCFDNSMLSELTLVHK,DDPTCFDNSMLSELTLVHK,DDPTCFDNSMLSELTLVHK,DDPTCFDNSMLSELTLVHK,DDVNFSVSR,FDTLIDLSQQK,FDTLIDLSQQK,GDLAAIER,GDLAAIER,KFPQLILDLATDLK,KFPQLILDLATDLK,NVHLEACPYSSVMTGAVPLDWK,QIGLDVHQLWK,QLGVVAIDVAGSAHGADEQYEPEVVAAFQEAHKR,QLGVVAIDVAGSAHGADEQYEPEVVAAFQEAHKR,SILCCIR,SILCCIR,VAYELCEDQHNNGVVYFEGR,VLEAFEIFLPVIR,VLEAFEIFLPVIR,VLEAFEIFLPVIR,VLEAFEIFLPVIR…
ADAH-1	H2KYI5	AFD	2	10	44	4	14	391	0.102302	0.491049	AIEDMYAER,AIEDMYAER,AIEDMYAER,FDTLIDLSQQK,FDTLIDLSQQK,FDTLIDLSQQK,GDLAAIER,GDLAAIER,VLVTHEPANLSK,VLVTHEPANLSK
ADAH-1	H2KYI5	ELKS-1::TbID	1	9	14	6	6	391	0.14578	0.14578	AIEDMYAER,AIEDMYAER,AIEDMYAER,DDVNFSVSR,FDTLIDLSQQK,GDLAAIER,GDLAAIER,GIPLAGAK,VLVTHEPANLSK
ADAH-1	H2KYI5	ELKS-1::TbID	2	5	14	4	6	391	0.102302	0.14578	AIEDMYAER,FDTLIDLSQQK,FDTLIDLSQQK,GDLAAIER,VLVTHEPANLSK
ADBP-1	G5EDW1	Pan-neuron	1	13	20	6	7	217	0.368664	0.373272	AATQLLDQIQDTPGR,AATQLLDQIQDTPGR,AATQLLDQIQDTPGR,AATQLLDQIQDTPGR,GDEQITDETAR,GDEQITDETAR,GDEQITDETAR,GSVETQILPR,GSVETQILPR,ITQAITATIEK,QDNDSDQFVGYAAAVANVLR,QDNDSDQFVGYAAAVANVLR,SFASGCTPVSFDK
ADBP-1	G5EDW1	Pan-neuron	2	7	20	4	7	217	0.175115	0.373272	AATQLLDQIQDTPGR,AATQLLDQIQDTPGR,GDEQITDETAR,ITQAITATIEK,ITQAITATIEK,ITQAITATIEK,KAATQLLDQIQDTPGR
ADBP-1	G5EDW1	Muscle	1	20	40	11	12	217	0.562212	0.562212	AATQLLDQIQDTPGR,AATQLLDQIQDTPGR,GDEQITDETAR,GDEQITDETAR,GDEQITDETAR,GDEQITDETAR,GDEQITDETARK,GSVETQILPR,GSVETQILPR,ISLNFETPEAASVCPIPTSLNQIVNTK,ITQAITATIEK,ITQAITATIEK,ITQAITATIEK,KGSVETQILPR,KQDNDSDQFVGYAAAVANVLR,LFEVSSGDKVSR,QDNDSDQFVGYAAAVANVLR,QDNDSDQFVGYAAAVANVLR,QDNDSDQFVGYAAAVANVLR,SFASGCTPVSFDK
ADBP-1	G5EDW1	Muscle	2	20	40	7	12	217	0.317972	0.562212	AATQLLDQIQDTPGR,AATQLLDQIQDTPGR,GDEQITDETAR,GDEQITDETAR,GDEQITDETAR,GDEQITDETAR,GSVETQILPR,GSVETQILPR,GSVETQILPR,ITQAITATIEK,ITQAITATIEK,ITQAITATIEK,ITQAITATIEK,KAATQLLDQIQDTPGR,KQDNDSDQFVGYAAAVANVLR,KQDNDSDQFVGYAAAVANVLR,QDNDSDQFVGYAAAVANVLR,QDNDSDQFVGYAAAVANVLR,QDNDSDQFVGYAAAVANVLR,QDNDSDQFVGYAAAVANVLR
ADBP-1	G5EDW1	Intestine	1	15	27	7	9	217	0.447005	0.631336	AATQLLDQIQDTPGR,AATQLLDQIQDTPGR,GDEQITDETAR,GDEQITDETAR,GSVETQILPR,ITQAITATIEK,ITQAITATIEK,ITQAITATIEK,LFEVSSGDK,LFEVSSGDK,QDNDSDQFVGYAAAVANVLR,QDNDSDQFVGYAAAVANVLR,QDNDSDQFVGYAAAVANVLR,QDNDSDQFVGYAAAVANVLR,WTVNQLQEGQLTMLLAQDANK
ADBP-1	G5EDW1	Intestine	2	12	27	7	9	217	0.483871	0.631336	AATQLLDQIQDTPGR,AATQLLDQIQDTPGR,AATQLLDQIQDTPGR,GSVETQILPR,ISLNFETPEAASVCPIPTSLNQIVNTK,ITQAITATIEK,ITQAITATIEK,ITQAITATIEK,LFEVSSGDK,QDNDSDQFVGYAAAVANVLR,QDNDSDQFVGYAAAVANVLR,SFASGCTPVSFDKLFEVSSGDK
ADBP-1	G5EDW1	Hypodermis	1	28	48	12	13	217	0.691244	0.691244	AATQLLDQIQDTPGR,AATQLLDQIQDTPGR,AATQLLDQIQDTPGR,AATQLLDQIQDTPGR,AATQLLDQIQDTPGR,AATQLLDQIQDTPGR,AATQLLDQIQDTPGR,EAPSIVNC,GDEQITDETAR,GDEQITDETAR,GSVETQILPR,ISLNFETPEAASVCPIPTSLNQIVNTK,ITQAITATIEK,ITQAITATIEK,ITQAITATIEK,KAATQLLDQIQDTPGR,KAATQLLDQIQDTPGR,KQDNDSDQFVGYAAAVANVLR,KQDNDSDQFVGYAAAVANVLR,KQDNDSDQFVGYAAAVANVLR,LFEVSSGDKVSR,LFEVSSGDKVSR,QDNDSDQFVGYAAAVANVLR,QDNDSDQFVGYAAAVANVLR,QDNDSDQFVGY…
ADBP-1	G5EDW1	Hypodermis	2	20	48	11	13	217	0.640553	0.691244	AATQLLDQIQDTPGR,AATQLLDQIQDTPGR,AATQLLDQIQDTPGR,EAPSIVNC,GDEQITDETAR,GDEQITDETAR,GDEQITDETAR,ISLNFETPEAASVCPIPTSLNQIVNTK,ITQAITATIEK,ITQAITATIEK,KAATQLLDQIQDTPGR,LFEVSSGDKVSR,QDNDSDQFVGYAAAVANVLR,QDNDSDQFVGYAAAVANVLR,QDNDSDQFVGYAAAVANVLR,QDNDSDQFVGYAAAVANVLR,SFASGCTPVSFDK,SFASGCTPVSFDK,SFASGCTPVSFDKLFEVSSGDK,WTVNQLQEGQLTMLLAQDANK
ADBP-1	G5EDW1	AFD	1	1	2	1	1	217	0.0691244	0.0691244	AATQLLDQIQDTPGR
ADBP-1	G5EDW1	AFD	2	1	2	1	1	217	0.0691244	0.0691244	AATQLLDQIQDTPGR
ADD-1	Q9U9K0	Pan-neuron	1	34	60	11	12	732	0.228142	0.247268	AGLDNLIIPEEK,AGLDNLIIPEEK,AGLDNLIIPEEK,AGLDNLIIPEEK,AGLDNLIIPEEK,AGLDNLIIPEEK,AGLDNLIIPEEK,AGLDNLIIPEEK,AGLDNLIIPEEK,AGVNQPAFLLHSAIYK,AGVNQPAFLLHSAIYK,AGVNQPAFLLHSAIYK,AILIGTASK,AILIGTASK,AILIGTASKGIIDR,CGLLPLCK,FSSTQGTSEGNTTSR,ISSVHQFSPASSNPK,ISSVHQFSPASSNPK,ISSVHQFSPASSNPK,ISSVHQFSPASSNPK,ISSVHQFSPASSNPK,ISSVHQFSPASSNPK,LADLFQWSQGIHNEISYR,LGTLSAGPQSQILDSVTYEDIALLIKPDNDGTVGQSSTADR,LGTLSAGPQSQILD…
ADD-1	Q9U9K0	Pan-neuron	2	26	60	9	12	732	0.163934	0.247268	AGLDNLIIPEEK,AGLDNLIIPEEK,AGLDNLIIPEEK,AGLDNLIIPEEK,AGLDNLIIPEEK,AGLDNLIIPEEK,AGVNQPAFLLHSAIYK,AGVNQPAFLLHSAIYK,AGVNQPAFLLHSAIYK,AGVNQPAFLLHSAIYK,AILIGTASK,CGLLPLCK,CGLLPLCK,ISSVHQFSPASSNPK,ISSVHQFSPASSNPK,ISSVHQFSPASSNPK,ISSVHQFSPASSNPK,ISSVHQFSPASSNPK,LADLFQWSQGIHNEISYR,LADLFQWSQGIHNEISYR,LADLFQWSQGIHNEISYR,VEFLEYGADNPK,VEFLEYGADNPK,VEFLEYGADNPK,VLDHANFQTGHVYR,WVHDVNVPSASGTPVK
ADD-1	Q9U9K0	Intestine	1	15	22	9	9	732	0.168033	0.168033	AGLDNLIIPEEK,AGLDNLIIPEEK,AGLDNLIIPEEK,AGLDNLIIPEEK,AGVNQPAFLLHSAIYK,AGVNQPAFLLHSAIYK,FSSTQGTSEGNTTSR,FSSTQGTSEGNTTSR,FSSTQGTSEGNTTSR,ISSVHQFSPASSNPK,LADLFQWSQGIHNEISYR,SFCHELEEVIR,VEFLEYGADNPK,VQQILESK,WVHDVNVPSASGTPVK
ADD-1	Q9U9K0	Intestine	2	7	22	4	9	732	0.0751366	0.168033	AGLDNLIIPEEK,AGLDNLIIPEEK,AGLDNLIIPEEK,AGVNQPAFLLHSAIYK,AGVNQPAFLLHSAIYK,ISSVHQFSPASSNPK,VEFLEYGADNPK
ADD-1	Q9U9K0	AFD	1	1	2	1	2	732	0.0259563	0.0423497	VLDHANFQTGHVYRQPQLR
ADD-1	Q9U9K0	AFD	2	1	2	1	2	732	0.0163934	0.0423497	VEFLEYGADNPK
ADD-2	Q20952	Pan-neuron	1	14	16	6	6	611	0.1473	0.1473	ILVSILGSCPALNR,ILVSILGSCPALNR,ILVSILGSCPALNR,NCLPSLIVYTFEPGHEIPKPNAPAILR,NCLPSLIVYTFEPGHEIPKPNAPAILR,NVSYNFLIQR,NVSYNFLIQR,NVSYNFLIQR,NVSYNFLIQR,NVSYNFLIQR,QHSYFYR,VDKDTLHLDNFSPYHIGATR,VNESGNFVPAIK,VNESGNFVPAIK
ADD-2	Q20952	Pan-neuron	2	2	16	2	6	611	0.0360065	0.1473	NVSYNFLIQR,VNESGNFVPAIK
ADD-2	Q20952	Muscle	1	12	29	4	7	611	0.0703764	0.148936	ILVSILGSCPALNR,ILVSILGSCPALNR,ILVSILGSCPALNR,ILVSILGSCPALNR,NVSYNFLIQR,NVSYNFLIQR,NVSYNFLIQR,QHSYFYR,QHSYFYR,VNESGNFVPAIK,VNESGNFVPAIK,VNESGNFVPAIK
ADD-2	Q20952	Muscle	2	17	29	7	7	611	0.148936	0.148936	ILVSILGSCPALNR,ILVSILGSCPALNR,ILVSILGSCPALNR,ILVSILGSCPALNR,KVDKDTLHLDNFSPYHIGATR,NCLPSLIVYTFEPGHEIPKPNAPAILR,NCLPSLIVYTFEPGHEIPKPNAPAILR,NVSYNFLIQR,NVSYNFLIQR,QHSYFYR,VDKDTLHLDNFSPYHIGATR,VNESGNFVPAIK,VNESGNFVPAIK,VNESGNFVPAIK,VNESGNFVPAIK,VNESGNFVPAIK,VNESGNFVPAIK
ADD-2	Q20952	Intestine	1	19	31	7	8	611	0.150573	0.162029	ILVSILGSCPALNR,ILVSILGSCPALNR,ILVSILGSCPALNR,ILVSILGSCPALNR,ILVSILGSCPALNR,ILVSILGSCPALNR,ILVSILGSCPALNR,KVDKDTLHLDNFSPYHIGATR,NCLPSLIVYTFEPGHEIPKPNAPAILR,NVSYNFLIQR,NVSYNFLIQR,NVSYNFLIQR,QESEQLFR,VDKDTLHLDNFSPYHIGATR,VNESGNFVPAIK,VNESGNFVPAIK,VNESGNFVPAIK,VNESGNFVPAIK,VNESGNFVPAIK
ADD-2	Q20952	Intestine	2	12	31	5	8	611	0.10311	0.162029	ILVSILGSCPALNR,ILVSILGSCPALNR,ILVSILGSCPALNR,ILVSILGSCPALNR,NVSYNFLIQR,NVSYNFLIQR,QHSYFYR,VDKDTLHLDNFSPYHIGATR,VNESGNFVPAIK,VNESGNFVPAIK,VNESGNFVPAIK,VNESGNFVPAIK
ADD-2	Q20952	Hypodermis	1	49	105	11	11	611	0.235679	0.235679	DTLHLDNFSPYHIGATR,FYDDLPIRDEASDQKR,FYDDLPIRDEASDQKR,FYDDLPIRDEASDQKR,ILVSILGSCPALNR,ILVSILGSCPALNR,ILVSILGSCPALNR,ILVSILGSCPALNR,ILVSILGSCPALNR,ILVSILGSCPALNR,ILVSILGSCPALNR,ILVSILGSCPALNR,ILVSILGSCPALNR,ILVSILGSCPALNR,KVDKDTLHLDNFSPYHIGATR,KVDKDTLHLDNFSPYHIGATR,KVDKDTLHLDNFSPYHIGATR,KVDKDTLHLDNFSPYHIGATR,KVDKDTLHLDNFSPYHIGATR,KVDKDTLHLDNFSPYHIGATR,NCLPSLIVYTFEPGHEIPKPNAPAILR,NCLPSLIVYTFEPGHEIPKP…
ADD-2	Q20952	Hypodermis	2	56	105	8	11	611	0.173486	0.235679	DTLHLDNFSPYHIGATR,FYDDLPIRDEASDQKR,FYDDLPIRDEASDQKR,ILVSILGSCPALNR,ILVSILGSCPALNR,ILVSILGSCPALNR,ILVSILGSCPALNR,ILVSILGSCPALNR,ILVSILGSCPALNR,ILVSILGSCPALNR,ILVSILGSCPALNR,ILVSILGSCPALNR,ILVSILGSCPALNR,ILVSILGSCPALNR,ILVSILGSCPALNR,ILVSILGSCPALNR,ILVSILGSCPALNR,ILVSILGSCPALNR,ILVSILGSCPALNR,ILVSILGSCPALNR,ILVSILGSCPALNR,ILVSILGSCPALNR,ILVSILGSCPALNR,ILVSILGSCPALNR,ILVSILGSCPALNR,ILVSILGSCPALNR,NC…
ADD-2	Q20952	AFD	1	1	2	1	1	611	0.0196399	0.0196399	VNESGNFVPAIK
ADD-2	Q20952	AFD	2	1	2	1	1	611	0.0196399	0.0196399	VNESGNFVPAIK
ADD-2	Q20952	ELKS-1::TbID	2	1	1	1	1	611	0.0196399	0.0196399	VNESGNFVPAIK
ADK-1	Q93934	WT	1	51	87	18	18	342	0.654971	0.654971	DFKVEYIPGGAAQNSLR,DFKVEYIPGGAAQNSLR,DFKVEYIPGGAAQNSLR,DFKVEYIPGGAAQNSLR,DQYGDLLASK,DQYGDLLASK,DQYGDLLASK,DQYGDLLASK,EAGVNVHYQINETVK,EEIVDTNGAGDAFVGGFLSQFIQGK,EEIVDTNGAGDAFVGGFLSQFIQGK,GVEASVTCGSYAAQEIIK,GVEASVTCGSYAAQEIIK,GVEASVTCGSYAAQEIIKK,GVEASVTCGSYAAQEIIKK,GVEASVTCGSYAAQEIIKK,HGCTVPSVCK,LPKEEIVDTNGAGDAFVGGFLSQFIQGK,LSEIIPLVDVLFGNEDEAAAFAK,LVVFTQGPEPVIVVEGDK,LVVFTQGPEPVIVVEGDK,LVVFTQGPEPVIVVE…
ADK-1	Q93934	WT	2	36	87	11	18	342	0.444444	0.654971	DFKVEYIPGGAAQNSLR,DFKVEYIPGGAAQNSLR,DFKVEYIPGGAAQNSLR,DQYGDLLASK,DQYGDLLASK,DQYGDLLASK,EEIVDTNGAGDAFVGGFLSQFIQGK,EEIVDTNGAGDAFVGGFLSQFIQGK,EEIVDTNGAGDAFVGGFLSQFIQGK,EEIVDTNGAGDAFVGGFLSQFIQGK,GVEASVTCGSYAAQEIIK,GVEASVTCGSYAAQEIIK,LSEIIPLVDVLFGNEDEAAAFAK,LSEIIPLVDVLFGNEDEAAAFAK,LVVFTQGPEPVIVVEGDK,LVVFTQGPEPVIVVEGDK,LVVFTQGPEPVIVVEGDK,LVVFTQGPEPVIVVEGDKVTEFPVTR,LVVFTQGPEPVIVVEGDKVTEFPVTR,LVVFTQGPEPV…
ADK-1	Q93934	Pan-neuron	1	46	54	16	16	342	0.570175	0.570175	ANGWETTCVK,DFKVEYIPGGAAQNSLR,DFKVEYIPGGAAQNSLR,DFKVEYIPGGAAQNSLR,DQYGDLLASK,DQYGDLLASK,DQYGDLLASK,EEIVDTNGAGDAFVGGFLSQFIQGK,EEIVDTNGAGDAFVGGFLSQFIQGK,EEIVDTNGAGDAFVGGFLSQFIQGK,EEIVDTNGAGDAFVGGFLSQFIQGK,EEIVDTNGAGDAFVGGFLSQFIQGK,GVEASVTCGSYAAQEIIKK,GVEASVTCGSYAAQEIIKK,LPKEEIVDTNGAGDAFVGGFLSQFIQGK,LPKEEIVDTNGAGDAFVGGFLSQFIQGK,LPKEEIVDTNGAGDAFVGGFLSQFIQGK,LSEIIPLVDVLFGNEDEAAAFAK,LSEIIPLVDVLFGNEDEAAA…
ADK-1	Q93934	Pan-neuron	2	8	54	4	16	342	0.111111	0.570175	DQYGDLLASK,TVFFGAVGK,TVFFGAVGK,TVFFGAVGK,TVFFGAVGK,TVFFGAVGK,VAQWILNAPNR,VTEFPVTR
ADK-1	Q93934	Muscle	1	38	110	10	14	342	0.353801	0.51462	DFKVEYIPGGAAQNSLR,DFKVEYIPGGAAQNSLR,DQYGDLLASK,DQYGDLLASK,EEIVDTNGAGDAFVGGFLSQFIQGK,LSEIIPLVDVLFGNEDEAAAFAK,LSEIIPLVDVLFGNEDEAAAFAK,LSEIIPLVDVLFGNEDEAAAFAK,LSEIIPLVDVLFGNEDEAAAFAK,LSEIIPLVDVLFGNEDEAAAFAK,LSEIIPLVDVLFGNEDEAAAFAK,LSEIIPLVDVLFGNEDEAAAFAK,LSEIIPLVDVLFGNEDEAAAFAK,LSEIIPLVDVLFGNEDEAAAFAK,LSEIIPLVDVLFGNEDEAAAFAK,LSEIIPLVDVLFGNEDEAAAFAK,LVVFTQGPEPVIVVEGDK,LVVFTQGPEPVIVVEGDKVTEFPVTR,LVVFT…
ADK-1	Q93934	Muscle	2	72	110	13	14	342	0.51462	0.51462	DFKVEYIPGGAAQNSLR,DFKVEYIPGGAAQNSLR,DFKVEYIPGGAAQNSLR,DFKVEYIPGGAAQNSLR,DFKVEYIPGGAAQNSLR,DFKVEYIPGGAAQNSLR,DFKVEYIPGGAAQNSLR,DFKVEYIPGGAAQNSLR,DFKVEYIPGGAAQNSLR,DFKVEYIPGGAAQNSLR,DFKVEYIPGGAAQNSLR,DFKVEYIPGGAAQNSLR,DFKVEYIPGGAAQNSLR,DQYGDLLASK,DQYGDLLASK,DQYGDLLASK,DQYGDLLASK,DQYGDLLASK,DQYGDLLASK,DQYGDLLASK,DQYGDLLASK,DQYGDLLASK,EEIVDTNGAGDAFVGGFLSQFIQGK,EEIVDTNGAGDAFVGGFLSQFIQGK,EEIVDTNGAGDAFV…
ADK-1	Q93934	Intestine	1	195	358	25	25	342	0.821637	0.821637	ANGWETTCVK,ANGWETTCVK,ANGWETTCVK,DFKVEYIPGGAAQNSLR,DFKVEYIPGGAAQNSLR,DFKVEYIPGGAAQNSLR,DFKVEYIPGGAAQNSLR,DFKVEYIPGGAAQNSLR,DFKVEYIPGGAAQNSLR,DFKVEYIPGGAAQNSLR,DFKVEYIPGGAAQNSLR,DFKVEYIPGGAAQNSLR,DFKVEYIPGGAAQNSLR,DFKVEYIPGGAAQNSLR,DQYGDLLASK,DQYGDLLASK,DQYGDLLASK,DQYGDLLASK,DQYGDLLASK,DQYGDLLASK,DQYGDLLASK,DQYGDLLASK,DQYGDLLASK,EAGVNVHYQINETVK,EAGVNVHYQINETVK,EAGVNVHYQINETVK,EAGVNVHYQINETVK,EAGVN…
ADK-1	Q93934	Intestine	2	163	358	21	25	342	0.72807	0.821637	ANGWETTCVK,ANGWETTCVK,DFKVEYIPGGAAQNSLR,DFKVEYIPGGAAQNSLR,DFKVEYIPGGAAQNSLR,DFKVEYIPGGAAQNSLR,DFKVEYIPGGAAQNSLR,DFKVEYIPGGAAQNSLR,DFKVEYIPGGAAQNSLR,DFKVEYIPGGAAQNSLR,DFKVEYIPGGAAQNSLR,DFKVEYIPGGAAQNSLR,DFKVEYIPGGAAQNSLR,DFKVEYIPGGAAQNSLR,DFKVEYIPGGAAQNSLR,DFKVEYIPGGAAQNSLR,DFKVEYIPGGAAQNSLR,DFKVEYIPGGAAQNSLR,DQYGDLLASK,DQYGDLLASK,DQYGDLLASK,DQYGDLLASK,DQYGDLLASK,DQYGDLLASK,DQYGDLLASK,DQYGDLLASK,D…
ADK-1	Q93934	Hypodermis	1	135	279	22	23	342	0.780702	0.809942	ANGWETTCVK,ANGWETTCVK,DFKVEYIPGGAAQNSLR,DFKVEYIPGGAAQNSLR,DFKVEYIPGGAAQNSLR,DFKVEYIPGGAAQNSLR,DFKVEYIPGGAAQNSLR,DFKVEYIPGGAAQNSLR,DFKVEYIPGGAAQNSLR,DFKVEYIPGGAAQNSLR,DFKVEYIPGGAAQNSLR,DFKVEYIPGGAAQNSLR,DQYGDLLASK,DQYGDLLASK,DQYGDLLASK,DQYGDLLASK,DQYGDLLASK,DQYGDLLASK,DQYGDLLASK,EAGVNVHYQINETVK,EEIVDTNGAGDAFVGGFLSQFIQGK,EEIVDTNGAGDAFVGGFLSQFIQGK,EEIVDTNGAGDAFVGGFLSQFIQGK,EEIVDTNGAGDAFVGGFLSQFIQGK,…
ADK-1	Q93934	Hypodermis	2	144	279	21	23	342	0.69883	0.809942	ANGWETTCVK,DFKVEYIPGGAAQNSLR,DFKVEYIPGGAAQNSLR,DFKVEYIPGGAAQNSLR,DFKVEYIPGGAAQNSLR,DFKVEYIPGGAAQNSLR,DFKVEYIPGGAAQNSLR,DFKVEYIPGGAAQNSLR,DFKVEYIPGGAAQNSLR,DFKVEYIPGGAAQNSLR,DQYGDLLASK,DQYGDLLASK,DQYGDLLASK,DQYGDLLASK,DQYGDLLASK,DQYGDLLASK,DQYGDLLASK,DQYGDLLASK,DQYGDLLASK,DQYGDLLASK,EAGVNVHYQINETVK,EAGVNVHYQINETVK,EAGVNVHYQINETVK,EEIVDTNGAGDAFVGGFLSQFIQGK,EEIVDTNGAGDAFVGGFLSQFIQGK,EEIVDTNGAGDAFVGG…
ADK-1	Q93934	AFD	1	101	138	19	21	342	0.684211	0.71345	DFKVEYIPGGAAQNSLR,DFKVEYIPGGAAQNSLR,DFKVEYIPGGAAQNSLR,DFKVEYIPGGAAQNSLR,DFKVEYIPGGAAQNSLR,DFKVEYIPGGAAQNSLR,DFKVEYIPGGAAQNSLR,DFKVEYIPGGAAQNSLR,DQYGDLLASK,DQYGDLLASK,DQYGDLLASK,DQYGDLLASK,DQYGDLLASK,DQYGDLLASK,DQYGDLLASK,DQYGDLLASK,DQYGDLLASK,EEIVDTNGAGDAFVGGFLSQFIQGK,EEIVDTNGAGDAFVGGFLSQFIQGK,EEIVDTNGAGDAFVGGFLSQFIQGK,EEIVDTNGAGDAFVGGFLSQFIQGK,EEIVDTNGAGDAFVGGFLSQFIQGK,EEIVDTNGAGDAFVGGFLSQFIQGK,…
ADK-1	Q93934	AFD	2	37	138	13	21	342	0.365497	0.71345	ANGWETTCVK,DFKVEYIPGGAAQNSLR,DFKVEYIPGGAAQNSLR,DFKVEYIPGGAAQNSLR,DFKVEYIPGGAAQNSLR,DQYGDLLASK,DQYGDLLASK,DQYGDLLASK,GVEASVTCGSYAAQEIIK,GVEASVTCGSYAAQEIIKK,HGCTVPSVCK,HGCTVPSVCK,LVVFTQGPEPVIVVEGDK,LVVFTQGPEPVIVVEGDK,LVVFTQGPEPVIVVEGDK,LVVFTQGPEPVIVVEGDKVTEFPVTR,LVVFTQGPEPVIVVEGDKVTEFPVTR,TGTCAALINGTHR,TGTCAALINGTHR,TVFFGAVGK,TVFFGAVGK,TVFFGAVGK,VAQWILNAPNR,VAQWILNAPNR,VAQWILNAPNR,VAQWILNAPNR,VAQWI…
ADK-1	Q93934	ELKS-1::TbID	1	45	115	13	15	342	0.502924	0.549708	ANGWETTCVK,DQYGDLLASK,DQYGDLLASK,DQYGDLLASK,DQYGDLLASK,DQYGDLLASK,EAGVNVHYQINETVK,EEIVDTNGAGDAFVGGFLSQFIQGK,GVEASVTCGSYAAQEIIK,HGCTVPSVCK,LVVFTQGPEPVIVVEGDK,LVVFTQGPEPVIVVEGDK,LVVFTQGPEPVIVVEGDK,LVVFTQGPEPVIVVEGDK,LVVFTQGPEPVIVVEGDKVTEFPVTR,LVVFTQGPEPVIVVEGDKVTEFPVTR,LVVFTQGPEPVIVVEGDKVTEFPVTR,LVVFTQGPEPVIVVEGDKVTEFPVTR,LVVFTQGPEPVIVVEGDKVTEFPVTR,LVVFTQGPEPVIVVEGDKVTEFPVTR,SPLPENTLIGMCNPLLDIQTTVE…
ADK-1	Q93934	ELKS-1::TbID	2	70	115	13	15	342	0.491228	0.549708	DFKVEYIPGGAAQNSLR,DQYGDLLASK,DQYGDLLASK,DQYGDLLASK,DQYGDLLASK,DQYGDLLASK,DQYGDLLASK,EAGVNVHYQINETVK,EAGVNVHYQINETVK,EAGVNVHYQINETVK,EAGVNVHYQINETVK,EAGVNVHYQINETVK,EAGVNVHYQINETVK,EEIVDTNGAGDAFVGGFLSQFIQGK,EEIVDTNGAGDAFVGGFLSQFIQGK,GVEASVTCGSYAAQEIIK,GVEASVTCGSYAAQEIIK,GVEASVTCGSYAAQEIIK,LVVFTQGPEPVIVVEGDK,LVVFTQGPEPVIVVEGDK,LVVFTQGPEPVIVVEGDK,LVVFTQGPEPVIVVEGDK,LVVFTQGPEPVIVVEGDK,LVVFTQGPEPVIVVE…
ADR-1	Q9U3D6	Pan-neuron	1	58	85	9	9	964	0.108921	0.108921	DLFNVSHADITTVAR,DLFNVSHADITTVAR,DLFNVSHADITTVAR,DLFNVSHADITTVAR,DLFNVSHADITTVAR,DLFNVSHADITTVAR,DLFNVSHADITTVAR,DLFNVSHADITTVAR,DLFNVSHADITTVAR,DLFNVSHADITTVAR,DLRPDVHVTPFEEGVAAK,DLRPDVHVTPFEEGVAAK,DLRPDVHVTPFEEGVAAK,DLRPDVHVTPFEEGVAAK,DLRPDVHVTPFEEGVAAK,DLRPDVHVTPFEEGVAAK,DLRPDVHVTPFEEGVAAK,DLRPDVHVTPFEEGVAAK,DLRPDVHVTPFEEGVAAK,DLRPDVHVTPFEEGVAAK,DVSEEYTEVEGVPK,DVSEEYTEVEGVPK,DVSEEYTEVEGVPK,DVSE…
ADR-1	Q9U3D6	Pan-neuron	2	27	85	8	9	964	0.108921	0.108921	DLFNVSHADITTVAR,DLFNVSHADITTVAR,DLFNVSHADITTVAR,DLFNVSHADITTVAR,DLFNVSHADITTVAR,DLFNVSHADITTVAR,DLFNVSHADITTVAR,DLRPDVHVTPFEEGVAAK,DLRPDVHVTPFEEGVAAK,DVSEEYTEVEGVPK,DVSEEYTEVEGVPK,DVSEEYTEVEGVPK,DVSEEYTEVEGVPK,GVDSVETLDYNTGR,GVDSVETLDYNTGR,GVDSVETLDYNTGR,GVDSVETLDYNTGR,GVDSVETLDYNTGR,GVDSVETLDYNTGR,GVDSVETLDYNTGR,IDYDPAGNYPLALTSR,LTPVESALSLLDLMQK,NADAISNQPTPK,NADAISNQPTPK,NADAISNQPTPK,NYFAIDPSSCV…
ADR-1	Q9U3D6	Muscle	1	32	69	7	9	964	0.0923237	0.131743	DLFNVSHADITTVAR,DLFNVSHADITTVAR,DLFNVSHADITTVAR,DLFNVSHADITTVAR,DLFNVSHADITTVAR,DLFNVSHADITTVAR,DLFNVSHADITTVAR,DLFNVSHADITTVAR,DLRPDVHVTPFEEGVAAK,DLRPDVHVTPFEEGVAAK,DLRPDVHVTPFEEGVAAK,DVSEEYTEVEGVPK,DVSEEYTEVEGVPK,DVSEEYTEVEGVPK,GVDSVETLDYNTGR,LTPVESALSLLDLMQK,LTPVESALSLLDLMQK,LTPVESALSLLDLMQK,LTPVESALSLLDLMQK,NADAISNQPTPK,NADAISNQPTPK,NADAISNQPTPK,NADAISNQPTPK,NADAISNQPTPK,NADAISNQPTPK,NADAISNQ…
ADR-1	Q9U3D6	Muscle	2	37	69	9	9	964	0.131743	0.131743	DLFNVSHADITTVAR,DLFNVSHADITTVAR,DLFNVSHADITTVAR,DLFNVSHADITTVAR,DLFNVSHADITTVAR,DLFNVSHADITTVAR,DLFNVSHADITTVAR,DLFNVSHADITTVAR,DLFNVSHADITTVAR,DLFNVSHADITTVAR,DLRPDVHVTPFEEGVAAK,DLRPDVHVTPFEEGVAAK,DLRPDVHVTPFEEGVAAK,DVSEEYTEVEGVPK,DVSEEYTEVEGVPK,DVSEEYTEVEGVPK,DVSEEYTEVEGVPK,GVDSVETLDYNTGR,IDYDPAGNYPLALTSR,LTPVESALSLLDLMQK,LTPVESALSLLDLMQK,LTPVESALSLLDLMQK,LTPVESALSLLDLMQK,LTPVESALSLLDLMQK,LTPVE…
ADR-1	Q9U3D6	Intestine	1	30	57	6	7	964	0.0798755	0.102697	DLFNVSHADITTVAR,DLFNVSHADITTVAR,DLFNVSHADITTVAR,DLFNVSHADITTVAR,DLFNVSHADITTVAR,DLFNVSHADITTVAR,DLRPDVHVTPFEEGVAAK,DLRPDVHVTPFEEGVAAK,DLRPDVHVTPFEEGVAAK,DLRPDVHVTPFEEGVAAK,DLRPDVHVTPFEEGVAAK,DLRPDVHVTPFEEGVAAK,DLRPDVHVTPFEEGVAAK,DVSEEYTEVEGVPK,DVSEEYTEVEGVPK,DVSEEYTEVEGVPK,GVDSVETLDYNTGR,GVDSVETLDYNTGR,GVDSVETLDYNTGR,LTPVESALSLLDLMQK,LTPVESALSLLDLMQK,LTPVESALSLLDLMQK,LTPVESALSLLDLMQK,LTPVESALSLLD…
ADR-1	Q9U3D6	Intestine	2	27	57	7	7	964	0.102697	0.102697	DLFNVSHADITTVAR,DLFNVSHADITTVAR,DLFNVSHADITTVAR,DLFNVSHADITTVAR,DLFNVSHADITTVAR,DLFNVSHADITTVAR,DLFNVSHADITTVAR,DLFNVSHADITTVAR,DLRPDVHVTPFEEGVAAK,DLRPDVHVTPFEEGVAAK,DLRPDVHVTPFEEGVAAK,DLRPDVHVTPFEEGVAAK,DVSEEYTEVEGVPK,DVSEEYTEVEGVPK,GVDSVETLDYNTGR,LTPVESALSLLDLMQK,LTPVESALSLLDLMQK,LTPVESALSLLDLMQK,LTPVESALSLLDLMQK,LTPVESALSLLDLMQK,LTPVESALSLLDLMQK,LTPVESALSLLDLMQK,LTPVESALSLLDLMQK,LTPVESALSLLDLM…
ADR-1	Q9U3D6	Hypodermis	1	60	107	10	12	964	0.158714	0.178423	DLFNVSHADITTVAR,DLFNVSHADITTVAR,DLFNVSHADITTVAR,DLFNVSHADITTVAR,DLFNVSHADITTVAR,DLRPDVHVTPFEEGVAAK,DLRPDVHVTPFEEGVAAK,DLRPDVHVTPFEEGVAAK,DLRPDVHVTPFEEGVAAK,DLRPDVHVTPFEEGVAAK,DLRPDVHVTPFEEGVAAK,DLRPDVHVTPFEEGVAAK,DLRPDVHVTPFEEGVAAK,DLRPDVHVTPFEEGVAAK,DLRPDVHVTPFEEGVAAK,DVSEEYTEVEGVPK,DVSEEYTEVEGVPK,DVSEEYTEVEGVPK,DVSEEYTEVEGVPK,DVSEEYTEVEGVPK,DVSEEYTEVEGVPK,DVSEEYTEVEGVPK,DVSEEYTEVEGVPK,DVSEEYTEV…
ADR-1	Q9U3D6	Hypodermis	2	47	107	9	12	964	0.129668	0.178423	DLFNVSHADITTVAR,DLFNVSHADITTVAR,DLFNVSHADITTVAR,DLFNVSHADITTVAR,DLFNVSHADITTVAR,DLFNVSHADITTVAR,DLRPDVHVTPFEEGVAAK,DLRPDVHVTPFEEGVAAK,DLRPDVHVTPFEEGVAAK,DLRPDVHVTPFEEGVAAK,DLRPDVHVTPFEEGVAAK,DLRPDVHVTPFEEGVAAK,DLRPDVHVTPFEEGVAAK,DVSEEYTEVEGVPK,DVSEEYTEVEGVPK,DVSEEYTEVEGVPK,DVSEEYTEVEGVPK,IDYDPAGNYPLALTSR,KEEVDTNGENVANEK,LTPVESALSLLDLMQK,LTPVESALSLLDLMQK,LTPVESALSLLDLMQK,LTPVESALSLLDLMQK,LTPVESALS…
ADR-1	Q9U3D6	AFD	1	1	2	1	2	964	0.0145228	0.030083	GVDSVETLDYNTGR
ADR-1	Q9U3D6	AFD	2	1	2	1	2	964	0.0155602	0.030083	DLFNVSHADITTVAR
ADR-1	Q9U3D6	ELKS-1::TbID	2	1	1	1	1	964	0	0	NADAISNQPTPK
ADS-1	O45218	WT	1	5	8	5	5	597	0.137353	0.137353	AQAGIVGQSLER,FGSFVFPNFESGVNFFR,LAEQFHGVVGGAENGQYGYR,LTFAIAYLR,SELDPANIFASANLIDIIGSPHCK
ADS-1	O45218	WT	2	3	8	2	5	597	0.0737018	0.137353	LAEQFHGVVGGAENGQYGYR,SELDPANIFASANLIDIIGSPHCK,SELDPANIFASANLIDIIGSPHCK
ADS-1	O45218	Pan-neuron	1	8	10	5	6	597	0.144054	0.164154	AQGVTHPVLANCR,LSDVIIDAPVENEDIIEFLQENK,LSDVIIDAPVENEDIIEFLQENK,LSDVIIDAPVENEDIIEFLQENK,LSDVIIDAPVENEDIIEFLQENK,LTFAIAYLR,SELDPANIFASANLIDIIGSPHCK,YGNIEDLVVHLNFVCPK
ADS-1	O45218	Pan-neuron	2	2	10	2	6	597	0.0586265	0.164154	AQAGIVGQSLER,LSDVIIDAPVENEDIIEFLQENK
ADS-1	O45218	Muscle	1	2	6	2	3	597	0.0536013	0.0737018	LPDIVVWPK,LSDVIIDAPVENEDIIEFLQENK
ADS-1	O45218	Muscle	2	4	6	2	3	597	0.0586265	0.0737018	AQAGIVGQSLER,LSDVIIDAPVENEDIIEFLQENK,LSDVIIDAPVENEDIIEFLQENK,LSDVIIDAPVENEDIIEFLQENK
ADS-1	O45218	Intestine	1	148	312	25	25	597	0.628141	0.628141	AQAGIVGQSLER,AQAGIVGQSLER,AQAGIVGQSLER,AQAGIVGQSLER,AQAGIVGQSLER,AQAGIVGQSLER,AQAGIVGQSLER,AQAGIVGQSLER,AQAGIVGQSLER,AQAGIVGQSLER,AQAGIVGQSLER,AQAGIVGQSLER,AQAGIVGQSLER,AQAGIVGQSLER,AQGVTHPVLANCR,AQGVTHPVLANCR,AQGVTHPVLANCR,AQGVTHPVLANCR,AVISMDMALLDK,AVISMDMALLDK,AVISMDMALLDK,AVISMDMALLDK,AVISMDMALLDK,AVISMDMALLDK,DEIIACGGSISHHHGVGK,DEIIACGGSISHHHGVGK,DGHVTFTGDKYEISGK,DGHVTFTGDKYEISGK,DGHVTFTGDKY…
ADS-1	O45218	Intestine	2	164	312	23	25	597	0.59464	0.628141	AQAGIVGQSLER,AQAGIVGQSLER,AQAGIVGQSLER,AQAGIVGQSLER,AQAGIVGQSLER,AQAGIVGQSLER,AQAGIVGQSLER,AQAGIVGQSLER,AQAGIVGQSLER,AQAGIVGQSLER,AQAGIVGQSLER,AQAGIVGQSLER,AQAGIVGQSLER,AQAGIVGQSLER,AQAGIVGQSLER,AQAGIVGQSLER,AQAGIVGQSLER,AQAGIVGQSLER,AQGVTHPVLANCR,AQGVTHPVLANCR,AQGVTHPVLANCR,AQGVTHPVLANCR,AQGVTHPVLANCR,AQGVTHPVLANCR,AVISMDMALLDK,AVISMDMALLDK,AVISMDMALLDK,AVISMDMALLDK,AVISMDMALLDK,AVISMDMALLDK,AVI…
ADS-1	O45218	Hypodermis	1	8	17	5	7	597	0.118928	0.154104	AQAGIVGQSLER,AQAGIVGQSLER,AQAGIVGQSLER,LPDIVVWPK,LPDIVVWPK,LSDVIIDAPVENEDIIEFLQENK,SASYQTIEHDVPQSYR,VASDSWWADLK
ADS-1	O45218	Hypodermis	2	9	17	6	7	597	0.127303	0.154104	AQAGIVGQSLER,AQAGIVGQSLER,AQAGIVGQSLER,AQAGIVGQSLER,AQGVTHPVLANCR,LPDIVVWPK,LSDVIIDAPVENEDIIEFLQENK,NGLEVYDR,VASDSWWADLK
ADS-1	O45218	AFD	1	6	7	3	4	597	0.0737018	0.0954774	AQAGIVGQSLER,AQAGIVGQSLER,AQAGIVGQSLER,AQAGIVGQSLER,LSDVIIDAPVENEDIIEFLQENK,LTFAIAYLR
ADS-1	O45218	AFD	2	1	7	1	4	597	0.0217755	0.0954774	AQGVTHPVLANCR
ADS-1	O45218	ELKS-1::TbID	1	4	5	4	4	597	0.0753769	0.0753769	AQAGIVGQSLER,LTFAIAYLR,NGLEVYDR,SASYQTIEHDVPQSYR
ADS-1	O45218	ELKS-1::TbID	2	1	5	1	4	597	0.0201005	0.0753769	AQAGIVGQSLER
ADSL-1	Q21774	WT	2	1	1	1	1	478	0.0188285	0.0188285	DVFDWPFIR
ADSL-1	Q21774	Pan-neuron	1	19	42	15	17	478	0.351464	0.39749	CVSQTESFIAK,DVFDWPFIR,DVFDWPFIR,FATVIDR,GATGTQDSFLTLFAGDESK,GATGTQDSFLTLFAGDESKVEALDELVTK,GATGTQDSFLTLFAGDESKVEALDELVTK,IVEDEIAFLGLEK,IVEDEIAFLGLEK,KLINAPQEALTILADQGLER,LAAFSLK,LINAPQEALTILADQGLER,NSPLVSILSETNK,NSPLVSILSETNK,QQDSQLVFSLSLLGAAAK,THYQTASLVTVGK,VEALDELVTK,VLQAFGELLEPFEK,VVGLVNNPINFTGR
ADSL-1	Q21774	Pan-neuron	2	23	42	14	17	478	0.345188	0.39749	CVSQTESFIAK,DVFDWPFIR,DVFDWPFIR,FLITGQTYSR,GATGTQDSFLTLFAGDESK,IVEDEIAFLGLEK,IVEDEIAFLGLEK,IVEDEIAFLGLEK,KLINAPQEALTILADQGLER,KLINAPQEALTILADQGLER,LAAFSLK,LINAPQEALTILADQGLER,LINAPQEALTILADQGLER,LINAPQEALTILADQGLER,LINAPQEALTILADQGLER,NSPLVSILSETNK,NSPLVSILSETNK,QTMADPFFDSVR,THYQTASLVTVGK,VEALDELVTK,VLQAFGELLEPFEK,VVGLVNNPINFTGR,VVGLVNNPINFTGR
ADSL-1	Q21774	Muscle	1	3	8	3	3	478	0.0753138	0.0753138	DVFDWPFIR,NSPLVSILSETNK,VVGLVNNPINFTGR
ADSL-1	Q21774	Muscle	2	5	8	3	3	478	0.0753138	0.0753138	DVFDWPFIR,DVFDWPFIR,DVFDWPFIR,NSPLVSILSETNK,VVGLVNNPINFTGR
ADSL-1	Q21774	Intestine	1	75	186	23	28	478	0.518828	0.604603	AMMMLTEEGVDR,AMMMLTEEGVDR,AMMMLTEEGVDR,ASEDKFESVLSTR,ASEDKFESVLSTR,CVSQTESFIAK,CVSQTESFIAK,CVSQTESFIAK,DRVVGLVNNPINFTGR,DSIDHILK,DSIDHILK,DVFDWPFIR,DVFDWPFIR,DVFDWPFIR,DVFDWPFIR,DVFDWPFIR,DVFDWPFIR,DVFDWPFIR,DVFDWPFIR,DVFDWPFIR,DVFDWPFIR,FATVIDR,FATVIDR,FATVIDR,FLITGQTYSR,FLITGQTYSR,FLITGQTYSR,GATGTQDSFLTLFAGDESK,IVEDEIAFLGLEK,IVEDEIAFLGLEK,IVEDEIAFLGLEK,IVEDEIAFLGLEK,IVEDEIAFLGLEK,IVEDEIAFLGLEK,…
ADSL-1	Q21774	Intestine	2	111	186	27	28	478	0.600418	0.604603	AMMMLTEEGVDR,AMMMLTEEGVDR,AMMMLTEEGVDR,AMMMLTEEGVDR,ASEDKFESVLSTR,CVSQTESFIAK,CVSQTESFIAK,CVSQTESFIAK,CVSQTESFIAK,DSIDHILK,DVFDWPFIR,DVFDWPFIR,DVFDWPFIR,DVFDWPFIR,DVFDWPFIR,DVFDWPFIR,DVFDWPFIR,DVFDWPFIR,DVFDWPFIR,DVFDWPFIR,DVFDWPFIR,DVFDWPFIR,FATVIDR,FATVIDR,FATVIDR,FLITGQTYSR,FLITGQTYSR,FLITGQTYSR,GATGTQDSFLTLFAGDESK,GATGTQDSFLTLFAGDESK,GATGTQDSFLTLFAGDESK,GATGTQDSFLTLFAGDESKVEALDELVTK,GATGTQDSF…
ADSL-1	Q21774	Hypodermis	1	15	34	8	13	478	0.230126	0.387029	ASEDKFESVLSTR,CVSQTESFIAK,DVFDWPFIR,DVFDWPFIR,DVFDWPFIR,DVFDWPFIR,DVFDWPFIR,GATGTQDSFLTLFAGDESKVEALDELVTK,GATGTQDSFLTLFAGDESKVEALDELVTK,IVEDEIAFLGLEK,IVEDEIAFLGLEK,LAAFSLK,VLQAFGELLEPFEK,VVGLVNNPINFTGR,VVGLVNNPINFTGR
ADSL-1	Q21774	Hypodermis	2	19	34	12	13	478	0.372385	0.387029	ASEDKFESVLSTR,ASEDKFESVLSTR,CVSQTESFIAK,CVSQTESFIAK,CVSQTESFIAK,DVFDWPFIR,DVFDWPFIR,DVFDWPFIR,FLITGQTYSR,GATGTQDSFLTLFAGDESKVEALDELVTK,IVEDEIAFLGLEK,IVEDEIAFLGLEK,LCPTAAGIIHLGATSCFVQDNADLIAYR,NSPLVSILSETNK,NSPLVSILSETNK,QVTQDAIDEMK,THYQTASLVTVGK,VLQAFGELLEPFEK,VVGLVNNPINFTGR
ADSL-1	Q21774	AFD	1	1	2	1	1	478	0.0292887	0.0292887	VVGLVNNPINFTGR
ADSL-1	Q21774	AFD	2	1	2	1	1	478	0.0292887	0.0292887	VVGLVNNPINFTGR
ADSL-1	Q21774	ELKS-1::TbID	1	2	4	2	4	478	0.0669456	0.083682	LINAPQEALTILADQGLER,NSPLVSILSETNK
ADSL-1	Q21774	ELKS-1::TbID	2	2	4	2	4	478	0.0564854	0.083682	FATVIDR,KLINAPQEALTILADQGLER
ADSS-1	P91134	WT	1	12	18	6	6	457	0.153173	0.153173	FIEDFIK,FIEDFIK,IIDYLIENHK,LDILDTFPTIK,LDILDTFPTIK,LDILDTFPTIK,LDILDTFPTIK,LVGDTVGFIHEQR,VGTGPFPTELFDSDGEK,VGTGPFPTELFDSDGEK,VPIVYIGVGAER,VPIVYIGVGAER
ADSS-1	P91134	WT	2	6	18	3	6	457	0.0722101	0.153173	IIDYLIENHK,LDILDTFPTIK,LDILDTFPTIK,VPIVYIGVGAER,VPIVYIGVGAER,VPIVYIGVGAER
ADSS-1	P91134	Pan-neuron	1	7	19	4	7	457	0.107221	0.181619	EFEGWNEPTVGVR,LDILDTFPTIK,LDILDTFPTIK,LVGDTVGFIHEQR,VPIVYIGVGAER,VPIVYIGVGAER,VPIVYIGVGAER
ADSS-1	P91134	Pan-neuron	2	12	19	6	7	457	0.153173	0.181619	FIEDFIK,IIDYLIENHK,IIDYLIENHK,LDILDTFPTIK,LDILDTFPTIK,LDILDTFPTIK,LDILDTFPTIK,LVGDTVGFIHEQR,VGTGPFPTELFDSDGEK,VGTGPFPTELFDSDGEK,VPIVYIGVGAER,VPIVYIGVGAER
ADSS-1	P91134	Muscle	1	9	18	4	5	457	0.118162	0.146608	LDILDTFPTIK,LDILDTFPTIK,LDILDTFPTIK,LDILDTFPTIK,LDILDTFPTIK,LDILDTFPTIK,VADLMADFEEFSEK,VGTGPFPTELFDSDGEK,VPIVYIGVGAER
ADSS-1	P91134	Muscle	2	9	18	5	5	457	0.146608	0.146608	LDILDTFPTIK,LDILDTFPTIK,LVGDTVGFIHEQR,LVGDTVGFIHEQR,LVGDTVGFIHEQR,VADLMADFEEFSEK,VGTGPFPTELFDSDGEK,VPIVYIGVGAER,VPIVYIGVGAER
ADSS-1	P91134	Intestine	1	28	42	10	10	457	0.256018	0.256018	EFEGWNEPTVGVR,FIEDFIK,IIDYLIENHK,IIDYLIENHK,LDILDTFPTIK,LDILDTFPTIK,LDILDTFPTIK,LDILDTFPTIK,LDILDTFPTIK,LVGDTVGFIHEQR,LVGDTVGFIHEQR,LVGDTVGFIHEQR,LVGDTVGFIHEQR,LVGDTVGFIHEQR,LVGDTVGFIHEQR,LVGDTVGFIHEQR,SAMINGYTAIALTK,VADLMADFEEFSEK,VADLMADFEEFSEK,VADLMADFEEFSEK,VGTGPFPTELFDSDGEK,VGTGPFPTELFDSDGEK,VGTGPFPTELFDSDGEKLQTIGK,VPIVYIGVGAER,VPIVYIGVGAER,VPIVYIGVGAER,VPIVYIGVGAER,VPIVYIGVGAER
ADSS-1	P91134	Intestine	2	14	42	8	10	457	0.194748	0.256018	EFEGWNEPTVGVR,FIEDFIK,IIDYLIENHK,LDILDTFPTIK,LDILDTFPTIK,LDILDTFPTIK,LVGDTVGFIHEQR,LVGDTVGFIHEQR,LVGDTVGFIHEQR,VGTGPFPTELFDSDGEK,VGTGPFPTELFDSDGEK,VGTGPFPTELFDSDGEKLQTIGK,VPIVYIGVGAER,VPIVYIGVGAER
ADSS-1	P91134	Hypodermis	1	15	40	7	9	457	0.183807	0.2407	EFEGWNEPTVGVR,IIDYLIENHK,LDILDTFPTIK,LDILDTFPTIK,LDILDTFPTIK,LVGDTVGFIHEQR,LVGDTVGFIHEQR,LVGDTVGFIHEQR,LVGDTVGFIHEQR,LVGDTVGFIHEQR,VADLMADFEEFSEK,VADLMADFEEFSEK,VGTGPFPTELFDSDGEK,VGTGPFPTELFDSDGEKLQTIGK,VGTGPFPTELFDSDGEKLQTIGK
ADSS-1	P91134	Hypodermis	2	25	40	9	9	457	0.2407	0.2407	EFEGWNEPTVGVR,IIDYLIENHK,LDILDTFPTIK,LDILDTFPTIK,LDILDTFPTIK,LDILDTFPTIK,LDILDTFPTIK,LVGDTVGFIHEQR,LVGDTVGFIHEQR,LVGDTVGFIHEQR,LVGDTVGFIHEQR,SAMINGYTAIALTK,VADLMADFEEFSEK,VADLMADFEEFSEK,VADLMADFEEFSEK,VADLMADFEEFSEK,VGTGPFPTELFDSDGEK,VGTGPFPTELFDSDGEK,VGTGPFPTELFDSDGEKLQTIGK,VGTGPFPTELFDSDGEKLQTIGK,VGTGPFPTELFDSDGEKLQTIGK,VPIVYIGVGAER,VPIVYIGVGAER,VPIVYIGVGAER,VPIVYIGVGAER
ADSS-1	P91134	AFD	1	34	41	8	9	457	0.199125	0.227571	FIEDFIK,IIDYLIENHK,IIDYLIENHK,LDILDTFPTIK,LDILDTFPTIK,LDILDTFPTIK,LDILDTFPTIK,LDILDTFPTIK,LDILDTFPTIK,LDILDTFPTIK,LVGDTVGFIHEQR,LVGDTVGFIHEQR,LVGDTVGFIHEQR,LVGDTVGFIHEQR,LVGDTVGFIHEQR,LVGDTVGFIHEQR,LVGDTVGFIHEQR,LVGDTVGFIHEQR,LVGDTVGFIHEQR,LVGDTVGFIHEQR,LVGDTVGFIHEQR,QFPSIEVNVDEELAK,VGTGPFPTELFDSDGEK,VGTGPFPTELFDSDGEK,VGTGPFPTELFDSDGEK,VGTGPFPTELFDSDGEKLQTIGK,VGTGPFPTELFDSDGEKLQTIGK,VGTGPFPTELFDS…
ADSS-1	P91134	AFD	2	7	41	5	9	457	0.118162	0.227571	EFEGWNEPTVGVR,FIEDFIK,IIDYLIENHK,LDILDTFPTIK,LDILDTFPTIK,LVGDTVGFIHEQR,LVGDTVGFIHEQR
ADSS-1	P91134	ELKS-1::TbID	1	13	36	6	11	457	0.153173	0.280088	FIEDFIK,FIEDFIK,FIEDFIK,IIDYLIENHK,LDILDTFPTIK,LDILDTFPTIK,LVGDTVGFIHEQR,LVGDTVGFIHEQR,LVGDTVGFIHEQR,VGTGPFPTELFDSDGEK,VGTGPFPTELFDSDGEK,VPIVYIGVGAER,VPIVYIGVGAER
ADSS-1	P91134	ELKS-1::TbID	2	23	36	11	11	457	0.280088	0.280088	CQGGNNAGHTVVANGR,EFEGWNEPTVGVR,FIEDFIK,GIGPTYSSK,IIDYLIENHK,IIDYLIENHK,IIDYLIENHK,IIDYLIENHK,LDILDTFPTIK,LDILDTFPTIK,LDILDTFPTIK,LVGDTVGFIHEQR,LVGDTVGFIHEQR,LVGDTVGFIHEQR,LVGDTVGFIHEQR,LVGDTVGFIHEQR,LVGDTVGFIHEQR,VADLMADFEEFSEK,VADLMADFEEFSEK,VGTGPFPTELFDSDGEK,VGTGPFPTELFDSDGEK,VGTGPFPTELFDSDGEKLQTIGK,VPIVYIGVGAER
AEX-3	O02626	Pan-neuron	1	100	153	26	28	1409	0.242016	0.2555	ALGGEFPVHDTETNQGGLLQVR,ALGGEFPVHDTETNQGGLLQVR,EAPPIPK,EAPPIPK,EAPPIPK,EAPPIPK,EAPPIPK,EFCDQALVGQSVGMFSAPK,GASQSSPDATTDTTVTYPEILR,GLTTLTDSGEK,GLTTLTDSGEK,GLTTLTDSGEK,GLTTLTDSGEK,KTIHNPGSDASDTPTSR,LLDELPSTQGNFIPLKPLGSR,LLDELPSTQGNFIPLKPLGSR,LLDELPSTQGNFIPLKPLGSR,LLDELPSTQGNFIPLKPLGSR,LLDELPSTQGNFIPLKPLGSR,LLDELPSTQGNFIPLKPLGSR,LLDELPSTQGNFIPLKPLGSR,LLDELPSTQGNFIPLKPLGSR,LLDELPSTQGNFIPLKPLGSR,LLDELP…
AEX-3	O02626	Pan-neuron	2	53	153	14	28	1409	0.12775	0.2555	ALGGEFPVHDTETNQGGLLQVR,LIDFLVVVGK,LLDELPSTQGNFIPLKPLGSR,LLDELPSTQGNFIPLKPLGSR,LLDELPSTQGNFIPLKPLGSR,LLDELPSTQGNFIPLKPLGSR,LLDELPSTQGNFIPLKPLGSR,LLDELPSTQGNFIPLKPLGSR,LLDELPSTQGNFIPLKPLGSR,LLDELPSTQGNFIPLKPLGSR,LLDELPSTQGNFIPLKPLGSR,LPASTIDLR,LPASTIDLR,LPASTIDLR,LPASTIDLR,LPASTIDLR,LPASTIDLR,LPASTIDLR,LPASTIDLR,LPASTIDLR,LPASTIDLR,LPASTIDLR,LVNITYSPK,LVNITYSPK,LVNITYSPK,LYPRPVVSLQTDSFLR,LYPRPVVSLQ…
AEX-3	O02626	Intestine	1	3	9	2	5	1409	0.0177431	0.0482612	LPASTIDLR,TIHNPGSDASDTPTSR,TIHNPGSDASDTPTSR
AEX-3	O02626	Intestine	2	6	9	5	5	1409	0.0482612	0.0482612	LPASTIDLR,LYPRPVVSLQTDSFLR,SQSVFSQVINK,TIHNPGSDASDTPTSR,TIHNPGSDASDTPTSR,VLGPSLMNAINGYAEK
AEX-3	O02626	Hypodermis	1	1	1	1	1	1409	0.00638751	0.00638751	LVNITYSPK
AEX-3	O02626	AFD	1	3	6	2	2	1409	0.0262598	0.0262598	LLDELPSTQGNFIPLKPLGSR,TIHNPGSDASDTPTSR,TIHNPGSDASDTPTSR
AEX-3	O02626	AFD	2	3	6	1	2	1409	0.0149042	0.0262598	LLDELPSTQGNFIPLKPLGSR,LLDELPSTQGNFIPLKPLGSR,LLDELPSTQGNFIPLKPLGSR
AEX-3	O02626	ELKS-1::TbID	1	3	4	3	3	1409	0.02555	0.02555	GLTTLTDSGEK,LPASTIDLR,TIHNPGSDASDTPTSR
AEX-3	O02626	ELKS-1::TbID	2	1	4	1	3	1409	0.0113556	0.02555	TIHNPGSDASDTPTSR
AEX-4	G5EEN8	Pan-neuron	2	1	1	1	1	234	0.042735	0.042735	DIIKEEVLEK
AEX-4	G5EEN8	Intestine	1	13	19	5	5	234	0.252137	0.252137	LNVQSLDSSIQMIR,LNVQSLDSSIQMIR,LNVQSLDSSIQMIR,LNVQSLDSSIQMIR,LTCDAIEDELER,LTCDAIEDELER,LTCDAIEDELER,LTCDAIEDELER,NLMQIDQGLESVK,TIDSIPEPIALPTEETVQK,TIDSIPEPIALPTEETVQK,TIDSIPEPIALPTEETVQK,TIDSIPEPIALPTEETVQKR
AEX-4	G5EEN8	Intestine	2	6	19	4	5	234	0.247863	0.252137	LNVQSLDSSIQMIR,LNVQSLDSSIQMIR,LTCDAIEDELER,NLMQIDQGLESVK,TIDSIPEPIALPTEETVQK,TIDSIPEPIALPTEETVQK
AEX-4	G5EEN8	Hypodermis	2	1	1	1	1	234	0.042735	0.042735	DIIKEEVLEK
AEX-6	G5EBS5	Pan-neuron	1	11	15	8	8	215	0.418605	0.418605	FLALGDSGVGK,FLALGDSGVGKTSFLHR,GDYDYLIK,IQQSVETSSLPLSECR,SLTTAFFR,SLTTAFFR,SVDCLLDLVMQR,SVDCLLDLVMQR,SVDCLLDLVMQR,VHAYCEQPDIIICGNK,VLLQLWDTAGQER
AEX-6	G5EBS5	Pan-neuron	2	4	15	3	8	215	0.162791	0.418605	FLALGDSGVGK,IQQSVETSSLPLSECR,SLTTAFFR,SLTTAFFR
AEX-6	G5EBS5	Intestine	1	2	6	2	3	215	0.111628	0.148837	IQQSVETSSLPLSECR,SLTTAFFR
AEX-6	G5EBS5	Intestine	2	4	6	3	3	215	0.148837	0.148837	GDYDYLIK,IQQSVETSSLPLSECR,SLTTAFFR,SLTTAFFR
AEX-6	G5EBS5	AFD	1	1	1	1	1	215	0.0511628	0.0511628	FLALGDSGVGK
AEX-6	G5EBS5	ELKS-1::TbID	1	1	2	1	1	215	0.0511628	0.0511628	FLALGDSGVGK
AEX-6	G5EBS5	ELKS-1::TbID	2	1	2	1	1	215	0.0511628	0.0511628	FLALGDSGVGK
AFD-1	Q9BIC1	Muscle	1	5	9	3	3	1658	0.0205066	0.0205066	DAAPPVSLLNLQEADQK,DAAPPVSLLNLQEADQK,DAAPPVSLLNLQEADQK,EIPIHVQK,FYFQDGGEK
AFD-1	Q9BIC1	Muscle	2	4	9	3	3	1658	0.0205066	0.0205066	DAAPPVSLLNLQEADQK,DAAPPVSLLNLQEADQK,EIPIHVQK,FYFQDGGEK
AFD-1	Q9BIC1	Hypodermis	1	7	9	3	3	1658	0.0168878	0.0168878	EIPIHVQK,EIPIHVQK,EIPIHVQK,EIPIHVQK,ELLNVVAEQSR,ELLNVVAEQSR,FYFQDGGEK
AFD-1	Q9BIC1	Hypodermis	2	2	9	1	3	1658	0.00482509	0.0168878	EIPIHVQK,EIPIHVQK
AFD-1	Q9BIC1	ELKS-1::TbID	1	8	14	3	6	1658	0.022316	0.0464415	ALNDLELNSPLAR,ALNDLELNSPLAR,ALNDLELNSPLAR,ELLNVVAEQSR,ELLNVVAEQSR,ELLNVVAEQSR,ELLNVVAEQSR,VNVTLGGALSSSR
AFD-1	Q9BIC1	ELKS-1::TbID	2	6	14	5	6	1658	0.0386007	0.0464415	ALNDLELNSPLAR,EIPIHVQK,ELLNVVAEQSR,ELLNVVAEQSR,GAVPTAITQALQLQPNGGGAVLR,QIGEDTAPR
AFFL-2	Q95XW7	Muscle	2	1	1	1	1	740	0.0175676	0.0175676	DTDDSLAVHILPR
AFFL-2	Q95XW7	Intestine	1	8	19	5	8	740	0.0891892	0.140541	DTDDSLAVHILPR,DTDDSLAVHILPR,DTDDSLAVHILPR,DTDDSLAVHILPR,DTYELLGVAVFQGVR,EVSESIDIRPVSR,TLSNIIDSGTFVK,VPFPDPSSTSTK
AFFL-2	Q95XW7	Intestine	2	11	19	7	8	740	0.122973	0.140541	ASDSSSVHSQHLTVPTNK,DTDDSLAVHILPR,DTDDSLAVHILPR,DTDDSLAVHILPR,DTDDSLAVHILPR,DTDDSLAVHILPR,DTYELLGVAVFQGVR,EVSESIDIRPVSR,LTDVVEVEK,TKGEFYHALAK,VPFPDPSSTSTK
AFFL-2	Q95XW7	Hypodermis	1	4	7	3	4	740	0.0472973	0.0851351	DTDDSLAVHILPR,DTDDSLAVHILPR,KIGEDEDSQIEVK,LTDVVEVEK
AFFL-2	Q95XW7	Hypodermis	2	3	7	2	4	740	0.0554054	0.0851351	DTDDSLAVHILPR,DTDDSLAVHILPR,PSPFVTLQAPPHESPSHVPVHVALQSMK
AGEF-1	G5EFH7	Muscle	1	3	3	3	3	1594	0.0194479	0.0194479	ELFETTLPK,NAFIQALAR,SIGNMFLRSGIEK
AGEF-1	G5EFH7	Intestine	1	3	7	3	6	1594	0.0200753	0.0489335	AACVLQATLER,DAFLVFR,VTPGQGALATDKER
AGEF-1	G5EFH7	Intestine	2	4	7	3	6	1594	0.0288582	0.0489335	ECIALPTNLIPVLGPEFPLK,SPTTVQEALEESQK,SPTTVQEALEESQK,TAYGPVICELLR
AGEF-1	G5EFH7	Hypodermis	1	20	36	10	12	1594	0.0853199	0.0953576	DLLEIVFR,DLLEIVFR,ECIALPTNLIPVLGPEFPLK,ECIALPTNLIPVLGPEFPLK,ECIALPTNLIPVLGPEFPLK,ECIALPTNLIPVLGPEFPLK,ECIALPTNLIPVLGPEFPLK,ECIALPTNLIPVLGPEFPLK,ECIALPTNLIPVLGPEFPLK,FTLLTAK,LCADYVSENSDKIDEAAR,LLAELFR,LLGSTKPNLINQETR,SPTTVQEALEESQK,SPTTVQEALEESQK,TAYGPVICELLR,VLEVVSLALSGYGEAESDTRR,VLEVVSLALSGYGEAESDTRR,VTPGQGALATDKER,VTPGQGALATDKER
AGEF-1	G5EFH7	Hypodermis	2	16	36	9	12	1594	0.074655	0.0953576	DAFLVFR,ECIALPTNLIPVLGPEFPLK,ECIALPTNLIPVLGPEFPLK,ECIALPTNLIPVLGPEFPLK,ECIALPTNLIPVLGPEFPLK,ECIALPTNLIPVLGPEFPLK,ECIALPTNLIPVLGPEFPLK,ELFETTLPK,LLAELFR,LLGSTKPNLINQETR,SPTTVQEALEESQK,SPTTVQEALEESQK,TAYGPVICELLR,VLEVVSLALSGYGEAESDTRR,VTPGQGALATDKER,VTPGQGALATDKER
AGEF-1	G5EFH7	AFD	1	1	1	1	1	1594	0.00878294	0.00878294	VTPGQGALATDKER
AGEF-1	G5EFH7	ELKS-1::TbID	2	4	4	3	3	1594	0.0200753	0.0200753	AACVLQATLER,NAFIQALAR,NAVSNNIQVFEK,NAVSNNIQVFEK
AGL-1	O62334	Muscle	1	3	6	3	3	1467	0.0265849	0.0265849	FGFEDVQALVGDLER,IIVLEDGEHLESVIR,SFEEALNNK
AGL-1	O62334	Muscle	2	3	6	2	3	1467	0.0204499	0.0265849	FGFEDVQALVGDLER,IIVLEDGEHLESVIR,IIVLEDGEHLESVIR
AGL-1	O62334	Hypodermis	2	1	1	1	1	1467	0.0102249	0.0102249	DTFIALPGCLLSTGR
AGL-1	O62334	ELKS-1::TbID	1	1	2	1	2	1467	0.00613497	0.0122699	SFEEALNNK
AGL-1	O62334	ELKS-1::TbID	2	1	2	1	2	1467	0.00613497	0.0122699	FGNTVDFER
AGS-3	Q19955	Pan-neuron	1	8	11	4	5	579	0.0915371	0.103627	APFLPGLNPNGQIILR,APFLPGLNPNGQIILR,APFLPGLNPNGQIILR,APFLPGLNPNGQIILR,NAEATSDFENAAK,NAEATSDFENAAK,QLDFAEELGDR,VDASVLSSNLDFR
AGS-3	Q19955	Pan-neuron	2	3	11	3	5	579	0.0569948	0.103627	AITYFQR,NAEATSDFENAAK,VDASVLSSNLDFR
AGS-3	Q19955	Muscle	1	14	21	6	7	579	0.110535	0.131261	AITYFQR,LELSQQYGDR,NAEATSDFENAAK,NAEATSDFENAAK,NAEATSDFENAAK,NAEATSDFENAAK,QLDFAEELGDR,QLDFAEELGDR,SLEDISGQLR,SLEDISGQLR,VDASVLSSNLDFR,VDASVLSSNLDFR,VDASVLSSNLDFR,VDASVLSSNLDFR
AGS-3	Q19955	Muscle	2	7	21	4	7	579	0.0846287	0.131261	AYYNIATIYVER,NAEATSDFENAAK,NAEATSDFENAAK,NAEATSDFENAAK,QLDFAEELGDR,VDASVLSSNLDFR,VDASVLSSNLDFR
AGT-1	Q2HQK2	Pan-neuron	1	1	1	1	1	133	0.075188	0.075188	LLQAEGAELR
AGT-1	Q2HQK2	Muscle	1	2	3	2	2	133	0.165414	0.165414	LLQAEGAELR,VIGSTGNLSGYR
AGT-1	Q2HQK2	Muscle	2	1	3	1	2	133	0.0902256	0.165414	VIGSTGNLSGYR
AGT-1	Q2HQK2	Intestine	2	1	1	1	1	133	0.075188	0.075188	LLQAEGAELR
AGT-1	Q2HQK2	Hypodermis	2	1	1	1	1	133	0.075188	0.075188	LLQAEGAELR
AGXT-1	Q94055	Pan-neuron	1	13	13	7	7	405	0.165432	0.165432	EGIDESIQR,IENVVELLSK,IENVVELLSK,IENVVELLSK,IENVVELLSK,ITAPQGQAVPVEDIR,KITAPQGQAVPVEDIR,LGLQYVFK,LGLQYVFK,LPCLTTVK,VLNAPPGLAPISFSDR,VLNAPPGLAPISFSDR,VLNAPPGLAPISFSDR
AGXT-1	Q94055	Muscle	1	32	65	12	15	405	0.362963	0.469136	AIADYKPNLVFVCQGDSSTGVAQPLETIGDACR,DNAQVLYATLK,DNAQVLYATLK,EGIDESIQR,EGIDESIQR,EGIDESIQR,HGLEPFVVDEK,IENVVELLSK,IENVVELLSK,IENVVELLSK,IGTFGINSNSTK,IGTFGINSNSTK,IGTFGINSNSTK,ITAPQGQAVPVEDIR,ITAPQGQAVPVEDIRK,ITAPQGQAVPVEDIRK,KITAPQGQAVPVEDIR,LGLQYVFK,LGLQYVFK,LGLQYVFK,LGLQYVFK,LGLQYVFK,LGLQYVFK,QLFGPGPSNMADSIAETQSR,QLFGPGPSNMADSIAETQSR,VLNAPPGLAPISFSDR,VLNAPPGLAPISFSDR,VLNAPPGLAPISFSDR,VLNAPPGLAPISF…
AGXT-1	Q94055	Muscle	2	33	65	12	15	405	0.360494	0.469136	ALLQDMVVPPR,EGIDESIQR,EGIDESIQR,EGIDESIQR,EGIDESIQR,HGLEPFVVDEK,HGLEPFVVDEK,HGLEPFVVDEK,IENVVELLSK,IENVVELLSK,IENVVELLSK,IENVVELLSK,IENVVELLSK,IGTFGINSNSTK,IGTFGINSNSTK,IGTFGINSNSTK,ITAPQGQAVPVEDIRK,ITAPQGQAVPVEDIRK,ITAPQGQAVPVEDIRK,KITAPQGQAVPVEDIR,LGLQYVFK,LGLQYVFK,LGLQYVFK,LGLQYVFK,MMTNGTEIAGGLGATVGK,QLFGPGPSNMADSIAETQSR,VLNAPPGLAPISFSDR,VLNAPPGLAPISFSDR,VLNAPPGLAPISFSDR,VLNAPPGLAPISFSDR,VLNAP…
AGXT-1	Q94055	Intestine	1	35	74	16	20	405	0.407407	0.553086	DNAQVLYATLK,EGIDESIQR,EHGALFLVDTVASLGGTPFAADDLK,HGLEPFVVDEK,HGLEPFVVDEK,HGLEPFVVDEK,HKDNAQVLYATLK,IENVVELLSK,IENVVELLSK,IENVVELLSK,IENVVELLSK,IENVVELLSK,IGTFGINSNSTK,IGTFGINSNSTK,ITAPQGQAVPVEDIRK,ITAPQGQAVPVEDIRK,ITAPQGQAVPVEDIRK,KITAPQGQAVPVEDIR,KITAPQGQAVPVEDIR,KITAPQGQAVPVEDIRK,LGLQYVFK,LGLQYVFK,LGLQYVFK,LPCLTTVK,LRLPCLTTVK,QLFGPGPSNMADSIAETQSR,QLFGPGPSNMADSIAETQSR,VLNAPPGLAPISFSDR,VLNAPPGLAPI…
AGXT-1	Q94055	Intestine	2	39	74	16	20	405	0.48642	0.553086	AIADYKPNLVFVCQGDSSTGVAQPLETIGDACR,AIADYKPNLVFVCQGDSSTGVAQPLETIGDACR,DNAQVLYATLK,DNAQVLYATLK,EGIDESIQR,EGIDESIQR,HGLEPFVVDEK,HGLEPFVVDEK,IENVVELLSK,IENVVELLSK,IENVVELLSK,IENVVELLSK,IENVVELLSK,IENVVELLSK,IENVVELLSK,IENVVELLSK,IGTFGINSNSTK,IGTFGINSNSTK,IGTFGINSNSTK,ITAPQGQAVPVEDIR,ITAPQGQAVPVEDIR,ITAPQGQAVPVEDIRK,ITAPQGQAVPVEDIRK,KITAPQGQAVPVEDIR,LGLQYVFK,LGLQYVFK,LGLQYVFK,LGLQYVFK,LRLPCLTTVK,MMTNGT…
AGXT-1	Q94055	Hypodermis	1	19	33	8	11	405	0.283951	0.323457	AIADYKPNLVFVCQGDSSTGVAQPLETIGDACR,EGIDESIQR,HGLEPFVVDEK,HGLEPFVVDEK,IENVVELLSK,IENVVELLSK,IENVVELLSK,IENVVELLSK,IENVVELLSK,IENVVELLSK,IGTFGINSNSTK,IGTFGINSNSTK,IGTFGINSNSTK,KITAPQGQAVPVEDIR,LGLQYVFK,LGLQYVFK,LGLQYVFK,VLNAPPGLAPISFSDR,VLNAPPGLAPISFSDR
AGXT-1	Q94055	Hypodermis	2	14	33	9	11	405	0.296296	0.323457	AIADYKPNLVFVCQGDSSTGVAQPLETIGDACR,EGIDESIQR,IENVVELLSK,IENVVELLSK,IENVVELLSK,IENVVELLSK,IGTFGINSNSTK,ITAPQGQAVPVEDIRK,KITAPQGQAVPVEDIRK,LGLQYVFK,LGLQYVFK,RYHHTAPISTVYALR,RYHHTAPISTVYALR,VLNAPPGLAPISFSDR
AGXT-1	Q94055	AFD	1	7	11	4	6	405	0.120988	0.187654	HGLEPFVVDEK,IENVVELLSK,IENVVELLSK,IENVVELLSK,IENVVELLSK,IGTFGINSNSTK,ITAPQGQAVPVEDIRK
AGXT-1	Q94055	AFD	2	4	11	3	6	405	0.091358	0.187654	DNAQVLYATLK,IENVVELLSK,IENVVELLSK,VLNAPPGLAPISFSDR
AGXT-1	Q94055	ELKS-1::TbID	1	2	4	2	3	405	0.0518519	0.091358	HGLEPFVVDEK,IENVVELLSK
AGXT-1	Q94055	ELKS-1::TbID	2	2	4	2	3	405	0.0666667	0.091358	HGLEPFVVDEK,VLNAPPGLAPISFSDR
AH10.4	Q9XVT8	WT	1	10	36	1	1	72	0.152778	0.152778	LFDFPDFCPSK,LFDFPDFCPSK,LFDFPDFCPSK,LFDFPDFCPSK,LFDFPDFCPSK,LFDFPDFCPSK,LFDFPDFCPSK,LFDFPDFCPSK,LFDFPDFCPSK,LFDFPDFCPSK
AH10.4	Q9XVT8	WT	2	26	36	1	1	72	0.152778	0.152778	LFDFPDFCPSK,LFDFPDFCPSK,LFDFPDFCPSK,LFDFPDFCPSK,LFDFPDFCPSK,LFDFPDFCPSK,LFDFPDFCPSK,LFDFPDFCPSK,LFDFPDFCPSK,LFDFPDFCPSK,LFDFPDFCPSK,LFDFPDFCPSK,LFDFPDFCPSK,LFDFPDFCPSK,LFDFPDFCPSK,LFDFPDFCPSK,LFDFPDFCPSK,LFDFPDFCPSK,LFDFPDFCPSK,LFDFPDFCPSK,LFDFPDFCPSK,LFDFPDFCPSK,LFDFPDFCPSK,LFDFPDFCPSK,LFDFPDFCPSK,LFDFPDFCPSK
AH10.4	Q9XVT8	Pan-neuron	1	6	8	1	1	72	0.152778	0.152778	LFDFPDFCPSK,LFDFPDFCPSK,LFDFPDFCPSK,LFDFPDFCPSK,LFDFPDFCPSK,LFDFPDFCPSK
AH10.4	Q9XVT8	Pan-neuron	2	2	8	1	1	72	0.152778	0.152778	LFDFPDFCPSK,LFDFPDFCPSK
AH10.4	Q9XVT8	Muscle	2	1	1	1	1	72	0.152778	0.152778	LFDFPDFCPSK
AH10.4	Q9XVT8	Intestine	1	4	5	1	1	72	0.152778	0.152778	LFDFPDFCPSK,LFDFPDFCPSK,LFDFPDFCPSK,LFDFPDFCPSK
AH10.4	Q9XVT8	Intestine	2	1	5	1	1	72	0.152778	0.152778	LFDFPDFCPSK
AH10.4	Q9XVT8	Hypodermis	2	1	1	1	1	72	0.152778	0.152778	LFDFPDFCPSK
AH10.4	Q9XVT8	AFD	1	10	17	1	1	72	0.152778	0.152778	LFDFPDFCPSK,LFDFPDFCPSK,LFDFPDFCPSK,LFDFPDFCPSK,LFDFPDFCPSK,LFDFPDFCPSK,LFDFPDFCPSK,LFDFPDFCPSK,LFDFPDFCPSK,LFDFPDFCPSK
AH10.4	Q9XVT8	AFD	2	7	17	1	1	72	0.152778	0.152778	LFDFPDFCPSK,LFDFPDFCPSK,LFDFPDFCPSK,LFDFPDFCPSK,LFDFPDFCPSK,LFDFPDFCPSK,LFDFPDFCPSK
AH10.4	Q9XVT8	ELKS-1::TbID	1	15	35	1	1	72	0.152778	0.152778	LFDFPDFCPSK,LFDFPDFCPSK,LFDFPDFCPSK,LFDFPDFCPSK,LFDFPDFCPSK,LFDFPDFCPSK,LFDFPDFCPSK,LFDFPDFCPSK,LFDFPDFCPSK,LFDFPDFCPSK,LFDFPDFCPSK,LFDFPDFCPSK,LFDFPDFCPSK,LFDFPDFCPSK,LFDFPDFCPSK
AH10.4	Q9XVT8	ELKS-1::TbID	2	20	35	1	1	72	0.152778	0.152778	LFDFPDFCPSK,LFDFPDFCPSK,LFDFPDFCPSK,LFDFPDFCPSK,LFDFPDFCPSK,LFDFPDFCPSK,LFDFPDFCPSK,LFDFPDFCPSK,LFDFPDFCPSK,LFDFPDFCPSK,LFDFPDFCPSK,LFDFPDFCPSK,LFDFPDFCPSK,LFDFPDFCPSK,LFDFPDFCPSK,LFDFPDFCPSK,LFDFPDFCPSK,LFDFPDFCPSK,LFDFPDFCPSK,LFDFPDFCPSK
AHA-1	O02219	Pan-neuron	1	5	9	3	4	453	0.112583	0.147903	GHTAQDETSYKPSFLTDQELK,GHTAQDETSYKPSFLTDQELK,VLYVADSITPVLNLK,VLYVADSITPVLNLK,VSDLIGLSSDQLIGR
AHA-1	O02219	Pan-neuron	2	4	9	2	4	453	0.0684327	0.147903	TLQDSFVALLSDQPMR,VSDLIGLSSDQLIGR,VSDLIGLSSDQLIGR,VSDLIGLSSDQLIGR
AHA-1	O02219	Muscle	1	11	19	5	5	453	0.174393	0.174393	DQLCGSEVSVNK,GHTAQDETSYKPSFLTDQELK,TLQDSFVALLSDQPMR,VLYVADSITPVLNLK,VLYVADSITPVLNLK,VLYVADSITPVLNLK,VLYVADSITPVLNLK,VLYVADSITPVLNLK,VLYVADSITPVLNLK,VLYVADSITPVLNLK,VSDLIGLSSDQLIGR
AHA-1	O02219	Muscle	2	8	19	2	5	453	0.0794702	0.174393	GHTAQDETSYKPSFLTDQELK,VLYVADSITPVLNLK,VLYVADSITPVLNLK,VLYVADSITPVLNLK,VLYVADSITPVLNLK,VLYVADSITPVLNLK,VLYVADSITPVLNLK,VLYVADSITPVLNLK
AHA-1	O02219	Intestine	1	3	10	2	2	453	0.0640177	0.0640177	TSTDYIPCTVSAYK,VLYVADSITPVLNLK,VLYVADSITPVLNLK
AHA-1	O02219	Intestine	2	7	10	2	2	453	0.0640177	0.0640177	TSTDYIPCTVSAYK,VLYVADSITPVLNLK,VLYVADSITPVLNLK,VLYVADSITPVLNLK,VLYVADSITPVLNLK,VLYVADSITPVLNLK,VLYVADSITPVLNLK
AHA-1	O02219	Hypodermis	1	9	22	2	5	453	0.0794702	0.187638	GHTAQDETSYKPSFLTDQELK,GHTAQDETSYKPSFLTDQELK,VLYVADSITPVLNLK,VLYVADSITPVLNLK,VLYVADSITPVLNLK,VLYVADSITPVLNLK,VLYVADSITPVLNLK,VLYVADSITPVLNLK,VLYVADSITPVLNLK
AHA-1	O02219	Hypodermis	2	13	22	5	5	453	0.187638	0.187638	GHTAQDETSYKPSFLTDQELK,GHTAQDETSYKPSFLTDQELK,MTHYINELAEMVPQCASLGR,TSTDYIPCTVSAYK,VLYVADSITPVLNLK,VLYVADSITPVLNLK,VLYVADSITPVLNLK,VLYVADSITPVLNLK,VLYVADSITPVLNLK,VLYVADSITPVLNLK,VLYVADSITPVLNLK,VLYVADSITPVLNLK,VSDLIGLSSDQLIGR
AHCY-1	P27604	WT	1	186	357	22	23	437	0.569794	0.624714	ANIIVTTTGCK,ANIIVTTTGCK,ANIIVTTTGCK,ANIIVTTTGCK,ANIIVTTTGCK,ANIIVTTTGCK,ANIIVTTTGCK,ANIIVTTTGCK,ANIIVTTTGCK,ANIIVTTTGCK,ANIIVTTTGCK,ANIIVTTTGCK,ANIIVTTTGCK,ATDVMLAGK,ATDVMLAGK,ATDVMLAGK,ATDVMLAGK,ATDVMLAGK,ATDVMLAGK,ATDVMLAGK,ATDVMLAGK,ATDVMLAGK,ATDVMLAGK,ATDVMLAGK,DGQPLNMILDDGGDLTNLVHAK,DGQPLNMILDDGGDLTNLVHAK,DGQPLNMILDDGGDLTNLVHAK,DGQPLNMILDDGGDLTNLVHAK,DGQPLNMILDDGGDLTNLVHAK,DGQPLNMILDDGGDLTNL…
AHCY-1	P27604	WT	2	171	357	22	23	437	0.615561	0.624714	ANIIVTTTGCK,ANIIVTTTGCK,ANIIVTTTGCK,ANIIVTTTGCK,ANIIVTTTGCK,ANIIVTTTGCK,ANIIVTTTGCK,ANIIVTTTGCK,ANIIVTTTGCK,ANIIVTTTGCK,ANIIVTTTGCK,ATDVMLAGK,ATDVMLAGK,ATDVMLAGK,ATDVMLAGK,ATDVMLAGK,ATDVMLAGK,DGQPLNMILDDGGDLTNLVHAK,DGQPLNMILDDGGDLTNLVHAK,DGQPLNMILDDGGDLTNLVHAK,DGQPLNMILDDGGDLTNLVHAK,DGQPLNMILDDGGDLTNLVHAK,DTIKPQVDR,DTIKPQVDR,DTIKPQVDR,EIILAENEMPGLMAMR,EIILAENEMPGLMAMR,EIILAENEMPGLMAMR,EIILAENEMPG…
AHCY-1	P27604	Pan-neuron	1	212	345	25	25	437	0.700229	0.700229	ANIIVTTTGCK,ANIIVTTTGCK,ANIIVTTTGCK,ANIIVTTTGCK,ANIIVTTTGCK,ANIIVTTTGCK,ANIIVTTTGCK,ANIIVTTTGCK,ANIIVTTTGCK,ANIIVTTTGCK,ANIIVTTTGCK,ANIIVTTTGCK,ANIIVTTTGCK,ANIIVTTTGCK,ATDVMLAGK,ATDVMLAGK,ATDVMLAGK,ATDVMLAGK,ATDVMLAGK,ATDVMLAGK,DGQPLNMILDDGGDLTNLVHAK,DGQPLNMILDDGGDLTNLVHAK,DGQPLNMILDDGGDLTNLVHAK,DGQPLNMILDDGGDLTNLVHAK,DGQPLNMILDDGGDLTNLVHAK,DGQPLNMILDDGGDLTNLVHAK,DGQPLNMILDDGGDLTNLVHAK,DTIKPQVDR,…
AHCY-1	P27604	Pan-neuron	2	133	345	21	25	437	0.567506	0.700229	ANIIVTTTGCK,ANIIVTTTGCK,ANIIVTTTGCK,ANIIVTTTGCK,ANIIVTTTGCK,ATDVMLAGK,ATDVMLAGK,ATDVMLAGK,ATDVMLAGK,DGQPLNMILDDGGDLTNLVHAK,DGQPLNMILDDGGDLTNLVHAK,DGQPLNMILDDGGDLTNLVHAK,DGQPLNMILDDGGDLTNLVHAK,DGQPLNMILDDGGDLTNLVHAK,DGQPLNMILDDGGDLTNLVHAK,DGQPLNMILDDGGDLTNLVHAK,DGQPLNMILDDGGDLTNLVHAK,DTIKPQVDR,DTIKPQVDR,EIILAENEMPGLMAMR,EIILAENEMPGLMAMR,EIILAENEMPGLMAMR,EIILAENEMPGLMAMR,EIILAENEMPGLMAMR,EIILAENEMP…
AHCY-1	P27604	Muscle	1	171	379	21	24	437	0.588101	0.681922	ANIIVTTTGCK,ANIIVTTTGCK,ANIIVTTTGCK,ANIIVTTTGCK,ANIIVTTTGCK,ANIIVTTTGCK,ANIIVTTTGCK,ANIIVTTTGCK,ANIIVTTTGCK,ATDVMLAGK,ATDVMLAGK,DGQPLNMILDDGGDLTNLVHAK,DGQPLNMILDDGGDLTNLVHAK,DGQPLNMILDDGGDLTNLVHAK,DGQPLNMILDDGGDLTNLVHAK,DGQPLNMILDDGGDLTNLVHAK,DGQPLNMILDDGGDLTNLVHAK,DGQPLNMILDDGGDLTNLVHAK,DGQPLNMILDDGGDLTNLVHAK,DTIKPQVDR,EIILAENEMPGLMAMR,EIILAENEMPGLMAMR,EIILAENEMPGLMAMR,EIILAENEMPGLMAMR,EIILAENEM…
AHCY-1	P27604	Muscle	2	208	379	23	24	437	0.661327	0.681922	ANIIVTTTGCK,ANIIVTTTGCK,ANIIVTTTGCK,ANIIVTTTGCK,ANIIVTTTGCK,ANIIVTTTGCK,ANIIVTTTGCK,ANIIVTTTGCK,ANIIVTTTGCK,ATDVMLAGK,DGQPLNMILDDGGDLTNLVHAK,DGQPLNMILDDGGDLTNLVHAK,DGQPLNMILDDGGDLTNLVHAK,DGQPLNMILDDGGDLTNLVHAK,DGQPLNMILDDGGDLTNLVHAK,DGQPLNMILDDGGDLTNLVHAK,DGQPLNMILDDGGDLTNLVHAK,DGQPLNMILDDGGDLTNLVHAK,DGQPLNMILDDGGDLTNLVHAK,DGQPLNMILDDGGDLTNLVHAK,DGQPLNMILDDGGDLTNLVHAK,DGQPLNMILDDGGDLTNLVHAK,DGQPL…
AHCY-1	P27604	Intestine	1	631	1067	31	32	437	0.741419	0.748284	ANIIVTTTGCK,ANIIVTTTGCK,ANIIVTTTGCK,ANIIVTTTGCK,ANIIVTTTGCK,ANIIVTTTGCK,ANIIVTTTGCK,ANIIVTTTGCK,ANIIVTTTGCK,ANIIVTTTGCK,ANIIVTTTGCK,ANIIVTTTGCK,ANIIVTTTGCK,ANIIVTTTGCK,ANIIVTTTGCK,ANIIVTTTGCK,ANIIVTTTGCK,ANIIVTTTGCK,ANIIVTTTGCK,ANIIVTTTGCKDIVTGK,ATDVMLAGK,ATDVMLAGK,ATDVMLAGK,ATDVMLAGK,ATDVMLAGK,ATDVMLAGK,ATDVMLAGK,ATDVMLAGK,ATDVMLAGK,ATDVMLAGK,ATDVMLAGK,ATDVMLAGK,ATDVMLAGK,ATDVMLAGK,ATDVMLAGK,ATD…
AHCY-1	P27604	Intestine	2	436	1067	29	32	437	0.709382	0.748284	ANIIVTTTGCK,ANIIVTTTGCK,ANIIVTTTGCK,ANIIVTTTGCK,ANIIVTTTGCK,ANIIVTTTGCK,ANIIVTTTGCK,ANIIVTTTGCK,ANIIVTTTGCK,ANIIVTTTGCK,ANIIVTTTGCK,ANIIVTTTGCK,ANIIVTTTGCK,ANIIVTTTGCK,ANIIVTTTGCK,ANIIVTTTGCK,ANIIVTTTGCKDIVTGK,ATDVMLAGK,ATDVMLAGK,ATDVMLAGK,DGQPLNMILDDGGDLTNLVHAK,DGQPLNMILDDGGDLTNLVHAK,DGQPLNMILDDGGDLTNLVHAK,DGQPLNMILDDGGDLTNLVHAK,DGQPLNMILDDGGDLTNLVHAK,DGQPLNMILDDGGDLTNLVHAK,DGQPLNMILDDGGDLTNLVHA…
AHCY-1	P27604	Hypodermis	1	284	661	20	27	437	0.622426	0.716247	ANIIVTTTGCK,ANIIVTTTGCK,ANIIVTTTGCK,ANIIVTTTGCK,ANIIVTTTGCK,ANIIVTTTGCK,ANIIVTTTGCK,ANIIVTTTGCK,DGQPLNMILDDGGDLTNLVHAK,DGQPLNMILDDGGDLTNLVHAK,DGQPLNMILDDGGDLTNLVHAK,DGQPLNMILDDGGDLTNLVHAK,DGQPLNMILDDGGDLTNLVHAK,DGQPLNMILDDGGDLTNLVHAK,DGQPLNMILDDGGDLTNLVHAK,DGQPLNMILDDGGDLTNLVHAK,DGQPLNMILDDGGDLTNLVHAK,DGQPLNMILDDGGDLTNLVHAK,DGQPLNMILDDGGDLTNLVHAK,DGQPLNMILDDGGDLTNLVHAK,DGQPLNMILDDGGDLTNLVHAK,DGQP…
AHCY-1	P27604	Hypodermis	2	377	661	26	27	437	0.643021	0.716247	ANIIVTTTGCK,ANIIVTTTGCK,ANIIVTTTGCK,ANIIVTTTGCK,ANIIVTTTGCK,ANIIVTTTGCK,ANIIVTTTGCK,ANIIVTTTGCK,ANIIVTTTGCK,ANIIVTTTGCK,ANIIVTTTGCK,ANIIVTTTGCK,ANIIVTTTGCK,ANIIVTTTGCK,ANIIVTTTGCK,ANIIVTTTGCK,ANIIVTTTGCKDIVTGK,ANIIVTTTGCKDIVTGK,ATDVMLAGK,ATDVMLAGK,ATDVMLAGK,ATDVMLAGK,ATDVMLAGK,ATDVMLAGK,ATDVMLAGK,ATDVMLAGK,ATDVMLAGK,ATDVMLAGK,ATDVMLAGK,ATDVMLAGK,ATDVMLAGK,ATDVMLAGK,DGQPLNMILDDGGDLTNLVHAK,DGQPLNMI…
AHCY-1	P27604	AFD	1	346	463	26	26	437	0.643021	0.643021	ANIIVTTTGCK,ANIIVTTTGCK,ANIIVTTTGCK,ANIIVTTTGCK,ANIIVTTTGCK,ANIIVTTTGCK,ANIIVTTTGCK,ANIIVTTTGCK,ANIIVTTTGCK,ANIIVTTTGCKDIVTGK,ANIIVTTTGCKDIVTGK,ANIIVTTTGCKDIVTGK,ATDVMLAGK,ATDVMLAGK,ATDVMLAGK,ATDVMLAGK,ATDVMLAGK,ATDVMLAGK,ATDVMLAGK,ATDVMLAGK,ATDVMLAGK,ATDVMLAGK,ATDVMLAGK,ATDVMLAGK,ATDVMLAGK,ATDVMLAGK,ATDVMLAGK,ATDVMLAGK,DGQPLNMILDDGGDLTNLVHAK,DGQPLNMILDDGGDLTNLVHAK,DGQPLNMILDDGGDLTNLVHAK,DGQPLNMI…
AHCY-1	P27604	AFD	2	117	463	19	26	437	0.432494	0.643021	ANIIVTTTGCK,ANIIVTTTGCK,ANIIVTTTGCK,ANIIVTTTGCK,ANIIVTTTGCK,ANIIVTTTGCK,ANIIVTTTGCK,ANIIVTTTGCK,ANIIVTTTGCK,ANIIVTTTGCK,ANIIVTTTGCK,ATDVMLAGK,ATDVMLAGK,ATDVMLAGK,ATDVMLAGK,ATDVMLAGK,ATDVMLAGK,DTIKPQVDR,DTIKPQVDR,EIILAENEMPGLMAMR,EIILAENEMPGLMAMR,EIILAENEMPGLMAMR,EIILAENEMPGLMAMR,EIILAENEMPGLMAMR,EIILAENEMPGLMAMR,EIILAENEMPGLMAMR,EIILAENEMPGLMAMR,ESLPDGIK,ESLPDGIK,ESLPDGIKR,FDNLYGIR,FDNLYGIR,FDNLY…
AHCY-1	P27604	ELKS-1::TbID	1	334	743	22	27	437	0.569794	0.643021	ANIIVTTTGCK,ANIIVTTTGCK,ANIIVTTTGCK,ANIIVTTTGCK,ANIIVTTTGCK,ANIIVTTTGCK,ANIIVTTTGCK,ANIIVTTTGCK,ANIIVTTTGCK,ANIIVTTTGCK,ANIIVTTTGCK,ANIIVTTTGCK,ANIIVTTTGCK,ANIIVTTTGCK,ATDVMLAGK,ATDVMLAGK,ATDVMLAGK,ATDVMLAGK,ATDVMLAGK,ATDVMLAGK,ATDVMLAGK,ATDVMLAGK,ATDVMLAGK,ATDVMLAGK,ATDVMLAGK,ATDVMLAGK,ATDVMLAGK,ATDVMLAGK,ATDVMLAGK,ATDVMLAGK,ATDVMLAGK,ATDVMLAGK,ATDVMLAGK,ATDVMLAGK,ATDVMLAGK,ATDVMLAGK,ATDVMLAGK,A…
AHCY-1	P27604	ELKS-1::TbID	2	409	743	27	27	437	0.643021	0.643021	ANIIVTTTGCK,ANIIVTTTGCK,ANIIVTTTGCK,ANIIVTTTGCK,ANIIVTTTGCK,ANIIVTTTGCK,ANIIVTTTGCK,ANIIVTTTGCK,ANIIVTTTGCK,ANIIVTTTGCK,ANIIVTTTGCK,ANIIVTTTGCK,ANIIVTTTGCK,ANIIVTTTGCK,ANIIVTTTGCK,ANIIVTTTGCK,ANIIVTTTGCK,ANIIVTTTGCKDIVTGK,ATDVMLAGK,ATDVMLAGK,ATDVMLAGK,ATDVMLAGK,ATDVMLAGK,ATDVMLAGK,ATDVMLAGK,ATDVMLAGK,ATDVMLAGK,ATDVMLAGK,ATDVMLAGK,ATDVMLAGK,ATDVMLAGK,ATDVMLAGK,ATDVMLAGK,ATDVMLAGK,ATDVMLAGK,ATDVMLA…
AHR-1	O44712	Muscle	1	1	1	1	1	602	0.0199336	0.0199336	QLTNTNPSKRHR
AHR-1	O44712	ELKS-1::TbID	2	3	3	2	2	602	0.0431894	0.0431894	LDKLSVLR,LLNEVEGTMLLEKRSTLK,LLNEVEGTMLLEKRSTLK
AHSA-1	Q93168	Pan-neuron	1	280	381	27	28	342	0.792398	0.792398	ADATNVNNWHWSEK,ADATNVNNWHWSEK,ADATNVNNWHWSEK,ADATNVNNWHWSEK,ADATNVNNWHWSEK,ADATNVNNWHWSEK,ADATNVNNWHWSEK,ADATNVNNWHWSEK,ADATNVNNWHWSEK,ADATNVNNWHWSEK,AKWGEGDPR,AKWGEGDPR,AKWGEGDPR,AKWGEGDPR,AKWGEGDPR,AKWGEGDPR,AKWGEGDPR,AKWGEGDPR,ATPDRVFEALTETQFVR,ATPDRVFEALTETQFVR,ATPDRVFEALTETQFVR,ATPDRVFEALTETQFVR,DASTSGNEVFSTK,DASTSGNEVFSTK,DASTSGNEVFSTK,DASTSGNEVFSTK,DASTSGNEVFSTK,DASTSGNEVFSTK,DASTSGNEVFSTK…
AHSA-1	Q93168	Pan-neuron	2	101	381	18	28	342	0.573099	0.792398	ADATNVNNWHWSEK,AKWGEGDPR,AKWGEGDPR,DASTSGNEVFSTK,DASTSGNEVFSTK,DASTSGNEVFSTK,DASTSGNEVFSTK,DASTSGNEVFSTK,DASTSGNEVFSTK,DASTSGNEVFSTK,DASTSGNEVFSTK,DVPTHLAEETQQGLDR,DVPTHLAEETQQGLDR,DVPTHLAEETQQGLDR,DVPTHLAEETQQGLDR,DVPTHLAEETQQGLDR,DVPTHLAEETQQGLDR,DVPTHLAEETQQGLDR,DVPTHLAEETQQGLDR,DVPTHLAEETQQGLDR,DVPTHLAEETQQGLDR,DVPTHLAEETQQGLDR,DVPTHLAEETQQGLDR,EGGSFALFGENVTGTFEK,EGGSFALFGENVTGTFEK,EGGSFALFGE…
AHSA-1	Q93168	Muscle	1	596	1221	30	30	342	0.818713	0.818713	ADATNVNNWHWSEK,ADATNVNNWHWSEK,ADATNVNNWHWSEK,ADATNVNNWHWSEK,ADATNVNNWHWSEK,ADATNVNNWHWSEK,ADATNVNNWHWSEK,ADATNVNNWHWSEK,ADATNVNNWHWSEK,ADATNVNNWHWSEK,ADATNVNNWHWSEK,ADATNVNNWHWSEK,ADATNVNNWHWSEK,ADATNVNNWHWSEK,ADATNVNNWHWSEK,ADATNVNNWHWSEK,ADATNVNNWHWSEK,ADATNVNNWHWSEK,ADATNVNNWHWSEK,ADATNVNNWHWSEK,ADATNVNNWHWSEK,ADATNVNNWHWSEK,ADATNVNNWHWSEK,ADATNVNNWHWSEK,ADATNVNNWHWSEK,ADATNVNNWHWSEK,ADATNVNNW…
AHSA-1	Q93168	Muscle	2	625	1221	27	30	342	0.777778	0.818713	ADATNVNNWHWSEK,ADATNVNNWHWSEK,ADATNVNNWHWSEK,ADATNVNNWHWSEK,ADATNVNNWHWSEK,ADATNVNNWHWSEK,ADATNVNNWHWSEK,ADATNVNNWHWSEK,ADATNVNNWHWSEK,ADATNVNNWHWSEK,ADATNVNNWHWSEK,ADATNVNNWHWSEK,ADATNVNNWHWSEK,ADATNVNNWHWSEK,ADATNVNNWHWSEK,ADATNVNNWHWSEK,ADATNVNNWHWSEK,ADATNVNNWHWSEK,ADATNVNNWHWSEK,ADATNVNNWHWSEK,ADATNVNNWHWSEK,ADATNVNNWHWSEK,ADATNVNNWHWSEK,ADATNVNNWHWSEK,ADATNVNNWHWSEK,ADATNVNNWHWSEK,ADATNVNNW…
AHSA-1	Q93168	Intestine	1	280	596	28	29	342	0.774854	0.80117	ADATNVNNWHWSEK,ADATNVNNWHWSEK,ADATNVNNWHWSEK,ADATNVNNWHWSEK,ADATNVNNWHWSEK,ADATNVNNWHWSEK,ADATNVNNWHWSEK,ADATNVNNWHWSEK,ADATNVNNWHWSEK,ADATNVNNWHWSEK,ADATNVNNWHWSEK,ADATNVNNWHWSEK,AKWGEGDPR,AKWGEGDPR,AKWGEGDPR,ATPDRVFEALTETQFVR,DASTSGNEVFSTK,DASTSGNEVFSTK,DASTSGNEVFSTK,DASTSGNEVFSTK,DASTSGNEVFSTK,DASTSGNEVFSTK,DASTSGNEVFSTK,DASTSGNEVFSTK,DASTSGNEVFSTK,DASTSGNEVFSTK,DASTSGNEVFSTK,DASTSGNEVFSTK,DAS…
AHSA-1	Q93168	Intestine	2	316	596	26	29	342	0.774854	0.80117	ADATNVNNWHWSEK,ADATNVNNWHWSEK,ADATNVNNWHWSEK,ADATNVNNWHWSEK,ADATNVNNWHWSEK,ADATNVNNWHWSEK,ADATNVNNWHWSEK,ADATNVNNWHWSEK,ADATNVNNWHWSEK,ADATNVNNWHWSEK,ADATNVNNWHWSEK,ADATNVNNWHWSEK,ADATNVNNWHWSEK,ADATNVNNWHWSEK,ADATNVNNWHWSEK,AKWGEGDPR,AKWGEGDPR,AKWGEGDPR,AKWGEGDPR,AKWGEGDPR,ATPDRVFEALTETQFVR,ATPDRVFEALTETQFVR,DASTSGNEVFSTK,DASTSGNEVFSTK,DASTSGNEVFSTK,DASTSGNEVFSTK,DASTSGNEVFSTK,DASTSGNEVFSTK,DAST…
AHSA-1	Q93168	Hypodermis	1	444	824	25	28	342	0.748538	0.792398	ADATNVNNWHWSEK,ADATNVNNWHWSEK,ADATNVNNWHWSEK,ADATNVNNWHWSEK,ADATNVNNWHWSEK,ADATNVNNWHWSEK,ADATNVNNWHWSEK,ADATNVNNWHWSEK,ADATNVNNWHWSEK,ADATNVNNWHWSEK,ADATNVNNWHWSEK,ADATNVNNWHWSEK,ADATNVNNWHWSEK,ADATNVNNWHWSEK,ADATNVNNWHWSEK,ADATNVNNWHWSEK,ADATNVNNWHWSEK,AKWGEGDPR,AKWGEGDPR,AKWGEGDPR,AKWGEGDPR,AKWGEGDPR,AKWGEGDPR,AKWGEGDPR,AKWGEGDPR,AKWGEGDPR,AKWGEGDPR,AKWGEGDPR,AKWGEGDPR,AKWGEGDPR,AKWGEGDPR,ATPD…
AHSA-1	Q93168	Hypodermis	2	380	824	27	28	342	0.792398	0.792398	ADATNVNNWHWSEK,ADATNVNNWHWSEK,ADATNVNNWHWSEK,ADATNVNNWHWSEK,ADATNVNNWHWSEK,ADATNVNNWHWSEK,ADATNVNNWHWSEK,ADATNVNNWHWSEK,ADATNVNNWHWSEK,ADATNVNNWHWSEK,ADATNVNNWHWSEK,ADATNVNNWHWSEK,ADATNVNNWHWSEK,ADATNVNNWHWSEK,ADATNVNNWHWSEK,AKWGEGDPR,AKWGEGDPR,AKWGEGDPR,AKWGEGDPR,AKWGEGDPR,AKWGEGDPR,AKWGEGDPR,AKWGEGDPR,AKWGEGDPR,AKWGEGDPR,ATPDRVFEALTETQFVR,ATPDRVFEALTETQFVR,ATPDRVFEALTETQFVR,ATPDRVFEALTETQFVR,AT…
AHSA-1	Q93168	AFD	1	74	134	18	20	342	0.526316	0.564327	ADATNVNNWHWSEK,ADATNVNNWHWSEK,ADATNVNNWHWSEK,AKWGEGDPR,DASTSGNEVFSTK,DASTSGNEVFSTK,DASTSGNEVFSTK,DASTSGNEVFSTK,DASTSGNEVFSTK,DASTSGNEVFSTK,DASTSGNEVFSTK,DASTSGNEVFSTK,DVPTHLAEETQQGLDR,DVPTHLAEETQQGLDR,DVPTHLAEETQQGLDR,DVPTHLAEETQQGLDR,DVPTHLAEETQQGLDR,DVPTHLAEETQQGLDR,EGGSFALFGENVTGTFEK,EGGSFALFGENVTGTFEK,EGGSFALFGENVTGTFEK,EGGSFALFGENVTGTFEK,EGGSFALFGENVTGTFEK,ELLTGFSSEDGPIVVTIDEIKK,GLILPTDK,GLI…
AHSA-1	Q93168	AFD	2	60	134	14	20	342	0.374269	0.564327	ATPDRVFEALTETQFVR,DASTSGNEVFSTK,DASTSGNEVFSTK,DASTSGNEVFSTK,DASTSGNEVFSTK,DASTSGNEVFSTK,DASTSGNEVFSTK,DVPTHLAEETQQGLDR,DVPTHLAEETQQGLDR,DVPTHLAEETQQGLDR,DVPTHLAEETQQGLDR,ELKEEFSK,GLILPTDK,GLILPTDK,GLILPTDK,GLILPTDK,GLILPTDK,GLILPTDK,GLILPTDK,GLILPTDK,GLILPTDK,GWTNNSIGEWNFK,GWTNNSIGEWNFK,IEPNKEIVK,IEPNKEIVK,IQDVMGIYIR,IQDVMGIYIR,IQDVMGIYIR,IQDVMGIYIR,NATPWSLNR,NATPWSLNR,NATPWSLNR,QFQNTVVAEK,QFQNTV…
AHSA-1	Q93168	ELKS-1::TbID	1	46	128	13	16	342	0.403509	0.497076	AKWGEGDPR,DASTSGNEVFSTK,DASTSGNEVFSTK,DASTSGNEVFSTK,DASTSGNEVFSTK,DASTSGNEVFSTK,DASTSGNEVFSTK,DASTSGNEVFSTK,DVPTHLAEETQQGLDR,DVPTHLAEETQQGLDR,DVPTHLAEETQQGLDR,DVPTHLAEETQQGLDR,DVPTHLAEETQQGLDR,DVPTHLAEETQQGLDR,EGGSFALFGENVTGTFEK,EGGSFALFGENVTGTFEK,ELKEEFSK,ELKEEFSK,GLILPTDK,GLILPTDK,GLILPTDK,GLILPTDK,GLILPTDK,IEPNKEIVK,IEPNKEIVK,IEPNKEIVK,IEPNKEIVK,IQDVMGIYIR,QFQNTVVAEK,QFQNTVVAEK,QFQNTVVAEK,QFQN…
AHSA-1	Q93168	ELKS-1::TbID	2	82	128	15	16	342	0.47076	0.497076	DASTSGNEVFSTK,DASTSGNEVFSTK,DASTSGNEVFSTK,DASTSGNEVFSTK,DASTSGNEVFSTK,DASTSGNEVFSTK,DASTSGNEVFSTK,DASTSGNEVFSTK,DASTSGNEVFSTK,DASTSGNEVFSTK,DVPTHLAEETQQGLDR,DVPTHLAEETQQGLDR,DVPTHLAEETQQGLDR,DVPTHLAEETQQGLDR,DVPTHLAEETQQGLDR,DVPTHLAEETQQGLDR,DVPTHLAEETQQGLDR,DVPTHLAEETQQGLDR,DVPTHLAEETQQGLDR,EGGSFALFGENVTGTFEK,EGGSFALFGENVTGTFEK,EGGSFALFGENVTGTFEK,EGGSFALFGENVTGTFEK,EGGSFALFGENVTGTFEK,EGGSFALFGEN…
AIN-1	Q17740	Pan-neuron	1	233	405	21	21	641	0.49766	0.49766	ALMDAGIVQPQEQR,ALMDAGIVQPQEQR,ALMDAGIVQPQEQR,ALMDAGIVQPQEQR,ALMDAGIVQPQEQR,ALMDAGIVQPQEQR,ALMDAGIVQPQEQR,ALMDAGIVQPQEQR,ALMDAGIVQPQEQR,ALMDAGIVQPQEQR,ALMDAGIVQPQEQR,ALMDAGIVQPQEQR,ALMDAGIVQPQEQR,ALMDAGIVQPQEQR,ALMDAGIVQPQEQR,ALMDAGIVQPQEQR,ALMDAGIVQPQEQR,ALMDAGIVQPQEQR,ALMDAGIVQPQEQR,ALMDAGIVQPQEQR,ALMDAGIVQPQEQR,ALMDAGIVQPQEQR,ALMDAGIVQPQEQR,ALMDAGIVQPQEQR,ALMDAGIVQPQEQR,ALMDAGIVQPQEQR,ALMDAGIVQ…
AIN-1	Q17740	Pan-neuron	2	172	405	17	21	641	0.393136	0.49766	ALMDAGIVQPQEQR,ALMDAGIVQPQEQR,ALMDAGIVQPQEQR,ALMDAGIVQPQEQR,ALMDAGIVQPQEQR,ALMDAGIVQPQEQR,ALMDAGIVQPQEQR,ALMDAGIVQPQEQR,ALMDAGIVQPQEQR,ALMDAGIVQPQEQR,ALMDAGIVQPQEQR,ALMDAGIVQPQEQR,ALMDAGIVQPQEQR,ALMDAGIVQPQEQR,ALMDAGIVQPQEQR,ALMDAGIVQPQEQR,ALMDAGIVQPQEQR,ALMDAGIVQPQEQR,ALMDAGIVQPQEQR,ALMDAGIVQPQEQR,ALMDAGIVQPQEQR,ALMDAGIVQPQEQR,ALMDAGIVQPQEQR,ALMDAGIVQPQEQR,ALMDAGIVQPQEQR,APASTEDYHYSFLE,APASTEDYH…
AIN-1	Q17740	Muscle	1	171	351	16	17	641	0.296412	0.333853	ALMDAGIVQPQEQR,ALMDAGIVQPQEQR,ALMDAGIVQPQEQR,ALMDAGIVQPQEQR,ALMDAGIVQPQEQR,ALMDAGIVQPQEQR,ALMDAGIVQPQEQR,ALMDAGIVQPQEQR,ALMDAGIVQPQEQR,ALMDAGIVQPQEQR,ALMDAGIVQPQEQR,ALMDAGIVQPQEQR,ALMDAGIVQPQEQR,ALMDAGIVQPQEQR,ALMDAGIVQPQEQR,ALMDAGIVQPQEQR,ALMDAGIVQPQEQR,ALMDAGIVQPQEQR,ALMDAGIVQPQEQR,APASTEDYHYSFLE,APASTEDYHYSFLE,APASTEDYHYSFLE,APASTEDYHYSFLE,APASTEDYHYSFLE,APASTEDYHYSFLE,APASTEDYHYSFLE,APASTEDYH…
AIN-1	Q17740	Muscle	2	180	351	17	17	641	0.333853	0.333853	ALMDAGIVQPQEQR,ALMDAGIVQPQEQR,ALMDAGIVQPQEQR,ALMDAGIVQPQEQR,ALMDAGIVQPQEQR,ALMDAGIVQPQEQR,ALMDAGIVQPQEQR,ALMDAGIVQPQEQR,ALMDAGIVQPQEQR,ALMDAGIVQPQEQR,ALMDAGIVQPQEQR,ALMDAGIVQPQEQR,ALMDAGIVQPQEQR,ALMDAGIVQPQEQR,ALMDAGIVQPQEQR,ALMDAGIVQPQEQR,APASTEDYHYSFLE,APASTEDYHYSFLE,APASTEDYHYSFLE,APASTEDYHYSFLE,APASTEDYHYSFLE,APASTEDYHYSFLE,APASTEDYHYSFLE,APASTEDYHYSFLE,APASTEDYHYSFLE,APASTEDYHYSFLE,APASTEDYH…
AIN-1	Q17740	Intestine	1	209	372	21	21	641	0.49766	0.49766	ALMDAGIVQPQEQR,ALMDAGIVQPQEQR,ALMDAGIVQPQEQR,ALMDAGIVQPQEQR,ALMDAGIVQPQEQR,ALMDAGIVQPQEQR,ALMDAGIVQPQEQR,ALMDAGIVQPQEQR,ALMDAGIVQPQEQR,ALMDAGIVQPQEQR,ALMDAGIVQPQEQR,ALMDAGIVQPQEQR,ALMDAGIVQPQEQR,ALMDAGIVQPQEQR,ALMDAGIVQPQEQR,ALMDAGIVQPQEQR,ALMDAGIVQPQEQR,ALMDAGIVQPQEQR,ALMDAGIVQPQEQR,ALMDAGIVQPQEQR,ALMDAGIVQPQEQR,ALMDAGIVQPQEQR,ALMDAGIVQPQEQR,ALMDAGIVQPQEQR,APASTEDYHYSFLE,APASTEDYHYSFLE,APASTEDYH…
AIN-1	Q17740	Intestine	2	163	372	16	21	641	0.336973	0.49766	ALMDAGIVQPQEQR,ALMDAGIVQPQEQR,ALMDAGIVQPQEQR,ALMDAGIVQPQEQR,ALMDAGIVQPQEQR,ALMDAGIVQPQEQR,ALMDAGIVQPQEQR,ALMDAGIVQPQEQR,ALMDAGIVQPQEQR,ALMDAGIVQPQEQR,ALMDAGIVQPQEQR,ALMDAGIVQPQEQR,ALMDAGIVQPQEQR,ALMDAGIVQPQEQR,ALMDAGIVQPQEQR,ALMDAGIVQPQEQR,ALMDAGIVQPQEQR,ALMDAGIVQPQEQR,ALMDAGIVQPQEQR,ALMDAGIVQPQEQR,APASTEDYHYSFLE,APASTEDYHYSFLE,APASTEDYHYSFLE,APASTEDYHYSFLE,APASTEDYHYSFLE,APASTEDYHYSFLE,APASTEDYH…
AIN-1	Q17740	Hypodermis	1	245	443	20	23	641	0.446178	0.475819	ALMDAGIVQPQEQR,ALMDAGIVQPQEQR,ALMDAGIVQPQEQR,ALMDAGIVQPQEQR,ALMDAGIVQPQEQR,ALMDAGIVQPQEQR,ALMDAGIVQPQEQR,ALMDAGIVQPQEQR,ALMDAGIVQPQEQR,ALMDAGIVQPQEQR,ALMDAGIVQPQEQR,ALMDAGIVQPQEQR,ALMDAGIVQPQEQR,ALMDAGIVQPQEQR,ALMDAGIVQPQEQR,ALMDAGIVQPQEQR,ALMDAGIVQPQEQR,ALMDAGIVQPQEQR,ALMDAGIVQPQEQR,ALMDAGIVQPQEQR,ALMDAGIVQPQEQR,ALMDAGIVQPQEQR,ALMDAGIVQPQEQR,ALMDAGIVQPQEQR,ALMDAGIVQPQEQR,ALMDAGIVQPQEQR,ALMDAGIVQ…
AIN-1	Q17740	Hypodermis	2	198	443	22	23	641	0.429017	0.475819	ALMDAGIVQPQEQR,ALMDAGIVQPQEQR,ALMDAGIVQPQEQR,ALMDAGIVQPQEQR,ALMDAGIVQPQEQR,ALMDAGIVQPQEQR,ALMDAGIVQPQEQR,ALMDAGIVQPQEQR,ALMDAGIVQPQEQR,ALMDAGIVQPQEQR,ALMDAGIVQPQEQR,ALMDAGIVQPQEQR,ALMDAGIVQPQEQR,ALMDAGIVQPQEQR,ALMDAGIVQPQEQR,ALMDAGIVQPQEQR,ALMDAGIVQPQEQR,ALMDAGIVQPQEQR,ALMDAGIVQPQEQR,ALMDAGIVQPQEQR,ALMDAGIVQPQEQR,ALMDAGIVQPQEQR,ALMDAGIVQPQEQR,ALMDAGIVQPQEQR,ALMDAGIVQPQEQR,ALMDAGIVQPQEQR,APASTEDYH…
AIN-1	Q17740	AFD	1	22	31	9	9	641	0.170047	0.170047	ALMDAGIVQPQEQR,APASTEDYHYSFLE,DTGVSYWGDPEK,DTGVSYWGDPEK,FPFPVPAK,FPFPVPAK,FPFPVPAK,FPFPVPAK,FPFPVPAK,IEVQEYSK,IEVQEYSK,IEVQEYSK,IPALDSVENELK,IPALDSVENELK,IPALDSVENELK,IPALDSVENELK,LIIEVTTAK,LIIEVTTAK,SESTIFDENNR,SESTIFDENNR,SESTIFDENNR,TISLWIVGEGADEDLETALNR
AIN-1	Q17740	AFD	2	9	31	5	9	641	0.0826833	0.170047	APASTEDYHYSFLE,FPFPVPAK,FPFPVPAK,FPFPVPAK,IEVQEYSK,IEVQEYSK,IPALDSVENELK,IPALDSVENELK,SESTIFDENNR
AIN-1	Q17740	ELKS-1::TbID	1	119	219	13	13	641	0.25741	0.25741	ALMDAGIVQPQEQR,ALMDAGIVQPQEQR,ALMDAGIVQPQEQR,ALMDAGIVQPQEQR,ALMDAGIVQPQEQR,ALMDAGIVQPQEQR,ALMDAGIVQPQEQR,ALMDAGIVQPQEQR,ALMDAGIVQPQEQR,ALMDAGIVQPQEQR,APASTEDYHYSFLE,APASTEDYHYSFLE,APASTEDYHYSFLE,APASTEDYHYSFLE,APASTEDYHYSFLE,APASTEDYHYSFLE,APASTEDYHYSFLE,APASTEDYHYSFLE,DTGVSYWGDPEK,DTGVSYWGDPEK,DTGVSYWGDPEK,DTGVSYWGDPEK,DTGVSYWGDPEK,DTGVSYWGDPEK,FPFPVPAK,FPFPVPAK,FPFPVPAK,FPFPVPAK,FPFPVPAK,FPFPVP…
AIN-1	Q17740	ELKS-1::TbID	2	100	219	13	13	641	0.25741	0.25741	ALMDAGIVQPQEQR,ALMDAGIVQPQEQR,ALMDAGIVQPQEQR,ALMDAGIVQPQEQR,ALMDAGIVQPQEQR,ALMDAGIVQPQEQR,ALMDAGIVQPQEQR,ALMDAGIVQPQEQR,APASTEDYHYSFLE,APASTEDYHYSFLE,APASTEDYHYSFLE,APASTEDYHYSFLE,APASTEDYHYSFLE,DTGVSYWGDPEK,DTGVSYWGDPEK,DTGVSYWGDPEK,DTGVSYWGDPEK,DTGVSYWGDPEK,DTGVSYWGDPEK,DTGVSYWGDPEK,DTGVSYWGDPEK,FPFPVPAK,FPFPVPAK,FPFPVPAK,FPFPVPAK,FPFPVPAK,FPFPVPAK,FPFPVPAK,FPFPVPAK,FPFPVPAK,FPFPVPAK,FPFPVPAK,F…
AIN-2	A0A2C9C2L0	Pan-neuron	1	10	16	3	5	686	0.0626822	0.0889213	GGPPPGSDGGAGPSTSR,GGPPPGSDGGAGPSTSR,GGPPPGSDGGAGPSTSR,GGPPPGSDGGAGPSTSR,GGPPPGSDGGAGPSTSR,GGPPPGSDGGAGPSTSR,IEVTQLSK,IEVTQLSK,LGENRPSNYDEGASKEEK,LGENRPSNYDEGASKEEK
AIN-2	A0A2C9C2L0	Pan-neuron	2	6	16	4	5	686	0.0626822	0.0889213	ALNEEALR,GGPPPGSDGGAGPSTSR,GGPPPGSDGGAGPSTSR,GGPPPGSDGGAGPSTSR,IEVTQLSK,LDDYEDELKK
AIN-2	A0A2C9C2L0	Muscle	1	15	25	5	6	686	0.0772595	0.0772595	GGPPPGSDGGAGPSTSR,GGPPPGSDGGAGPSTSR,GGPPPGSDGGAGPSTSR,GGPPPGSDGGAGPSTSR,GGPPPGSDGGAGPSTSR,GGPPPGSDGGAGPSTSR,IEVTQLSK,IEVTQLSK,IEVTQLSK,LDDYEDELKK,LDDYEDELKK,LGENRPSNYDEGASK,LGENRPSNYDEGASK,LGENRPSNYDEGASK,LGENRPSNYDEGASKEEK
AIN-2	A0A2C9C2L0	Muscle	2	10	25	5	6	686	0.0524781	0.0772595	IEVTQLSK,LDDYEDELK,LDDYEDELK,LDDYEDELK,LDDYEDELKK,LGENRPSNYDEGASK,LGENRPSNYDEGASK,LGENRPSNYDEGASK,LGENRPSNYDEGASKEEK,LGENRPSNYDEGASKEEK
AIN-2	A0A2C9C2L0	Intestine	1	18	21	5	5	686	0.0830904	0.0830904	GGPPPGSDGGAGPSTSR,GGPPPGSDGGAGPSTSR,GGPPPGSDGGAGPSTSR,GGPPPGSDGGAGPSTSR,GGPPPGSDGGAGPSTSR,GGPPPGSDGGAGPSTSR,GGPPPGSDGGAGPSTSR,GGPPPGSDGGAGPSTSR,GWDEGSISGGGSGR,IEVTQLSK,IEVTQLSK,IEVTQLSK,IEVTQLSK,LGENRPSNYDEGASK,LGENRPSNYDEGASKEEK,LGENRPSNYDEGASKEEK,LGENRPSNYDEGASKEEK,LGENRPSNYDEGASKEEK
AIN-2	A0A2C9C2L0	Intestine	2	3	21	3	5	686	0.0539359	0.0830904	GWDEGSISGGGSGR,IEVTQLSK,LGENRPSNYDEGASK
AIN-2	A0A2C9C2L0	Hypodermis	1	45	79	12	14	686	0.217201	0.241983	ALNEEALR,DQKNDHDKAVIGVVTAK,DQKNDHDKAVIGVVTAK,DQKNDHDKAVIGVVTAK,GWDEGSISGGGSGR,GWDEGSISGGGSGR,GWDEGSISGGGSGR,GWDEGSISGGGSGR,IEVTQLSK,IEVTQLSK,IEVTQLSK,ITEALIEAGLLPPQPQTSTSANTSTNHLNHR,ITEALIEAGLLPPQPQTSTSANTSTNHLNHR,ITEALIEAGLLPPQPQTSTSANTSTNHLNHR,KITEALIEAGLLPPQPQTSTSANTSTNHLNHR,KITEALIEAGLLPPQPQTSTSANTSTNHLNHR,KITEALIEAGLLPPQPQTSTSANTSTNHLNHR,KITEALIEAGLLPPQPQTSTSANTSTNHLNHR,KITEALIEAGLLPPQPQTSTS…
AIN-2	A0A2C9C2L0	Hypodermis	2	34	79	10	14	686	0.155977	0.241983	ALNEEALR,GGPPPGSDGGAGPSTSR,GGPPPGSDGGAGPSTSR,GGPPPGSDGGAGPSTSR,GGPPPGSDGGAGPSTSR,GGPPPGSDGGAGPSTSR,GGPPPGSDGGAGPSTSR,GGPPPGSDGGAGPSTSR,GGPPPGSDGGAGPSTSR,GGPPPGSDGGAGPSTSR,GGPPPGSDGGAGPSTSR,GGPPPGSDGGAGPSTSR,GGPPPGSDGGAGPSTSR,GGPPPGSDGGAGPSTSR,GGPPPGSDGGAGPSTSR,GGPPPGSDGGAGPSTSR,GGPPPGSDGGAGPSTSR,GWDEGSISGGGSGR,IEVTQLSK,IEVTQLSK,IEVTQLSK,ITEALIEAGLLPPQPQTSTSANTSTNHLNHR,ITEALIEAGLLPPQPQTSTSANTSTNHL…
AIN-2	A0A2C9C2L0	ELKS-1::TbID	2	1	1	1	1	686	0.0145773	0.0145773	LDDYEDELKK
AIPR-1	Q18888	Pan-neuron	1	97	138	15	15	342	0.380117	0.380117	AVFHYQALFPIEK,AVFHYQALFPIEK,AVFHYQALFPIEK,AVFHYQALFPIEK,AVFHYQALFPIEK,AVFHYQALFPIEK,AVFHYQALFPIEK,AVFHYQALFPIEK,AVFHYQALFPIEK,AVFHYQALFPIEK,AVFHYQALFPIEK,AVFHYQALFPIEK,AVFHYQALFPIEK,AVFHYQALFPIEK,AVFHYQALFPIEK,DYKEAIDAYR,DYKEAIDAYR,DYKEAIDAYR,DYKEAIDAYR,EAIDAYR,EAIDAYR,EAIDAYR,EAIDAYR,EKPGEPEWVELDR,EKPGEPEWVELDR,EKPGEPEWVELDR,FQLPVFEQCLK,FQLPVFEQCLK,FQLPVFEQCLK,FQLPVFEQCLK,FQLPVFEQCLK,GNELFVQK,GN…
AIPR-1	Q18888	Pan-neuron	2	41	138	12	15	342	0.289474	0.380117	AVFHYQALFPIEK,AVFHYQALFPIEK,AVFHYQALFPIEK,AVFHYQALFPIEK,AVFHYQALFPIEK,AVFHYQALFPIEK,AVFHYQALFPIEK,DYKEAIDAYR,DYKEAIDAYR,EAIDAYR,EAIDAYR,EAIDAYR,EAIDAYR,EKPGEPEWVELDR,FQLPVFEQCLK,FQLPVFEQCLK,FQLPVFEQCLK,GNELFVQK,GNELFVQK,GNELFVQK,GNELFVQK,GNELFVQK,GQPLSLEK,GQPLSLEK,GQPLSLEK,KFQLPVFEQCLK,LDEAEEDLK,LDEAEEDLK,LDEAEEDLK,LDEAEEDLK,LDEAEEDLK,LDEAEEDLK,LDTLILR,LDTLILR,LDTLILR,LDTLILR,LDTLILR,LDTLILR,NHPA…
AIPR-1	Q18888	Muscle	1	112	183	15	16	342	0.383041	0.415205	AVFHYQALFPIEK,AVFHYQALFPIEK,AVFHYQALFPIEK,AVFHYQALFPIEK,AVFHYQALFPIEK,AVFHYQALFPIEK,AVFHYQALFPIEK,AVFHYQALFPIEK,AVFHYQALFPIEK,AVFHYQALFPIEK,AVFHYQALFPIEK,AVFHYQALFPIEK,AVFHYQALFPIEK,AVFHYQALFPIEK,DYKEAIDAYR,EAIDAYR,EAIDAYR,EAIDAYR,EAIDAYR,EAIDAYR,EAIDAYR,EKPGEPEWVELDRK,EKPGEPEWVELDRK,FQLPVFEQCLK,FQLPVFEQCLK,FQLPVFEQCLK,FQLPVFEQCLK,FQLPVFEQCLK,FQLPVFEQCLK,FQLPVFEQCLK,FQLPVFEQCLK,FQLPVFEQCLK,FQLPVF…
AIPR-1	Q18888	Muscle	2	71	183	12	16	342	0.280702	0.415205	AVFHYQALFPIEK,AVFHYQALFPIEK,AVFHYQALFPIEK,AVFHYQALFPIEK,AVFHYQALFPIEK,AVFHYQALFPIEK,AVFHYQALFPIEK,AVFHYQALFPIEK,AVFHYQALFPIEK,AVFHYQALFPIEK,AVFHYQALFPIEK,AVFHYQALFPIEK,AVFHYQALFPIEK,AVFHYQALFPIEK,AVFHYQALFPIEK,AVFHYQALFPIEK,AVFHYQALFPIEK,AVFHYQALFPIEK,EKPGEPEWVELDRK,EKPGEPEWVELDRK,EKPGEPEWVELDRK,FQLPVFEQCLK,FQLPVFEQCLK,FQLPVFEQCLK,FQLPVFEQCLK,FQLPVFEQCLK,FQLPVFEQCLK,GNELFVQK,GNELFVQK,GNELFVQK,GNE…
AIPR-1	Q18888	Intestine	1	62	93	17	17	342	0.464912	0.464912	AVFHYQALFPIEK,AVFHYQALFPIEK,AVFHYQALFPIEK,AVFHYQALFPIEK,AVFHYQALFPIEK,AVFHYQALFPIEK,AVFHYQALFPIEK,AVFHYQALFPIEK,AVFHYQALFPIEK,AVFHYQALFPIEK,AVFHYQALFPIEK,AVFHYQALFPIEK,EAIDAYR,EAIDAYR,EKPGEPEWVELDR,EKPGEPEWVELDRK,EKPGEPEWVELDRK,FQLPVFEQCLK,FQLPVFEQCLK,FQLPVFEQCLK,FVFHLLQVFEPDQYVHDSWQLDEDDKLK,GNELFVQK,GNELFVQK,GNELFVQK,GNELFVQK,GQPLSLEK,GQPLSLEK,GQPLSLEK,KFQLPVFEQCLK,KFQLPVFEQCLK,KFQLPVFEQCLK,KFQL…
AIPR-1	Q18888	Intestine	2	31	93	8	17	342	0.207602	0.464912	AVFHYQALFPIEK,AVFHYQALFPIEK,AVFHYQALFPIEK,AVFHYQALFPIEK,AVFHYQALFPIEK,AVFHYQALFPIEK,EKPGEPEWVELDRK,EKPGEPEWVELDRK,FQLPVFEQCLK,FQLPVFEQCLK,GNELFVQK,GNELFVQK,KFQLPVFEQCLK,KFQLPVFEQCLK,LDEAEEDLK,LDEAEEDLK,LDEAEEDLK,LDEAEEDLK,LDEAEEDLK,LDTLILR,LDTLILR,LDTLILR,LDTLILR,LDTLILR,LDTLILR,LDTLILR,LDTLILR,PLEIVFGK,PLEIVFGK,PLEIVFGK,PLEIVFGK
AIPR-1	Q18888	Hypodermis	1	97	154	14	18	342	0.51462	0.593567	AVFHYQALFPIEK,AVFHYQALFPIEK,AVFHYQALFPIEK,AVFHYQALFPIEK,AVFHYQALFPIEK,AVFHYQALFPIEK,AVFHYQALFPIEK,AVFHYQALFPIEK,AVFHYQALFPIEK,AVFHYQALFPIEK,AVFHYQALFPIEK,AVFHYQALFPIEK,AVFHYQALFPIEK,AVFHYQALFPIEK,AVFHYQALFPIEK,AVFHYQALFPIEK,AVFHYQALFPIEK,AVFHYQALFPIEK,EKPGEPEWVELDRK,EKPGEPEWVELDRK,EKPGEPEWVELDRK,FQLPVFEQCLK,FQLPVFEQCLK,FQLPVFEQCLK,FQLPVFEQCLK,FQLPVFEQCLK,FQLPVFEQCLK,FQLPVFEQCLK,FQLPVFEQCLK,FVFHLL…
AIPR-1	Q18888	Hypodermis	2	57	154	15	18	342	0.444444	0.593567	AVFHYQALFPIEK,AVFHYQALFPIEK,AVFHYQALFPIEK,AVFHYQALFPIEK,AVFHYQALFPIEK,AVFHYQALFPIEK,AVFHYQALFPIEK,AVFHYQALFPIEK,AVFHYQALFPIEK,AVFHYQALFPIEK,AVFHYQALFPIEK,AVFHYQALFPIEK,AVFHYQALFPIEK,FQLPVFEQCLK,FQLPVFEQCLK,FQLPVFEQCLK,FQLPVFEQCLK,FQLPVFEQCLK,FQLPVFEQCLK,GKISEYCDGTK,GNELFVQK,GNELFVQK,GNELFVQK,GQPLSLEK,GQPLSLEK,GQPLSLEK,HEKGQPLSLEK,KFQLPVFEQCLK,KFQLPVFEQCLK,KFQLPVFEQCLK,KFQLPVFEQCLK,LDEAEEDLK,LDEAE…
AIPR-1	Q18888	AFD	1	11	17	6	7	342	0.140351	0.166667	AVFHYQALFPIEK,AVFHYQALFPIEK,AVFHYQALFPIEK,FQLPVFEQCLK,FQLPVFEQCLK,GNELFVQK,KFQLPVFEQCLK,LDTLILR,LDTLILR,LDTLILR,PLEIVFGK
AIPR-1	Q18888	AFD	2	6	17	3	7	342	0.0701754	0.166667	GNELFVQK,GNELFVQK,LDEAEEDLK,LDTLILR,LDTLILR,LDTLILR
AIPR-1	Q18888	ELKS-1::TbID	1	35	64	10	11	342	0.277778	0.283626	AVFHYQALFPIEK,AVFHYQALFPIEK,AVFHYQALFPIEK,AVFHYQALFPIEK,EAIDAYR,EAIDAYR,EAIDAYR,EAIDAYR,EKPGEPEWVELDR,FQLPVFEQCLK,FQLPVFEQCLK,FQLPVFEQCLK,GNELFVQK,GNELFVQK,GNELFVQK,GNELFVQK,GNELFVQK,GQPLSLEK,LDEAEEDLK,LDEAEEDLK,LDTLILR,LDTLILR,LDTLILR,LDTLILR,LDTLILR,LDTLILR,LDTLILR,LDTLILR,NHPAAASVVAR,NHPAAASVVAR,PLEIVFGK,PLEIVFGK,PLEIVFGK,PLEIVFGK,PLEIVFGK
AIPR-1	Q18888	ELKS-1::TbID	2	29	64	9	11	342	0.222222	0.283626	AVFHYQALFPIEK,AVFHYQALFPIEK,AVFHYQALFPIEK,AVFHYQALFPIEK,AVFHYQALFPIEK,AVFHYQALFPIEK,EAIDAYR,EAIDAYR,EAIDAYR,FQLPVFEQCLK,FQLPVFEQCLK,FQLPVFEQCLK,GNELFVQK,LDEAEEDLK,LDEAEEDLK,LDTLILR,LDTLILR,LDTLILR,LDTLILR,LDTLILR,LDTLILR,LDTLILR,LDTLILR,NHPAAASVVAR,NHPAAASVVAR,NHPAAASVVAR,PLEIVFGK,PLEIVFGK,QKGNELFVQK
AJM-1	A0A1C3NSL9	Pan-neuron	1	12	20	4	5	1644	0.0261557	0.033455	ANEEAQLADLLER,ANEEAQLADLLER,ANEEAQLADLLER,ANEEAQLADLLER,EFELIEAAR,EFELIEAAR,EFELIEAAR,LAEEEAELAR,LAEEEAELAR,LAEEEAELAR,LAEEEAELAR,NHLLSSETLAK
AJM-1	A0A1C3NSL9	Pan-neuron	2	8	20	4	5	1644	0.026764	0.033455	ANEEAQLADLLER,ANEEAQLADLLER,ANEEAQLADLLER,EFELIEAAR,EFELIEAAR,LAEEEAELAR,LAEEEAELAR,STEALSQTPLGR
AJM-1	A0A1C3NSL9	Muscle	1	4	7	4	4	1644	0.0273723	0.0273723	ANEEAQLADLLER,EFELIEAAR,LAEEEAELAR,TTALNETDGLPYR
AJM-1	A0A1C3NSL9	Muscle	2	3	7	1	4	1644	0.00790754	0.0273723	ANEEAQLADLLER,ANEEAQLADLLER,ANEEAQLADLLER
AJM-1	A0A1C3NSL9	Intestine	1	70	105	27	28	1644	0.17944	0.185523	AESVVAYER,AESVVAYER,ALSAYPNDQLLYYYTVK,ANEEAQLADLLER,ANEEAQLADLLER,ANEEAQLADLLER,ANEEAQLADLLER,ANEEAQLADLLER,ANEEAQLADLLER,DFYHSSQDSADPVTER,DFYHSSQDSADPVTER,EAELVADVHR,EAELVADVHR,EAELVADVHR,EAELVADVHR,EETEVPENQLQK,EFELIEAAR,EFELIEAAR,EFELIEAAR,EFELIEAAR,EFELIEAAR,ELSAVQFSSPR,ERQELELQR,ESPADQAHIR,IPVSLLSGAQPLPSVLTQR,IPVSLLSGAQPLPSVLTQR,IPVSLLSGAQPLPSVLTQR,IPVSLLSGAQPLPSVLTQR,IREETEVPENQLQK,KEPSLIAL…
AJM-1	A0A1C3NSL9	Intestine	2	35	105	13	28	1644	0.0827251	0.185523	AESVVAYER,AESVVAYER,ANEEAQLADLLER,ANEEAQLADLLER,ANEEAQLADLLER,ANEEAQLADLLER,ANEEAQLADLLER,ANEEAQLADLLER,EFELIEAAR,EFELIEAAR,EFELIEAAR,IREETEVPENQLQK,LAEEEAELAR,LAEEEAELAR,LAEEEAELAR,LAEEEAELAR,LAEEEAELAR,LAEEEAELAR,LAEEEAELAR,LAEEEAELAR,LREQQNLSER,LYNPNDLNR,LYNPNDLNR,NHLLSSETLAK,NHLLSSETLAK,QEEEEEIAR,QEEEEEIAR,STEALSQTPLGR,STEALSQTPLGR,STEALSQTPLGR,TTALNETDGLPYR,TTALNETDGLPYR,TTALNETDGLPYRR,YLPYP…
AJM-1	A0A1C3NSL9	Hypodermis	1	118	181	29	35	1644	0.167275	0.189781	AELVTIPLAHSEAEDHK,AESVVAYER,AESVVAYER,ANEEAQLADLLER,ANEEAQLADLLER,ANEEAQLADLLER,ANEEAQLADLLER,ANEEAQLADLLER,ANEEAQLADLLER,ANEEAQLADLLER,ANEEAQLADLLER,ANEEAQLADLLER,ANEEAQLADLLER,ANEEAQLADLLER,ANEEAQLADLLER,ANEEAQLADLLER,ANEEAQLADLLER,DFYHSSQDSADPVTER,DFYHSSQDSADPVTER,DFYHSSQDSADPVTER,DFYHSSQDSADPVTER,EAELVADVHR,EAELVADVHR,EAELVADVHR,EAELVADVHR,EAELVADVHR,EAELVADVHR,EAELVADVHR,EAELVADVHR,EETEVPENQ…
AJM-1	A0A1C3NSL9	Hypodermis	2	63	181	21	35	1644	0.131995	0.189781	AESVVAYER,ANEEAQLADLLER,ANEEAQLADLLER,ANEEAQLADLLER,ANEEAQLADLLER,ANEEAQLADLLER,ANEEAQLADLLER,ANEEAQLADLLER,ANEEAQLADLLERER,DFYHSSQDSADPVTER,EAELVADVHR,EFELIEAAR,EFELIEAAR,EFELIEAAR,EFELIEAAR,EFELIEAAR,EFELIEAAR,EFELIEAAR,EFELIEAAR,EFELIEAAR,EFELIEAAR,ENRPQGQTAQTSTYR,ESPADQAHIR,ESPADQAHIR,IPVSLLSGAQPLPSVLTQR,IPVSLLSGAQPLPSVLTQR,IPVSLLSGAQPLPSVLTQR,IPVSLLSGAQPLPSVLTQR,IVVGEPR,LADADRDQEEELVFNEER,LA…
AJM-1	A0A1C3NSL9	AFD	1	3	5	2	2	1644	0.0115572	0.0115572	EFELIEAAR,LAEEEAELAR,LAEEEAELAR
AJM-1	A0A1C3NSL9	AFD	2	2	5	1	2	1644	0.00608273	0.0115572	LAEEEAELAR,LAEEEAELAR
AJM-1	A0A1C3NSL9	ELKS-1::TbID	1	120	228	35	41	1644	0.202555	0.246959	AEHILQNEELFVR,AESVVAYER,AESVVAYER,AESVVAYER,AESVVAYER,ALSAYPNDQLLYYYTVK,ALSAYPNDQLLYYYTVK,ANEEAQLADLLER,ANEEAQLADLLER,ANEEAQLADLLER,ANEEAQLADLLER,ANEEAQLADLLER,ANEEAQLADLLER,ANEEAQLADLLER,ANEEAQLADLLER,ANEEAQLADLLER,ANEEAQLADLLER,ASNPSIYQSSR,EAELVADVHR,EAELVADVHR,EAELVADVHR,EAELVADVHR,EAELVADVHR,EETEVPENQLQK,EFELIEAAR,EFELIEAAR,EFELIEAAR,EFELIEAAR,ELSAVQFSSPR,ERQELELQR,ESPADQAHIR,ESPADQAHIR,ESPAD…
AJM-1	A0A1C3NSL9	ELKS-1::TbID	2	108	228	35	41	1644	0.215937	0.246959	AEHILQNEELFVR,AEHILQNEELFVR,AEHILQNEELFVR,AESVVAYER,AESVVAYER,AESVVAYER,AESVVAYER,AESVVAYER,ALSAYPNDQLLYYYTVK,ALSAYPNDQLLYYYTVK,ALSAYPNDQLLYYYTVK,ALSAYPNDQLLYYYTVK,ANEEAQLADLLER,ANEEAQLADLLER,ANEEAQLADLLER,ANEEAQLADLLER,ANEEAQLADLLER,ASNPSIYQSSR,ASNPSIYQSSR,DFYHSSQDSADPVTER,EAELVADVHR,EAELVADVHR,EAELVADVHR,EDLLSEHATSR,EETEVPENQLQK,EETEVPENQLQK,EFELIEAAR,EFELIEAAR,EFELIEAAR,ELSAVQFSSPR,ELSAVQFSSPR…
AKA-1	H2KZI9	Pan-neuron	1	22	36	6	11	1284	0.0872274	0.146417	AFLEYLQEEGKK,AFLEYLQEEGKK,DGVRPGAPADEGNPEEER,DTEPTATISKPNLDLDTEMEDMLAYLNDESVDK,DTEPTATISKPNLDLDTEMEDMLAYLNDESVDK,DTEPTATISKPNLDLDTEMEDMLAYLNDESVDK,DTEPTATISKPNLDLDTEMEDMLAYLNDESVDK,EEGGRDSIEESANESALYQFADR,EEGGRDSIEESANESALYQFADR,EEGGRDSIEESANESALYQFADR,EEGGRDSIEESANESALYQFADR,EEGGRDSIEESANESALYQFADR,FSELVISEALNHR,FSELVISEALNHR,FSELVISEALNHR,FSELVISEALNHR,FSELVISEALNHR,FSELVISEALNHR,FSELVISEALNHR,…
AKA-1	H2KZI9	Pan-neuron	2	14	36	9	11	1284	0.102804	0.146417	AFLEYLQEEGKK,AFLEYLQEEGKK,DGVRPGAPADEGNPEEER,ESTSASFVILDGGSK,FNVFPTPFVNSIGR,FSELVISEALNHR,FSELVISEALNHR,FSELVISEALNHR,FSELVISEALNHR,ISLIYTQSTEHEYAGVR,LETILNAINDGNDAVESSK,SALVVLPLPVLHR,SALVVLPLPVLHR,SQIDGLYLINK
AKA-1	H2KZI9	Muscle	1	16	22	12	13	1284	0.128505	0.146417	AFLEYLQEEGK,AFLEYLQEEGKK,EEGGRDSIEESANESALYQFADR,ESTSASFVILDGGSK,ESTYSTDVSGTVLK,FSELVISEALNHR,FSELVISEALNHR,FSELVISEALNHR,ISLIYTQSTEHEYAGVR,LETILNAINDGNDAVESSK,LETILNAINDGNDAVESSK,LFVSPYEFEYDVSK,LTESELQLGK,SALVVLPLPVLHR,SALVVLPLPVLHR,SVHNYSDATNFDPSK
AKA-1	H2KZI9	Muscle	2	6	22	4	13	1284	0.0451713	0.146417	AFLEYLQEEGKK,AFLEYLQEEGKK,FDSSIATIHVLHESDSDESATPR,FSELVISEALNHR,FSELVISEALNHR,LTESELQLGK
AKA-1	H2KZI9	Intestine	1	53	78	21	21	1284	0.259346	0.259346	AFLEYLQEEGKK,ALTQVLQVQGINDYGIR,DGVRPGAPADEGNPEEER,DGVRPGAPADEGNPEEER,DGVRPGAPADEGNPEEER,DTEPTATISKPNLDLDTEMEDMLAYLNDESVDK,EEGGRDSIEESANESALYQFADR,EEGGRDSIEESANESALYQFADR,EEGGRDSIEESANESALYQFADR,EEGGRDSIEESANESALYQFADR,EEGGRDSIEESANESALYQFADR,ESIASENGLSGDETISSIPAASTSIPR,ESIASENGLSGDETISSIPAASTSIPR,ESIASENGLSGDETISSIPAASTSIPR,ESTYSTDVSGTVLK,ESTYSTDVSGTVLK,ESTYSTDVSGTVLK,FNVFPTPFVNSIGR,FNVFPTPFVNSIG…
AKA-1	H2KZI9	Intestine	2	25	78	9	21	1284	0.135514	0.259346	AFLEYLQEEGKK,AFLEYLQEEGKK,AFLEYLQEEGKK,DGVRPGAPADEGNPEEER,DGVRPGAPADEGNPEEER,DTEPTATISKPNLDLDTEMEDMLAYLNDESVDK,DTEPTATISKPNLDLDTEMEDMLAYLNDESVDK,EEGGRDSIEESANESALYQFADR,EEGGRDSIEESANESALYQFADR,EEGGRDSIEESANESALYQFADR,ESIASENGLSGDETISSIPAASTSIPR,FSELVISEALNHR,FSELVISEALNHR,FSELVISEALNHR,FSELVISEALNHR,FSELVISEALNHR,FSELVISEALNHR,FSELVISEALNHR,LTESELQLGK,LTESELQLGK,LTESELQLGK,MQSVAEENEASEEPTQSSSETEK…
AKA-1	H2KZI9	Hypodermis	1	79	116	16	19	1284	0.208723	0.235202	AFLEYLQEEGKK,AFLEYLQEEGKK,DGVRPGAPADEGNPEEER,DGVRPGAPADEGNPEEER,DGVRPGAPADEGNPEEER,DGVRPGAPADEGNPEEER,DGVRPGAPADEGNPEEER,DSIEESANESALYQFADR,DTEPTATISKPNLDLDTEMEDMLAYLNDESVDK,DTEPTATISKPNLDLDTEMEDMLAYLNDESVDK,DTEPTATISKPNLDLDTEMEDMLAYLNDESVDK,DTEPTATISKPNLDLDTEMEDMLAYLNDESVDK,DTEPTATISKPNLDLDTEMEDMLAYLNDESVDK,DTEPTATISKPNLDLDTEMEDMLAYLNDESVDK,DTEPTATISKPNLDLDTEMEDMLAYLNDESVDK,DTEPTATISKPNLDLDTEMED…
AKA-1	H2KZI9	Hypodermis	2	37	116	12	19	1284	0.149533	0.235202	AFLEYLQEEGKK,AFLEYLQEEGKK,AFLEYLQEEGKK,AFLEYLQEEGKK,AFLEYLQEEGKK,AFLEYLQEEGKK,DTEPTATISKPNLDLDTEMEDMLAYLNDESVDK,DTEPTATISKPNLDLDTEMEDMLAYLNDESVDK,EEGGRDSIEESANESALYQFADR,EEGGRDSIEESANESALYQFADR,EEGGRDSIEESANESALYQFADR,EEGGRDSIEESANESALYQFADR,EEGGRDSIEESANESALYQFADR,EEGGRDSIEESANESALYQFADR,EEGGRDSIEESANESALYQFADR,EEGGRDSIEESANESALYQFADR,ESIASENGLSGDETISSIPAASTSIPR,ESIASENGLSGDETISSIPAASTSIPR,ESIAS…
AKA-1	H2KZI9	ELKS-1::TbID	1	3	3	3	3	1284	0.0327103	0.0327103	FSELVISEALNHR,LETILNAINDGNDAVESSK,LTESELQLGK
AKAP-1	Q09285	Pan-neuron	1	88	132	20	21	867	0.214533	0.232987	ANGHVNGDVQSSIGVSQK,DAVQNEKPSIDK,DAVQNEKPSIDK,DAVQNEKPSIDK,DAVQNEKPSIDK,DAVQNEKPSIDK,DAVQNEKPSIDKK,DAVQNEKPSIDKK,ITGQQSSTTTSLSYAACDVITR,ITGQQSSTTTSLSYAACDVITR,ITGQQSSTTTSLSYAACDVITR,ITGQQSSTTTSLSYAACDVITR,ITGQQSSTTTSLSYAACDVITR,ITGQQSSTTTSLSYAACDVITR,ITGQQSSTTTSLSYAACDVITR,ITGQQSSTTTSLSYAACDVITR,ITGQQSSTTTSLSYAACDVITR,ITGQQSSTTTSLSYAACDVITR,ITVPAALDTESR,ITVPAALDTESR,KQSEETVVEEQFVK,KQSEETVVEEQFVK,K…
AKAP-1	Q09285	Pan-neuron	2	44	132	13	21	867	0.185698	0.232987	AVTVQYFDETDEVFVK,DAVQNEKPSIDK,ITGQQSSTTTSLSYAACDVITR,ITGQQSSTTTSLSYAACDVITR,ITVPAALDTESR,ITVPAALDTESR,ITVPAALDTESR,ITVPAALDTESR,KQSEETVVEEQFVK,KQSEETVVEEQFVK,KQSEETVVEEQFVK,KQSEETVVEEQFVK,LNESSDIDR,QKNDEPVSIDK,QSEETVVEEQFVK,QSEETVVEEQFVK,SEEIEVPK,SEEIEVPK,SEEIEVPK,SEEIEVPK,SEEIEVPK,SEEIEVPK,SEEIEVPK,SEEIEVPK,SEEIEVPK,TATASDVQTENGNVK,TATASDVQTENGNVK,TATASDVQTENGNVK,TATASDVQTENGNVK,TATASDVQTENGNVK,…
AKAP-1	Q09285	Muscle	1	94	211	22	30	867	0.238754	0.322953	ANGHVNGDVQSSIGVSQK,ANGHVNGDVQSSIGVSQK,ANGHVNGDVQSSIGVSQK,AVTVQYFDETDEVFVK,AVTVQYFDETDEVFVK,AVTVQYFDETDEVFVK,AVTVQYFDETDEVFVK,AVTVQYFDETDEVFVK,DAVQNEKPSIDK,DAVQNEKPSIDK,DAVQNEKPSIDK,DAVQNEKPSIDKK,DAVQNEKPSIDKK,DAVQNEKPSIDKK,DAVQNEKPSIDKK,DAVQNEKPSIDKK,DEINHCLQMLR,DEINHCLQMLR,FDQVLMNCGLAR,FDQVLMNCGLAR,FDQVLMNCGLAR,FDQVLMNCGLAR,FDQVLMNCGLAR,FVDYGGYSK,FVDYGGYSK,FVDYGGYSK,ITVPAALDTESR,ITVPAALDTESR,ITV…
AKAP-1	Q09285	Muscle	2	117	211	26	30	867	0.298731	0.322953	ANGHVNGDVQSSIGVSQK,ANGHVNGDVQSSIGVSQK,ANGHVNGDVQSSIGVSQK,ANGHVNGDVQSSIGVSQK,ANGHVNGDVQSSIGVSQK,ANGHVNGDVQSSIGVSQK,ANGHVNGDVQSSIGVSQK,ANGHVNGDVQSSIGVSQK,AVTVQYFDETDEVFVK,AVTVQYFDETDEVFVK,AVTVQYFDETDEVFVK,AVTVQYFDETDEVFVK,CEVAVSSIISASHFFIQQPTHPSFASLR,CEVAVSSIISASHFFIQQPTHPSFASLR,DAVQNEKPSIDK,DAVQNEKPSIDK,DAVQNEKPSIDK,DAVQNEKPSIDKK,DAVQNEKPSIDKK,DAVQNEKPSIDKK,FDQVLMNCGLAR,FDQVLMNCGLAR,FDQVLMNCGLAR,F…
AKAP-1	Q09285	Intestine	1	99	147	25	25	867	0.279123	0.279123	ANGHVNGDVQSSIGVSQK,ANGHVNGDVQSSIGVSQK,ANGHVNGDVQSSIGVSQK,AVTVQYFDETDEVFVK,AVTVQYFDETDEVFVK,AVTVQYFDETDEVFVK,AVTVQYFDETDEVFVK,AVTVQYFDETDEVFVK,AVTVQYFDETDEVFVK,AVTVQYFDETDEVFVK,DAVQNEKPSIDK,DAVQNEKPSIDK,DAVQNEKPSIDK,DAVQNEKPSIDKK,DAVQNEKPSIDKK,DAVQNEKPSIDKK,DAVQNEKPSIDKK,DAVQNEKPSIDKK,DEINHCLQMLR,FDQVLMNCGLAR,FDQVLMNCGLAR,FVDYGGYSK,FVDYGGYSK,FVDYGGYSK,ITVPAALDTESR,ITVPAALDTESR,ITVPAALDTESR,ITVPAAL…
AKAP-1	Q09285	Intestine	2	48	147	17	25	867	0.2203	0.279123	ANGHVNGDVQSSIGVSQK,ANGHVNGDVQSSIGVSQK,AVTVQYFDETDEVFVK,AVTVQYFDETDEVFVK,DAVQNEKPSIDK,FDQVLMNCGLAR,FDQVLMNCGLAR,FDQVLMNCGLAR,FDQVLMNCGLAR,ITVPAALDTESR,ITVPAALDTESR,ITVPAALDTESR,ITVPAALDTESR,KANGHVNGDVQSSIGVSQK,KQSEETVVEEQFVK,KQSEETVVEEQFVK,KQSEETVVEEQFVK,KQSEETVVEEQFVK,KQSEETVVEEQFVK,KQSEETVVEEQFVK,QKNDEPVSIDK,QSEETVVEEQFVK,QSEETVVEEQFVK,QSEETVVEEQFVK,QSEETVVEEQFVK,SAPTPLLTMPSK,SAPTPLLTMPSK,SEEIEV…
AKAP-1	Q09285	Hypodermis	1	192	318	30	33	867	0.264129	0.275663	ANGHVNGDVQSSIGVSQK,ANGHVNGDVQSSIGVSQK,ANGHVNGDVQSSIGVSQK,ANGHVNGDVQSSIGVSQK,ANGHVNGDVQSSIGVSQK,ANGHVNGDVQSSIGVSQK,ANGHVNGDVQSSIGVSQK,ANGHVNGDVQSSIGVSQK,ANGHVNGDVQSSIGVSQK,ANGHVNGDVQSSIGVSQK,ANGHVNGDVQSSIGVSQK,AVTVQYFDETDEVFVK,AVTVQYFDETDEVFVK,AVTVQYFDETDEVFVK,AVTVQYFDETDEVFVK,DAVQNEKPSIDK,DAVQNEKPSIDK,DAVQNEKPSIDK,DAVQNEKPSIDK,DAVQNEKPSIDK,DAVQNEKPSIDK,DAVQNEKPSIDK,DAVQNEKPSIDK,DAVQNEKPSIDK,DAVQN…
AKAP-1	Q09285	Hypodermis	2	126	318	25	33	867	0.245675	0.275663	ANGHVNGDVQSSIGVSQK,ANGHVNGDVQSSIGVSQK,ANGHVNGDVQSSIGVSQK,AVTVQYFDETDEVFVK,AVTVQYFDETDEVFVK,AVTVQYFDETDEVFVK,DAVQNEKPSIDK,DAVQNEKPSIDK,DAVQNEKPSIDK,DAVQNEKPSIDK,DAVQNEKPSIDKK,DAVQNEKPSIDKK,DAVQNEKPSIDKK,DAVQNEKPSIDKK,DAVQNEKPSIDKK,DAVQNEKPSIDKK,DAVQNEKPSIDKK,DAVQNEKPSIDKK,DAVQNEKPSIDKK,DAVQNEKPSIDKK,FDQVLMNCGLAR,ITVPAALDTESR,KANGHVNGDVQSSIGVSQK,KANGHVNGDVQSSIGVSQK,KANGHVNGDVQSSIGVSQK,KANGHVNGDVQSS…
AKAP-1	Q09285	AFD	1	4	4	4	4	867	0.0565167	0.0565167	ITVPAALDTESR,KQSEETVVEEQFVK,SEEIEVPK,TATASDVQTENGNVK
AKAP-1	Q09285	ELKS-1::TbID	2	1	1	1	1	867	0.0138408	0.0138408	ITVPAALDTESR
AKT-1	Q17941	Pan-neuron	1	24	40	10	12	541	0.229205	0.245841	ASMISIADTSEAAK,ASMISIADTSEAAK,ASMISIADTSEAAK,DLKLENLLLDKDGHIK,DLKLENLLLDKDGHIK,EEVAHTLTENR,IADFGLCK,IADFGLCK,IADFGLCK,IDEDSEFAGAAHAIMGQPSSGHGDNCSIDFR,IDEDSEFAGAAHAIMGQPSSGHGDNCSIDFR,IHEASEDNEDYDMG,LGGGPEDALEICR,LGGGPEDALEICR,LGGGPEDALEICR,LGGGPEDALEICR,LGGGPEDALEICR,LGGGPEDALEICR,LGGGPEDALEICR,LGGGPEDALEICR,TFYAESAEVR,TLLTGLLVK,TLLTGLLVK,YFMIFNDGALLGFR
AKT-1	Q17941	Pan-neuron	2	16	40	7	12	541	0.116451	0.245841	ASMISIADTSEAAK,ASMISIADTSEAAK,IADFGLCK,IADFGLCK,LGGGPEDALEICR,LGGGPEDALEICR,LGGGPEDALEICR,TFYAESAEVR,TLLTGLLVK,TLLTGLLVK,TLLTGLLVK,TLLTGLLVK,TVDWEATYR,TVDWEATYR,YSFQTNDR,YSFQTNDR
AKT-1	Q17941	Muscle	1	34	64	11	14	541	0.22366	0.273567	ASMISIADTSEAAK,ASMISIADTSEAAK,DKITMEDFDFLK,DKITMEDFDFLK,DKITMEDFDFLK,EEVAHTLTENR,EEVAHTLTENR,EEVAHTLTENR,EEVAHTLTENR,EEVAHTLTENR,EEVAHTLTENR,IADFGLCK,IADFGLCK,IADFGLCK,IADFGLCK,IHEASEDNEDYDMG,IHEASEDNEDYDMG,LFELIMAGDLR,LFELIMAGDLR,LGGGPEDALEICR,LGGGPEDALEICR,TFYAESAEVR,TFYAESAEVR,TLLTGLLVK,TLLTGLLVK,TLLTGLLVK,TLLTGLLVK,TLLTGLLVK,TLLTGLLVK,TLLTGLLVK,TLLTGLLVK,TVDWEATYR,WIHAIESISK,WIHAIESISK
AKT-1	Q17941	Muscle	2	30	64	12	14	541	0.232902	0.273567	ASMISIADTSEAAK,ASMISIADTSEAAK,DKITMEDFDFLK,DLKLENLLLDKDGHIK,DLKLENLLLDKDGHIK,EEVAHTLTENR,EEVAHTLTENR,EEVAHTLTENR,EEVAHTLTENR,EEVAHTLTENR,EEVAHTLTENR,IADFGLCK,IADFGLCK,IADFGLCK,IHEASEDNEDYDMG,LENLLLDKDGHIK,LFELIMAGDLR,TFYAESAEVR,TLLTGLLVK,TLLTGLLVK,TLLTGLLVK,TLLTGLLVK,TLLTGLLVK,TLLTGLLVK,TLLTGLLVK,TLLTGLLVK,TLLTGLLVK,WIHAIESISK,WIHAIESISK,YFMIFNDGALLGFR
AKT-1	Q17941	Intestine	1	35	114	14	20	541	0.262477	0.386322	ASMISIADTSEAAK,ASMISIADTSEAAK,ASMISIADTSEAAK,ASMISIADTSEAAK,DKITMEDFDFLK,DKITMEDFDFLK,DKITMEDFDFLK,EEVAHTLTENR,EEVAHTLTENR,EEVAHTLTENR,EEVAHTLTENR,GTNANPQEELMETNQQPK,GTNANPQEELMETNQQPK,IADFGLCK,IADFGLCK,IHEASEDNEDYDMG,IHEASEDNEDYDMG,IHEASEDNEDYDMG,ITMEDFDFLK,LGGGPEDALEICR,TFYAESAEVR,TFYAESAEVR,TFYAESAEVR,TLLTGLLVK,TLLTGLLVK,TLLTGLLVK,TLLTGLLVK,TLLTGLLVK,TLLTGLLVK,TVDWEATYR,TVDWEATYR,WIHAIESISK,WI…
AKT-1	Q17941	Intestine	2	79	114	18	20	541	0.386322	0.386322	ASMISIADTSEAAK,ASMISIADTSEAAK,ASMISIADTSEAAK,ASMISIADTSEAAK,ASMISIADTSEAAK,DKITMEDFDFLK,DKITMEDFDFLK,DKITMEDFDFLK,DKITMEDFDFLK,DKITMEDFDFLK,DKITMEDFDFLK,DKITMEDFDFLK,DLKLENLLLDK,DLKLENLLLDKDGHIK,DLKLENLLLDKDGHIK,DLKLENLLLDKDGHIK,EEVAHTLTENR,EEVAHTLTENR,EEVAHTLTENR,EEVAHTLTENR,EEVAHTLTENR,EEVAHTLTENR,EEVAHTLTENR,GTNANPQEELMETNQQPK,GTNANPQEELMETNQQPK,GTNANPQEELMETNQQPK,GTNANPQEELMETNQQPK,IADFGLCK,I…
AKT-1	Q17941	Hypodermis	1	54	90	17	20	541	0.32902	0.397412	ASMISIADTSEAAK,ASMISIADTSEAAK,ASMISIADTSEAAK,ASMISIADTSEAAK,DKITMEDFDFLK,DKITMEDFDFLK,DKITMEDFDFLK,DKITMEDFDFLK,DKITMEDFDFLK,DLKLENLLLDK,DLKLENLLLDKDGHIK,EEVAHTLTENR,EEVAHTLTENR,EEVAHTLTENR,EEVAHTLTENR,GTNANPQEELMETNQQPK,IADFGLCK,IADFGLCK,IHEASEDNEDYDMG,IHEASEDNEDYDMG,IHEASEDNEDYDMG,IHEASEDNEDYDMG,IHEASEDNEDYDMG,LENLLLDKDGHIK,LFELIMAGDLR,LFELIMAGDLR,LGGGPEDALEICR,LGGGPEDALEICR,LGGGPEDALEICR,QEDVV…
AKT-1	Q17941	Hypodermis	2	36	90	15	20	541	0.325323	0.397412	ASMISIADTSEAAK,ASMISIADTSEAAKR,DKITMEDFDFLK,EEVAHTLTENR,EEVAHTLTENR,EEVAHTLTENR,EEVAHTLTENR,GTNANPQEELMETNQQPK,IADFGLCK,IDEDSEFAGAAHAIMGQPSSGHGDNCSIDFR,IHEASEDNEDYDMG,LFELIMAGDLR,LGGGPEDALEICR,LGGGPEDALEICR,LGGGPEDALEICR,LGGGPEDALEICR,LGGGPEDALEICR,LGGGPEDALEICR,TFYAESAEVR,TFYAESAEVR,TLLTGLLVK,TLLTGLLVK,TLLTGLLVK,TLLTGLLVK,TLLTGLLVK,TLLTGLLVK,TLLTGLLVK,TLLTGLLVK,TLLTGLLVK,TLLTGLLVK,TLLTGLLVK,TLLT…
AKT-1	Q17941	AFD	1	25	33	9	10	541	0.162662	0.179298	ASMISIADTSEAAK,ASMISIADTSEAAK,DKITMEDFDFLK,DKITMEDFDFLK,DLKLENLLLDKDGHIK,DLKLENLLLDKDGHIK,DLKLENLLLDKDGHIK,EEVAHTLTENR,EEVAHTLTENR,EEVAHTLTENR,EEVAHTLTENR,IADFGLCK,LFELIMAGDLR,LFELIMAGDLR,LGGGPEDALEICR,LGGGPEDALEICR,LGGGPEDALEICR,TFYAESAEVR,TFYAESAEVR,TFYAESAEVR,TLLTGLLVK,TLLTGLLVK,TLLTGLLVK,TLLTGLLVK,TLLTGLLVK
AKT-1	Q17941	AFD	2	8	33	6	10	541	0.116451	0.179298	ASMISIADTSEAAK,ASMISIADTSEAAK,IADFGLCK,LGGGPEDALEICR,TFYAESAEVR,TLLTGLLVK,TLLTGLLVK,TVDWEATYR
AKT-1	Q17941	ELKS-1::TbID	1	10	13	4	4	541	0.0813309	0.0813309	ASMISIADTSEAAK,ASMISIADTSEAAK,EEVAHTLTENR,EEVAHTLTENR,EEVAHTLTENR,TFYAESAEVR,TLLTGLLVK,TLLTGLLVK,TLLTGLLVK,TLLTGLLVK
AKT-1	Q17941	ELKS-1::TbID	2	3	13	3	4	541	0.0609982	0.0813309	ASMISIADTSEAAK,TFYAESAEVR,TLLTGLLVK
AKT-2	Q9XTG7	Pan-neuron	1	18	23	5	6	528	0.147727	0.166667	DGTLLGFR,DGTLLGFR,ITDFGLCKEEIK,ITDFGLCKEEIK,ITDFGLCKEEIK,LSPEAVTLLSGLLER,LSPEAVTLLSGLLER,LSPEAVTLLSGLLER,LSPEAVTLLSGLLER,LSPEAVTLLSGLLER,LSPEAVTLLSGLLER,LSPEAVTLLSGLLER,LSPEAVTLLSGLLER,LSPEAVTLLSGLLER,LSPEAVTLLSGLLER,LSPEAVTLLSGLLER,RGEELPTVDEEEELQANFIQFASYYVSGSLER,SEVAHTLTENR
AKT-2	Q9XTG7	Pan-neuron	2	5	23	3	6	528	0.0625	0.166667	DGTLLGFR,LSPEAVTLLSGLLER,LSPEAVTLLSGLLER,LSPEAVTLLSGLLER,TFYADSADFR
AKT-2	Q9XTG7	Muscle	1	36	83	6	12	528	0.130682	0.272727	CLQWTTVIER,CLQWTTVIER,DGTLLGFR,DGTLLGFR,DGTLLGFR,DGTLLGFR,DGTLLGFR,DGTLLGFR,LFELITTCDLK,LSPEAVTLLSGLLER,LSPEAVTLLSGLLER,LSPEAVTLLSGLLER,LSPEAVTLLSGLLER,LSPEAVTLLSGLLER,LSPEAVTLLSGLLER,LSPEAVTLLSGLLER,LSPEAVTLLSGLLER,LSPEAVTLLSGLLER,LSPEAVTLLSGLLER,LSPEAVTLLSGLLER,LSPEAVTLLSGLLER,LSPEAVTLLSGLLER,LSPEAVTLLSGLLER,LSPEAVTLLSGLLER,LSPEAVTLLSGLLER,LSPEAVTLLSGLLER,LSPEAVTLLSGLLER,LSPEAVTLLSGLLER,LSPEAVT…
AKT-2	Q9XTG7	Muscle	2	47	83	11	12	528	0.253788	0.272727	DGTLLGFR,DGTLLGFR,DGTLLGFR,DGTLLGFR,EDIVIESWLHK,FYGSEIILALGYLHHR,FYGSEIILALGYLHHR,ITDFGLCKEEIK,KNTVTMDDFDFLK,LENLLLDR,LENLLLDR,LFELITTCDLK,LSPEAVTLLSGLLER,LSPEAVTLLSGLLER,LSPEAVTLLSGLLER,LSPEAVTLLSGLLER,LSPEAVTLLSGLLER,LSPEAVTLLSGLLER,LSPEAVTLLSGLLER,LSPEAVTLLSGLLER,LSPEAVTLLSGLLER,LSPEAVTLLSGLLER,LSPEAVTLLSGLLER,LSPEAVTLLSGLLER,LSPEAVTLLSGLLER,LSPEAVTLLSGLLER,LSPEAVTLLSGLLER,LSPEAVTLLSGLLER,LSPE…
AKT-2	Q9XTG7	Intestine	1	51	161	15	23	528	0.369318	0.556818	CLQWTTVIER,CLQWTTVIER,CLQWTTVIER,DGTLLGFR,DGTLLGFR,DGTLLGFR,DGTLLGFR,DVDWEATLR,DVDWEATLR,EDIVIESWLHK,FYGSEIILALGYLHHR,FYGSEIILALGYLHHR,ITDFGLCKEEIK,KNTVTMDDFDFLK,LENLLLDR,LENLLLDR,LFELITTCDLK,LSPEAVTLLSGLLER,LSPEAVTLLSGLLER,LSPEAVTLLSGLLER,LSPEAVTLLSGLLER,LSPEAVTLLSGLLER,LSPEAVTLLSGLLER,LSPEAVTLLSGLLER,LSPEAVTLLSGLLER,LSPEAVTLLSGLLER,LSPEAVTLLSGLLER,LSPEAVTLLSGLLER,LSPEAVTLLSGLLER,LSPEAVTLLSGLLER…
AKT-2	Q9XTG7	Intestine	2	110	161	21	23	528	0.475379	0.556818	AEFFKDVDWEATLR,CLQWTTVIER,CLQWTTVIER,CLQWTTVIER,CLQWTTVIER,DGTLLGFR,DGTLLGFR,DGTLLGFR,DGTLLGFR,DGTLLGFR,DGTLLGFR,DGTLLGFR,DGTLLGFR,DGTLLGFR,DGTLLGFR,DGTLLGFR,DVDWEATLR,DVDWEATLRK,EDIVIESWLHK,EDIVIESWLHK,EVEPPFKPNVMSETDTSFFDR,EVEPPFKPNVMSETDTSFFDR,EVEPPFKPNVMSETDTSFFDR,EVEPPFKPNVMSETDTSFFDR,EVEPPFKPNVMSETDTSFFDR,FYGSEIILALGYLHHR,FYGSEIILALGYLHHR,FYGSEIILALGYLHHR,FYGSEIILALGYLHHR,FYGSEIILALGYLHHR,F…
AKT-2	Q9XTG7	Hypodermis	1	116	204	22	26	528	0.494318	0.539773	AEFFKDVDWEATLR,AEFFKDVDWEATLR,DGTLLGFR,DGTLLGFR,DGTLLGFR,DGTLLGFR,DGTLLGFR,DGTLLGFR,DGTLLGFR,DGTLLGFR,DGTLLGFR,DMKLENLLLDR,DVDWEATLR,DVDWEATLRK,EDIVIESWLHK,EDIVIESWLHK,EDIVIESWLHK,EVEPPFKPNVMSETDTSFFDR,EVEPPFKPNVMSETDTSFFDR,EVEPPFKPNVMSETDTSFFDR,EVEPPFKPNVMSETDTSFFDR,FYGSEIILALGYLHHR,FYGSEIILALGYLHHR,FYGSEIILALGYLHHR,FYGSEIILALGYLHHR,ITDFGLCKEEIK,ITDFGLCKEEIK,KNTVTMDDFDFLK,KNTVTMDDFDFLK,LENLLLDR,…
AKT-2	Q9XTG7	Hypodermis	2	88	204	17	26	528	0.369318	0.539773	CLQWTTVIER,DGTLLGFR,DGTLLGFR,DGTLLGFR,DGTLLGFR,DGTLLGFR,DGTLLGFR,DGTLLGFR,DGTLLGFR,DGTLLGFR,DVDWEATLRK,DVDWEATLRK,EDIVIESWLHK,EDIVIESWLHK,ITDFGLCKEEIK,ITDFGLCKEEIK,ITDFGLCKEEIK,ITDFGLCKEEIK,ITDFGLCKEEIK,ITDFGLCKEEIK,ITDFGLCKEEIK,ITDFGLCKEEIK,KNTVTMDDFDFLK,KNTVTMDDFDFLK,LENLLLDR,LENLLLDRDGHIK,LFELITTCDLK,LFELITTCDLK,LFELITTCDLK,LFELITTCDLK,LPFSAKENGK,LSPEAVTLLSGLLER,LSPEAVTLLSGLLER,LSPEAVTLLSGLLER…
AKT-2	Q9XTG7	AFD	1	1	1	1	1	528	0.0284091	0.0284091	LSPEAVTLLSGLLER
AKT-2	Q9XTG7	ELKS-1::TbID	1	4	4	4	4	528	0.0795455	0.0795455	DGTLLGFR,LENLLLDR,LSPEAVTLLSGLLER,SEVAHTLTENR
ALDO-1	P54216	WT	1	9	15	4	5	366	0.131148	0.224044	ALQASCLAK,ALQASCLAK,ISSTTPSVTALK,ISSTTPSVTALK,PSNADIGLATVTALQR,SIANAIVTPGK,SIANAIVTPGK,SIANAIVTPGK,SIANAIVTPGK
ALDO-1	P54216	WT	2	6	15	4	5	366	0.180328	0.224044	ALQASCLAK,GVPSAVPGVVFLSGGQSEEDATLNLNAINQVSGK,ISSTTPSVTALK,SIANAIVTPGK,SIANAIVTPGK,SIANAIVTPGK
ALDO-1	P54216	Pan-neuron	1	99	119	18	18	366	0.696721	0.696721	ALQASCLAK,ALQASCLAK,ALQASCLAK,ALQASCLAK,ALQASCLAK,ALQASCLAK,AQVNSLASVGK,AQVNSLASVGK,AQVNSLASVGK,ASYSQFLTK,ASYSQFLTK,ASYSQFLTK,ASYSQFLTK,DENIAAAQEVLLHR,DENIAAAQEVLLHR,GILAADESTGSMDK,GILAADESTGSMDK,GILAADESTGSMDK,GILAADESTGSMDKR,GILAADESTGSMDKR,GILAADESTGSMDKR,GILAADESTGSMDKR,GILAADESTGSMDKR,GILAADESTGSMDKR,GVPSAVPGVVFLSGGQSEEDATLNLNAINQVSGK,GVPSAVPGVVFLSGGQSEEDATLNLNAINQVSGK,GVPSAVPGVVFLSGGQSEEDAT…
ALDO-1	P54216	Pan-neuron	2	20	119	8	18	366	0.325137	0.696721	AQVNSLASVGK,AQVNSLASVGK,AQVNSLASVGK,GVVPMAGTIGEGTTQGLDDLNAR,ISSTTPSVTALK,ISSTTPSVTALK,ISSTTPSVTALK,ISSTTPSVTALK,ISSTTPSVTALK,LNSIGLENTEENR,LNSIGLENTEENR,PSNADIGLATVTALQR,PSNADIGLATVTALQR,QLLFTAGADLNK,SIANAIVTPGK,SIANAIVTPGK,SIANAIVTPGK,TDDGKPFTALLQEQGIIPGIK,TDDGKPFTALLQEQGIIPGIK,TDDGKPFTALLQEQGIIPGIK
ALDO-1	P54216	Muscle	1	91	204	16	19	366	0.612022	0.666667	AQVNSLASVGK,AQVNSLASVGK,AQVNSLASVGK,ASYSQFLTK,ASYSQFLTK,ASYSQFLTK,ASYSQFLTK,ASYSQFLTK,DENIAAAQEVLLHR,DENIAAAQEVLLHR,GILAADESTGSMDK,GILAADESTGSMDK,GILAADESTGSMDK,GILAADESTGSMDKR,GILAADESTGSMDKR,GILAADESTGSMDKR,GILAADESTGSMDKR,GILAADESTGSMDKR,GILAADESTGSMDKR,GILAADESTGSMDKR,GVPSAVPGVVFLSGGQSEEDATLNLNAINQVSGK,GVPSAVPGVVFLSGGQSEEDATLNLNAINQVSGK,GVPSAVPGVVFLSGGQSEEDATLNLNAINQVSGK,GVPSAVPGVVFLSGGQSEEDA…
ALDO-1	P54216	Muscle	2	113	204	19	19	366	0.666667	0.666667	ALQASCLAK,ALQASCLAK,AQVNSLASVGK,AQVNSLASVGK,ASYSQFLTK,ASYSQFLTK,ASYSQFLTK,ASYSQFLTK,ASYSQFLTK,ASYSQFLTK,ASYSQFLTK,DENIAAAQEVLLHR,DENIAAAQEVLLHR,GILAADESTGSMDK,GILAADESTGSMDKR,GILAADESTGSMDKR,GILAADESTGSMDKR,GILAADESTGSMDKR,GILAADESTGSMDKR,GILAADESTGSMDKR,GILAADESTGSMDKR,GVPSAVPGVVFLSGGQSEEDATLNLNAINQVSGK,GVPSAVPGVVFLSGGQSEEDATLNLNAINQVSGK,GVPSAVPGVVFLSGGQSEEDATLNLNAINQVSGK,GVPSAVPGVVFLSGGQSEEDATL…
ALDO-1	P54216	Intestine	1	56	117	18	20	366	0.666667	0.726776	ALQASCLAK,ALQASCLAK,AQVNSLASVGK,AQVNSLASVGK,AQVNSLASVGK,AQVNSLASVGK,ASYSQFLTK,ASYSQFLTK,ASYSQFLTK,DENIAAAQEVLLHR,GILAADESTGSMDK,GILAADESTGSMDK,GILAADESTGSMDKR,GILAADESTGSMDKR,GILAADESTGSMDKR,GVPSAVPGVVFLSGGQSEEDATLNLNAINQVSGK,GVPSAVPGVVFLSGGQSEEDATLNLNAINQVSGK,GVPSAVPGVVFLSGGQSEEDATLNLNAINQVSGK,GVVPMAGTIGEGTTQGLDDLNAR,GVVPMAGTIGEGTTQGLDDLNAR,GVVPMAGTIGEGTTQGLDDLNAR,GVVPMAGTIGEGTTQGLDDLNAR,GVVPMAG…
ALDO-1	P54216	Intestine	2	61	117	17	20	366	0.625683	0.726776	AQVNSLASVGK,AQVNSLASVGK,AQVNSLASVGK,ASYSQFLTK,ASYSQFLTK,DENIAAAQEVLLHR,GILAADESTGSMDKR,GILAADESTGSMDKR,GILAADESTGSMDKR,GVPSAVPGVVFLSGGQSEEDATLNLNAINQVSGK,GVPSAVPGVVFLSGGQSEEDATLNLNAINQVSGK,GVPSAVPGVVFLSGGQSEEDATLNLNAINQVSGK,GVPSAVPGVVFLSGGQSEEDATLNLNAINQVSGK,GVVPMAGTIGEGTTQGLDDLNAR,GVVPMAGTIGEGTTQGLDDLNAR,GVVPMAGTIGEGTTQGLDDLNAR,GVVPMAGTIGEGTTQGLDDLNAR,GVVPMAGTIGEGTTQGLDDLNAR,GVVPMAGTIGEGTTQGLDDL…
ALDO-1	P54216	Hypodermis	1	65	108	14	16	366	0.494536	0.595628	AQVNSLASVGK,ASYSQFLTK,ASYSQFLTK,ASYSQFLTK,ASYSQFLTK,DENIAAAQEVLLHR,GILAADESTGSMDKR,GILAADESTGSMDKR,GILAADESTGSMDKR,GVPSAVPGVVFLSGGQSEEDATLNLNAINQVSGK,GVPSAVPGVVFLSGGQSEEDATLNLNAINQVSGK,GVVPMAGTIGEGTTQGLDDLNAR,GVVPMAGTIGEGTTQGLDDLNAR,GVVPMAGTIGEGTTQGLDDLNAR,ISSTTPSVTALK,ISSTTPSVTALK,ISSTTPSVTALK,ISSTTPSVTALK,ISSTTPSVTALK,ISSTTPSVTALK,ISSTTPSVTALK,ISSTTPSVTALK,ISSTTPSVTALK,ISSTTPSVTALK,ISSTTPSVTALK…
ALDO-1	P54216	Hypodermis	2	43	108	15	16	366	0.565574	0.595628	ALQASCLAK,ALQASCLAK,ASYSQFLTK,ASYSQFLTK,ASYSQFLTK,DENIAAAQEVLLHR,GILAADESTGSMDKR,GILAADESTGSMDKR,GILAADESTGSMDKR,GVPSAVPGVVFLSGGQSEEDATLNLNAINQVSGK,GVVPMAGTIGEGTTQGLDDLNAR,GVVPMAGTIGEGTTQGLDDLNAR,ISSTTPSVTALK,ISSTTPSVTALK,ISSTTPSVTALK,ISSTTPSVTALK,ISSTTPSVTALK,ISSTTPSVTALK,ISSTTPSVTALK,ISSTTPSVTALK,ISSTTPSVTALK,LNSIGLENTEENR,LNSIGLENTEENR,LNSIGLENTEENR,LNSIGLENTEENR,LNSIGLENTEENRR,MASYSQFLTK,QLLF…
ALDO-1	P54216	AFD	1	80	110	17	17	366	0.63388	0.63388	ALQASCLAK,ALQASCLAK,ALQASCLAK,ALQASCLAK,AQVNSLASVGK,AQVNSLASVGK,AQVNSLASVGK,AQVNSLASVGK,AQVNSLASVGK,ASYSQFLTK,DENIAAAQEVLLHR,GILAADESTGSMDK,GILAADESTGSMDK,GILAADESTGSMDK,GILAADESTGSMDKR,GILAADESTGSMDKR,GILAADESTGSMDKR,GILAADESTGSMDKR,GVPSAVPGVVFLSGGQSEEDATLNLNAINQVSGK,GVPSAVPGVVFLSGGQSEEDATLNLNAINQVSGK,GVPSAVPGVVFLSGGQSEEDATLNLNAINQVSGK,GVPSAVPGVVFLSGGQSEEDATLNLNAINQVSGK,GVPSAVPGVVFLSGGQSEEDATLNL…
ALDO-1	P54216	AFD	2	30	110	11	17	366	0.412568	0.63388	ALQASCLAK,ALQASCLAK,AQVNSLASVGK,AQVNSLASVGK,ASYSQFLTK,DENIAAAQEVLLHR,GVVPMAGTIGEGTTQGLDDLNAR,GVVPMAGTIGEGTTQGLDDLNAR,GVVPMAGTIGEGTTQGLDDLNAR,ISSTTPSVTALK,ISSTTPSVTALK,ISSTTPSVTALK,ISSTTPSVTALK,ISSTTPSVTALK,LNSIGLENTEENR,LNSIGLENTEENR,LNSIGLENTEENR,PSNADIGLATVTALQR,PSNADIGLATVTALQR,QLLFTAGADLNK,QLLFTAGADLNK,SIANAIVTPGK,SIANAIVTPGK,SIANAIVTPGK,SIANAIVTPGK,SIANAIVTPGK,SIANAIVTPGK,SIANAIVTPGK,SIANAIV…
ALDO-1	P54216	ELKS-1::TbID	1	28	62	12	13	366	0.385246	0.423497	ALQASCLAK,ALQASCLAK,AQVNSLASVGK,AQVNSLASVGK,ASYSQFLTK,GILAADESTGSMDK,GILAADESTGSMDKR,GVVPMAGTIGEGTTQGLDDLNAR,ISSTTPSVTALK,ISSTTPSVTALK,ISSTTPSVTALK,ISSTTPSVTALK,ISSTTPSVTALK,ISSTTPSVTALK,ISSTTPSVTALK,ISSTTPSVTALK,LNSIGLENTEENR,LNSIGLENTEENRR,PSNADIGLATVTALQR,PSNADIGLATVTALQR,SIANAIVTPGK,SIANAIVTPGK,SIANAIVTPGK,SIANAIVTPGK,SIANAIVTPGK,SIANAIVTPGK,SIANAIVTPGK,TDDGKPFTALLQEQGIIPGIK
ALDO-1	P54216	ELKS-1::TbID	2	34	62	11	13	366	0.355191	0.423497	AQVNSLASVGK,AQVNSLASVGK,AQVNSLASVGK,ASYSQFLTK,DENIAAAQEVLLHR,GILAADESTGSMDK,GILAADESTGSMDKR,GVVPMAGTIGEGTTQGLDDLNAR,ISSTTPSVTALK,ISSTTPSVTALK,ISSTTPSVTALK,ISSTTPSVTALK,ISSTTPSVTALK,ISSTTPSVTALK,ISSTTPSVTALK,ISSTTPSVTALK,ISSTTPSVTALK,ISSTTPSVTALK,LNSIGLENTEENR,LNSIGLENTEENR,LNSIGLENTEENR,LNSIGLENTEENRR,LNSIGLENTEENRR,LNSIGLENTEENRR,SIANAIVTPGK,SIANAIVTPGK,SIANAIVTPGK,SIANAIVTPGK,SIANAIVTPGK,SIANAI…
ALDO-2	P46563	WT	1	34	51	11	11	366	0.387978	0.387978	ALQASVLK,ALQASVLK,ASHEAIGLATVTALR,ASHEAIGLATVTALR,ASHEAIGLATVTALR,ASHEAIGLATVTALR,ASHEAIGLATVTALR,ASHEAIGLATVTALR,ATVGGAFK,ATVGGAFK,DSLTQAQKDELHQIALK,DSLTQAQKDELHQIALK,FTDLLIK,FTDLLIK,GILAADESTGTIGK,GILAADESTGTIGK,GILAADESTGTIGK,LDLGVVPLAGTIGEGTTQGLDK,LDLGVVPLAGTIGEGTTQGLDK,LDLGVVPLAGTIGEGTTQGLDK,LDLGVVPLAGTIGEGTTQGLDK,LDLGVVPLAGTIGEGTTQGLDK,QGIVPGIK,QGIVPGIK,RLDAINLENNETNR,RLDAINLENNETNR,RLDAINL…
ALDO-2	P46563	WT	2	17	51	8	11	366	0.270492	0.387978	ALQASVLK,ASHEAIGLATVTALR,ASHEAIGLATVTALR,ASHEAIGLATVTALR,ASHEAIGLATVTALR,ASHEAIGLATVTALR,ATVGGAFK,FTDLLIK,GILAADESTGTIGK,GILAADESTGTIGK,LDLGVVPLAGTIGEGTTQGLDK,LDLGVVPLAGTIGEGTTQGLDK,LDLGVVPLAGTIGEGTTQGLDK,RLDAINLENNETNR,RLDAINLENNETNR,VTEQVLAFVYK,VTEQVLAFVYK
ALDO-2	P46563	Pan-neuron	1	306	417	28	28	366	0.86612	0.86612	ALADHHVYLEGTLLKPNMVTPGQSSASK,ALADHHVYLEGTLLKPNMVTPGQSSASK,ALADHHVYLEGTLLKPNMVTPGQSSASK,ALADHHVYLEGTLLKPNMVTPGQSSASK,ALADHHVYLEGTLLKPNMVTPGQSSASK,ALADHHVYLEGTLLKPNMVTPGQSSASK,ALADHHVYLEGTLLKPNMVTPGQSSASK,ALADHHVYLEGTLLKPNMVTPGQSSASK,ALADHHVYLEGTLLKPNMVTPGQSSASK,ALADHHVYLEGTLLKPNMVTPGQSSASK,ALADHHVYLEGTLLKPNMVTPGQSSASK,ALQASVLK,ALQASVLK,ALQASVLK,ALQASVLK,ALQASVLK,ALQASVLK,ALQASVLK,ALQASVLK,ALQASVLK…
ALDO-2	P46563	Pan-neuron	2	111	417	14	28	366	0.396175	0.86612	ALQASVLK,ALQASVLK,ALQASVLK,ALQASVLK,ALQASVLK,ALQASVLK,ALQASVLK,ALQASVLK,ALQASVLK,ALQASVLK,ASHEAIGLATVTALR,ASHEAIGLATVTALR,ASHEAIGLATVTALR,ASHEAIGLATVTALR,ASHEAIGLATVTALR,ASHEAIGLATVTALR,ASHEAIGLATVTALR,ASHEAIGLATVTALR,ASHEAIGLATVTALR,ASHEAIGLATVTALR,ASHEAIGLATVTALR,ASHEAIGLATVTALR,ASHEAIGLATVTALR,ASHEAIGLATVTALR,ASHEAIGLATVTALR,ASHEAIGLATVTALR,ASHEAIGLATVTALR,ASHEAIGLATVTALR,ATVGGAFK,ATVGGAFK,ATV…
ALDO-2	P46563	Muscle	1	396	856	28	30	366	0.877049	0.877049	ALADHHVYLEGTLLKPNMVTPGQSSASK,ALADHHVYLEGTLLKPNMVTPGQSSASK,ALADHHVYLEGTLLKPNMVTPGQSSASK,ALADHHVYLEGTLLKPNMVTPGQSSASK,ALADHHVYLEGTLLKPNMVTPGQSSASK,ALADHHVYLEGTLLKPNMVTPGQSSASK,ALADHHVYLEGTLLKPNMVTPGQSSASK,ALADHHVYLEGTLLKPNMVTPGQSSASK,ALADHHVYLEGTLLKPNMVTPGQSSASK,ALADHHVYLEGTLLKPNMVTPGQSSASK,ALADHHVYLEGTLLKPNMVTPGQSSASK,ALQASVLK,ALQASVLK,ALQASVLK,ALQASVLK,ALQASVLK,ALQASVLK,ALQASVLK,ALQASVLK,ALQASVLK…
ALDO-2	P46563	Muscle	2	460	856	28	30	366	0.86612	0.877049	ALADHHVYLEGTLLKPNMVTPGQSSASK,ALADHHVYLEGTLLKPNMVTPGQSSASK,ALADHHVYLEGTLLKPNMVTPGQSSASK,ALADHHVYLEGTLLKPNMVTPGQSSASK,ALADHHVYLEGTLLKPNMVTPGQSSASK,ALADHHVYLEGTLLKPNMVTPGQSSASK,ALADHHVYLEGTLLKPNMVTPGQSSASK,ALADHHVYLEGTLLKPNMVTPGQSSASK,ALADHHVYLEGTLLKPNMVTPGQSSASK,ALADHHVYLEGTLLKPNMVTPGQSSASK,ALADHHVYLEGTLLKPNMVTPGQSSASK,ALADHHVYLEGTLLKPNMVTPGQSSASK,ALADHHVYLEGTLLKPNMVTPGQSSASK,ALADHHVYLEGTLLKPNMVTPG…
ALDO-2	P46563	Intestine	1	992	1858	35	36	366	0.89071	0.901639	ALADHHVYLEGTLLK,ALADHHVYLEGTLLKPNMVTPGQSSASK,ALADHHVYLEGTLLKPNMVTPGQSSASK,ALADHHVYLEGTLLKPNMVTPGQSSASK,ALADHHVYLEGTLLKPNMVTPGQSSASK,ALADHHVYLEGTLLKPNMVTPGQSSASK,ALADHHVYLEGTLLKPNMVTPGQSSASK,ALADHHVYLEGTLLKPNMVTPGQSSASK,ALADHHVYLEGTLLKPNMVTPGQSSASK,ALADHHVYLEGTLLKPNMVTPGQSSASK,ALADHHVYLEGTLLKPNMVTPGQSSASK,ALADHHVYLEGTLLKPNMVTPGQSSASK,ALADHHVYLEGTLLKPNMVTPGQSSASK,ALADHHVYLEGTLLKPNMVTPGQSSASK,ALADHH…
ALDO-2	P46563	Intestine	2	866	1858	33	36	366	0.901639	0.901639	ALADHHVYLEGTLLKPNMVTPGQSSASK,ALADHHVYLEGTLLKPNMVTPGQSSASK,ALADHHVYLEGTLLKPNMVTPGQSSASK,ALADHHVYLEGTLLKPNMVTPGQSSASK,ALADHHVYLEGTLLKPNMVTPGQSSASK,ALADHHVYLEGTLLKPNMVTPGQSSASK,ALADHHVYLEGTLLKPNMVTPGQSSASK,ALADHHVYLEGTLLKPNMVTPGQSSASK,ALADHHVYLEGTLLKPNMVTPGQSSASK,ALADHHVYLEGTLLKPNMVTPGQSSASK,ALADHHVYLEGTLLKPNMVTPGQSSASK,ALADHHVYLEGTLLKPNMVTPGQSSASK,ALADHHVYLEGTLLKPNMVTPGQSSASK,ALADHHVYLEGTLLKPNMVTPG…
ALDO-2	P46563	Hypodermis	1	3110	5467	47	48	366	0.969945	0.972678	ALADHHVYLEGTLLK,ALADHHVYLEGTLLK,ALADHHVYLEGTLLK,ALADHHVYLEGTLLK,ALADHHVYLEGTLLK,ALADHHVYLEGTLLK,ALADHHVYLEGTLLK,ALADHHVYLEGTLLKPNMVTPGQSSASK,ALADHHVYLEGTLLKPNMVTPGQSSASK,ALADHHVYLEGTLLKPNMVTPGQSSASK,ALADHHVYLEGTLLKPNMVTPGQSSASK,ALADHHVYLEGTLLKPNMVTPGQSSASK,ALADHHVYLEGTLLKPNMVTPGQSSASK,ALADHHVYLEGTLLKPNMVTPGQSSASK,ALADHHVYLEGTLLKPNMVTPGQSSASK,ALADHHVYLEGTLLKPNMVTPGQSSASK,ALADHHVYLEGTLLKPNMVTPGQSSA…
ALDO-2	P46563	Hypodermis	2	2357	5467	43	48	366	0.942623	0.972678	ALADHHVYLEGTLLK,ALADHHVYLEGTLLK,ALADHHVYLEGTLLK,ALADHHVYLEGTLLK,ALADHHVYLEGTLLKPNMVTPGQSSASK,ALADHHVYLEGTLLKPNMVTPGQSSASK,ALADHHVYLEGTLLKPNMVTPGQSSASK,ALADHHVYLEGTLLKPNMVTPGQSSASK,ALADHHVYLEGTLLKPNMVTPGQSSASK,ALADHHVYLEGTLLKPNMVTPGQSSASK,ALADHHVYLEGTLLKPNMVTPGQSSASK,ALADHHVYLEGTLLKPNMVTPGQSSASK,ALADHHVYLEGTLLKPNMVTPGQSSASK,ALADHHVYLEGTLLKPNMVTPGQSSASK,ALADHHVYLEGTLLKPNMVTPGQSSASK,ALADHHVYLEGTLLKP…
ALDO-2	P46563	AFD	1	198	321	23	23	366	0.762295	0.762295	ALADHHVYLEGTLLKPNMVTPGQSSASK,ALADHHVYLEGTLLKPNMVTPGQSSASK,ALADHHVYLEGTLLKPNMVTPGQSSASK,ALADHHVYLEGTLLKPNMVTPGQSSASK,ALADHHVYLEGTLLKPNMVTPGQSSASK,ALADHHVYLEGTLLKPNMVTPGQSSASK,ALADHHVYLEGTLLKPNMVTPGQSSASK,ALADHHVYLEGTLLKPNMVTPGQSSASK,ALADHHVYLEGTLLKPNMVTPGQSSASK,ALADHHVYLEGTLLKPNMVTPGQSSASK,ALADHHVYLEGTLLKPNMVTPGQSSASK,ALQASVLK,ALQASVLK,ALQASVLK,ALQASVLK,ALQASVLK,ALQASVLK,ALQASVLK,ALQASVLK,ALQASVLK…
ALDO-2	P46563	AFD	2	123	321	18	23	366	0.52459	0.762295	ALQASVLK,ALQASVLK,ALQASVLK,ALQASVLK,ALQASVLK,ALQASVLK,ALQASVLK,ALQASVLK,ALQASVLK,ALQASVLK,ASHEAIGLATVTALR,ASHEAIGLATVTALR,ASHEAIGLATVTALR,ASHEAIGLATVTALR,ASHEAIGLATVTALR,ASHEAIGLATVTALR,ASHEAIGLATVTALR,ASHEAIGLATVTALR,ASHEAIGLATVTALR,ASHEAIGLATVTALR,ASHEAIGLATVTALR,ASHEAIGLATVTALR,ASHEAIGLATVTALRR,ATVGGAFK,ATVGGAFK,ATVGGAFK,ATVGGAFK,AWGGKDENIAAAQK,AWGGKDENIAAAQK,AWGGKDENIAAAQK,AWGGKDENIAAAQK,DELH…
ALDO-2	P46563	ELKS-1::TbID	1	220	482	17	17	366	0.530055	0.530055	ALQASVLK,ALQASVLK,ALQASVLK,ALQASVLK,ALQASVLK,ALQASVLK,ALQASVLK,ALQASVLK,ALQASVLK,ALQASVLK,ALQASVLK,ALQASVLK,ASHEAIGLATVTALR,ASHEAIGLATVTALR,ASHEAIGLATVTALR,ASHEAIGLATVTALR,ASHEAIGLATVTALR,ASHEAIGLATVTALR,ASHEAIGLATVTALR,ASHEAIGLATVTALR,ASHEAIGLATVTALR,ASHEAIGLATVTALR,ASHEAIGLATVTALR,ASHEAIGLATVTALR,ASHEAIGLATVTALR,ASHEAIGLATVTALR,ASHEAIGLATVTALR,ASHEAIGLATVTALR,ASHEAIGLATVTALR,ASHEAIGLATVTALR,ASH…
ALDO-2	P46563	ELKS-1::TbID	2	262	482	17	17	366	0.530055	0.530055	ALQASVLK,ALQASVLK,ALQASVLK,ALQASVLK,ALQASVLK,ALQASVLK,ALQASVLK,ALQASVLK,ALQASVLK,ALQASVLK,ALQASVLK,ALQASVLK,ASHEAIGLATVTALR,ASHEAIGLATVTALR,ASHEAIGLATVTALR,ASHEAIGLATVTALR,ASHEAIGLATVTALR,ASHEAIGLATVTALR,ASHEAIGLATVTALR,ASHEAIGLATVTALR,ASHEAIGLATVTALR,ASHEAIGLATVTALR,ASHEAIGLATVTALR,ASHEAIGLATVTALR,ASHEAIGLATVTALR,ASHEAIGLATVTALR,ASHEAIGLATVTALR,ASHEAIGLATVTALR,ASHEAIGLATVTALR,ASHEAIGLATVTALR,ASH…
ALFA-1	Q95QK5	Pan-neuron	1	3	3	3	3	734	0.0599455	0.0599455	IVWSQFDFMTGPELK,YLDEYMTESATTSTK,YPNEEDRELAEYLR
ALFA-1	Q95QK5	Muscle	1	23	49	9	12	734	0.171662	0.228883	AEILQPDISEFIYM,IPQIELSPCR,IPQIELSPCR,IVWSQFDFMTGPELK,IVWSQFDFMTGPELK,IVWSQFDFMTGPELK,IVWSQFDFMTGPELK,LGTSFTLASPSPNDTGHLGK,LLSLLSALER,LLSLLSALER,LLSLLSALER,LLSLLSALER,LLSLLSALER,LLSLLSALER,MEADEYFTTYDALKDQQK,TLESVNTFLK,TLESVNTFLK,YLDEYMTESATTSTK,YLDEYMTESATTSTK,YLDEYMTESATTSTK,YLDEYMTESATTSTK,YPNEEDRELAEYLR,YPNEEDRELAEYLR
ALFA-1	Q95QK5	Muscle	2	26	49	10	12	734	0.196185	0.228883	ASLFSEDSDDVLVR,CVLAELICNAPHSR,IVWSQFDFMTGPELK,IVWSQFDFMTGPELK,IVWSQFDFMTGPELK,LGTSFTLASPSPNDTGHLGK,LLSLLSALER,LLSLLSALER,LLSLLSALER,LLSLLSALER,LLSLLSALER,LLSLLSALER,MEADEYFTTYDALKDQQK,MEADEYFTTYDALKDQQK,MEADEYFTTYDALKDQQK,SLRDEGLDHCCEGK,SLRDEGLDHCCEGK,SLRDEGLDHCCEGK,TLESVNTFLK,YLDEYMTESATTSTK,YLDEYMTESATTSTK,YLDEYMTESATTSTK,YLDEYMTESATTSTK,YLDEYMTESATTSTK,YLDEYMTESATTSTK,YPNEEDRELAEYLR
ALFA-1	Q95QK5	Intestine	1	63	138	16	19	734	0.284741	0.348774	ASLFSEDSDDVLVR,FPLVSLER,FPLVSLERPLMIK,GISISENR,GISISENR,GISISENR,IASTSTPAPNVACVAHLTEHYELDR,IPQIELSPCR,IPQIELSPCR,IPQIELSPCR,IVWSQFDFMTGPELK,IVWSQFDFMTGPELK,IVWSQFDFMTGPELK,IVWSQFDFMTGPELK,IVWSQFDFMTGPELK,IVWSQFDFMTGPELK,IVWSQFDFMTGPELK,IVWSQFDFMTGPELK,IVWSQFDFMTGPELK,LGTSFTLASPSPNDTGHLGK,LGTSFTLASPSPNDTGHLGK,LGTSFTLASPSPNDTGHLGK,LGTSFTLASPSPNDTGHLGK,LGTSFTLASPSPNDTGHLGK,LGTSFTLASPSPNDTGHLGK,LGTSF…
ALFA-1	Q95QK5	Intestine	2	75	138	13	19	734	0.246594	0.348774	ASLFSEDSDDVLVR,ASLFSEDSDDVLVR,ASLFSEDSDDVLVR,ASLFSEDSDDVLVR,CVLAELICNAPHSR,IPQIELSPCR,IPQIELSPCR,IPQIELSPCR,IVWSQFDFMTGPELK,IVWSQFDFMTGPELK,IVWSQFDFMTGPELK,IVWSQFDFMTGPELK,IVWSQFDFMTGPELK,IVWSQFDFMTGPELK,IVWSQFDFMTGPELK,IVWSQFDFMTGPELK,IVWSQFDFMTGPELK,IVWSQFDFMTGPELK,LGTSFTLASPSPNDTGHLGK,LGTSFTLASPSPNDTGHLGK,LGTSFTLASPSPNDTGHLGK,LGTSFTLASPSPNDTGHLGK,LGTSFTLASPSPNDTGHLGK,LGTSFTLASPSPNDTGHLGK,LGTSF…
ALFA-1	Q95QK5	Hypodermis	1	96	237	11	23	734	0.23297	0.370572	FPLVSLERPLMIK,IVWSQFDFMTGPELK,IVWSQFDFMTGPELK,IVWSQFDFMTGPELK,IVWSQFDFMTGPELK,IVWSQFDFMTGPELK,IVWSQFDFMTGPELK,IVWSQFDFMTGPELK,IVWSQFDFMTGPELK,IVWSQFDFMTGPELK,IVWSQFDFMTGPELK,IVWSQFDFMTGPELK,IVWSQFDFMTGPELK,IVWSQFDFMTGPELK,IVWSQFDFMTGPELK,IVWSQFDFMTGPELK,IVWSQFDFMTGPELK,IVWSQFDFMTGPELK,IVWSQFDFMTGPELK,IVWSQFDFMTGPELK,IVWSQFDFMTGPELK,LGTSFTLASPSPNDTGHLGK,LGTSFTLASPSPNDTGHLGK,LGTSFTLASPSPNDTGHLGK,LG…
ALFA-1	Q95QK5	Hypodermis	2	141	237	22	23	734	0.347411	0.370572	ASLFSEDSDDVLVR,ASLFSEDSDDVLVR,ASLFSEDSDDVLVR,ASLFSEDSDDVLVR,ASLFSEDSDDVLVR,CVLAELICNAPHSR,FLEDERLGTSFTLASPSPNDTGHLGK,FLEDERLGTSFTLASPSPNDTGHLGK,FPLVSLERPLMIK,FPLVSLERPLMIK,FPLVSLERPLMIK,GISISENR,GISISENR,GISISENR,GISISENR,GISISENR,GISISENR,IPQIELSPCR,IPQIELSPCR,IPQIELSPCR,IPQIELSPCR,IPQIELSPCR,IPQIELSPCR,IVWSQFDFMTGPELK,IVWSQFDFMTGPELK,IVWSQFDFMTGPELK,IVWSQFDFMTGPELK,IVWSQFDFMTGPELK,IVWSQFDFMTGPE…
ALFA-1	Q95QK5	ELKS-1::TbID	1	28	62	12	18	734	0.205722	0.303815	ASLFSEDSDDVLVR,IMESPESSGK,IMESPESSGK,IMESPESSGK,IMESPESSGK,IMESPESSGK,LGTSFTLASPSPNDTGHLGK,LGTSFTLASPSPNDTGHLGK,LLSLLSALER,LLSLLSALER,LLSLLSALER,LLSLLSALER,LLSLLSALER,MEADEYFTTYDALK,QMDLLPMEESVR,SFSLTECR,SLDLTNDALFNAVLAR,SLDLTNDALFNAVLAR,SLDLTNDALFNAVLAR,SLDLTNDALFNAVLAR,TLESVNTFLK,TLTMDDSR,YLDEYMTESATTSTK,YLDEYMTESATTSTK,YLDEYMTESATTSTK,YLDEYMTESATTSTK,YLDEYMTESATTSTK,YPNEEDRELAEYLR
ALFA-1	Q95QK5	ELKS-1::TbID	2	34	62	13	18	734	0.243869	0.303815	AISGCLQSQGHTVIIGSDHVLVAR,ASLFSEDSDDVLVR,IMESPESSGK,IMESPESSGK,IMESPESSGK,IMESPESSGK,IMESPESSGK,IMESPESSGK,IMESPESSGK,IPQIELSPCR,IPQIELSPCR,IVWSQFDFMTGPELK,LGTSFTLASPSPNDTGHLGK,LGTSFTLASPSPNDTGHLGK,LGTSFTLASPSPNDTGHLGK,LSPINNDDELRR,MEADEYFTTYDALKDQQK,MIVSPSR,MIVSPSR,SLDLTNDALFNAVLAR,TLESVNTFLK,TLTMDDSR,TLTMDDSR,TLTMDDSR,TLTMDDSR,YLDEYMTESATTSTK,YLDEYMTESATTSTK,YLDEYMTESATTSTK,YLDEYMTESATTSTK,YLDEY…
ALG-1	G5EGR6	WT	2	2	2	1	1	1002	0.0239521	0.0239521	AEFSADPFAHEFGITINPAMTEVK,AEFSADPFAHEFGITINPAMTEVK
ALG-1	G5EGR6	Pan-neuron	1	1	1	1	1	1002	0.0159681	0.0159681	VGDTVLGIATQCVQAK
ALG-1	G5EGR6	Muscle	1	5	11	4	5	1002	0.0479042	0.0598802	EIISCLISAFSK,ELLVQFYR,ELLVQFYR,LTDVQTSTMIK,SVSIPAPAYYAHLVAFR
ALG-1	G5EGR6	Muscle	2	6	11	5	5	1002	0.0598802	0.0598802	EIISCLISAFSK,EIISCLISAFSK,ELLVQFYR,LTDVQTSTMIK,SVSIPAPAYYAHLVAFR,TTPQTLSNLCLK
ALG-1	G5EGR6	Intestine	1	13	20	6	8	1002	0.0858283	0.126747	ELLVQFYR,ELLVQFYR,LGGVNSILLPNVRPR,LGGVNSILLPNVRPR,LGGVNSILLPNVRPR,LTDVQTSTMIK,LTDVQTSTMIK,LTDVQTSTMIK,RPAQTQTFPLQLETGQTIECTVAK,VGDTVLGIATQCVQAK,VGDTVLGIATQCVQAK,VGDTVLGIATQCVQAK,YFTNIRPVYDGK
ALG-1	G5EGR6	Intestine	2	7	20	7	8	1002	0.102794	0.126747	AEFSADPFAHEFGITINPAMTEVK,ELLVQFYR,LGGVNSILLPNVRPR,LTDVQTSTMIK,SVSIPAPAYYAHLVAFR,VGDTVLGIATQCVQAK,YFTNIRPVYDGK
ALG-1	G5EGR6	Hypodermis	1	8	23	5	8	1002	0.0698603	0.11477	AEFSADPFAHEFGITINPAMTEVK,AEFSADPFAHEFGITINPAMTEVK,EIISCLISAFSK,EIISCLISAFSK,ELLVQFYR,ELLVQFYR,LTDVQTSTMIK,QVPFEAVQAMDVILR
ALG-1	G5EGR6	Hypodermis	2	15	23	7	8	1002	0.0908184	0.11477	EIISCLISAFSK,EIISCLISAFSK,EIISCLISAFSK,ELLVQFYR,ELLVQFYR,ELLVQFYR,ELLVQFYR,ELLVQFYR,LTDVQTSTMIK,LTDVQTSTMIK,QVPFEAVQAMDVILR,VGDTVLGIATQCVQAK,VGDTVLGIATQCVQAK,WVGQVSLSTLEDAMEGR,YFTNIRPVYDGK
ALG-1	G5EGR6	ELKS-1::TbID	1	1	1	1	1	1002	0.00798403	0.00798403	ELLVQFYR
ALG-2	Q86B39	Pan-neuron	1	1	1	1	1	891	0.016835	0.016835	QVPHEAVQSIDVILR
ALG-2	Q86B39	Muscle	2	1	1	1	1	891	0.013468	0.013468	EVIGCLISSFSK
ALG-2	Q86B39	Intestine	1	2	3	2	2	891	0.040404	0.040404	AELSADPFAHEFGITINPAMTEVK,EVIGCLISSFSK
ALG-2	Q86B39	Intestine	2	1	3	1	2	891	0.013468	0.040404	EVIGCLISSFSK
ALG-2	Q86B39	Hypodermis	1	1	1	1	1	891	0.0190797	0.0190797	IPGGSVQHYQIDVFPDK
ALGN-11	P53993	Intestine	1	5	7	3	3	470	0.0638298	0.0638298	EEYVETILK,EEYVETILK,EEYVETILK,LLSVGQIRPEK,LQLEVLHDVK
ALGN-11	P53993	Intestine	2	2	7	2	3	470	0.0425532	0.0638298	EEYVETILK,LLSVGQIRPEK
ALGN-11	P53993	ELKS-1::TbID	1	1	2	1	1	470	0.0425532	0.0425532	QRFGIELDPSNIQFIYLHWR
ALGN-11	P53993	ELKS-1::TbID	2	1	2	1	1	470	0.0425532	0.0425532	QRFGIELDPSNIQFIYLHWR
ALGN-13	P92012	Muscle	1	1	5	1	2	179	0.0726257	0.128492	VFGETSGDEGSVK
ALGN-13	P92012	Muscle	2	4	5	2	2	179	0.128492	0.128492	CDGLDIDYYR,VFGETSGDEGSVK,VFGETSGDEGSVK,VFGETSGDEGSVK
ALGN-13	P92012	Intestine	1	3	3	3	3	179	0.184358	0.184358	CDGLDIDYYR,GNFNQDVIDR,VFGETSGDEGSVK
ALGN-13	P92012	Hypodermis	1	3	4	2	2	179	0.128492	0.128492	GNFNQDVIDR,VFGETSGDEGSVK,VFGETSGDEGSVK
ALGN-13	P92012	Hypodermis	2	1	4	1	2	179	0.0726257	0.128492	VFGETSGDEGSVK
ALGN-3	E5QCI4	Intestine	1	5	10	2	3	582	0.0429553	0.0635739	LQAQLNPNETPTTWK,LQAQLNPNETPTTWK,VAALYTQALK,VAALYTQALK,VAALYTQALK
ALGN-3	E5QCI4	Intestine	2	5	10	3	3	582	0.0635739	0.0635739	LQAQLNPNETPTTWK,LQAQLNPNETPTTWK,NADKNLLESYLK,VAALYTQALK,VAALYTQALK
ALGN-3	E5QCI4	Hypodermis	1	11	15	4	4	582	0.0738832	0.0738832	LQAQLNPNETPTTWK,LQAQLNPNETPTTWK,LQAQLNPNETPTTWK,LQAQLNPNETPTTWK,LQAQLNPNETPTTWK,MQQVECYVNK,NLLESYLK,NLLESYLK,VAALYTQALK,VAALYTQALK,VAALYTQALK
ALGN-3	E5QCI4	Hypodermis	2	4	15	2	4	582	0.0429553	0.0738832	LQAQLNPNETPTTWK,LQAQLNPNETPTTWK,VAALYTQALK,VAALYTQALK
ALH-1	Q20780	WT	1	8	15	6	7	510	0.143137	0.198039	AVIGDPFDLK,AVIGDPFDLK,DGAQLVTGGAK,DGAQLVTGGAK,ELGEYGLEAYTEVK,FDTMEELVEK,VAEQTPLSALHVAALTK,VAFTGSTEVGR
ALH-1	Q20780	WT	2	7	15	5	7	510	0.14902	0.198039	AVIGDPFDLK,DGAQLVTGGAK,FDTMEELVEK,VAEQTPLSALHVAALTK,VAEQTPLSALHVAALTK,VILASLESLDNGKPYAVAYNADLPLSIK,VILASLESLDNGKPYAVAYNADLPLSIK
ALH-1	Q20780	Pan-neuron	1	58	115	15	17	510	0.468627	0.52549	AGSVWVNCYDVFDAAAPFGGFK,AGSVWVNCYDVFDAAAPFGGFK,AGSVWVNCYDVFDAAAPFGGFK,ANNTIYGLAAGVMTK,ANNTIYGLAAGVMTK,ANNTIYGLAAGVMTK,ANNTIYGLAAGVMTK,ANNTIYGLAAGVMTK,AVIGDPFDLK,AVIGDPFDLK,AVIGDPFDLK,AVIGDPFDLK,AVIGDPFDLK,AVIGDPFDLK,AVIGDPFDLK,DGAQLVTGGAK,DGAQLVTGGAK,DGAQLVTGGAK,EAGFPDGVVNIIPGYGHTAGQAISSHMDVDK,ELGEYGLEAYTEVK,ELGEYGLEAYTEVK,HGDQGHFVKPTIFANVK,HGDQGHFVKPTIFANVK,HGDQGHFVKPTIFANVK,LGPALAMGNTVVMK,LGPALA…
ALH-1	Q20780	Pan-neuron	2	57	115	15	17	510	0.409804	0.52549	AGSVWVNCYDVFDAAAPFGGFK,ANNTIYGLAAGVMTK,ANNTIYGLAAGVMTK,ANNTIYGLAAGVMTK,ANNTIYGLAAGVMTK,ANNTIYGLAAGVMTK,ANNTIYGLAAGVMTK,AVIGDPFDLK,AVIGDPFDLK,AVIGDPFDLK,AVIGDPFDLK,DGAQLVTGGAK,DGAQLVTGGAK,DGAQLVTGGAK,DQMTIAQEEIFGPVMTIIR,DQMTIAQEEIFGPVMTIIR,DQMTIAQEEIFGPVMTIIR,DQMTIAQEEIFGPVMTIIR,DQMTIAQEEIFGPVMTIIR,ELGEYGLEAYTEVK,ELGEYGLEAYTEVK,ELGEYGLEAYTEVK,FDTMEELVEK,FDTMEELVEK,HGDQGHFVKPTIFANVK,HGDQGHFVKPTIFAN…
ALH-1	Q20780	Muscle	1	101	200	20	21	510	0.529412	0.590196	AGSVWVNCYDVFDAAAPFGGFK,AGSVWVNCYDVFDAAAPFGGFK,AGSVWVNCYDVFDAAAPFGGFK,AGSVWVNCYDVFDAAAPFGGFK,ALHIANATR,ANNTIYGLAAGVMTK,ANNTIYGLAAGVMTK,ANNTIYGLAAGVMTK,ANNTIYGLAAGVMTK,ANNTIYGLAAGVMTK,AVIGDPFDLK,AVIGDPFDLK,AVIGDPFDLK,AVIGDPFDLK,AVIGDPFDLK,AVIGDPFDLK,AVIGDPFDLK,AVIGDPFDLK,AVIGDPFDLK,AVIGDPFDLK,AVIGDPFDLK,AVIGDPFDLK,DGAQLVTGGAK,DGAQLVTGGAK,DGAQLVTGGAK,DGAQLVTGGAK,DGAQLVTGGAK,DGAQLVTGGAK,DGAQLVTGGAK,D…
ALH-1	Q20780	Muscle	2	99	200	19	21	510	0.556863	0.590196	AGSVWVNCYDVFDAAAPFGGFK,AGSVWVNCYDVFDAAAPFGGFK,AGSVWVNCYDVFDAAAPFGGFK,AGSVWVNCYDVFDAAAPFGGFK,AGSVWVNCYDVFDAAAPFGGFK,ANNTIYGLAAGVMTK,ANNTIYGLAAGVMTK,ANNTIYGLAAGVMTK,ANNTIYGLAAGVMTK,AVIGDPFDLK,AVIGDPFDLK,AVIGDPFDLK,AVIGDPFDLK,AVIGDPFDLK,AVIGDPFDLK,AVIGDPFDLK,AVIGDPFDLK,AVIGDPFDLK,AVIGDPFDLK,AVIGDPFDLK,DGAQLVTGGAK,DGAQLVTGGAK,DGAQLVTGGAK,DGAQLVTGGAK,DGAQLVTGGAK,DGAQLVTGGAK,DGAQLVTGGAK,DGAQLVTGGAK,DQM…
ALH-1	Q20780	Intestine	1	338	643	29	30	510	0.719608	0.735294	AGSVWVNCYDVFDAAAPFGGFK,AGSVWVNCYDVFDAAAPFGGFK,AGSVWVNCYDVFDAAAPFGGFK,AGSVWVNCYDVFDAAAPFGGFK,AGSVWVNCYDVFDAAAPFGGFK,AGSVWVNCYDVFDAAAPFGGFK,AGSVWVNCYDVFDAAAPFGGFK,AGSVWVNCYDVFDAAAPFGGFK,AGSVWVNCYDVFDAAAPFGGFK,AGSVWVNCYDVFDAAAPFGGFK,AGSVWVNCYDVFDAAAPFGGFK,AGSVWVNCYDVFDAAAPFGGFK,AGSVWVNCYDVFDAAAPFGGFK,AGSVWVNCYDVFDAAAPFGGFK,AGSVWVNCYDVFDAAAPFGGFK,AGSVWVNCYDVFDAAAPFGGFK,ALHIANATR,ALHIANATR,ALHIANATR,A…
ALH-1	Q20780	Intestine	2	305	643	26	30	510	0.72549	0.735294	AGSVWVNCYDVFDAAAPFGGFK,AGSVWVNCYDVFDAAAPFGGFK,AGSVWVNCYDVFDAAAPFGGFK,AGSVWVNCYDVFDAAAPFGGFK,AGSVWVNCYDVFDAAAPFGGFK,AGSVWVNCYDVFDAAAPFGGFK,AGSVWVNCYDVFDAAAPFGGFK,AGSVWVNCYDVFDAAAPFGGFK,AGSVWVNCYDVFDAAAPFGGFK,AGSVWVNCYDVFDAAAPFGGFK,AGSVWVNCYDVFDAAAPFGGFK,AGSVWVNCYDVFDAAAPFGGFK,AGSVWVNCYDVFDAAAPFGGFK,AGSVWVNCYDVFDAAAPFGGFK,AGSVWVNCYDVFDAAAPFGGFK,AGSVWVNCYDVFDAAAPFGGFK,AGSVWVNCYDVFDAAAPFGGFK,ANNTIYGL…
ALH-1	Q20780	Hypodermis	1	119	282	20	27	510	0.590196	0.729412	AGSVWVNCYDVFDAAAPFGGFK,AGSVWVNCYDVFDAAAPFGGFK,AGSVWVNCYDVFDAAAPFGGFK,AGSVWVNCYDVFDAAAPFGGFK,AGSVWVNCYDVFDAAAPFGGFK,AGSVWVNCYDVFDAAAPFGGFK,AGSVWVNCYDVFDAAAPFGGFK,AGSVWVNCYDVFDAAAPFGGFK,AGSVWVNCYDVFDAAAPFGGFK,ANNTIYGLAAGVMTK,ANNTIYGLAAGVMTK,ANNTIYGLAAGVMTK,ANNTIYGLAAGVMTK,ANNTIYGLAAGVMTK,ANNTIYGLAAGVMTK,ANNTIYGLAAGVMTK,AVIGDPFDLK,AVIGDPFDLK,AVIGDPFDLK,AVIGDPFDLK,AVIGDPFDLK,AVIGDPFDLK,AVIGDPFDLK,AVI…
ALH-1	Q20780	Hypodermis	2	163	282	26	27	510	0.72549	0.729412	AGSVWVNCYDVFDAAAPFGGFK,AGSVWVNCYDVFDAAAPFGGFK,AGSVWVNCYDVFDAAAPFGGFK,AGSVWVNCYDVFDAAAPFGGFK,AGSVWVNCYDVFDAAAPFGGFK,ALHIANATR,ALHIANATR,ALHIANATR,ANNTIYGLAAGVMTK,ANNTIYGLAAGVMTK,ANNTIYGLAAGVMTK,ANNTIYGLAAGVMTK,ANNTIYGLAAGVMTK,ANNTIYGLAAGVMTK,ANNTIYGLAAGVMTK,ANNTIYGLAAGVMTK,ANNTIYGLAAGVMTK,ANNTIYGLAAGVMTK,ANNTIYGLAAGVMTK,AVIGDPFDLK,AVIGDPFDLK,AVIGDPFDLK,AVIGDPFDLK,AVIGDPFDLK,AVIGDPFDLK,AVIGDPFDLK,A…
ALH-1	Q20780	AFD	1	29	40	10	13	510	0.286275	0.337255	AGSVWVNCYDVFDAAAPFGGFK,ANNTIYGLAAGVMTK,ANNTIYGLAAGVMTK,ANNTIYGLAAGVMTK,AVIGDPFDLK,AVIGDPFDLK,AVIGDPFDLK,AVIGDPFDLK,DGAQLVTGGAK,DGAQLVTGGAK,DGAQLVTGGAK,ELGEYGLEAYTEVK,ELGEYGLEAYTEVK,FDTMEELVEK,FDTMEELVEK,IYDDFVAR,VAEQTPLSALHVAALTK,VAEQTPLSALHVAALTK,VAEQTPLSALHVAALTK,VAEQTPLSALHVAALTK,VAEQTPLSALHVAALTK,VAEQTPLSALHVAALTK,VAEQTPLSALHVAALTK,VAEQTPLSALHVAALTK,VAEQTPLSALHVAALTK,VAEQTPLSALHVAALTK,VAFTGST…
ALH-1	Q20780	AFD	2	11	40	8	13	510	0.166667	0.337255	AVIGDPFDLK,DGAQLVTGGAK,FDTMEELVEK,QVETILK,TFETINPANGK,TFETINPANGK,VAEQTPLSALHVAALTK,VAEQTPLSALHVAALTK,VAEQTPLSALHVAALTK,VAFTGSTEVGR,VTLELGGK
ALH-1	Q20780	ELKS-1::TbID	1	36	94	12	18	510	0.27451	0.415686	ALHIANATR,ALHIANATR,ALHIANATR,AVIGDPFDLK,AVIGDPFDLK,AVIGDPFDLK,AVIGDPFDLK,DGAQLVTGGAK,DGAQLVTGGAK,ELGEYGLEAYTEVK,FDTMEELVEK,FDTMEELVEK,FDTMEELVEK,FDTMEELVEK,IYDDFVAR,IYDDFVAR,IYDDFVAR,IYDDFVAR,LGPALAMGNTVVMK,LGPALAMGNTVVMK,QVETILK,QVETILK,QVETILK,TFETINPANGK,TFETINPANGK,TFETINPANGK,TFETINPANGK,VAEQTPLSALHVAALTK,VAEQTPLSALHVAALTK,VAEQTPLSALHVAALTK,VAEQTPLSALHVAALTK,VAFTGSTEVGR,VAFTGSTEVGR,VAFTGSTE…
ALH-1	Q20780	ELKS-1::TbID	2	58	94	18	18	510	0.415686	0.415686	ALHIANATR,ALHIANATR,ALHIANATR,ALHIANATR,ALHIANATR,ALHIANATR,ANNTIYGLAAGVMTK,ANNTIYGLAAGVMTK,ANNTIYGLAAGVMTK,AVIGDPFDLK,AVIGDPFDLK,AVIGDPFDLK,AVIGDPFDLK,AVIGDPFDLK,AVIGDPFDLK,DGAQLVTGGAK,DGAQLVTGGAK,DGAQLVTGGAK,DGAQLVTGGAK,ELGEYGLEAYTEVK,FDTMEELVEK,FDTMEELVEK,FDTMEELVEK,IYDDFVAR,IYDDFVAR,IYDDFVAR,IYDDFVAR,IYDDFVAR,IYDDFVAR,KDGAQLVTGGAK,LADLMER,LADLMER,LGPALAMGNTVVMK,LGPALAMGNTVVMK,LGPALAMGNTVVMK,L…
ALH-10	Q18822	Pan-neuron	1	5	5	2	2	506	0.0750988	0.0750988	LVDHVDVPLISFTGSTVIGK,VANLIEEFNDDIAILESR,VANLIEEFNDDIAILESR,VANLIEEFNDDIAILESR,VANLIEEFNDDIAILESR
ALH-10	Q18822	Muscle	1	5	11	2	4	506	0.0750988	0.150198	LVDHVDVPLISFTGSTVIGK,VANLIEEFNDDIAILESR,VANLIEEFNDDIAILESR,VANLIEEFNDDIAILESR,VANLIEEFNDDIAILESR
ALH-10	Q18822	Muscle	2	6	11	3	4	506	0.110672	0.150198	LFVQKPIFADFVK,VANLIEEFNDDIAILESR,VANLIEEFNDDIAILESR,VANLIEEFNDDIAILESR,VMTDEIFGPVVCITPFDTAEEVIER,VMTDEIFGPVVCITPFDTAEEVIER
ALH-10	Q18822	Intestine	1	17	33	9	11	506	0.26087	0.333992	DFANAALYSLSTSTILEQPTGK,EGLHDSLHFYSDAK,EVDQAVEAAK,LFVQKPIFADFVK,LFVQKPIFADFVK,LFVQKPIFADFVK,LVDHVDVPLISFTGSTVIGK,NPGIVYSNYR,PIFADFVK,VANLIEEFNDDIAILESR,VANLIEEFNDDIAILESR,VANLIEEFNDDIAILESR,VANLIEEFNDDIAILESR,VANLIEEFNDDIAILESR,VANLIEEFNDDIAILESR,VMTDEIFGPVVCITPFDTAEEVIER,VMTDEIFGPVVCITPFDTAEEVIER
ALH-10	Q18822	Intestine	2	16	33	9	11	506	0.314229	0.333992	DFANAALYSLSTSTILEQPTGK,DFANAALYSLSTSTILEQPTGK,DFANAALYSLSTSTILEQPTGK,DFANAALYSLSTSTILEQPTGK,EGLHDSLHFYSDAK,LFVQKPIFADFVK,LFVQKPIFADFVK,LIDSPNEQHDPLTNFIGNEFAR,LVDHVDVPLISFTGSTVIGK,NPGIVYSNYR,SSFLNQGEICLCTSR,VANLIEEFNDDIAILESR,VANLIEEFNDDIAILESR,VANLIEEFNDDIAILESR,VANLIEEFNDDIAILESR,VMTDEIFGPVVCITPFDTAEEVIER
ALH-10	Q18822	Hypodermis	1	153	381	24	32	506	0.709486	0.786561	AGTVWCNTWLAR,AGTVWCNTWLAR,AGTVWCNTWLAR,AGTVWCNTWLAR,ANSTPYGLSATVWSSDSDELLNTANELR,ANSTPYGLSATVWSSDSDELLNTANELR,ANSTPYGLSATVWSSDSDELLNTANELR,ANSTPYGLSATVWSSDSDELLNTANELR,ANSTPYGLSATVWSSDSDELLNTANELR,ANSTPYGLSATVWSSDSDELLNTANELR,ASLNYREEFK,ASLNYREEFK,DFANAALYSLSTSTILEQPTGK,DFANAALYSLSTSTILEQPTGK,DFANAALYSLSTSTILEQPTGK,DFANAALYSLSTSTILEQPTGK,DFANAALYSLSTSTILEQPTGK,DFANAALYSLSTSTILEQPTGK,DFANAALYSLSTS…
ALH-10	Q18822	Hypodermis	2	228	381	29	32	506	0.741107	0.786561	AGTVWCNTWLAR,AGTVWCNTWLAR,ANSTPYGLSATVWSSDSDELLNTANELR,ANSTPYGLSATVWSSDSDELLNTANELR,ANSTPYGLSATVWSSDSDELLNTANELR,ASLNYREEFK,ASLNYREEFK,ASLNYREEFK,ASLNYREEFK,DFANAALYSLSTSTILEQPTGK,DFANAALYSLSTSTILEQPTGK,DFANAALYSLSTSTILEQPTGK,DFANAALYSLSTSTILEQPTGK,DFANAALYSLSTSTILEQPTGK,DFANAALYSLSTSTILEQPTGK,DFANAALYSLSTSTILEQPTGK,DFANAALYSLSTSTILEQPTGK,DFANAALYSLSTSTILEQPTGK,DFANAALYSLSTSTILEQPTGK,DFANAALYSLST…
ALH-10	Q18822	AFD	1	2	2	1	1	506	0.0355731	0.0355731	VANLIEEFNDDIAILESR,VANLIEEFNDDIAILESR
ALH-10	Q18822	ELKS-1::TbID	1	3	14	2	6	506	0.0632411	0.20751	DFANAALYSLSTSTILEQPTGK,DFANAALYSLSTSTILEQPTGK,EVDQAVEAAK
ALH-10	Q18822	ELKS-1::TbID	2	11	14	6	6	506	0.20751	0.20751	DFANAALYSLSTSTILEQPTGK,DFANAALYSLSTSTILEQPTGK,DFANAALYSLSTSTILEQPTGK,EVDQAVEAAK,EVDQAVEAAK,FTVGDPTTQVQIGAMNSK,FTVGDPTTQVQIGAMNSK,LVDHVDVPLISFTGSTVIGK,LVGFPPGVVNMVIGEGK,LVGFPPGVVNMVIGEGK,VANLIEEFNDDIAILESR
ALH-11	Q20352	Intestine	1	95	192	21	24	687	0.510917	0.554585	DQVDLTVK,DQVDLTVK,EDTQVGSHISAEHR,ENGTAVLEHYTHLK,ENGTAVLEHYTHLK,ENGTAVLEHYTHLK,ESYYCSQLITAAFEFAGVDMK,GTESTDFCDAVEK,GTESTDFCDAVEK,GTESTDFCDAVEK,GTESTDFCDAVEK,GTESTDFCDAVEK,GTESTDFCDAVEK,GTESTDFCDAVEK,GTESTDFCDAVEK,GTESTDFCDAVEK,IANDTDMGLAAGLVTK,IANDTDMGLAAGLVTK,IANDTDMGLAAGLVTK,IFPNLINLNSLTETK,IFPNLINLNSLTETK,IFPNLINLNSLTETK,IFPNLINLNSLTETK,IGDPLKEDTQVGSHISAEHR,KFEVIEPR,KFEVIEPR,KFEVIEPR,KFEVIEPR,L…
ALH-11	Q20352	Intestine	2	97	192	19	24	687	0.441048	0.554585	DQVDLTVK,DQVDLTVK,DQVDLTVK,ENGTAVLEHYTHLK,ENGTAVLEHYTHLK,GTESTDFCDAVEK,GTESTDFCDAVEK,GTESTDFCDAVEK,GTESTDFCDAVEK,GTESTDFCDAVEK,GTESTDFCDAVEK,GTESTDFCDAVEK,GTESTDFCDAVEK,GTESTDFCDAVEK,GTIVEATGDGVLEYSLQK,IANDTDMGLAAGLVTK,IANDTDMGLAAGLVTK,IANDTDMGLAAGLVTK,IANDTDMGLAAGLVTK,IANDTDMGLAAGLVTK,IANDTDMGLAAGLVTK,IFPNLINLNSLTETK,IFPNLINLNSLTETK,IFPNLINLNSLTETK,KFEVIEPR,KFEVIEPR,KFEVIEPR,KFEVIEPR,KFEVIEPR,LG…
ALH-12	Q7Z1Q3	WT	1	15	29	10	13	499	0.280561	0.354709	AIYVNVQDTTEHCF,EHAEEIAIWEVK,ENCIDTLR,GILASFTEAIVQEANDK,GILASFTEAIVQEANDK,GILASFTEAIVQEANDK,NVKPVTLELGGK,TTIESTETFDVIEPR,TTIESTETFDVIEPR,VGANINEGHLQR,VGDPLLEDTR,VGDPLLEDTR,VHPTGVEGGAYFEPAIITGLSDEAR,VHPTGVEGGAYFEPAIITGLSDEAR,VSFTGSVASGEAVQR
ALH-12	Q7Z1Q3	WT	2	14	29	11	13	499	0.302605	0.354709	AAADAQSAWGETTALDR,ATADIVDQYVK,ENCIDTLR,ENCIDTLR,GILASFTEAIVQEANDK,ILGYVESAK,NVKPVTLELGGK,TTIESTETFDVIEPR,TTIESTETFDVIEPR,VGANINEGHLQR,VGDPLLEDTR,VHPTGVEGGAYFEPAIITGLSDEAR,VHPTGVEGGAYFEPAIITGLSDEAR,VSFTGSVASGEAVQR
ALH-12	Q7Z1Q3	Pan-neuron	1	11	26	9	13	499	0.260521	0.388778	AIYVNVQDTTEHCF,ATADIVDQYVK,GILASFTEAIVQEANDK,GILASFTEAIVQEANDKLK,NVKPVTLELGGK,VAPALAAGNAVVYKPSPFAPASPVLLGEILTAAGVPK,VAPALAAGNAVVYKPSPFAPASPVLLGEILTAAGVPK,VGANINEGHLQR,VGANINEGHLQR,VGDPLLEDTR,VSFTGSVASGEAVQR
ALH-12	Q7Z1Q3	Pan-neuron	2	15	26	11	13	499	0.310621	0.388778	AIYVNVQDTTEHCF,AIYVNVQDTTEHCF,ANNTTYGLAAGVFSGNLAR,ATADIVDQYVK,ATADIVDQYVK,ENCIDTLR,GILASFTEAIVQEANDK,NVKPVTLELGGK,SEIIIFDDSDVK,VGANINEGHLQR,VGDPLLEDTR,VGDPLLEDTR,VHPTGVEGGAYFEPAIITGLSDEAR,VHPTGVEGGAYFEPAIITGLSDEAR,VSFTGSVASGEAVQR
ALH-12	Q7Z1Q3	Muscle	1	24	42	10	12	499	0.342685	0.38477	AAADAQSAWGETTALDR,AAADAQSAWGETTALDR,AAADAQSAWGETTALDR,AAADAQSAWGETTALDR,ATADIVDQYVK,ATADIVDQYVK,ATADIVDQYVK,ATADIVDQYVK,ATADIVDQYVK,GILASFTEAIVQEANDK,GILASFTEAIVQEANDK,GILASFTEAIVQEANDK,SEIIIFDDSDVK,TTIESTETFDVIEPR,TTIESTETFDVIEPR,VAPALAAGNAVVYKPSPFAPASPVLLGEILTAAGVPK,VGANINEGHLQR,VGANINEGHLQR,VGANINEGHLQR,VGANINEGHLQR,VGDPLLEDTR,VGDPLLEDTR,VHPTGVEGGAYFEPAIITGLSDEAR,VSFTGSVASGEAVQR
ALH-12	Q7Z1Q3	Muscle	2	18	42	8	12	499	0.280561	0.38477	AAADAQSAWGETTALDR,AAADAQSAWGETTALDR,AAADAQSAWGETTALDR,ANNTTYGLAAGVFSGNLAR,ATADIVDQYVK,ATADIVDQYVK,ATADIVDQYVK,ATADIVDQYVK,GILASFTEAIVQEANDKLK,GILASFTEAIVQEANDKLK,GILASFTEAIVQEANDKLK,VAPALAAGNAVVYKPSPFAPASPVLLGEILTAAGVPK,VGANINEGHLQR,VGANINEGHLQR,VGDPLLEDTR,VGDPLLEDTR,VGDPLLEDTR,VSFTGSVASGEAVQR
ALH-12	Q7Z1Q3	Intestine	1	78	148	21	22	499	0.665331	0.689379	AAADAQSAWGETTALDR,AAADAQSAWGETTALDR,AAADAQSAWGETTALDR,AAADAQSAWGETTALDR,AIYVNVQDTTEHCF,AIYVNVQDTTEHCF,ANNTTYGLAAGVFSGNLAR,ANNTTYGLAAGVFSGNLAR,ATADIVDQYVK,ATADIVDQYVK,ATADIVDQYVK,ATADIVDQYVK,CDIASSADTFDFFGGIATAVLQGDSLELPGGPSQR,ENCIDTLR,ENCIDTLR,ENCIDTLR,ENCIDTLR,GILASFTEAIVQEANDK,GILASFTEAIVQEANDK,GILASFTEAIVQEANDK,GILASFTEAIVQEANDK,GILASFTEAIVQEANDK,GILASFTEAIVQEANDK,GILASFTEAIVQEANDK,GILASFTEAIV…
ALH-12	Q7Z1Q3	Intestine	2	70	148	20	22	499	0.619238	0.689379	AAADAQSAWGETTALDR,AAADAQSAWGETTALDR,AAADAQSAWGETTALDR,AIYVNVQDTTEHCF,ANNTTYGLAAGVFSGNLAR,ANNTTYGLAAGVFSGNLAR,ANNTTYGLAAGVFSGNLAR,ATADIVDQYVK,ATADIVDQYVK,ATADIVDQYVK,ATADIVDQYVK,EHAEEIAIWEVK,ENCIDTLR,ENCIDTLR,GILASFTEAIVQEANDK,GILASFTEAIVQEANDK,GILASFTEAIVQEANDK,GILASFTEAIVQEANDK,GILASFTEAIVQEANDK,GILASFTEAIVQEANDK,GILASFTEAIVQEANDKLK,GILASFTEAIVQEANDKLK,GILASFTEAIVQEANDKLK,GILASFTEAIVQEANDKLK,GVY…
ALH-12	Q7Z1Q3	Hypodermis	1	16	38	9	15	499	0.340681	0.482966	AAADAQSAWGETTALDR,ATADIVDQYVK,GILASFTEAIVQEANDKLK,GILASFTEAIVQEANDKLK,LQAGTVFINTYNDTEVNVPFGGFK,TTIESTETFDVIEPR,TTIESTETFDVIEPR,VAPALAAGNAVVYKPSPFAPASPVLLGEILTAAGVPK,VAPALAAGNAVVYKPSPFAPASPVLLGEILTAAGVPK,VGANINEGHLQR,VGANINEGHLQR,VGDPLLEDTR,VHPTGVEGGAYFEPAIITGLSDEAR,VHPTGVEGGAYFEPAIITGLSDEAR,VHPTGVEGGAYFEPAIITGLSDEAR,VHPTGVEGGAYFEPAIITGLSDEAR
ALH-12	Q7Z1Q3	Hypodermis	2	22	38	14	15	499	0.43487	0.482966	AAADAQSAWGETTALDR,AAADAQSAWGETTALDR,ATADIVDQYVK,ATADIVDQYVK,ENCIDTLR,GILASFTEAIVQEANDK,GILASFTEAIVQEANDKLK,GILASFTEAIVQEANDKLK,GVYNVIQGEQEAGVALCEHNLVAK,GVYNVIQGEQEAGVALCEHNLVAK,NVKPVTLELGGK,SEIIIFDDSDVK,TTIESTETFDVIEPR,VAPALAAGNAVVYKPSPFAPASPVLLGEILTAAGVPK,VAPALAAGNAVVYKPSPFAPASPVLLGEILTAAGVPK,VAPALAAGNAVVYKPSPFAPASPVLLGEILTAAGVPK,VGANINEGHLQR,VGDPLLEDTR,VGDPLLEDTR,VHPTGVEGGAYFEPAIITGLSDEAR,VSFTG…
ALH-12	Q7Z1Q3	AFD	1	43	49	19	19	499	0.613226	0.613226	AAADAQSAWGETTALDR,AAADAQSAWGETTALDR,AAADAQSAWGETTALDR,AIYVNVQDTTEHCF,AIYVNVQDTTEHCF,ANNTTYGLAAGVFSGNLAR,ATADIVDQYVK,ATADIVDQYVK,EHAEEIAIWEVK,EHAEEIAIWEVK,ENCIDTLR,ENCIDTLR,ENCIDTLR,ENCIDTLR,ENCIDTLR,GILASFTEAIVQEANDK,GILASFTEAIVQEANDK,GILASFTEAIVQEANDKLK,GILASFTEAIVQEANDKLK,GVYNVIQGEQEAGVALCEHNLVAK,ILGYVESAK,LQAGTVFINTYNDTEVNVPFGGFK,NVKPVTLELGGK,SAVASAMLANFLNQGQVCTNATR,TTIESTETFDVIEPR,VAPALAAGNAV…
ALH-12	Q7Z1Q3	AFD	2	6	49	4	19	499	0.116232	0.613226	ATADIVDQYVK,VGANINEGHLQR,VGDPLLEDTR,VGDPLLEDTR,VGDPLLEDTR,VHPTGVEGGAYFEPAIITGLSDEAR
ALH-12	Q7Z1Q3	ELKS-1::TbID	1	12	31	8	16	499	0.172345	0.396794	ATADIVDQYVK,ENCIDTLR,ENCIDTLR,GILASFTEAIVQEANDK,GILASFTEAIVQEANDK,GILASFTEAIVQEANDK,IGQVVAK,ILGYVESAK,NVKPVTLELGGK,SEIIIFDDSDVK,VGDPLLEDTR,VGDPLLEDTR
ALH-12	Q7Z1Q3	ELKS-1::TbID	2	19	31	12	16	499	0.320641	0.396794	AIYVNVQDTTEHCF,AIYVNVQDTTEHCF,EHAEEIAIWEVK,GILASFTEAIVQEANDK,GILASFTEAIVQEANDKLK,GILASFTEAIVQEANDKLK,GVYNVIQGEQEAGVALCEHNLVAK,ILGYVESAK,ILGYVESAK,NVKPVTLELGGK,TTIESTETFDVIEPR,VFTVPSDLSGGLYFLNGK,VGANINEGHLQR,VGDPLLEDTR,VGDPLLEDTR,VGDPLLEDTR,VGDPLLEDTR,VSFTGSVASGEAVQR,VSFTGSVASGEAVQR
ALH-13	P54889	WT	1	2	3	2	2	802	0.0374065	0.0374065	DLIDLIIPR,IQDLHAGLNTIADSAETLVGR
ALH-13	P54889	WT	2	1	3	1	2	802	0.0112219	0.0374065	DLIDLIIPR
ALH-13	P54889	Pan-neuron	1	12	22	5	7	802	0.0897756	0.119701	DLIDLIIPR,DLIDLIIPR,DLIDLIIPR,GPVGVEGLLTTK,GPVGVEGLLTTK,IQDLHAGLNTIADSAETLVGR,IQDLHAGLNTIADSAETLVGR,IQDLHAGLNTIADSAETLVGR,IQDLHAGLNTIADSAETLVGR,IQDLHAGLNTIADSAETLVGR,LASIVEQVSELQQSGR,YIIEANQTDLANAK
ALH-13	P54889	Pan-neuron	2	10	22	5	7	802	0.0822943	0.119701	DLIDLIIPR,DLIDLIIPR,DLIDLIIPR,DLIDLIIPR,GPVGVEGLLTTK,GYEGPPIEEVAEK,IQDLHAGLNTIADSAETLVGR,IQDLHAGLNTIADSAETLVGR,SAGLDPQLLNR,SAGLDPQLLNR
ALH-13	P54889	Muscle	1	18	39	6	9	802	0.0872818	0.15586	DLIDLIIPR,DLIDLIIPR,DLIDLIIPR,DLIDLIIPR,DLIDLIIPR,DLIDLIIPR,DLIDLIIPR,DLIDLIIPR,EDECGLALGR,GPVGVEGLLTTK,GPVGVEGLLTTK,GPVGVEGLLTTK,GPVGVEGLLTTK,HVDSACAFHNASTR,SAGLDPQLLNR,SAGLDPQLLNR,YIIEANQTDLANAK,YIIEANQTDLANAK
ALH-13	P54889	Muscle	2	21	39	7	9	802	0.125935	0.15586	ALHALVQEALGTHGFEMR,DLATAPFFDSLCSMFK,DLIDLIIPR,DLIDLIIPR,DLIDLIIPR,DLIDLIIPR,DLIDLIIPR,DLIDLIIPR,DLIDLIIPR,DLIDLIIPR,GPVGVEGLLTTK,GPVGVEGLLTTK,GPVGVEGLLTTK,GPVGVEGLLTTK,IQDLHAGLNTIADSAETLVGR,IQDLHAGLNTIADSAETLVGR,IQDLHAGLNTIADSAETLVGR,IQDLHAGLNTIADSAETLVGR,SAGLDPQLLNR,YIIEANQTDLANAK,YIIEANQTDLANAK
ALH-13	P54889	Intestine	1	48	106	15	18	802	0.245636	0.300499	ALDAAGELKK,ALDAAGELKK,ALDAAGELKK,ALHALVQEALGTHGFEMR,CDYPSACNAAETILIHK,DAVTLVR,DLATAPFFDSLCSMFK,DLATAPFFDSLCSMFK,DLATAPFFDSLCSMFK,DLATAPFFDSLCSMFK,DLIDLIIPR,DLIDLIIPR,DLIDLIIPR,DLIDLIIPR,DLIDLIIPR,DLIDLIIPR,DLIDLIIPR,DLIDLIIPR,DLIDLIIPR,DLIDLIIPR,DLIDLIIPR,GEGHLVEDFK,GPVGVEGLLTTK,GPVGVEGLLTTK,GPVGVEGLLTTK,GYEGPPIEEVAEK,HLAALLVDKEK,IQDLHAGLNTIADSAETLVGR,IQDLHAGLNTIADSAETLVGR,IQDLHAGLNTIADSAETLVGR,I…
ALH-13	P54889	Intestine	2	58	106	14	18	802	0.244389	0.300499	ALHALVQEALGTHGFEMR,ALHALVQEALGTHGFEMR,DLATAPFFDSLCSMFK,DLATAPFFDSLCSMFK,DLATAPFFDSLCSMFK,DLATAPFFDSLCSMFK,DLIDLIIPR,DLIDLIIPR,DLIDLIIPR,DLIDLIIPR,DLIDLIIPR,DLIDLIIPR,DLIDLIIPR,DLIDLIIPR,DLIDLIIPR,DLIDLIIPR,DLIDLIIPR,DLIDLIIPR,GEGHLVEDFK,GPVGVEGLLTTK,GPVGVEGLLTTK,GPVGVEGLLTTK,GPVGVEGLLTTK,GPVGVEGLLTTK,GPVGVEGLLTTK,GPVGVEGLLTTK,GPVGVEGLLTTK,GPVGVEGLLTTK,GPVGVEGLLTTK,GYEGPPIEEVAEK,HVDSACAFHNASTR,HVD…
ALH-13	P54889	Hypodermis	1	71	154	14	16	802	0.229426	0.259352	ALDAAGELKK,ALHALVQEALGTHGFEMR,ALHALVQEALGTHGFEMR,ALHALVQEALGTHGFEMR,ALHALVQEALGTHGFEMR,CDYPSACNAAETILIHK,DAVTLVR,DAVTLVR,DLATAPFFDSLCSMFK,DLATAPFFDSLCSMFK,DLATAPFFDSLCSMFK,DLATAPFFDSLCSMFK,DLATAPFFDSLCSMFK,DLATAPFFDSLCSMFK,DLIDLIIPR,DLIDLIIPR,DLIDLIIPR,DLIDLIIPR,DLIDLIIPR,DLIDLIIPR,DLIDLIIPR,DLIDLIIPR,DLIDLIIPR,DLIDLIIPR,DLIDLIIPR,DLIDLIIPR,DLIDLIIPR,DLIDLIIPR,DLIDLIIPR,GEGHLVEDFK,GPVGVEGLLTTK,GP…
ALH-13	P54889	Hypodermis	2	83	154	14	16	802	0.225686	0.259352	ALDAAGELKK,ALDAAGELKK,ALDAAGELKK,ALHALVQEALGTHGFEMR,ALHALVQEALGTHGFEMR,ALHALVQEALGTHGFEMR,DAVTLVR,DAVTLVR,DLATAPFFDSLCSMFK,DLATAPFFDSLCSMFK,DLATAPFFDSLCSMFK,DLATAPFFDSLCSMFK,DLATAPFFDSLCSMFK,DLATAPFFDSLCSMFK,DLATAPFFDSLCSMFK,DLATAPFFDSLCSMFK,DLIDLIIPR,DLIDLIIPR,DLIDLIIPR,DLIDLIIPR,DLIDLIIPR,DLIDLIIPR,DLIDLIIPR,DLIDLIIPR,DLIDLIIPR,DLIDLIIPR,DLIDLIIPR,DLIDLIIPR,DLIDLIIPR,DLIDLIIPR,DLIDLIIPR,GPVGVEG…
ALH-13	P54889	AFD	1	33	34	8	8	802	0.133416	0.133416	DLIDLIIPR,DLIDLIIPR,DLIDLIIPR,DLIDLIIPR,DLIDLIIPR,DLIDLIIPR,DLIDLIIPR,DLIDLIIPR,GPVGVEGLLTTK,GPVGVEGLLTTK,GPVGVEGLLTTK,GPVGVEGLLTTK,GYEGPPIEEVAEK,HLAALLVDKEK,IQDLHAGLNTIADSAETLVGR,IQDLHAGLNTIADSAETLVGR,IQDLHAGLNTIADSAETLVGR,IQDLHAGLNTIADSAETLVGR,LASIVEQVSELQQSGR,LASIVEQVSELQQSGR,LASIVEQVSELQQSGR,SAGLDPQLLNR,SAGLDPQLLNR,SAGLDPQLLNR,SAGLDPQLLNR,SAGLDPQLLNR,YIIEANQTDLANAK,YIIEANQTDLANAK,YIIEANQTDLAN…
ALH-13	P54889	AFD	2	1	34	1	8	802	0.0261845	0.133416	IQDLHAGLNTIADSAETLVGR
ALH-13	P54889	ELKS-1::TbID	1	2	4	2	4	802	0.0249377	0.0623441	DLIDLIIPR,SAGLDPQLLNR
ALH-13	P54889	ELKS-1::TbID	2	2	4	2	4	802	0.0374065	0.0623441	LASIVEQVSELQQSGR,YIIEANQTDLANAK
ALH-3	G5ECV9	WT	1	3	4	3	3	908	0.0462555	0.0462555	FLYPAGVAAVAESVELIATGK,QYQIGDPLDR,TDVAAPFGGFK
ALH-3	G5ECV9	WT	2	1	4	1	3	908	0.0231278	0.0462555	FLYPAGVAAVAESVELIATGK
ALH-3	G5ECV9	Intestine	1	23	66	11	21	908	0.154185	0.297357	EDLLAVEAAK,FLYPAGVAAVAESVELIATGK,FLYPAGVAAVAESVELIATGK,FLYPAGVAAVAESVELIATGK,FLYPAGVAAVAESVELIATGK,FLYPAGVAAVAESVELIATGK,GLLLPGSDGR,GLLLPGSDGR,QYQIGDPLDR,SIIYHPSILPK,SIIYHPSILPK,SIIYHPSILPK,SPLIIFADADLEK,SPLIIFADADLEK,SPLIIFADADLEK,TDVAAPFGGFK,TDVAAPFGGFK,TIPISNARPNK,VAEALHAGTVFVNTYQK,WVIVDTVK,YGQGADQVQELVLTDEEK,YGQGADQVQELVLTDEEK,YGQGADQVQELVLTDEEK
ALH-3	G5ECV9	Intestine	2	43	66	20	21	908	0.288546	0.297357	ANDTEFGLAAGVFTR,DGVPVQKPSR,DMGEEALNEYLVTK,EDLLAVEAAK,FLYPAGVAAVAESVELIATGK,FLYPAGVAAVAESVELIATGK,FLYPAGVAAVAESVELIATGK,FLYPAGVAAVAESVELIATGK,FLYPAGVAAVAESVELIATGK,FLYPAGVAAVAESVELIATGK,FLYPAGVAAVAESVELIATGK,FLYPAGVAAVAESVELIATGK,GLLLPGSDGR,GLLLPGSDGR,IVQPEEGASYEPYITTKPELAQIDWSK,NGREDLLAVEAAK,PAQVTPLTALK,QLHNFIR,QYQIGDPLDR,SIIYHPSILPK,SIIYHPSILPK,SIIYHPSILPK,SIIYHPSILPK,SPLIIFADADLEK,SPLIIFADADLEK…
ALH-3	G5ECV9	Hypodermis	1	27	73	10	15	908	0.174009	0.241189	ANDTEFGLAAGVFTR,FLYPAGVAAVAESVELIATGK,FLYPAGVAAVAESVELIATGK,FLYPAGVAAVAESVELIATGK,FLYPAGVAAVAESVELIATGK,FLYPAGVAAVAESVELIATGK,FLYPAGVAAVAESVELIATGK,FLYPAGVAAVAESVELIATGK,FLYPAGVAAVAESVELIATGK,FLYPAGVAAVAESVELIATGK,FLYPAGVAAVAESVELIATGK,FLYPAGVAAVAESVELIATGK,IVQPEEGASYEPYITTKPELAQIDWSK,IWTGILK,KLPDDAVEVFVSEVPGGK,KLPDDAVEVFVSEVPGGK,SIIYHPSILPK,SIIYHPSILPK,SIIYHPSILPK,SPLIIFADADLEK,SPLIIFADADLEK,TDV…
ALH-3	G5ECV9	Hypodermis	2	46	73	12	15	908	0.187225	0.241189	FLYPAGVAAVAESVELIATGK,FLYPAGVAAVAESVELIATGK,FLYPAGVAAVAESVELIATGK,FLYPAGVAAVAESVELIATGK,FLYPAGVAAVAESVELIATGK,FLYPAGVAAVAESVELIATGK,FLYPAGVAAVAESVELIATGK,FLYPAGVAAVAESVELIATGK,FLYPAGVAAVAESVELIATGK,FLYPAGVAAVAESVELIATGK,FLYPAGVAAVAESVELIATGK,FLYPAGVAAVAESVELIATGK,FLYPAGVAAVAESVELIATGK,GLLLPGSDGR,GLLLPGSDGR,KLPDDAVEVFVSEVPGGK,LVEYVEK,QYQIGDPLDR,QYQIGDPLDR,QYQIGDPLDR,SFGAELNVLPFCTQFIPLEITEAPAKK,SII…
ALH-3	G5ECV9	AFD	1	8	9	5	6	908	0.0792952	0.0903084	FLYPAGVAAVAESVELIATGK,FLYPAGVAAVAESVELIATGK,FLYPAGVAAVAESVELIATGK,QYQIGDPLDR,QYQIGDPLDR,SPLIIFADADLEK,TDVAAPFGGFK,VAEALHAGTVFVNTYQK
ALH-3	G5ECV9	AFD	2	1	9	1	6	908	0.0110132	0.0903084	EDLLAVEAAK
ALH-3	G5ECV9	ELKS-1::TbID	1	5	6	3	4	908	0.0374449	0.0495595	DGVPVQKPSR,DGVPVQKPSR,SPLIIFADADLEK,TDVAAPFGGFK,TDVAAPFGGFK
ALH-3	G5ECV9	ELKS-1::TbID	2	1	6	1	4	908	0.0121145	0.0495595	SIIYHPSILPK
ALH-4	Q8MXJ7	WT	1	2	2	2	2	493	0.0425963	0.0425963	AFTELVETQR,TQGAVLIGGER
ALH-4	Q8MXJ7	Pan-neuron	1	9	21	7	9	493	0.131846	0.194726	AFTELVETQR,EALSEAVWK,GFFGESLLAAR,GFFGESLLAAR,GFFGESLLAAR,HLTPVTLELGGK,KYVNEFYGEDVK,TQGAVLIGGER,YVNEFYGEDVK
ALH-4	Q8MXJ7	Pan-neuron	2	12	21	9	9	493	0.194726	0.194726	AFTELVETQR,AFTELVETQR,EALSEAVWK,FDHILYTGCPPVAK,GFFGESLLAAR,GFFGESLLAAR,GFFGESLLAAR,HLTPVTLELGGK,KYVNEFYGEDVK,TQGAVLIGGER,YVNEFYGEDVK,YVTVVNGGIPETTDLLK
ALH-4	Q8MXJ7	Muscle	1	3	4	2	2	493	0.0446247	0.0446247	GFFGESLLAAR,GFFGESLLAAR,TQGAVLIGGER
ALH-4	Q8MXJ7	Muscle	2	1	4	1	2	493	0.0223124	0.0446247	GFFGESLLAAR
ALH-4	Q8MXJ7	Intestine	1	71	146	19	21	493	0.41785	0.43002	ADLYIPPTVLDVEK,AFTELVETQR,AFTELVETQR,AFTELVETQR,AFTELVETQR,AFTELVETQR,AFTELVETQR,AFTELVETQR,AFTELVETQR,AFTELVETQR,DRADLYIPPTVLDVEK,DRADLYIPPTVLDVEK,DRADLYIPPTVLDVEK,EALSEAVWK,EALSEAVWK,FDHILYTGCPPVAK,FDHILYTGCPPVAK,FDHILYTGCPPVAK,FDHILYTGCPPVAK,FDHILYTGCPPVAK,FDHILYTGCPPVAK,FDHILYTGCPPVAK,GFFGESLLAAR,GFFGESLLAAR,GFFGESLLAAR,GFFGESLLAAR,GFFGESLLAAR,GFFGESLLAAR,GFFGESLLAAR,GFFGESLLAAR,GFFGESLLAAR,G…
ALH-4	Q8MXJ7	Intestine	2	75	146	17	21	493	0.36714	0.43002	ADLYIPPTVLDVEK,AFTELVETQR,AFTELVETQR,AFTELVETQR,AFTELVETQR,AFTELVETQR,AFTELVETQR,AFTELVETQR,AFTELVETQR,AFTELVETQR,AFTELVETQR,DRADLYIPPTVLDVEK,DRADLYIPPTVLDVEK,DRADLYIPPTVLDVEK,DRADLYIPPTVLDVEK,EALSEAVWK,EALSEAVWK,EALSEAVWK,EALSEAVWK,FDHILYTGCPPVAK,FDHILYTGCPPVAK,FDHILYTGCPPVAK,FDHILYTGCPPVAK,FDHILYTGCPPVAK,FDHILYTGCPPVAK,FDHILYTGCPPVAK,FDHILYTGCPPVAK,FDHILYTGCPPVAK,FDHILYTGCPPVAK,FIEENREALSEAVWK,…
ALH-4	Q8MXJ7	Hypodermis	1	28	132	10	21	493	0.227181	0.407708	AFTELVETQR,AFTELVETQR,AFTELVETQR,AFTELVETQR,EALSEAVWK,FDHILYTGCPPVAK,FDHILYTGCPPVAK,FDHILYTGCPPVAK,GFFGESLLAAR,GFFGESLLAAR,GFFGESLLAAR,GFFGESLLAAR,GFFGESLLAAR,GFFGESLLAAR,HLTPVTLELGGK,HLTPVTLELGGK,HLTPVTLELGGK,HLTPVTLELGGK,HLTPVTLELGGK,KYVNEFYGEDVK,KYVNEFYGEDVK,KYVNEFYGEDVK,TQGAVLIGGER,TQGAVLIGGER,TQGAVLIGGER,WLNCGQTCLAPDYILVNSTVKPK,YGFDTFTHEK,YVNEFYGEDVK
ALH-4	Q8MXJ7	Hypodermis	2	104	132	21	21	493	0.407708	0.407708	ADLYIPPTVLDVEK,ADLYIPPTVLDVEK,AFTELVETQR,AFTELVETQR,AFTELVETQR,AFTELVETQR,AFTELVETQR,AFTELVETQR,AFTELVETQR,AFTELVETQR,AFTELVETQR,AFTELVETQR,AFTELVETQR,AFTELVETQR,DRADLYIPPTVLDVEK,DRADLYIPPTVLDVEK,DRADLYIPPTVLDVEK,DRADLYIPPTVLDVEK,DRADLYIPPTVLDVEK,EALSEAVWK,EALSEAVWK,EALSEAVWK,ERFDHILYTGCPPVAK,FDHILYTGCPPVAK,FDHILYTGCPPVAK,FDHILYTGCPPVAK,FDHILYTGCPPVAK,FDHILYTGCPPVAK,FDHILYTGCPPVAK,GFFGESLLAAR,GFF…
ALH-4	Q8MXJ7	AFD	1	2	3	2	2	493	0.0446247	0.0446247	GFFGESLLAAR,TQGAVLIGGER
ALH-4	Q8MXJ7	AFD	2	1	3	1	2	493	0.0223124	0.0446247	GFFGESLLAAR
ALH-4	Q8MXJ7	ELKS-1::TbID	2	3	3	2	2	493	0.0446247	0.0446247	GFFGESLLAAR,GFFGESLLAAR,TQGAVLIGGER
ALH-5	O44555	Intestine	1	31	57	17	17	437	0.457666	0.457666	AALTEVVWK,AYFNTGATKPAEFR,AYFNTGATKPAEFR,FGFDTFTHEK,FGFDTFTHEK,FIPPTVLDVEK,FVAAIQK,GEKPLAAYIFTK,GEKPLAAYIFTK,GKFGFDTFTHEK,GVVLAGNEESR,GVVLAGNEESR,HEVTEPMELGGSLEEIAYYLK,HEVTEPMELGGSLEEIAYYLK,IIMAAAAK,ISALLDESK,ISALLDESK,ISALLDESK,NLCESIDFINK,PSELSENTAILFEK,PSELSENTAILFEK,RHEVTEPMELGGSLEEIAYYLK,TDPFMHDEIFGPVLPIITVK,TDPFMHDEIFGPVLPIITVK,TDPFMHDEIFGPVLPIITVK,TDPFMHDEIFGPVLPIITVK,WLNCGQTCLAPDYILVSSATKP…
ALH-5	O44555	Intestine	2	26	57	12	17	437	0.329519	0.457666	AALTEVVWK,AALTEVVWK,AYFNTGATKPAEFR,AYFNTGATKPAEFR,AYFNTGATKPAEFR,FGFDTFTHEK,FGFDTFTHEK,FGFDTFTHEK,FVAAIQK,FVAAIQK,GVVLAGNEESR,GVVLAGNEESR,HEVTEPMELGGSLEEIAYYLK,ISALLDESK,ISALLDESK,ISALLDESK,NLCESIDFINK,NLCESIDFINK,PSELSENTAILFEK,RHEVTEPMELGGSLEEIAYYLK,TDPFMHDEIFGPVLPIITVK,TDPFMHDEIFGPVLPIITVK,TDPFMHDEIFGPVLPIITVK,YVTIVNGGIPETTELLK,YVTIVNGGIPETTELLK,YVTIVNGGIPETTELLK
ALH-5	O44555	Hypodermis	1	11	21	7	11	437	0.203661	0.324943	AALTEVVWK,AALTEVVWK,AYFNTGATKPAEFR,AYFNTGATKPAEFR,FVAAIQK,FVAAIQK,GVVLAGNEESR,NLCESIDFINK,NLCESIDFINK,TDPFMHDEIFGPVLPIITVK,YVTIVNGGIPETTELLK
ALH-5	O44555	Hypodermis	2	10	21	8	11	437	0.215103	0.324943	AALTEVVWK,AYFNTGATKPAEFR,FGFDTFTHEK,FIPPTVLDVEK,FVAAIQK,ISALLDESK,ISALLDESK,NLCESIDFINK,NLCESIDFINK,WLNCGQTCLAPDYILVSSATKPK
ALH-6	G5EC31	WT	1	1	3	1	1	563	0.0142096	0.0142096	NITEVPLR
ALH-6	G5EC31	WT	2	2	3	1	1	563	0.0142096	0.0142096	NITEVPLR,NITEVPLR
ALH-6	G5EC31	Pan-neuron	1	14	25	7	8	563	0.17762	0.197158	DATPYGLTGAVFSQDKEFLYR,DATPYGLTGAVFSQDKEFLYR,DATPYGLTGAVFSQDKEFLYR,FNAVFAMELEHYEPISTK,NITEVPLR,NITEVPLR,NITEVPLR,STGSIVGQQPFGGSR,TGADGANVVLGGK,TGADGANVVLGGK,TGADGANVVLGGK,TGADGANVVLGGK,TGYFIEPTLITVTDPK,TNEPILEYR
ALH-6	G5EC31	Pan-neuron	2	11	25	5	8	563	0.101243	0.197158	LNASTMLGQGK,NITEVPLR,NITEVPLR,TGADGANVVLGGK,TGADGANVVLGGK,TGADGANVVLGGK,TGADGANVVLGGK,TGYFIEPTLITVTDPK,TGYFIEPTLITVTDPK,TGYFIEPTLITVTDPK,TNEPILEYR
ALH-6	G5EC31	Muscle	1	10	24	5	5	563	0.133215	0.133215	DATPYGLTGAVFSQDKEFLYR,DATPYGLTGAVFSQDKEFLYR,DGSVFLSAVIDDK,DGSVFLSAVIDDK,DGSVFLSAVIDDK,NITEVPLR,TGADGANVVLGGK,TGADGANVVLGGK,TGADGANVVLGGK,YTYATGEQIQEAIDVALQAR
ALH-6	G5EC31	Muscle	2	14	24	4	5	563	0.110124	0.133215	DATPYGLTGAVFSQDKEFLYR,DATPYGLTGAVFSQDKEFLYR,DATPYGLTGAVFSQDKEFLYR,NITEVPLR,NITEVPLR,TGADGANVVLGGK,TGADGANVVLGGK,TGADGANVVLGGK,TGADGANVVLGGK,TGADGANVVLGGK,TGADGANVVLGGK,YTYATGEQIQEAIDVALQAR,YTYATGEQIQEAIDVALQAR,YTYATGEQIQEAIDVALQAR
ALH-6	G5EC31	Hypodermis	1	10	23	5	7	563	0.12611	0.174067	DATPYGLTGAVFSQDKEFLYR,DATPYGLTGAVFSQDKEFLYR,NITEVPLR,NITEVPLR,NITEVPLR,TGADGANVVLGGK,TGADGANVVLGGK,TNEPILEYR,YTYATGEQIQEAIDVALQAR,YTYATGEQIQEAIDVALQAR
ALH-6	G5EC31	Hypodermis	2	13	23	6	7	563	0.158082	0.174067	DATPYGLTGAVFSQDKEFLYR,DATPYGLTGAVFSQDKEFLYR,DATPYGLTGAVFSQDKEFLYR,DAVGNMYLNDK,NITEVPLR,NITEVPLR,TGADGANVVLGGK,TGADGANVVLGGK,TGADGANVVLGGK,TGADGANVVLGGK,TGADGANVVLGGK,TGYFIEPTLITVTDPK,YTYATGEQIQEAIDVALQAR
ALH-6	G5EC31	AFD	1	3	4	3	4	563	0.0674956	0.0905861	DATPYGLTGAVFSQDKEFLYR,NITEVPLR,TNEPILEYR
ALH-6	G5EC31	AFD	2	1	4	1	4	563	0.0230906	0.0905861	TGADGANVVLGGK
ALH-6	G5EC31	ELKS-1::TbID	1	1	2	1	1	563	0.026643	0.026643	STGSIVGQQPFGGSR
ALH-6	G5EC31	ELKS-1::TbID	2	1	2	1	1	563	0.026643	0.026643	STGSIVGQQPFGGSR
ALH-7	O02266	WT	1	4	7	4	4	493	0.0993915	0.0993915	AVDKCELLLSDALGK,ETELATLLTK,LLLAQSASTVK,VYGQVVPSAVVNR
ALH-7	O02266	WT	2	3	7	3	4	493	0.0770791	0.0993915	AVDKCELLLSDALGK,ETELATLLTK,VYGQVVPSAVVNR
ALH-7	O02266	Pan-neuron	1	4	11	3	5	493	0.0912779	0.131846	LLLAQSASTVK,LLLAQSASTVK,VYGQVVPSAVVNR,YLCESTDVSAISFTGSTPVGK
ALH-7	O02266	Pan-neuron	2	7	11	4	5	493	0.0892495	0.131846	ETELATLLTK,LLLAQSASTVK,LLLAQSASTVK,LLLAQSASTVK,VGLAGYVFGR,VYGQVVPSAVVNR,VYGQVVPSAVVNR
ALH-7	O02266	Muscle	1	1	4	1	3	493	0.0223124	0.0628803	LLLAQSASTVK
ALH-7	O02266	Muscle	2	3	4	3	3	493	0.0628803	0.0628803	LLLAQSASTVK,LVLGDGLNPK,VGLAGYVFGR
ALH-7	O02266	Intestine	1	22	39	11	11	493	0.344828	0.344828	AVDKCELLLSDALGK,AVDKCELLLSDALGK,EPIGVVALIAPWNFPTAMIAR,ETELATLLTK,FRDEQEVLEAANNCR,FRDEQEVLEAANNCR,LLLAQSASTVK,LLLAQSASTVK,LLLAQSASTVK,LVLGDGLNPK,LVLGDGLNPK,RGEHGTSYEPTLITNVQSNTNIAHTEIFGPIASVQK,VGLAGYVFGR,VGLAGYVFGR,VGLAGYVFGR,VYGQVVPSAVVNR,VYGQVVPSAVVNR,VYGQVVPSAVVNR,VYGQVVPSAVVNR,WFEILVQR,WFEILVQR,YLCESTDVSAISFTGSTPVGK
ALH-7	O02266	Intestine	2	17	39	8	11	493	0.251521	0.344828	AVDKCELLLSDALGK,EPIGVVALIAPWNFPTAMIAR,EPIGVVALIAPWNFPTAMIAR,ETELATLLTK,ETELATLLTK,LLLAQSASTVK,LLLAQSASTVK,LLLAQSASTVK,RGEHGTSYEPTLITNVQSNTNIAHTEIFGPIASVQK,VGLAGYVFGR,VGLAGYVFGR,VGLAGYVFGR,VGLAGYVFGR,VYGQVVPSAVVNR,VYGQVVPSAVVNR,VYGQVVPSAVVNR,WFEILVQR
ALH-7	O02266	Hypodermis	1	3	12	2	7	493	0.0425963	0.182556	LLLAQSASTVK,LLLAQSASTVK,VGLAGYVFGR
ALH-7	O02266	Hypodermis	2	9	12	7	7	493	0.182556	0.182556	AVDKCELLLSDALGK,ETELATLLTK,ETELATLLTK,LLLAQSASTVK,LLLAQSASTVK,LVLGDGLNPK,VGLAGYVFGR,VYGQVVPSAVVNR,YLCESTDVSAISFTGSTPVGK
ALH-7	O02266	AFD	1	7	11	5	6	493	0.119675	0.139959	AVDKCELLLSDALGK,AVDKCELLLSDALGK,LLLAQSASTVK,LVLGDGLNPK,VGLAGYVFGR,VYGQVVPSAVVNR,VYGQVVPSAVVNR
ALH-7	O02266	AFD	2	4	11	3	6	493	0.0689655	0.139959	ETELATLLTK,LLLAQSASTVK,LLLAQSASTVK,VYGQVVPSAVVNR
ALH-7	O02266	ELKS-1::TbID	1	12	26	5	7	493	0.117647	0.168357	EGGAQGIDEFTNWK,LLLAQSASTVK,LLLAQSASTVK,LLLAQSASTVK,LLLAQSASTVK,LLLAQSASTVK,LLLAQSASTVK,LLLAQSASTVK,TTQGPLVNQK,VGLAGYVFGR,VYGQVVPSAVVNR,VYGQVVPSAVVNR
ALH-7	O02266	ELKS-1::TbID	2	14	26	6	7	493	0.139959	0.168357	AVDKCELLLSDALGK,ETELATLLTK,LLLAQSASTVK,LLLAQSASTVK,LLLAQSASTVK,LLLAQSASTVK,LLLAQSASTVK,LLLAQSASTVK,LLLAQSASTVK,LLLAQSASTVK,TTQGPLVNQK,VGLAGYVFGR,VYGQVVPSAVVNR,VYGQVVPSAVVNR
ALH-8	P52713	WT	1	27	56	11	13	523	0.355641	0.422562	AISFVGGDAAGK,AISFVGGDAAGK,AISFVGGDAAGK,AISFVGGDAAGK,AISFVGGDAAGK,AISFVGGDAAGK,AWLPELVEK,CMALTTAVLVGEAR,EAGVPDGCVNIIHGQHSAVNFICDNPDIK,EQTLNQLTAAAFGAAGQR,EQTLNQLTAAAFGAAGQR,EQTLNQLTAAAFGAAGQR,EQTLNQLTAAAFGAAGQR,EQTLNQLTAAAFGAAGQR,GSFLGDLNFYGK,GSFLGDLNFYGK,GSFLGDLNFYGK,GSFLGDLNFYGK,GSFLGDLNFYGK,KLAESITIEQGK,LWIDGQAVESK,PSEQDPGAAQLLVELAK,PSEQDPGAAQLLVELAK,PSEQDPGAAQLLVELAK,TTDFVELTNPATNEVIAMVPNATQAEM…
ALH-8	P52713	WT	2	29	56	11	13	523	0.338432	0.422562	AGIQFYTQWK,AISFVGGDAAGK,AISFVGGDAAGK,AISFVGGDAAGK,AISFVGGDAAGK,AISFVGGDAAGK,CMALTTAVLVGEAR,EAGVPDGCVNIIHGQHSAVNFICDNPDIK,EAGVPDGCVNIIHGQHSAVNFICDNPDIK,EAGVPDGCVNIIHGQHSAVNFICDNPDIK,EQTLNQLTAAAFGAAGQR,EQTLNQLTAAAFGAAGQR,EQTLNQLTAAAFGAAGQR,EQTLNQLTAAAFGAAGQR,GLQVVEHACSVPSLMMGETLPNVSR,GLQVVEHACSVPSLMMGETLPNVSR,GSFLGDLNFYGK,GSFLGDLNFYGK,GSFLGDLNFYGK,GSFLGDLNFYGK,KLAESITIEQGK,LWIDGQAVESK,LWIDGQAVESK,L…
ALH-8	P52713	Pan-neuron	1	115	175	20	20	523	0.609943	0.609943	AGIQFYTQWK,AGIQFYTQWK,AISFVGGDAAGK,AISFVGGDAAGK,AISFVGGDAAGK,AISFVGGDAAGK,AISFVGGDAAGK,AISFVGGDAAGK,AISFVGGDAAGK,AISFVGGDAAGK,AISFVGGDAAGK,AISFVGGDAAGK,AWLPELVEK,AWLPELVEK,AWLPELVEK,AWLPELVEK,AWLPELVEK,AWLPELVEK,CMALTTAVLVGEAR,CMALTTAVLVGEAR,CMALTTAVLVGEAR,CMALTTAVLVGEAR,CMALTTAVLVGEAR,EAGVPDGCVNIIHGQHSAVNFICDNPDIK,EAGVPDGCVNIIHGQHSAVNFICDNPDIK,EAGVPDGCVNIIHGQHSAVNFICDNPDIK,EAGVPDGCVNIIHGQHSAVNFI…
ALH-8	P52713	Pan-neuron	2	60	175	16	20	523	0.464627	0.609943	AGIQFYTQWK,AISFVGGDAAGK,AISFVGGDAAGK,AISFVGGDAAGK,AISFVGGDAAGK,AISFVGGDAAGK,AISFVGGDAAGK,AISFVGGDAAGK,AWLPELVEK,AWLPELVEK,AWLPELVEK,CMALTTAVLVGEAR,CMALTTAVLVGEAR,CMALTTAVLVGEAR,CMALTTAVLVGEAR,EAGVPDGCVNIIHGQHSAVNFICDNPDIK,EAGVPDGCVNIIHGQHSAVNFICDNPDIK,EAGVPDGCVNIIHGQHSAVNFICDNPDIK,EAGVPDGCVNIIHGQHSAVNFICDNPDIK,EQTLNQLTAAAFGAAGQR,EQTLNQLTAAAFGAAGQR,EQTLNQLTAAAFGAAGQR,EQTLNQLTAAAFGAAGQR,EQTLNQLTAAA…
ALH-8	P52713	Muscle	1	217	479	19	21	523	0.535373	0.609943	AGIQFYTQWK,AGIQFYTQWK,AGIQFYTQWK,AGIQFYTQWK,AGIQFYTQWK,AGIQFYTQWK,AISFVGGDAAGK,AISFVGGDAAGK,AWLPELVEK,AWLPELVEK,AWLPELVEK,AWLPELVEK,AWLPELVEK,AWLPELVEK,AWLPELVEK,AWLPELVEK,AWLPELVEK,AWLPELVEK,AWLPELVEK,AWLPELVEK,AWLPELVEK,CMALTTAVLVGEAR,CMALTTAVLVGEAR,CMALTTAVLVGEAR,CMALTTAVLVGEAR,CMALTTAVLVGEAR,CMALTTAVLVGEAR,CMALTTAVLVGEAR,CMALTTAVLVGEAR,CMALTTAVLVGEAR,CMALTTAVLVGEAR,CMALTTAVLVGEAR,CMALTTAVLVGE…
ALH-8	P52713	Muscle	2	262	479	20	21	523	0.609943	0.609943	AGIQFYTQWK,AGIQFYTQWK,AGIQFYTQWK,AGIQFYTQWK,AGIQFYTQWK,AGIQFYTQWK,AGIQFYTQWK,AGIQFYTQWK,AGIQFYTQWK,AGIQFYTQWK,AGIQFYTQWK,AGIQFYTQWK,AISFVGGDAAGK,AISFVGGDAAGK,AISFVGGDAAGK,AISFVGGDAAGK,AISFVGGDAAGK,AISFVGGDAAGK,AISFVGGDAAGK,AISFVGGDAAGK,AISFVGGDAAGK,AISFVGGDAAGK,AISFVGGDAAGK,AWLPELVEK,AWLPELVEK,AWLPELVEK,AWLPELVEK,AWLPELVEK,AWLPELVEK,AWLPELVEK,AWLPELVEK,AWLPELVEK,AWLPELVEK,AWLPELVEK,AWLPELVEK,AWLP…
ALH-8	P52713	Intestine	1	335	689	24	24	523	0.665392	0.665392	AGIQFYTQWK,AGIQFYTQWK,AGIQFYTQWK,AGIQFYTQWK,AGIQFYTQWK,AGIQFYTQWK,AGIQFYTQWK,AGIQFYTQWK,AGIQFYTQWK,AGIQFYTQWK,AGIQFYTQWK,AISFVGGDAAGK,AISFVGGDAAGK,AISFVGGDAAGK,AISFVGGDAAGK,AISFVGGDAAGK,AISFVGGDAAGK,AISFVGGDAAGK,AISFVGGDAAGK,AISFVGGDAAGK,AISFVGGDAAGK,AISFVGGDAAGK,AISFVGGDAAGK,AISFVGGDAAGK,AISFVGGDAAGK,AISFVGGDAAGK,AISFVGGDAAGK,AISFVGGDAAGK,AISFVGGDAAGK,AISFVGGDAAGK,AISFVGGDAAGK,AISFVGGDAAGK,AISFV…
ALH-8	P52713	Intestine	2	354	689	22	24	523	0.608031	0.665392	AGIQFYTQWK,AGIQFYTQWK,AGIQFYTQWK,AGIQFYTQWK,AGIQFYTQWK,AGIQFYTQWK,AGIQFYTQWK,AGIQFYTQWK,AGIQFYTQWK,AGIQFYTQWK,AGIQFYTQWK,AISFVGGDAAGK,AISFVGGDAAGK,AISFVGGDAAGK,AISFVGGDAAGK,AISFVGGDAAGK,AISFVGGDAAGK,AISFVGGDAAGK,AISFVGGDAAGK,AISFVGGDAAGK,AISFVGGDAAGK,AISFVGGDAAGK,AISFVGGDAAGK,AISFVGGDAAGK,AISFVGGDAAGK,AISFVGGDAAGK,AISFVGGDAAGK,AISFVGGDAAGK,AISFVGGDAAGK,AISFVGGDAAGK,AISFVGGDAAGK,AISFVGGDAAGK,AISFV…
ALH-8	P52713	Hypodermis	1	323	615	22	24	523	0.65392	0.66348	AGIQFYTQWK,AGIQFYTQWK,AGIQFYTQWK,AGIQFYTQWK,AGIQFYTQWK,AGIQFYTQWK,AGIQFYTQWK,AGIQFYTQWK,AGIQFYTQWK,AGIQFYTQWK,AGIQFYTQWK,AGIQFYTQWK,AGIQFYTQWK,AISFVGGDAAGK,AISFVGGDAAGK,AISFVGGDAAGK,AISFVGGDAAGK,AISFVGGDAAGK,AISFVGGDAAGK,AISFVGGDAAGK,AISFVGGDAAGK,AISFVGGDAAGK,AISFVGGDAAGK,AISFVGGDAAGK,AISFVGGDAAGK,AISFVGGDAAGK,AISFVGGDAAGK,AISFVGGDAAGK,AISFVGGDAAGK,AISFVGGDAAGK,AISFVGGDAAGK,AISFVGGDAAGK,AISFVGGDA…
ALH-8	P52713	Hypodermis	2	292	615	21	24	523	0.562141	0.66348	AGIQFYTQWK,AGIQFYTQWK,AGIQFYTQWK,AGIQFYTQWK,AGIQFYTQWK,AISFVGGDAAGK,AISFVGGDAAGK,AISFVGGDAAGK,AISFVGGDAAGK,AISFVGGDAAGK,AISFVGGDAAGK,AISFVGGDAAGK,AISFVGGDAAGK,AISFVGGDAAGK,AISFVGGDAAGK,AISFVGGDAAGK,AISFVGGDAAGK,AISFVGGDAAGK,AISFVGGDAAGK,AISFVGGDAAGK,AISFVGGDAAGK,AISFVGGDAAGK,AISFVGGDAAGK,AISFVGGDAAGK,AISFVGGDAAGK,AISFVGGDAAGK,AISFVGGDAAGK,AISFVGGDAAGK,AISFVGGDAAGK,AISFVGGDAAGKHIYER,AWLPELVEK,AWLP…
ALH-8	P52713	AFD	1	158	223	15	16	523	0.462715	0.464627	AGIQFYTQWK,AGIQFYTQWK,AGIQFYTQWK,AISFVGGDAAGK,AISFVGGDAAGK,AISFVGGDAAGK,AISFVGGDAAGK,AISFVGGDAAGK,AISFVGGDAAGK,AISFVGGDAAGK,AISFVGGDAAGK,AISFVGGDAAGK,AISFVGGDAAGK,AISFVGGDAAGK,AISFVGGDAAGK,AISFVGGDAAGK,AISFVGGDAAGK,AISFVGGDAAGK,AISFVGGDAAGK,AWLPELVEK,AWLPELVEK,AWLPELVEK,AWLPELVEK,AWLPELVEK,AWLPELVEK,AWLPELVEK,AWLPELVEK,AWLPELVEK,AWLPELVEK,AWLPELVEK,CMALTTAVLVGEAR,CMALTTAVLVGEAR,CMALTTAVLVGEAR,CMA…
ALH-8	P52713	AFD	2	65	223	12	16	523	0.328872	0.464627	AGIQFYTQWK,AISFVGGDAAGK,AISFVGGDAAGK,AISFVGGDAAGK,AISFVGGDAAGK,AISFVGGDAAGK,AISFVGGDAAGK,AISFVGGDAAGK,AISFVGGDAAGK,AISFVGGDAAGK,AISFVGGDAAGK,AISFVGGDAAGK,AWLPELVEK,AWLPELVEK,CMALTTAVLVGEAR,CMALTTAVLVGEAR,CMALTTAVLVGEAR,CMALTTAVLVGEAR,CMALTTAVLVGEAR,CMALTTAVLVGEAR,CMALTTAVLVGEAR,EAGVPDGCVNIIHGQHSAVNFICDNPDIK,EAGVPDGCVNIIHGQHSAVNFICDNPDIK,EAGVPDGCVNIIHGQHSAVNFICDNPDIK,EAGVPDGCVNIIHGQHSAVNFICDNPDIK,…
ALH-8	P52713	ELKS-1::TbID	1	59	120	11	16	523	0.294455	0.441683	AISFVGGDAAGK,AISFVGGDAAGK,AISFVGGDAAGK,AISFVGGDAAGK,AISFVGGDAAGK,AISFVGGDAAGK,AISFVGGDAAGK,AISFVGGDAAGK,AISFVGGDAAGK,AISFVGGDAAGK,AISFVGGDAAGK,AWLPELVEK,AWLPELVEK,AWLPELVEK,AWLPELVEK,AWLPELVEK,AWLPELVEK,EQTLNQLTAAAFGAAGQR,EQTLNQLTAAAFGAAGQR,EQTLNQLTAAAFGAAGQR,EQTLNQLTAAAFGAAGQR,GLQVVEHACSVPSLMMGETLPNVSR,GSFLGDLNFYGK,GSFLGDLNFYGK,GSFLGDLNFYGK,LAESITIEQGK,LAESITIEQGK,LAESITIEQGK,LAESITIEQGK,LAESITI…
ALH-8	P52713	ELKS-1::TbID	2	61	120	14	16	523	0.388145	0.441683	AGIQFYTQWK,AISFVGGDAAGK,AISFVGGDAAGK,AISFVGGDAAGK,AISFVGGDAAGK,AISFVGGDAAGK,AISFVGGDAAGK,AISFVGGDAAGK,AISFVGGDAAGK,AISFVGGDAAGK,AISFVGGDAAGK,AISFVGGDAAGK,AWLPELVEK,AWLPELVEK,AWLPELVEK,AWLPELVEK,AWLPELVEK,AWLPELVEK,AWLPELVEK,CMALTTAVLVGEAR,CMALTTAVLVGEAR,CMALTTAVLVGEAR,EAGVPDGCVNIIHGQHSAVNFICDNPDIK,EQTLNQLTAAAFGAAGQR,EQTLNQLTAAAFGAAGQR,EQTLNQLTAAAFGAAGQR,EQTLNQLTAAAFGAAGQR,GLQVVEHACSVPSLMMGETLPNVS…
ALH-9	P46562	WT	1	8	12	5	5	531	0.112994	0.112994	ASVAEAVASGGK,DGNFVLPTIVTGLK,DGNFVLPTIVTGLK,ETFAPILYVLK,IVGQQVQAR,IVGQQVQAR,IVGQQVQAR,VNLVSFTGSSEIGK
ALH-9	P46562	WT	2	4	12	3	5	531	0.0696798	0.112994	ASVAEAVASGGK,DGNFVLPTIVTGLK,DGNFVLPTIVTGLK,ETFAPILYVLK
ALH-9	P46562	Pan-neuron	1	24	40	11	12	531	0.327684	0.344633	ASVAEAVASGGK,ASVAEAVASGGK,AYAQFESR,AYNDWCEVPAPR,DGNFVLPTIVTGLK,DGNFVLPTIVTGLK,DGNFVLPTIVTGLK,DGNFVLPTIVTGLK,DGNFVLPTIVTGLK,DGNFVLPTIVTGLK,ELGLTENNAGVFHGK,ETFAPILYVLK,ETFAPILYVLK,ETFAPILYVLK,ETFAPILYVLK,GSDCGIVNVNIPTSGAEIGGAFGGEK,IGCPLDSNTIIGPLHNQQAVGK,IVGQQVQAR,IVGQQVQAR,LVEEVLVANNVNPALCSLVCGEGDVGQALVK,LVEEVLVANNVNPALCSLVCGEGDVGQALVK,VNLVSFTGSSEIGK,VNLVSFTGSSEIGK,VNLVSFTGSSEIGK
ALH-9	P46562	Pan-neuron	2	16	40	9	12	531	0.214689	0.344633	ASVAEAVASGGK,ASVAEAVASGGK,AYAQFESR,DGNFVLPTIVTGLK,DGNFVLPTIVTGLK,DGNFVLPTIVTGLK,DGNFVLPTIVTGLK,DGNFVLPTIVTGLK,ELGLTENNAGVFHGK,ELPLAQGIK,ETFAPILYVLK,ETFAPILYVLK,IGCPLDSNTIIGPLHNQQAVGK,IVGQQVQAR,IVGQQVQAR,VNLVSFTGSSEIGK
ALH-9	P46562	Muscle	1	32	69	11	15	531	0.305085	0.444444	ASVAEAVASGGK,ASVAEAVASGGK,AYAQFESR,AYAQFESR,DGNFVLPTIVTGLK,DGNFVLPTIVTGLK,DGNFVLPTIVTGLK,DGNFVLPTIVTGLK,DGNFVLPTIVTGLK,DGNFVLPTIVTGLK,DGNFVLPTIVTGLK,DGNFVLPTIVTGLK,ELGLTENNAGVFHGK,ETFAPILYVLK,ETFAPILYVLK,ETFAPILYVLK,ETFAPILYVLK,ETFAPILYVLK,ETFAPILYVLK,ETFAPILYVLK,ETFAPILYVLK,GSDCGIVNVNIPTSGAEIGGAFGGEK,GSDCGIVNVNIPTSGAEIGGAFGGEK,IVGQQVQAR,IVGQQVQAR,LVEEVLVANNVNPALCSLVCGEGDVGQALVK,PAPSTPLTAIAVTK,VN…
ALH-9	P46562	Muscle	2	37	69	11	15	531	0.323917	0.444444	ASVAEAVASGGK,ASVAEAVASGGK,ASVAEAVASGGK,ASVAEAVASGGK,AYAQFESR,AYAQFESR,AYNDWCEVPAPR,DGNFVLPTIVTGLK,DGNFVLPTIVTGLK,DGNFVLPTIVTGLK,DGNFVLPTIVTGLK,DGNFVLPTIVTGLK,DGNFVLPTIVTGLK,DGNFVLPTIVTGLK,DGNFVLPTIVTGLK,DGNFVLPTIVTGLK,DGNFVLPTIVTGLK,DGNFVLPTIVTGLK,ETFAPILYVLK,ETFAPILYVLK,ETFAPILYVLK,ETFAPILYVLK,ETFAPILYVLK,ETFAPILYVLK,ETFAPILYVLK,FSTLEEAIAINNEVDQGLSSSLFTTNIQNVFK,HDSPVVLR,IGCPLDSNTIIGPLHNQQAVGK,IG…
ALH-9	P46562	Intestine	1	18	38	8	9	531	0.195857	0.218456	ASVAEAVASGGK,ASVAEAVASGGK,ASVAEAVASGGK,AYAQFESR,DGNFVLPTIVTGLK,DGNFVLPTIVTGLK,DGNFVLPTIVTGLK,DGNFVLPTIVTGLK,DGNFVLPTIVTGLK,DGNFVLPTIVTGLK,ETFAPILYVLK,ETFAPILYVLK,IGCPLDSNTIIGPLHNQQAVGK,IGCPLDSNTIIGPLHNQQAVGK,IVGQQVQAR,IVGQQVQAR,PAPSTPLTAIAVTK,VNLVSFTGSSEIGK
ALH-9	P46562	Intestine	2	20	38	8	9	531	0.20339	0.218456	ASVAEAVASGGK,ASVAEAVASGGK,AYNDWCEVPAPR,DGNFVLPTIVTGLK,DGNFVLPTIVTGLK,DGNFVLPTIVTGLK,DGNFVLPTIVTGLK,DGNFVLPTIVTGLK,ETFAPILYVLK,ETFAPILYVLK,ETFAPILYVLK,ETFAPILYVLK,IGCPLDSNTIIGPLHNQQAVGK,IGCPLDSNTIIGPLHNQQAVGK,IGCPLDSNTIIGPLHNQQAVGK,IVGQQVQAR,PAPSTPLTAIAVTK,VNLVSFTGSSEIGK,VNLVSFTGSSEIGK,VNLVSFTGSSEIGK
ALH-9	P46562	Hypodermis	1	206	475	22	28	531	0.612053	0.698682	ASVAEAVASGGK,ASVAEAVASGGK,ASVAEAVASGGK,ASVAEAVASGGK,ASVAEAVASGGK,ASVAEAVASGGK,ASVAEAVASGGK,ASVAEAVASGGK,ASVAEAVASGGK,ASVAEAVASGGK,ASVAEAVASGGK,ASVAEAVASGGK,ASVAEAVASGGK,AYAQFESR,AYAQFESR,AYAQFESR,AYNDWCEVPAPR,AYNDWCEVPAPR,AYNDWCEVPAPR,AYNDWCEVPAPR,AYNDWCEVPAPR,DGNFVLPTIVTGLK,DGNFVLPTIVTGLK,DGNFVLPTIVTGLK,DGNFVLPTIVTGLK,DGNFVLPTIVTGLK,DGNFVLPTIVTGLK,DGNFVLPTIVTGLK,DGNFVLPTIVTGLK,DGNFVLPTIVTGLK,DGN…
ALH-9	P46562	Hypodermis	2	269	475	27	28	531	0.691149	0.698682	ASVAEAVASGGK,ASVAEAVASGGK,ASVAEAVASGGK,ASVAEAVASGGK,ASVAEAVASGGK,ASVAEAVASGGK,ASVAEAVASGGK,ASVAEAVASGGK,ASVAEAVASGGK,ASVAEAVASGGK,ASVAEAVASGGK,ASVAEAVASGGK,ASVAEAVASGGK,AYAQFESR,AYAQFESR,AYAQFESR,AYAQFESR,AYAQFESR,AYAQFESR,AYAQFESR,AYAQFESR,AYAQFESR,AYAQFESR,AYAQFESR,AYAQFESR,AYAQFESR,AYAQFESR,AYAQFESR,AYNDWCEVPAPR,AYNDWCEVPAPR,AYNDWCEVPAPR,AYNDWCEVPAPR,AYNDWCEVPAPR,AYNDWCEVPAPR,AYNDWCEVPAPR,DGNF…
ALH-9	P46562	AFD	1	26	35	11	11	531	0.254237	0.254237	ASVAEAVASGGK,ASVAEAVASGGK,ASVAEAVASGGK,ASVAEAVASGGK,ASVAEAVASGGK,AYAQFESR,AYNDWCEVPAPR,AYNDWCEVPAPR,DGNFVLPTIVTGLK,DGNFVLPTIVTGLK,DGNFVLPTIVTGLK,DGNFVLPTIVTGLK,DGNFVLPTIVTGLK,DGNFVLPTIVTGLK,ELGLTENNAGVFHGK,ELPLAQGIKFE,ETFAPILYVLK,ETFAPILYVLK,ETFAPILYVLK,ETFAPILYVLK,HDSPVVLR,IGCPLDSNTIIGPLHNQQAVGK,IGCPLDSNTIIGPLHNQQAVGK,VNLVSFTGSSEIGK,VNLVSFTGSSEIGK,VYDQVLER
ALH-9	P46562	AFD	2	9	35	7	11	531	0.167608	0.254237	ASVAEAVASGGK,ASVAEAVASGGK,AYAQFESR,DGNFVLPTIVTGLK,ETFAPILYVLK,ETFAPILYVLK,IGCPLDSNTIIGPLHNQQAVGK,VNLVSFTGSSEIGK,VYDQVLER
ALH-9	P46562	ELKS-1::TbID	1	23	43	9	11	531	0.20904	0.246704	DGNFVLPTIVTGLK,DGNFVLPTIVTGLK,DGNFVLPTIVTGLK,ELGLTENNAGVFHGK,ELPLAQGIK,ELPLAQGIK,ETFAPILYVLK,ETFAPILYVLK,ETFAPILYVLK,ETFAPILYVLK,ETFAPILYVLK,IGCPLDSNTIIGPLHNQQAVGK,IVGQQVQAR,IVGQQVQAR,IVGQQVQAR,IVGQQVQAR,STCTINYSK,STCTINYSK,VNLVSFTGSSEIGK,VYDQVLER,VYDQVLER,VYDQVLER,VYDQVLER
ALH-9	P46562	ELKS-1::TbID	2	20	43	9	11	531	0.20339	0.246704	ASVAEAVASGGK,ASVAEAVASGGK,AYAQFESR,DGNFVLPTIVTGLK,DGNFVLPTIVTGLK,DGNFVLPTIVTGLK,DGNFVLPTIVTGLK,ELGLTENNAGVFHGK,ELGLTENNAGVFHGK,ELPLAQGIK,ETFAPILYVLK,ETFAPILYVLK,ETFAPILYVLK,IGCPLDSNTIIGPLHNQQAVGK,IVGQQVQAR,IVGQQVQAR,IVGQQVQAR,VYDQVLER,VYDQVLER,VYDQVLER
ALKB-1	E0DBL0	Pan-neuron	1	5	5	5	5	359	0.189415	0.189415	DVLTDPTLLTK,LGLIAPSEWR,LVFSTDEITSETTSLAER,LVYHAIPCIGSIPK,YAEPPNITNLTLHGK
ALKB-1	E0DBL0	Muscle	1	24	49	9	10	359	0.331476	0.350975	DVLTDPTLLTK,DVLTDPTLLTK,IGLYLLPSLLR,IGLYLLPSLLR,IGLYLLPSLLR,IGLYLLPSLLR,IGLYLLPSLLR,IGLYLLPSLLR,IGLYLLPSLLR,KPPPDVSDVIDVK,LGLIAPSEWR,LGLIAPSEWR,LVFSTDEITSETTSLAER,LVFSTDEITSETTSLAER,LVYHAIPCIGSIPK,LVYHAIPCIGSIPK,NGDFLIMHGDQR,PVPEELYQLGNLISR,PVPEELYQLGNLISR,PVPEELYQLGNLISR,YAEPPNITNLTLHGK,YAEPPNITNLTLHGK,YAEPPNITNLTLHGK,YAEPPNITNLTLHGK
ALKB-1	E0DBL0	Muscle	2	25	49	10	10	359	0.350975	0.350975	DVLTDPTLLTK,IGLYLLPSLLR,IGLYLLPSLLR,IGLYLLPSLLR,IGLYLLPSLLR,IGLYLLPSLLR,IGLYLLPSLLR,IGLYLLPSLLR,IGLYLLPSLLR,IGLYLLPSLLR,IGLYLLPSLLR,KPPPDVSDVIDVK,LGLIAPSEWR,LVFSTDEITSETTSLAER,LVFSTDEITSETTSLAER,LVYHAIPCIGSIPK,LVYHAIPCIGSIPK,NGDFLIMHGDQR,PVPEELYQLGNLISR,VYWFPDR,YAEPPNITNLTLHGK,YAEPPNITNLTLHGK,YAEPPNITNLTLHGK,YAEPPNITNLTLHGK,YAEPPNITNLTLHGK
ALKB-1	E0DBL0	Intestine	1	13	28	7	7	359	0.261838	0.261838	DVLTDPTLLTK,IGLYLLPSLLR,IGLYLLPSLLR,IGLYLLPSLLR,IGLYLLPSLLR,IGLYLLPSLLR,LGLIAPSEWR,LVFSTDEITSETTSLAER,LVFSTDEITSETTSLAER,LVYHAIPCIGSIPK,PVPEELYQLGNLISR,YAEPPNITNLTLHGK,YAEPPNITNLTLHGK
ALKB-1	E0DBL0	Intestine	2	15	28	5	7	359	0.181058	0.261838	DVLTDPTLLTK,IGLYLLPSLLR,IGLYLLPSLLR,IGLYLLPSLLR,IGLYLLPSLLR,IGLYLLPSLLR,LGLIAPSEWR,LGLIAPSEWR,LVFSTDEITSETTSLAER,LVFSTDEITSETTSLAER,LVFSTDEITSETTSLAER,LVFSTDEITSETTSLAER,LVFSTDEITSETTSLAER,YAEPPNITNLTLHGK,YAEPPNITNLTLHGK
ALKB-1	E0DBL0	Hypodermis	1	8	18	2	6	359	0.0696379	0.189415	IGLYLLPSLLR,IGLYLLPSLLR,IGLYLLPSLLR,IGLYLLPSLLR,IGLYLLPSLLR,LVYHAIPCIGSIPK,LVYHAIPCIGSIPK,LVYHAIPCIGSIPK
ALKB-1	E0DBL0	Hypodermis	2	10	18	6	6	359	0.189415	0.189415	DVLTDPTLLTK,IGLYLLPSLLR,IGLYLLPSLLR,IGLYLLPSLLR,IGLYLLPSLLR,LGLIAPSEWR,LVYHAIPCIGSIPK,LVYHAIPCIGSIPK,VYWFPDR,YAEPPNITNLTLHGK
ALKB-8	Q9U3P9	Muscle	1	4	8	3	4	591	0.0930626	0.108291	GNKDDVAAAPAVSSEETQTTNR,GNKDDVAAAPAVSSEETQTTNR,SYSFVQCSSIEK,YESADAAISIAVLHHIATFER
ALKB-8	Q9U3P9	Muscle	2	4	8	3	4	591	0.0879865	0.108291	CDALALPFR,GNKDDVAAAPAVSSEETQTTNR,GNKDDVAAAPAVSSEETQTTNR,YESADAAISIAVLHHIATFER
ALKB-8	Q9U3P9	Intestine	1	19	35	9	11	591	0.218274	0.238579	CDALALPFR,ELVDLVTNHPSVQSLK,GNKDDVAAAPAVSSEETQTTNR,GNKDDVAAAPAVSSEETQTTNR,GNKDDVAAAPAVSSEETQTTNR,GNKDDVAAAPAVSSEETQTTNR,GNKDDVAAAPAVSSEETQTTNR,GNKDDVAAAPAVSSEETQTTNR,IIEEYVSSDLEK,LENSYVSDVYENIASHFDETR,LENSYVSDVYENIASHFDETR,LIEELLR,LIEELLR,LIEELLR,LIESVQGCK,LIESVQGCK,SYSFVQCSSIEK,SYSFVQCSSIEK,YESADAAISIAVLHHIATFER
ALKB-8	Q9U3P9	Intestine	2	16	35	10	11	591	0.22335	0.238579	CDALALPFR,CDALALPFR,ELVDLVTNHPSVQSLK,EQGNYIIIAK,GNKDDVAAAPAVSSEETQTTNR,GNKDDVAAAPAVSSEETQTTNR,GNKDDVAAAPAVSSEETQTTNR,GNKDDVAAAPAVSSEETQTTNR,GNKDDVAAAPAVSSEETQTTNR,GNKDDVAAAPAVSSEETQTTNR,IIEEYVSSDLEK,LENSYVSDVYENIASHFDETR,LIEELLR,MRGNKDDVAAAPAVSSEETQTTNR,SYSFVQCSSIEK,YESADAAISIAVLHHIATFER
ALKB-8	Q9U3P9	Hypodermis	1	7	20	5	7	591	0.137056	0.172589	EQGNYIIIAK,GNKDDVAAAPAVSSEETQTTNR,GNKDDVAAAPAVSSEETQTTNR,GNKDDVAAAPAVSSEETQTTNR,LENSYVSDVYENIASHFDETR,LIEELLR,YESADAAISIAVLHHIATFER
ALKB-8	Q9U3P9	Hypodermis	2	13	20	6	7	591	0.155668	0.172589	CDALALPFR,GNKDDVAAAPAVSSEETQTTNR,GNKDDVAAAPAVSSEETQTTNR,GNKDDVAAAPAVSSEETQTTNR,GNKDDVAAAPAVSSEETQTTNR,GNKDDVAAAPAVSSEETQTTNR,GNKDDVAAAPAVSSEETQTTNR,GNKDDVAAAPAVSSEETQTTNR,LENSYVSDVYENIASHFDETR,LENSYVSDVYENIASHFDETR,LIEELLR,SYSFVQCSSIEK,YESADAAISIAVLHHIATFER
ALKB-8	Q9U3P9	ELKS-1::TbID	2	1	1	1	1	591	0.0118443	0.0118443	IAPVLLK
ALLO-1	Q9U389	Pan-neuron	1	34	54	9	9	402	0.226368	0.226368	DSAIEQLK,DSAIEQLK,DSAIEQLK,DSAIEQLK,GGSVFDPPASFVASQLAER,GGSVFDPPASFVASQLAER,GGSVFDPPASFVASQLAER,GGSVFDPPASFVASQLAER,GGSVFDPPASFVASQLAER,GGSVFDPPASFVASQLAER,IEPISIQMPNTLQSQR,IEPISIQMPNTLQSQR,MLASNEQVINSLK,MLASNEQVINSLK,MLASNEQVINSLK,MLASNEQVINSLK,MLASNEQVINSLK,NLVDEEVAR,NLVDEEVAR,NLVDEEVAR,NLVDEEVAR,NLVDEEVAR,SVEESSNKDEIVSALHEDQQESTR,SVEESSNKDEIVSALHEDQQESTR,TSLLLVSELK,TSLLLVSELK,TSLLLVSELK,TSLLLV…
ALLO-1	Q9U389	Pan-neuron	2	20	54	8	9	402	0.191542	0.226368	DSAIEQLK,DSAIEQLK,DSAIEQLK,GGSVFDPPASFVASQLAER,GGSVFDPPASFVASQLAER,GGSVFDPPASFVASQLAER,GGSVFDPPASFVASQLAER,IEPISIQMPNTLQSQR,MLASNEQVINSLK,MLASNEQVINSLK,MLASNEQVINSLK,NLVDEEVAR,NLVDEEVAR,NLVDEEVAR,SVEESSNKDEIVSALHEDQQESTR,TSLLLVSELK,TSLLLVSELK,TSLLLVSELK,TTYSLNLEHELITLR,TTYSLNLEHELITLR
ALLO-1	Q9U389	Muscle	1	41	87	8	9	402	0.186567	0.189055	DSAIEQLK,DSAIEQLK,DSAIEQLK,DSAIEQLK,DSAIEQLK,DSAIEQLK,DSAIEQLK,DSAIEQLK,GGSVFDPPASFVASQLAER,GGSVFDPPASFVASQLAER,GGSVFDPPASFVASQLAER,GGSVFDPPASFVASQLAER,GGSVFDPPASFVASQLAER,GGSVFDPPASFVASQLAER,MLASNEQVINSLK,MLASNEQVINSLK,MLASNEQVINSLK,MLASNEQVINSLK,NLVDEEVAR,NLVDEEVAR,NLVDEEVAR,NLVDEEVAR,NLVDEEVAR,SVEESSNKDEIVSALHEDQQESTR,SVEESSNKDEIVSALHEDQQESTR,SVEESSNKDEIVSALHEDQQESTR,SVEESSNKDEIVSALHEDQQESTR,S…
ALLO-1	Q9U389	Muscle	2	46	87	9	9	402	0.189055	0.189055	DSAIEQLK,DSAIEQLK,DSAIEQLK,DSAIEQLK,DSAIEQLK,DSAIEQLK,GGSVFDPPASFVASQLAER,GGSVFDPPASFVASQLAER,GGSVFDPPASFVASQLAER,GGSVFDPPASFVASQLAER,GGSVFDPPASFVASQLAER,GGSVFDPPASFVASQLAER,GGSVFDPPASFVASQLAER,GGSVFDPPASFVASQLAER,MLASNEQVINSLK,MLASNEQVINSLK,MLASNEQVINSLK,NLVDEEVAR,NLVDEEVAR,NLVDEEVAR,NLVDEEVAR,NLVDEEVAR,NLVDEEVAR,SVEESSNKDEIVSALHEDQQESTR,SVEESSNKDEIVSALHEDQQESTR,SVEESSNKDEIVSALHEDQQESTR,SVEESSNK…
ALLO-1	Q9U389	Intestine	1	33	69	7	9	402	0.186567	0.226368	DSAIEQLK,DSAIEQLK,DSAIEQLK,DSAIEQLK,DSAIEQLK,GGSVFDPPASFVASQLAER,GGSVFDPPASFVASQLAER,GGSVFDPPASFVASQLAER,GGSVFDPPASFVASQLAER,GGSVFDPPASFVASQLAER,GGSVFDPPASFVASQLAER,GGSVFDPPASFVASQLAER,MLASNEQVINSLK,MLASNEQVINSLK,MLASNEQVINSLK,NLVDEEVAR,NLVDEEVAR,NLVDEEVAR,NLVDEEVAR,NLVDEEVAR,TSLLLVSELK,TSLLLVSELK,TSLLLVSELK,TSLLLVSELK,TSLLLVSELK,TSLLLVSELK,TSLLLVSELK,TTYSLNLEHELITLR,TTYSLNLEHELITLR,TTYSLNLEHELIT…
ALLO-1	Q9U389	Intestine	2	36	69	9	9	402	0.226368	0.226368	DSAIEQLK,DSAIEQLK,GGSVFDPPASFVASQLAER,GGSVFDPPASFVASQLAER,GGSVFDPPASFVASQLAER,GGSVFDPPASFVASQLAER,GGSVFDPPASFVASQLAER,IEPISIQMPNTLQSQR,MLASNEQVINSLK,MLASNEQVINSLK,MLASNEQVINSLK,MLASNEQVINSLK,MLASNEQVINSLK,NLVDEEVAR,NLVDEEVAR,NLVDEEVAR,NLVDEEVAR,NLVDEEVAR,SVEESSNKDEIVSALHEDQQESTR,TSLLLVSELK,TSLLLVSELK,TSLLLVSELK,TSLLLVSELK,TSLLLVSELK,TSLLLVSELK,TSLLLVSELK,TSLLLVSELK,TTYSLNLEHELITLR,TTYSLNLEHELITLR…
ALLO-1	Q9U389	Hypodermis	1	47	83	10	10	402	0.226368	0.226368	DSAIEQLK,DSAIEQLK,DSAIEQLK,DSAIEQLK,DSAIEQLK,GGSVFDPPASFVASQLAER,GGSVFDPPASFVASQLAER,GGSVFDPPASFVASQLAER,GGSVFDPPASFVASQLAER,GGSVFDPPASFVASQLAER,GGSVFDPPASFVASQLAER,GGSVFDPPASFVASQLAER,MLASNEQVINSLK,MLASNEQVINSLK,MLASNEQVINSLK,MLASNEQVINSLK,MLASNEQVINSLK,NLVDEEVAR,NLVDEEVAR,NLVDEEVAR,NLVDEEVAR,NLVDEEVAR,NLVDEEVAR,NLVDEEVAR,QGAEKNSNAQYSDSK,SVEESSNKDEIVSALHEDQQESTR,SVEESSNKDEIVSALHEDQQESTR,SVEESSNK…
ALLO-1	Q9U389	Hypodermis	2	36	83	9	10	402	0.189055	0.226368	DSAIEQLK,DSAIEQLK,DSAIEQLK,GGSVFDPPASFVASQLAER,GGSVFDPPASFVASQLAER,GGSVFDPPASFVASQLAER,GGSVFDPPASFVASQLAER,GGSVFDPPASFVASQLAER,GGSVFDPPASFVASQLAER,MLASNEQVINSLK,MLASNEQVINSLK,MLASNEQVINSLK,MLASNEQVINSLK,NLVDEEVAR,NLVDEEVAR,NLVDEEVAR,SVEESSNKDEIVSALHEDQQESTR,SVEESSNKDEIVSALHEDQQESTR,SVEESSNKDEIVSALHEDQQESTR,SVEESSNKDEIVSALHEDQQESTR,TSLLLVSELK,TSLLLVSELK,TSLLLVSELK,TSLLLVSELK,TSLLLVSELK,TSLLLVSELK,…
ALLO-1	Q9U389	AFD	2	2	2	1	1	402	0.0248756	0.0248756	TSLLLVSELK,TSLLLVSELK
ALP-1	G5EC72	Muscle	1	2	5	1	1	425	0.0658824	0.0658824	NQSQQHYQQHVVQAPPPVPSNPPPSNVR,NQSQQHYQQHVVQAPPPVPSNPPPSNVR
ALP-1	G5EC72	Muscle	2	3	5	1	1	425	0.0658824	0.0658824	NQSQQHYQQHVVQAPPPVPSNPPPSNVR,NQSQQHYQQHVVQAPPPVPSNPPPSNVR,NQSQQHYQQHVVQAPPPVPSNPPPSNVR
ALP-1	G5EEL1	Muscle	1	5	22	2	2	645	0.0573643	0.0573643	NQSQQHYQQHVVQAPPPVPSNPPPSNGSSYTK,NQSQQHYQQHVVQAPPPVPSNPPPSNGSSYTK,NQSQQHYQQHVVQAPPPVPSNPPPSNGSSYTK,NQSQQHYQQHVVQAPPPVPSNPPPSNGSSYTK,NQSQQHYQQHVVQAPPPVPSNPPPSNGSSYTKTSFER
ALP-1	G5EEL1	Muscle	2	17	22	2	2	645	0.0573643	0.0573643	NQSQQHYQQHVVQAPPPVPSNPPPSNGSSYTK,NQSQQHYQQHVVQAPPPVPSNPPPSNGSSYTK,NQSQQHYQQHVVQAPPPVPSNPPPSNGSSYTK,NQSQQHYQQHVVQAPPPVPSNPPPSNGSSYTK,NQSQQHYQQHVVQAPPPVPSNPPPSNGSSYTK,NQSQQHYQQHVVQAPPPVPSNPPPSNGSSYTK,NQSQQHYQQHVVQAPPPVPSNPPPSNGSSYTK,NQSQQHYQQHVVQAPPPVPSNPPPSNGSSYTK,NQSQQHYQQHVVQAPPPVPSNPPPSNGSSYTK,NQSQQHYQQHVVQAPPPVPSNPPPSNGSSYTK,NQSQQHYQQHVVQAPPPVPSNPPPSNGSSYTK,NQSQQHYQQHVVQAPPPVPSNPPPSNGSSYTK,NQS…
ALP-1	G5EFL5	Muscle	1	590	1089	46	48	1424	0.358848	0.358848	AAYHPQVNTAR,AAYHPQVNTAR,AAYHPQVNTAR,AAYHPQVNTAR,AAYHPQVNTAR,AAYHPQVNTAR,AAYHPQVNTAR,AAYHPQVNTAR,AAYHPQVNTAR,AAYHPQVNTAR,AAYHPQVNTAR,AAYHPQVNTAR,AAYHPQVNTARPVSVSPAPSAGSK,AAYHPQVNTARPVSVSPAPSAGSK,AAYHPQVNTARPVSVSPAPSAGSK,AAYHPQVNTARPVSVSPAPSAGSK,AGLRNGDVVDRLEDLDNLDINAVDR,AGLRNGDVVDRLEDLDNLDINAVDR,AGLRNGDVVDRLEDLDNLDINAVDR,CNHNLEGESFFAK,CNHNLEGESFFAK,CNHNLEGESFFAK,CNHNLEGESFFAK,CNHNLEGESFFAK,CNHNLEG…
ALP-1	G5EFL5	Muscle	2	499	1089	43	48	1424	0.310393	0.358848	AAYHPQVNTAR,AAYHPQVNTAR,AAYHPQVNTARPVSVSPAPSAGSK,AAYHPQVNTARPVSVSPAPSAGSK,AAYHPQVNTARPVSVSPAPSAGSK,AAYHPQVNTARPVSVSPAPSAGSK,AGLRNGDVVDRLEDLDNLDINAVDR,AGLRNGDVVDRLEDLDNLDINAVDR,AGLRNGDVVDRLEDLDNLDINAVDR,AGLRNGDVVDRLEDLDNLDINAVDR,AGLRNGDVVDRLEDLDNLDINAVDR,AGLRNGDVVDRLEDLDNLDINAVDR,CNHNLEGESFFAK,CNHNLEGESFFAK,CNHNLEGESFFAK,CNHNLEGESFFAK,CNHNLEGESFFAK,CNHNLEGESFFAK,CNHNLEGESFFAK,CNHNLEGESFFAK,CNHNLEG…
ALP-1	G5EFL5	Intestine	1	26	29	13	13	1424	0.147472	0.147472	GAFVLATGK,GAFVLATGK,GTGHLTTTTTTQQNGGR,GTGHLTTTTTTQQNGGR,GTGHLTTTTTTQQNGGR,GTGHLTTTTTTQQNGGR,GTGHLTTTTTTQQNGGR,GVPTAAFGADLSK,IELIVTR,IELIVTR,LLECGFVEEDGQK,NGDVVDRLEDLDNLDINAVDR,NGDVVDRLEDLDNLDINAVDR,NGDVVDRLEDLDNLDINAVDR,NGDVVDRLEDLDNLDINAVDR,NLHGDCLSCATCGNSLR,NLHGDCLSCATCGNSLR,QDEPAYLR,QDEPAYLR,SSPTAAQPVHIQDSPR,SSPTAAQPVHIQDSPR,SVTYGGGVGPGGTHYDSNR,TPWGFGVTEAPDGAVLIVNVIGGSLADR,TPWGFGVTEAPDGAVLIVNV…
ALP-1	G5EFL5	Intestine	2	3	29	2	13	1424	0.0238764	0.147472	GVPTAAFGADLSK,NGDVVDRLEDLDNLDINAVDR,NGDVVDRLEDLDNLDINAVDR
ALP-1	G5EFL5	ELKS-1::TbID	1	411	731	51	54	1424	0.438202	0.476826	AAPAPVQFMQTPR,AAPAPVQFMQTPR,AAPAPVQFMQTPR,AAPAPVQFMQTPR,AAPAPVQFMQTPR,AAPAPVQFMQTPR,AAPAPVQFMQTPR,AAPAPVQFMQTPR,AATYDGDESEMIDNNIDNK,AATYDGDESEMIDNNIDNK,AATYDGDESEMIDNNIDNK,AATYDGDESEMIDNNIDNK,AATYDGDESEMIDNNIDNK,AATYDGDESEMIDNNIDNK,AIECIAR,AIECIAR,AIECIAR,AIECIAR,AIECIAR,AIECIAR,AMELLDDDAQTER,AMELLDDDAQTER,AMELLDDDAQTER,AMELLDDDAQTER,AMELLDDDAQTER,AMELLDDDAQTER,AMELLDDDAQTER,AMELLDDDAQTER,AMELLDD…
ALP-1	G5EFL5	ELKS-1::TbID	2	320	731	44	54	1424	0.408006	0.476826	AAPAPVQFMQTPR,AAPAPVQFMQTPR,AAPAPVQFMQTPR,AATYDGDESEMIDNNIDNK,AATYDGDESEMIDNNIDNK,AIECIAR,AIECIAR,AIECIAR,AIECIAR,AIECIAR,AIECIAR,AIECIAR,AIECIAR,AIECIAR,AMELLDDDAQTER,AMELLDDDAQTER,AMELLDDDAQTER,AMELLDDDAQTER,AMELLDDDAQTER,AMELLDDDAQTER,AMELLDDDAQTER,AMELLDDDAQTER,AMELLDDDAQTER,AMELLDDDAQTER,AMELLDDDAQTER,AMELLDDDAQTER,AMELLDDDAQTER,AMELLDDDAQTER,AMELLDDDAQTER,AMELLDDDAQTER,AMELLDDDAQTER,AMELLDD…
ALR-1	Q21836	Pan-neuron	1	28	63	5	6	362	0.207182	0.207182	EDDGKKTPTGDNILEAASVLDNR,THYPDVFTR,THYPDVFTR,THYPDVFTR,THYPDVFTR,THYPDVFTR,THYPDVFTR,TQLLGSVPAGATAEVTDVVALK,TQLLGSVPAGATAEVTDVVALK,TQLLGSVPAGATAEVTDVVALK,TQLLGSVPAGATAEVTDVVALK,TTFSAFQLDELEK,TTFSAFQLDELEK,TTFSAFQLDELEK,TTFSAFQLDELEK,TTFSAFQLDELEK,TTFSAFQLDELEK,TTFSAFQLDELEK,TTFSAFQLDELEK,TTFSAFQLDELEK,VQVWFQNR,VQVWFQNR,VQVWFQNR,VQVWFQNR,VQVWFQNR,VQVWFQNR,VQVWFQNR,VQVWFQNR
ALR-1	Q21836	Pan-neuron	2	35	63	6	6	362	0.207182	0.207182	EDDGKKTPTGDNILEAASVLDNR,THYPDVFTR,THYPDVFTR,THYPDVFTR,THYPDVFTR,THYPDVFTR,THYPDVFTR,THYPDVFTR,THYPDVFTR,THYPDVFTR,THYPDVFTR,THYPDVFTR,THYPDVFTR,TPTGDNILEAASVLDNR,TPTGDNILEAASVLDNR,TQLLGSVPAGATAEVTDVVALK,TQLLGSVPAGATAEVTDVVALK,TQLLGSVPAGATAEVTDVVALK,TQLLGSVPAGATAEVTDVVALK,TQLLGSVPAGATAEVTDVVALK,TQLLGSVPAGATAEVTDVVALK,TQLLGSVPAGATAEVTDVVALK,TQLLGSVPAGATAEVTDVVALK,TQLLGSVPAGATAEVTDVVALK,TTFSAFQLDELE…
ALR-1	Q21836	Intestine	1	4	4	2	2	362	0.0607735	0.0607735	THYPDVFTR,THYPDVFTR,TTFSAFQLDELEK,TTFSAFQLDELEK
ALR-1	Q21836	Hypodermis	1	2	2	2	2	362	0.0469613	0.0469613	THYPDVFTR,VQVWFQNR
ALR-1	Q21836	ELKS-1::TbID	2	3	3	2	2	362	0.0441989	0.0441989	THYPDVFTR,VQLTEAR,VQLTEAR
ALX-1	P34552	Pan-neuron	1	182	323	28	31	882	0.461451	0.482993	AAVLFNIGSLMSQIGAAQQFHTDDEIK,AAVLFNIGSLMSQIGAAQQFHTDDEIK,ASLSLSDGSFER,ASLSLSDGSFER,ASLSLSDGSFER,ASLSLSDGSFER,ASLSLSDGSFER,ASLSLSDGSFER,ASLSLSDGSFER,ATFGFLSAPLK,ATFGFLSAPLK,ATFGFLSAPLK,ATFGFLSAPLK,ATFGFLSAPLK,ATFGFLSAPLK,ATFGFLSAPLK,ATFGFLSAPLK,ATFGFLSAPLK,ATFGFLSAPLK,ATFGFLSAPLK,ATFGFLSAPLK,ATFGFLSAPLK,ATFGFLSAPLK,ATFGFLSAPLK,ATFGFLSAPLK,ATFGFLSAPLK,ATFGFLSAPLK,ATFGFLSAPLK,ATFGFLSAPLK,ATFGFLSAPLK,…
ALX-1	P34552	Pan-neuron	2	141	323	29	31	882	0.45805	0.482993	AAVLFNIGSLMSQIGAAQQFHTDDEIK,AAVLFNIGSLMSQIGAAQQFHTDDEIK,AAVLFNIGSLMSQIGAAQQFHTDDEIK,ASLSLSDGSFER,ASLSLSDGSFER,ASLSLSDGSFER,ASLSLSDGSFER,ASLSLSDGSFER,ASLSLSDGSFER,ASLSLSDGSFER,ATFGFLSAPLK,ATFGFLSAPLK,ATFGFLSAPLK,ATFGFLSAPLK,ATFGFLSAPLK,ATFGFLSAPLK,ATFGFLSAPLK,ATFGFLSAPLK,ATFGFLSAPLK,ATFGFLSAPLK,ATFGFLSAPLK,ATFGFLSAPLK,ATFGFLSAPLK,AVLAKPTPMQTPMTPSFR,DITGIWDIYPSVSK,DITGIWDIYPSVSK,DITGIWDIYPSVSK,DITG…
ALX-1	P34552	Muscle	1	101	238	21	26	882	0.30839	0.395692	AAVLFNIGSLMSQIGAAQQFHTDDEIK,ASLSLSDGSFER,ASLSLSDGSFER,ASLSLSDGSFER,ASLSLSDGSFER,ASLSLSDGSFER,ATFGFLSAPLK,ATFGFLSAPLK,ATFGFLSAPLK,ATFGFLSAPLK,ATFGFLSAPLK,ATFGFLSAPLK,ATFGFLSAPLK,ATFGFLSAPLK,ATFGFLSAPLK,ATFGFLSAPLK,ATFGFLSAPLK,ATFGFLSAPLK,DITGIWDIYPSVSK,DITGIWDIYPSVSK,DITGIWDIYPSVSK,FYNDLTPILVR,FYNDLTPILVR,FYNDLTPILVR,FYNDLTPILVR,FYNDLTPILVR,FYNDLTPILVR,HQSALDVLTR,HQSALDVLTR,IAQIFGDLK,IAQIFGDLK,IAQ…
ALX-1	P34552	Muscle	2	137	238	25	26	882	0.386621	0.395692	AAVLFNIGSLMSQIGAAQQFHTDDEIK,AAVLFNIGSLMSQIGAAQQFHTDDEIK,ASLSLSDGSFER,ASLSLSDGSFER,ASLSLSDGSFER,ASLSLSDGSFER,ASLSLSDGSFER,ASLSLSDGSFER,ATFGFLSAPLK,ATFGFLSAPLK,ATFGFLSAPLK,ATFGFLSAPLK,ATFGFLSAPLK,ATFGFLSAPLK,ATFGFLSAPLK,ATFGFLSAPLK,ATFGFLSAPLK,ATFGFLSAPLK,ATFGFLSAPLK,ATFGFLSAPLK,ATFGFLSAPLK,ATFGFLSAPLK,ATFGFLSAPLK,ATFGFLSAPLK,DITGIWDIYPSVSK,DITGIWDIYPSVSK,DITGIWDIYPSVSK,DITGIWDIYPSVSK,DITGIWDIYPSVS…
ALX-1	P34552	Intestine	1	318	676	45	46	882	0.595238	0.595238	AAVLFNIGSLMSQIGAAQQFHTDDEIK,AAVLFNIGSLMSQIGAAQQFHTDDEIK,AAVLFNIGSLMSQIGAAQQFHTDDEIK,AAVLFNIGSLMSQIGAAQQFHTDDEIK,AAVLFNIGSLMSQIGAAQQFHTDDEIK,AAVLFNIGSLMSQIGAAQQFHTDDEIK,AAVLFNIGSLMSQIGAAQQFHTDDEIK,AAVLFNIGSLMSQIGAAQQFHTDDEIK,AMAENQLINEEHISK,AMAENQLINEEHISK,ASLSLSDGSFER,ASLSLSDGSFER,ASLSLSDGSFER,ASLSLSDGSFER,ASLSLSDGSFER,ASLSLSDGSFER,ASLSLSDGSFER,ASLSLSDGSFER,ASLSLSDGSFER,ASLSLSDGSFER,ATFGFLSAPLK,A…
ALX-1	P34552	Intestine	2	358	676	41	46	882	0.562358	0.595238	AAVLFNIGSLMSQIGAAQQFHTDDEIK,AAVLFNIGSLMSQIGAAQQFHTDDEIK,AAVLFNIGSLMSQIGAAQQFHTDDEIK,AAVLFNIGSLMSQIGAAQQFHTDDEIK,AAVLFNIGSLMSQIGAAQQFHTDDEIK,AAVLFNIGSLMSQIGAAQQFHTDDEIK,AMAENQLINEEHISK,AMAENQLINEEHISK,AMAENQLINEEHISK,AMAENQLINEEHISK,AMAENQLINEEHISK,AMAENQLINEEHISK,AMAENQLINEEHISK,ASLSLSDGSFER,ASLSLSDGSFER,ASLSLSDGSFER,ASLSLSDGSFER,ASLSLSDGSFER,ASLSLSDGSFER,ASLSLSDGSFER,ASLSLSDGSFER,ASLSLSDGSFER,AS…
ALX-1	P34552	Hypodermis	1	426	891	45	49	882	0.628118	0.65873	AAVLFNIGSLMSQIGAAQQFHTDDEIK,AAVLFNIGSLMSQIGAAQQFHTDDEIK,AAVLFNIGSLMSQIGAAQQFHTDDEIK,AAVLFNIGSLMSQIGAAQQFHTDDEIK,AAVLFNIGSLMSQIGAAQQFHTDDEIK,AAVLFNIGSLMSQIGAAQQFHTDDEIK,AAVLFNIGSLMSQIGAAQQFHTDDEIK,AAVLFNIGSLMSQIGAAQQFHTDDEIK,AAVLFNIGSLMSQIGAAQQFHTDDEIK,AAVLFNIGSLMSQIGAAQQFHTDDEIK,AAVLFNIGSLMSQIGAAQQFHTDDEIK,AAVLFNIGSLMSQIGAAQQFHTDDEIK,AAVLFNIGSLMSQIGAAQQFHTDDEIK,AMAENQLINEEHISK,AMAENQLINEEHISK,AMA…
ALX-1	P34552	Hypodermis	2	465	891	45	49	882	0.592971	0.65873	AAVLFNIGSLMSQIGAAQQFHTDDEIK,AAVLFNIGSLMSQIGAAQQFHTDDEIK,AAVLFNIGSLMSQIGAAQQFHTDDEIK,AAVLFNIGSLMSQIGAAQQFHTDDEIK,AAVLFNIGSLMSQIGAAQQFHTDDEIK,AAVLFNIGSLMSQIGAAQQFHTDDEIK,AAVLFNIGSLMSQIGAAQQFHTDDEIK,AAVLFNIGSLMSQIGAAQQFHTDDEIK,ACCQPLDKHQSALDVLTR,AMAENQLINEEHISK,AMAENQLINEEHISK,AMAENQLINEEHISK,AMAENQLINEEHISK,ANLEEGTKFYNDLTPILVR,ANLEEGTKFYNDLTPILVR,ASLSLSDGSFER,ASLSLSDGSFER,ASLSLSDGSFER,ASLSLSDGSFER,…
ALX-1	P34552	AFD	1	77	120	20	21	882	0.274376	0.286848	ASLSLSDGSFER,ASLSLSDGSFER,ASLSLSDGSFER,ASLSLSDGSFER,ASLSLSDGSFER,ASLSLSDGSFER,ATFGFLSAPLK,ATFGFLSAPLK,ATFGFLSAPLK,ATFGFLSAPLK,ATFGFLSAPLK,ATFGFLSAPLK,ATFGFLSAPLK,ATFGFLSAPLK,ATFGFLSAPLK,ATFGFLSAPLK,ATFGFLSAPLK,DITGIWDIYPSVSK,DITGIWDIYPSVSK,DITGIWDIYPSVSK,DITGIWDIYPSVSK,DITGIWDIYPSVSK,DITGIWDIYPSVSK,DITGIWDIYPSVSK,DITGIWDIYPSVSK,DITGIWDIYPSVSK,FYNDLTPILVR,GLWDKDWSAIVSGK,HQSALDVLTR,IAQIFGDLK,IAQIFG…
ALX-1	P34552	AFD	2	43	120	16	21	882	0.208617	0.286848	ASLSLSDGSFER,ASLSLSDGSFER,ASLSLSDGSFER,ASLSLSDGSFER,ATFGFLSAPLK,ATFGFLSAPLK,ATFGFLSAPLK,ATFGFLSAPLK,DITGIWDIYPSVSK,DITGIWDIYPSVSK,DITGIWDIYPSVSK,DITGIWDIYPSVSK,DITGIWDIYPSVSK,FYNDLTPILVR,IAQIFGDLK,IAQIFGDLK,IAQIFGDLK,IAQIFGDLK,IAQIFGDLK,IIISATQNPVVFK,IIISATQNPVVFK,IIISATQNPVVFK,ISAQVAEFYSEAQK,ISAQVAEFYSEAQK,LFQQSAGVFAR,MLAQASDAYVELK,NEDILTETSR,NLAYQALAQYHQSEVCGEAR,NLAYQALAQYHQSEVCGEAR,QIGEQLSR,QI…
ALX-1	P34552	ELKS-1::TbID	1	70	127	18	22	882	0.252834	0.293651	ASLSLSDGSFER,ASLSLSDGSFER,ASLSLSDGSFER,ASLSLSDGSFER,ATFGFLSAPLK,ATFGFLSAPLK,ATFGFLSAPLK,ATFGFLSAPLK,ATFGFLSAPLK,ATFGFLSAPLK,ATFGFLSAPLK,ATFGFLSAPLK,ATFGFLSAPLK,ATFGFLSAPLK,ATFGFLSAPLK,DITGIWDIYPSVSK,DITGIWDIYPSVSK,FYNDLTPILVR,FYNDLTPILVR,GILHTASNADK,IAQIFGDLK,IAQIFGDLK,IAQIFGDLK,IAQIFGDLK,IAQIFGDLK,IAQIFGDLK,IAQIFGDLK,IAQIFGDLK,IAQIFGDLK,IIISATQNPVVFK,IIISATQNPVVFK,IIISATQNPVVFK,IIISATQNPVVFK,III…
ALX-1	P34552	ELKS-1::TbID	2	57	127	18	22	882	0.23356	0.293651	ASLSLSDGSFER,ASLSLSDGSFER,ASLSLSDGSFER,ASLSLSDGSFER,ASLSLSDGSFER,ASLSLSDGSFER,ATFGFLSAPLK,ATFGFLSAPLK,ATFGFLSAPLK,ATFGFLSAPLK,ATFGFLSAPLK,ATFGFLSAPLK,ATFGFLSAPLK,ATFGFLSAPLK,ATFGFLSAPLK,DITGIWDIYPSVSK,GILHTASNADK,HQSALDVLTR,IAQIFGDLK,IAQIFGDLK,IAQIFGDLK,IAQIFGDLK,IAQIFGDLK,IAQIFGDLK,IIISATQNPVVFK,IIISATQNPVVFK,ISAQVAEFYSEAQK,ISAQVAEFYSEAQK,ISAQVAEFYSEAQK,ISAQVAEFYSEAQK,ISAQVAEFYSEAQK,ISAQVAEFYSEA…
ALY-1	Q17561	Pan-neuron	1	29	41	8	8	223	0.434978	0.434978	AIAIDAPLSAGIR,FAGVSLDGK,FAGVSLDGK,FAGVSLDGK,FAIIDSANIANR,FAIIDSANIANR,FAIIDSANIANR,FAIIDSANIANR,FAIIDSANIANR,FSTGTAGPSR,FSTGTAGPSR,FSTGTAGPSR,INLSNLAHTVHSGDLR,INLSNLAHTVHSGDLR,INLSNLAHTVHSGDLR,INLSNLAHTVHSGDLR,INLSNLAHTVHSGDLR,NVSVNFNEHGKPVGTGDVTLPK,NVSVNFNEHGKPVGTGDVTLPK,NVSVNFNEHGKPVGTGDVTLPK,NVSVNFNEHGKPVGTGDVTLPK,QLFAEFK,QLFAEFK,QLFAEFK,QLFAEFK,VKFPEAPR,VKFPEAPR,VKFPEAPR,VKFPEAPR
ALY-1	Q17561	Pan-neuron	2	12	41	6	8	223	0.35426	0.434978	AIAIDAPLSAGIR,FAGVSLDGK,FAGVSLDGK,FAIIDSANIANR,FAIIDSANIANR,FAIIDSANIANR,FAIIDSANIANR,INLSNLAHTVHSGDLR,INLSNLAHTVHSGDLR,NVSVNFNEHGKPVGTGDVTLPK,QLFAEFK,QLFAEFK
ALY-1	Q17561	Muscle	1	18	31	7	7	223	0.376682	0.376682	FAGVSLDGK,FAIIDSANIANR,FAIIDSANIANR,FAIIDSANIANR,FAIIDSANIANR,FSTGTAGPSR,INLSNLAHTVHSGDLR,INLSNLAHTVHSGDLR,INLSNLAHTVHSGDLR,NVSVNFNEHGKPVGTGDVTLPK,NVSVNFNEHGKPVGTGDVTLPK,QLFAEFK,QLFAEFK,QLFAEFK,VKFPEAPR,VKFPEAPR,VKFPEAPR,VKFPEAPR
ALY-1	Q17561	Muscle	2	13	31	6	7	223	0.331839	0.376682	FAGVSLDGK,FAGVSLDGK,FAIIDSANIANR,FAIIDSANIANR,FAIIDSANIANR,INLSNLAHTVHSGDLR,INLSNLAHTVHSGDLR,NVSVNFNEHGKPVGTGDVTLPK,QLFAEFK,QLFAEFK,VKFPEAPR,VKFPEAPR,VKFPEAPR
ALY-1	Q17561	Intestine	1	12	21	7	7	223	0.336323	0.336323	AIAIDAPLSAGIR,FAGVSLDGK,FAIIDSANIANR,FAIIDSANIANR,FAIIDSANIANR,FSTGTAGPSR,INLSNLAHTVHSGDLR,INLSNLAHTVHSGDLR,QLFAEFK,QLFAEFK,VKFPEAPR,VKFPEAPR
ALY-1	Q17561	Intestine	2	9	21	6	7	223	0.29148	0.336323	AIAIDAPLSAGIR,FAGVSLDGK,FAIIDSANIANR,FAIIDSANIANR,INLSNLAHTVHSGDLR,QLFAEFK,QLFAEFK,VKFPEAPR,VKFPEAPR
ALY-1	Q17561	Hypodermis	1	25	44	6	7	223	0.331839	0.376682	FAGVSLDGK,FAGVSLDGK,FAGVSLDGK,FAGVSLDGK,FAIIDSANIANR,FAIIDSANIANR,FAIIDSANIANR,FAIIDSANIANR,INLSNLAHTVHSGDLR,INLSNLAHTVHSGDLR,INLSNLAHTVHSGDLR,INLSNLAHTVHSGDLR,INLSNLAHTVHSGDLR,INLSNLAHTVHSGDLR,INLSNLAHTVHSGDLR,INLSNLAHTVHSGDLR,NVSVNFNEHGKPVGTGDVTLPK,NVSVNFNEHGKPVGTGDVTLPK,QLFAEFK,VKFPEAPR,VKFPEAPR,VKFPEAPR,VKFPEAPR,VKFPEAPR,VKFPEAPR
ALY-1	Q17561	Hypodermis	2	19	44	7	7	223	0.376682	0.376682	FAGVSLDGK,FAGVSLDGK,FAIIDSANIANR,FAIIDSANIANR,FAIIDSANIANR,FAIIDSANIANR,FAIIDSANIANR,FSTGTAGPSR,INLSNLAHTVHSGDLR,INLSNLAHTVHSGDLR,INLSNLAHTVHSGDLR,INLSNLAHTVHSGDLR,NVSVNFNEHGKPVGTGDVTLPK,NVSVNFNEHGKPVGTGDVTLPK,NVSVNFNEHGKPVGTGDVTLPK,NVSVNFNEHGKPVGTGDVTLPK,QLFAEFK,VKFPEAPR,VKFPEAPR
ALY-1	Q17561	AFD	2	1	1	1	1	223	0.0538117	0.0538117	FAIIDSANIANR
ALY-3	Q21559	Pan-neuron	1	29	33	9	9	240	0.479167	0.479167	ATNVDLSLEDIISK,ATNVDLSLEDIISKTR,DLDAVQNHGISSR,DLDAVQNHGISSR,DLDAVQNHGISSR,DLDAVQNHGISSR,DLDAVQNHGISSR,FAVIDSSNMAGR,FAVIDSSNMAGR,FAVIDSSNMAGR,FAVIDSSNMAGR,FAVIDSSNMAGR,FSGVALDGK,FSGVALDGK,KTEAELDAELEAYMAK,LSSVSVNFNEHGDSLGTGDISLTK,LSSVSVNFNEHGDSLGTGDISLTK,LSSVSVNFNEHGDSLGTGDISLTK,LSSVSVNFNEHGDSLGTGDISLTK,LSSVSVNFNEHGDSLGTGDISLTK,LSSVSVNFNEHGDSLGTGDISLTK,VKATNVDLSLEDIISK,VNISNLAPTVISSDLEELFGDYR,VNIS…
ALY-3	Q21559	Pan-neuron	2	4	33	3	9	240	0.141667	0.479167	DLDAVQNHGISSR,DLDAVQNHGISSR,FAVIDSSNMAGR,FSGVALDGK
ALY-3	Q21559	Muscle	1	9	18	5	6	240	0.3	0.395833	ATNVDLSLEDIISK,DLDAVQNHGISSR,FAVIDSSNMAGR,FAVIDSSNMAGR,FAVIDSSNMAGR,FAVIDSSNMAGR,FSGVALDGK,FSGVALDGK,LSSVSVNFNEHGDSLGTGDISLTK
ALY-3	Q21559	Muscle	2	9	18	5	6	240	0.358333	0.395833	ATNVDLSLEDIISK,DLDAVQNHGISSR,DLDAVQNHGISSR,DLDAVQNHGISSR,FAVIDSSNMAGR,FAVIDSSNMAGR,LSSVSVNFNEHGDSLGTGDISLTK,LSSVSVNFNEHGDSLGTGDISLTK,VNISNLAPTVISSDLEELFGDYR
ALY-3	Q21559	Intestine	1	5	12	4	4	240	0.2625	0.2625	ATNVDLSLEDIISK,DLDAVQNHGISSR,DLDAVQNHGISSR,FAVIDSSNMAGR,LSSVSVNFNEHGDSLGTGDISLTK
ALY-3	Q21559	Intestine	2	7	12	4	4	240	0.2625	0.2625	ATNVDLSLEDIISK,DLDAVQNHGISSR,DLDAVQNHGISSR,DLDAVQNHGISSR,FAVIDSSNMAGR,FAVIDSSNMAGR,LSSVSVNFNEHGDSLGTGDISLTK
ALY-3	Q21559	Hypodermis	1	30	50	8	10	240	0.45	0.520833	ATNVDLSLEDIISK,ATNVDLSLEDIISKTR,DLDAVQNHGISSR,DLDAVQNHGISSR,DLDAVQNHGISSR,DLDAVQNHGISSR,DLDAVQNHGISSR,DLDAVQNHGISSR,FAVIDSSNMAGR,FAVIDSSNMAGR,FAVIDSSNMAGR,FAVIDSSNMAGR,FAVIDSSNMAGR,FAVIDSSNMAGR,FAVIDSSNMAGR,FAVIDSSNMAGR,FSGVALDGK,LSSVSVNFNEHGDSLGTGDISLTK,LSSVSVNFNEHGDSLGTGDISLTK,LSSVSVNFNEHGDSLGTGDISLTK,LSSVSVNFNEHGDSLGTGDISLTK,LSSVSVNFNEHGDSLGTGDISLTK,RNNGKPEDFLR,RNNGKPEDFLR,VNISNLAPTVISSDLEELFG…
ALY-3	Q21559	Hypodermis	2	20	50	8	10	240	0.466667	0.520833	ATNVDLSLEDIISK,ATNVDLSLEDIISK,DLDAVQNHGISSR,DLDAVQNHGISSR,DLDAVQNHGISSR,DLDAVQNHGISSR,FAVIDSSNMAGR,FAVIDSSNMAGR,FAVIDSSNMAGR,FAVIDSSNMAGR,FAVIDSSNMAGR,FSGVALDGK,KTEAELDAELEAYMAK,LSSVSVNFNEHGDSLGTGDISLTK,LSSVSVNFNEHGDSLGTGDISLTK,LSSVSVNFNEHGDSLGTGDISLTK,LSSVSVNFNEHGDSLGTGDISLTK,LSSVSVNFNEHGDSLGTGDISLTKR,VNISNLAPTVISSDLEELFGDYR,VNISNLAPTVISSDLEELFGDYR
ALY-3	Q21559	AFD	1	1	2	1	2	240	0.0541667	0.0916667	DLDAVQNHGISSR
ALY-3	Q21559	AFD	2	1	2	1	2	240	0.0375	0.0916667	FSGVALDGK
AMA-1	P16356	Pan-neuron	1	12	20	9	14	1856	0.0743534	0.100216	AEIEEIAMVPR,AHNDDLEPTPGNTLR,AHNDDLEPTPGNTLR,EGHTIGIGDTIADQATYLDIQNTIR,INISQVIACVGQQNVEGK,KLIIVSGNDEISK,NSLAQMVQLR,QVFSLIIPGNVNVLR,QVFSLIIPGNVNVLR,TVITADPNLPIDTVGVPR,TVITADPNLPIDTVGVPR,VQFGILGPEEIKR
AMA-1	P16356	Pan-neuron	2	8	20	8	14	1856	0.049569	0.100216	EGLIDTAVK,IIITPEGGFK,INISQVIACVGQQNVEGK,KLIIVSGNDEISK,KPVNLSPLHVISGVR,LIIVSGNDEISK,TPSLTVFLTGAAAK,VQFGILGPEEIKR
AMA-1	P16356	Muscle	1	19	29	14	17	1856	0.09375	0.112608	AEIEEIAMVPR,AEIEEIAMVPR,AEIEEIAMVPR,EGLIDTAVK,GVSENIMLGQLAR,IHGGFGNDVHTIYTDDNAEK,IIITPEGGFK,IVLPCNLQR,KLIIVSGNDEISK,KPVNLSPLHVISGVR,LIIVSGNDEISK,NSLAQMVQLR,TIAQNLTFPEIVTPFNVDK,TPSLTVFLTGAAAK,TVITADPNLPIDTVGVPR,TVITADPNLPIDTVGVPR,TVITADPNLPIDTVGVPR,TVITADPNLPIDTVGVPR,VQFGILGPEEIKR
AMA-1	P16356	Muscle	2	10	29	5	17	1856	0.033944	0.112608	AADLHLQPGYR,AADLHLQPGYR,DGDIIVFNR,IIITPEGGFK,LGGLMDPRQGVIDRR,TVITADPNLPIDTVGVPR,TVITADPNLPIDTVGVPR,TVITADPNLPIDTVGVPR,TVITADPNLPIDTVGVPR,TVITADPNLPIDTVGVPR
AMA-1	P16356	Intestine	1	15	23	10	10	1856	0.0732759	0.0732759	AADLHLQPGYR,AEIEEIAMVPR,DGDIIVFNR,EGLIDTAVK,EGLIDTAVK,IIITPEGGFK,IIITPEGGFK,INISQVIACVGQQNVEGK,QVFSLIIPGNVNVLR,TIAQNLTFPEIVTPFNVDK,TVITADPNLPIDTVGVPR,TVITADPNLPIDTVGVPR,TVITADPNLPIDTVGVPR,TVITADPNLPIDTVGVPR,VIIEHGELLSGIVCSK
AMA-1	P16356	Intestine	2	8	23	4	10	1856	0.0296336	0.0732759	AADLHLQPGYR,AEIEEIAMVPR,AEIEEIAMVPR,QVFSLIIPGNVNVLR,QVFSLIIPGNVNVLR,QVFSLIIPGNVNVLR,TVITADPNLPIDTVGVPR,TVITADPNLPIDTVGVPR
AMA-1	P16356	Hypodermis	1	4	5	3	3	1856	0.0193966	0.0193966	DGDIIVFNR,QDVVDVIEK,TVITADPNLPIDTVGVPR,TVITADPNLPIDTVGVPR
AMA-1	P16356	Hypodermis	2	1	5	1	3	1856	0.00969828	0.0193966	TVITADPNLPIDTVGVPR
AMA-1	P16356	ELKS-1::TbID	2	1	1	1	1	1856	0.00484914	0.00484914	VNQILNDAR
AMAN-2	Q2PJ74	WT	1	5	9	2	2	1145	0.0218341	0.0218341	IVIEPMSSSSGNKK,IVIEPMSSSSGNKK,IVIEPMSSSSGNKK,TSLTNLYEGNK,TSLTNLYEGNK
AMAN-2	Q2PJ74	WT	2	4	9	2	2	1145	0.0218341	0.0218341	IVIEPMSSSSGNKK,IVIEPMSSSSGNKK,TSLTNLYEGNK,TSLTNLYEGNK
AMAN-2	Q2PJ74	Pan-neuron	1	1	6	1	2	1145	0.0122271	0.0218341	IVIEPMSSSSGNKK
AMAN-2	Q2PJ74	Pan-neuron	2	5	6	2	2	1145	0.0218341	0.0218341	IVIEPMSSSSGNKK,IVIEPMSSSSGNKK,IVIEPMSSSSGNKK,TSLTNLYEGNK,TSLTNLYEGNK
AMAN-2	Q2PJ74	Muscle	1	2	3	2	2	1145	0.0218341	0.0218341	IVIEPMSSSSGNKK,TSLTNLYEGNK
AMAN-2	Q2PJ74	Muscle	2	1	3	1	2	1145	0.00960699	0.0218341	TSLTNLYEGNK
AMAN-2	Q2PJ74	Intestine	1	3	4	2	2	1145	0.0218341	0.0218341	IVIEPMSSSSGNKK,IVIEPMSSSSGNKK,QTRNILDGMAK
AMAN-2	Q2PJ74	Intestine	2	1	4	1	2	1145	0.0122271	0.0218341	IVIEPMSSSSGNKK
AMAN-2	Q2PJ74	Hypodermis	1	2	7	1	1	1145	0.0122271	0.0122271	IVIEPMSSSSGNKK,IVIEPMSSSSGNKK
AMAN-2	Q2PJ74	Hypodermis	2	5	7	1	1	1145	0.0122271	0.0122271	IVIEPMSSSSGNKK,IVIEPMSSSSGNKK,IVIEPMSSSSGNKK,IVIEPMSSSSGNKK,IVIEPMSSSSGNKK
AMAN-2	Q2PJ74	AFD	1	3	5	3	3	1145	0.0331878	0.0331878	IVIEPMSSSSGNKK,TLASPTTYEANER,TSLTNLYEGNK
AMAN-2	Q2PJ74	AFD	2	2	5	1	3	1145	0.0122271	0.0331878	IVIEPMSSSSGNKK,IVIEPMSSSSGNKK
AMAN-2	Q2PJ74	ELKS-1::TbID	1	1	5	1	1	1145	0.0122271	0.0122271	IVIEPMSSSSGNKK
AMAN-2	Q2PJ74	ELKS-1::TbID	2	4	5	1	1	1145	0.0122271	0.0122271	IVIEPMSSSSGNKK,IVIEPMSSSSGNKK,IVIEPMSSSSGNKK,IVIEPMSSSSGNKK
AMPD-1	H2KZ19	Pan-neuron	1	760	1256	50	53	847	0.57497	0.585596	ARLESQNDGCLSPSSLK,ARLESQNDGCLSPSSLK,ARLESQNDGCLSPSSLK,ARLESQNDGCLSPSSLK,ARLESQNDGCLSPSSLK,ARLESQNDGCLSPSSLK,ARLESQNDGCLSPSSLK,ARLESQNDGCLSPSSLK,CKSPQHIDLHTFR,CKSPQHIDLHTFR,DAVDVNYQR,DAVDVNYQR,DAVDVNYQR,DAVDVNYQR,DAVDVNYQR,DAVDVNYQR,DAVDVNYQR,DAVDVNYQR,DAVDVNYQR,DAVDVNYQR,DAVDVNYQR,DAVDVNYQR,DAVDVNYQR,DAVDVNYQR,DAVDVNYQR,DAVDVNYQR,DAVDVNYQR,DAVDVNYQR,DAVDVNYQR,DAVDVNYQR,DAVDVNYQR,DAVDVNYQR,DAVDVNY…
AMPD-1	H2KZ19	Pan-neuron	2	496	1256	50	53	847	0.583235	0.585596	ARLESQNDGCLSPSSLK,ARLESQNDGCLSPSSLK,DAVDVNYQR,DAVDVNYQR,DAVDVNYQR,DAVDVNYQR,DAVDVNYQR,DAVDVNYQR,DAVDVNYQR,DAVDVNYQR,DAVDVNYQR,DAVDVNYQR,DAVDVNYQR,DAVDVNYQR,DAVDVNYQR,DAVDVNYQR,DAVDVNYQR,DAVDVNYQR,DAVDVNYQR,EALMEEFSIAAQVWK,EALMEEFSIAAQVWK,EALMEEFSIAAQVWK,EALMEEFSIAAQVWK,EEFLNDTEK,EEFLNDTEK,EEFLNDTEK,EEFLNDTEK,EEFLNDTEK,EEFLNDTEK,EEFLNDTEK,EEFLNDTEK,EEFLNDTEK,EEFLNDTEK,EEFLNDTEKLTAMIVDGPLK,EEFLNDTE…
AMPD-1	H2KZ19	Muscle	1	599	1290	46	52	847	0.546635	0.597403	ARLESQNDGCLSPSSLK,ARLESQNDGCLSPSSLK,ARLESQNDGCLSPSSLK,ARLESQNDGCLSPSSLK,ARLESQNDGCLSPSSLK,ARLESQNDGCLSPSSLK,DAVDVNYQR,DAVDVNYQR,DAVDVNYQR,DAVDVNYQR,DAVDVNYQR,DAVDVNYQR,DAVDVNYQR,DAVDVNYQR,DAVDVNYQR,DAVDVNYQR,DAVDVNYQR,DAVDVNYQR,DAVDVNYQR,DAVDVNYQR,DAVDVNYQR,EEFLNDTEK,EEFLNDTEK,EEFLNDTEK,EEFLNDTEK,EEFLNDTEK,EEFLNDTEK,EEFLNDTEK,EEFLNDTEK,EEFLNDTEK,EEFLNDTEK,EEFLNDTEK,EEFLNDTEK,EEGVLGNDIHR,EEGVLGNDI…
AMPD-1	H2KZ19	Muscle	2	691	1290	50	52	847	0.586777	0.597403	ARLESQNDGCLSPSSLK,ARLESQNDGCLSPSSLK,ARLESQNDGCLSPSSLK,CKSPQHIDLHTFR,DAVDVNYQR,DAVDVNYQR,DAVDVNYQR,DAVDVNYQR,DAVDVNYQR,DAVDVNYQR,DAVDVNYQR,DAVDVNYQR,DAVDVNYQR,DAVDVNYQR,DAVDVNYQR,DAVDVNYQR,DAVDVNYQR,DAVDVNYQR,DAVDVNYQR,DAVDVNYQR,DAVDVNYQR,DAVDVNYQR,DAVDVNYQR,DAVDVNYQR,DAVDVNYQR,EALMEEFSIAAQVWK,EEFLNDTEK,EEFLNDTEK,EEFLNDTEK,EEFLNDTEK,EEFLNDTEK,EEFLNDTEK,EEFLNDTEK,EEFLNDTEK,EEFLNDTEK,EEFLNDTEK,EEFLN…
AMPD-1	H2KZ19	Intestine	1	2142	4219	63	64	847	0.719008	0.719008	AHKTIEISNR,ARLESQNDGCLSPSSLK,ARLESQNDGCLSPSSLK,ARLESQNDGCLSPSSLK,ARLESQNDGCLSPSSLK,ARLESQNDGCLSPSSLK,ARLESQNDGCLSPSSLK,ARLESQNDGCLSPSSLK,ARLESQNDGCLSPSSLK,ARLESQNDGCLSPSSLK,ARLESQNDGCLSPSSLK,ARLESQNDGCLSPSSLK,ARLESQNDGCLSPSSLK,ARLESQNDGCLSPSSLK,CKSPQHIDLHTFR,CKSPQHIDLHTFR,CKSPQHIDLHTFR,CKSPQHIDLHTFR,CKSPQHIDLHTFR,DAVDVNYQR,DAVDVNYQR,DAVDVNYQR,DAVDVNYQR,DAVDVNYQR,DAVDVNYQR,DAVDVNYQR,DAVDVNYQR,DAVD…
AMPD-1	H2KZ19	Intestine	2	2077	4219	61	64	847	0.66706	0.719008	ARLESQNDGCLSPSSLK,ARLESQNDGCLSPSSLK,ARLESQNDGCLSPSSLK,ARLESQNDGCLSPSSLK,ARLESQNDGCLSPSSLK,ARLESQNDGCLSPSSLK,ARLESQNDGCLSPSSLK,ARLESQNDGCLSPSSLK,ARLESQNDGCLSPSSLK,ARLESQNDGCLSPSSLK,ARLESQNDGCLSPSSLK,ARLESQNDGCLSPSSLK,ARLESQNDGCLSPSSLK,ARLESQNDGCLSPSSLK,ARLESQNDGCLSPSSLK,ARLESQNDGCLSPSSLK,CKSPQHIDLHTFR,CKSPQHIDLHTFR,DAVDVNYQR,DAVDVNYQR,DAVDVNYQR,DAVDVNYQR,DAVDVNYQR,DAVDVNYQR,DAVDVNYQR,DAVDVNYQR,DAV…
AMPD-1	H2KZ19	Hypodermis	1	820	1706	55	63	847	0.638725	0.66588	AHKTIEISNR,ARLESQNDGCLSPSSLK,ARLESQNDGCLSPSSLK,ARLESQNDGCLSPSSLK,ARLESQNDGCLSPSSLK,ARLESQNDGCLSPSSLK,ARLESQNDGCLSPSSLK,ARLESQNDGCLSPSSLK,ARLESQNDGCLSPSSLK,ARLESQNDGCLSPSSLK,ARLESQNDGCLSPSSLK,ARLESQNDGCLSPSSLK,ARLESQNDGCLSPSSLK,ARLESQNDGCLSPSSLK,CKSPQHIDLHTFR,DAVDVNYQR,DAVDVNYQR,DAVDVNYQR,DAVDVNYQR,DAVDVNYQR,DAVDVNYQR,DAVDVNYQR,DAVDVNYQR,DAVDVNYQR,DAVDVNYQR,DAVDVNYQR,DAVDVNYQR,DAVDVNYQR,DAVDVNYQR,…
AMPD-1	H2KZ19	Hypodermis	2	886	1706	60	63	847	0.609209	0.66588	ARLESQNDGCLSPSSLK,ARLESQNDGCLSPSSLK,ARLESQNDGCLSPSSLK,ARLESQNDGCLSPSSLK,ARLESQNDGCLSPSSLK,ARLESQNDGCLSPSSLK,ARLESQNDGCLSPSSLK,ARLESQNDGCLSPSSLK,ARLESQNDGCLSPSSLK,ARLESQNDGCLSPSSLK,ARLESQNDGCLSPSSLK,ARLESQNDGCLSPSSLK,ARLESQNDGCLSPSSLK,ARLESQNDGCLSPSSLK,ARLESQNDGCLSPSSLK,ARLESQNDGCLSPSSLK,ARLESQNDGCLSPSSLKSVLDEIQTEPR,CKSPQHIDLHTFR,DAVDVNYQR,DAVDVNYQR,DAVDVNYQR,DAVDVNYQR,DAVDVNYQR,DAVDVNYQR,DAVDVNYQ…
AMPD-1	H2KZ19	AFD	1	48	120	15	23	847	0.22196	0.324675	DAVDVNYQR,DAVDVNYQR,DAVDVNYQR,DAVDVNYQR,DAVDVNYQR,DAVDVNYQR,EEFLNDTEK,GVTEICNDDGSIDQQFK,GVTEICNDDGSIDQQFK,HEALVDELYNLFR,HEALVDELYNLFR,HEALVDELYNLFR,IKTEADTVVLNNNGTK,IKTEADTVVLNNNGTK,IKTEADTVVLNNNGTK,IKTEADTVVLNNNGTK,LESQNDGCLSPSSLK,LESQNDGCLSPSSLK,LTAMIVDGPLK,LTAMIVDGPLK,MAITGEELSGVPLEDLK,MAITGEELSGVPLEDLK,MAITGEELSGVPLEDLK,MAITGEELSGVPLEDLK,MAITGEELSGVPLEDLK,MAITGEELSGVPLEDLK,NFAFGNADHSTASPFEIST…
AMPD-1	H2KZ19	AFD	2	72	120	18	23	847	0.24085	0.324675	DAVDVNYQR,DAVDVNYQR,DAVDVNYQR,DAVDVNYQR,DAVDVNYQR,DAVDVNYQR,EVLSDLEDSKYQHAEPR,EVLSDLEDSKYQHAEPR,EVLSDLEDSKYQHAEPR,EVLSDLEDSKYQHAEPR,FQLHVLLNELR,FQLHVLLNELR,IKTEADTVVLNNNGTK,IKTEADTVVLNNNGTK,IKTEADTVVLNNNGTK,LESQNDGCLSPSSLK,LESQNDGCLSPSSLK,LESQNDGCLSPSSLK,LSSCDMCELAR,LTAMIVDGPLK,LTAMIVDGPLK,LTAMIVDGPLK,LTAMIVDGPLK,LTAMIVDGPLK,LTAMIVDGPLK,LTAMIVDGPLK,MAITGEELSGVPLEDLK,MAITGEELSGVPLEDLK,MAITGEELSGVP…
AMPD-1	H2KZ19	ELKS-1::TbID	1	150	274	28	32	847	0.36954	0.42621	DAVDVNYQR,DAVDVNYQR,DAVDVNYQR,DAVDVNYQR,DAVDVNYQR,EEFLNDTEK,EEFLNDTEK,EEFLNDTEK,EEFLNDTEK,EVLSDLEDSK,EVLSDLEDSK,EVLSDLEDSK,EVLSDLEDSKYQHAEPR,EVLSDLEDSKYQHAEPR,EVLSDLEDSKYQHAEPR,EVLSDLEDSKYQHAEPR,FQLHVLLNELR,FQLHVLLNELR,FQLHVLLNELR,GVTEICNDDGSIDQQFK,HEALVDELYNLFR,HEALVDELYNLFR,IGNQFPSTTR,IGNQFPSTTR,IKTEADTVVLNNNGTK,IKTEADTVVLNNNGTK,IKTEADTVVLNNNGTK,IKTEADTVVLNNNGTK,IKTEADTVVLNNNGTK,IKTEADTVVLNNNGT…
AMPD-1	H2KZ19	ELKS-1::TbID	2	124	274	31	32	847	0.417946	0.42621	DAVDVNYQR,DAVDVNYQR,DAVDVNYQR,EEFLNDTEK,EEFLNDTEK,EEFLNDTEK,EVLSDLEDSK,EVLSDLEDSK,EVLSDLEDSK,EVLSDLEDSK,EVLSDLEDSKYQHAEPR,EVLSDLEDSKYQHAEPR,EVLSDLEDSKYQHAEPR,FDKFNTK,FQLHVLLNELR,FQLHVLLNELR,FQLHVLLNELR,FQLHVLLNELR,GLNVSLSTDDPLQFHYTK,GVTEICNDDGSIDQQFK,GVTEICNDDGSIDQQFK,HEALVDELYNLFR,HEALVDELYNLFR,HEALVDELYNLFR,HEALVDELYNLFR,HEALVDELYNLFR,HEALVDELYNLFR,IGNQFPSTTR,IGNQFPSTTR,IKTEADTVVLNNNGTK,LESQNDG…
AMPH-1	Q21004	Pan-neuron	1	32	43	10	11	461	0.390456	0.425163	ALTPIDTTSLASSDAPATPDQNK,ATMELQAAEQMYTEMNNELLEILPAVFDSR,ATMELQAAEQMYTEMNNELLEILPAVFDSR,ATMELQAAEQMYTEMNNELLEILPAVFDSR,EASNPFDDEDDESTEVEEAPK,ITFFVDTLQTLFNANSVYQTDASK,ITFFVDTLQTLFNANSVYQTDASK,ITFFVDTLQTLFNANSVYQTDASK,ITFFVDTLQTLFNANSVYQTDASK,ITFFVDTLQTLFNANSVYQTDASK,ITFFVDTLQTLFNANSVYQTDASK,ITFFVDTLQTLFNANSVYQTDASK,ITFFVDTLQTLFNANSVYQTDASK,ITFFVDTLQTLFNANSVYQTDASK,LGESMDYLR,LGESMDYLR,LGESMDYLR,LGESM…
AMPH-1	Q21004	Pan-neuron	2	11	43	6	11	461	0.208243	0.425163	ALTPIDTTSLASSDAPATPDQNK,ALTPIDTTSLASSDAPATPDQNK,ALTPIDTTSLASSDAPATPDQNK,AVDTDELSFEQGVQIK,EASNPFDDEDDESTEVEEAPK,EASNPFDDEDDESTEVEEAPK,LLEGIGK,LNAQQTAAAEQAIAAAK,LNAQQTAAAEQAIAAAK,LNAQQTAAAEQAIAAAK,TLYFVTSTHNYK
AMPH-1	Q21004	Muscle	1	25	56	6	9	461	0.236443	0.364425	ALTPIDTTSLASSDAPATPDQNK,ALTPIDTTSLASSDAPATPDQNK,ALTPIDTTSLASSDAPATPDQNK,ATMELQAAEQMYTEMNNELLEILPAVFDSR,ATQDEVFDQHAANLNK,ATQDEVFDQHAANLNK,ATQDEVFDQHAANLNK,ATQDEVFDQHAANLNK,ATQDEVFDQHAANLNK,ATQDEVFDQHAANLNK,ITFFVDTLQTLFNANSVYQTDASK,ITFFVDTLQTLFNANSVYQTDASK,ITFFVDTLQTLFNANSVYQTDASK,ITFFVDTLQTLFNANSVYQTDASK,ITFFVDTLQTLFNANSVYQTDASK,ITFFVDTLQTLFNANSVYQTDASK,ITFFVDTLQTLFNANSVYQTDASK,ITFFVDTLQTLFNANSVYQ…
AMPH-1	Q21004	Muscle	2	31	56	9	9	461	0.364425	0.364425	ADLFNKHLK,ALTPIDTTSLASSDAPATPDQNK,ALTPIDTTSLASSDAPATPDQNK,ALTPIDTTSLASSDAPATPDQNK,ATMELQAAEQMYTEMNNELLEILPAVFDSR,ATQDEVFDQHAANLNK,ATQDEVFDQHAANLNK,ATQDEVFDQHAANLNK,ATQDEVFDQHAANLNK,ATQDEVFDQHAANLNK,ATQDEVFDQHAANLNK,DAYEPEWPDREHLTAIFDNLDIQTNELEK,DAYEPEWPDREHLTAIFDNLDIQTNELEK,ITFFVDTLQTLFNANSVYQTDASK,ITFFVDTLQTLFNANSVYQTDASK,ITFFVDTLQTLFNANSVYQTDASK,ITFFVDTLQTLFNANSVYQTDASK,ITFFVDTLQTLFNANSVYQTDASK…
AMPH-1	Q21004	Intestine	1	33	48	13	13	461	0.533623	0.533623	ALTPIDTTSLASSDAPATPDQNK,ALTPIDTTSLASSDAPATPDQNK,ALTPIDTTSLASSDAPATPDQNK,ALTPIDTTSLASSDAPATPDQNK,ATMELQAAEQMYTEMNNELLEILPAVFDSR,ATQDEVFDQHAANLNK,ATQDEVFDQHAANLNK,ATQDEVFDQHAANLNK,AVDTDELSFEQGVQIK,DAYEPEWPDREHLTAIFDNLDIQTNELEK,EASNPFDDEDDESTEVEEAPK,EASNPFDDEDDESTEVEEAPK,ITFFVDTLQTLFNANSVYQTDASK,ITFFVDTLQTLFNANSVYQTDASK,ITFFVDTLQTLFNANSVYQTDASK,ITFFVDTLQTLFNANSVYQTDASK,ITFFVDTLQTLFNANSVYQTDASK,ITFFV…
AMPH-1	Q21004	Intestine	2	15	48	6	13	461	0.236443	0.533623	ALTPIDTTSLASSDAPATPDQNK,ALTPIDTTSLASSDAPATPDQNK,ATMELQAAEQMYTEMNNELLEILPAVFDSR,ATQDEVFDQHAANLNK,ATQDEVFDQHAANLNK,ATQDEVFDQHAANLNK,ATQDEVFDQHAANLNK,ATQDEVFDQHAANLNK,ITFFVDTLQTLFNANSVYQTDASK,ITFFVDTLQTLFNANSVYQTDASK,ITFFVDTLQTLFNANSVYQTDASK,ITFFVDTLQTLFNANSVYQTDASK,LGESMDYLR,LLEGIGK,LLEGIGK
AMPH-1	Q21004	Hypodermis	1	132	237	21	29	461	0.652928	0.704989	ADLFNKHLK,ADLFNKHLK,ADLFNKHLK,ADLFNKHLK,ADLFNKHLK,ALTPIDTTSLASSDAPATPDQNK,ALTPIDTTSLASSDAPATPDQNK,ALTPIDTTSLASSDAPATPDQNK,ALTPIDTTSLASSDAPATPDQNK,ALTPIDTTSLASSDAPATPDQNK,ALTPIDTTSLASSDAPATPDQNK,ALTPIDTTSLASSDAPATPDQNK,ALTPIDTTSLASSDAPATPDQNK,ALTPIDTTSLASSDAPATPDQNK,ATMELQAAEQMYTEMNNELLEILPAVFDSR,ATMELQAAEQMYTEMNNELLEILPAVFDSR,ATMELQAAEQMYTEMNNELLEILPAVFDSR,ATMELQAAEQMYTEMNNELLEILPAVFDSR,ATMELQAAE…
AMPH-1	Q21004	Hypodermis	2	105	237	26	29	461	0.672451	0.704989	ADLFNKHLK,ADLFNKHLK,ADLFNKHLK,AKATQDEVFDQHAANLNK,AKATQDEVFDQHAANLNK,ALTPIDTTSLASSDAPATPDQNK,ALTPIDTTSLASSDAPATPDQNK,ALTPIDTTSLASSDAPATPDQNK,ALTPIDTTSLASSDAPATPDQNK,ALTPIDTTSLASSDAPATPDQNK,ALTPIDTTSLASSDAPATPDQNK,ALTPIDTTSLASSDAPATPDQNK,ALTPIDTTSLASSDAPATPDQNKSDNSSLR,ALTPIDTTSLASSDAPATPDQNKSDNSSLR,ALTPIDTTSLASSDAPATPDQNKSDNSSLR,ALTPIDTTSLASSDAPATPDQNKSDNSSLR,ALTPIDTTSLASSDAPATPDQNKSDNSSLR,ALTPIDTT…
AMPH-1	Q21004	AFD	1	2	8	2	5	461	0.0542299	0.151844	ATQDEVFDQHAANLNK,LGESMDYLR
AMPH-1	Q21004	AFD	2	6	8	4	5	461	0.117137	0.151844	EASNPFDDEDDESTEVEEAPK,LGESMDYLR,LLEGIGK,LLEGIGK,LNAQQTAAAEQAIAAAK,LNAQQTAAAEQAIAAAK
AMPH-1	Q21004	ELKS-1::TbID	1	5	6	2	3	461	0.032538	0.0824295	LLEGIGK,LLEGIGK,LLEGIGK,LLEGIGK,LVDYDSAK
AMPH-1	Q21004	ELKS-1::TbID	2	1	6	1	3	461	0.0498915	0.0824295	ALTPIDTTSLASSDAPATPDQNK
AMT-2	Q20605	Hypodermis	2	1	1	1	1	515	0.023301	0.023301	NTLQNLTLKMDR
AMX-3	E0AHD3	Intestine	1	17	41	9	10	450	0.24	0.297778	DVPENDHEIYESLINVYK,ILDKFNDYIR,ILLDTHLHDQLK,ILLDTHLHDQLK,INQLSVENEINNQFIEFLR,INQLSVENEINNQFIEFLR,QGFYEILK,QGFYEILK,SKIPAGNIR,SKIPAGNIR,TLFTPQLTSVK,TLFTPQLTSVK,TLFTPQLTSVK,VCIIGAGLAGLR,VCIIGAGLAGLR,YLNVALYEK,YLNVALYEK
AMX-3	E0AHD3	Intestine	2	24	41	9	10	450	0.277778	0.297778	DNNPVICFAGEHTDSTMYQTTVGAVR,DVPENDHEIYESLINVYK,DVPENDHEIYESLINVYK,DVPENDHEIYESLINVYK,DVPENDHEIYESLINVYK,ILDKFNDYIR,ILLDTHLHDQLK,ILLDTHLHDQLK,ILLDTHLHDQLK,ILLDTHLHDQLK,ILLDTHLHDQLK,ILLDTHLHDQLK,INQLSVENEINNQFIEFLR,INQLSVENEINNQFIEFLR,INQLSVENEINNQFIEFLR,INQLSVENEINNQFIEFLR,QGFYEILK,QGFYEILK,TLFTPQLTSVK,TLFTPQLTSVK,TLFTPQLTSVK,VCIIGAGLAGLR,VCIIGAGLAGLR,YLNVALYEK
ANAT-1	G5EDH7	Pan-neuron	1	26	34	12	12	285	0.414035	0.414035	DAVEFLK,DETGIEGSSQDESR,DLVQDSLQCSSTCVIR,DLVQDSLQCSSTCVIR,ELTVMLR,IDDDKICLK,IDDDKICLK,LCAYEFR,LCAYEFR,LDVMYYLNEHR,LDVMYYLNEHR,LDVMYYLNEHR,QIDGIALACK,QIDGIALACK,QQYQVESVK,TDSSDGLISLCSNER,TDSSDGLISLCSNER,TDSSDGLISLCSNER,TDSSDGLISLCSNER,TDSSDGLISLCSNER,TYCPTDFAAVR,TYCPTDFAAVR,TYCPTDFAAVR,VRDAVEFLK,VRDAVEFLK,VRDAVEFLK
ANAT-1	G5EDH7	Pan-neuron	2	8	34	7	12	285	0.249123	0.414035	DAVEFLK,DETGIEGSSQDESR,DLVQDSLQCSSTCVIR,LCAYEFR,QIDGIALACK,QIDGIALACK,TDSSDGLISLCSNER,VRDAVEFLK
ANAT-1	G5EDH7	Muscle	1	7	10	5	5	285	0.224561	0.224561	DETGIEGSSQDESR,DLVQDSLQCSSTCVIR,QIDGIALACK,QIDGIALACK,TDSSDGLISLCSNER,VRDAVEFLK,VRDAVEFLK
ANAT-1	G5EDH7	Muscle	2	3	10	2	5	285	0.0877193	0.224561	QIDGIALACK,TDSSDGLISLCSNER,TDSSDGLISLCSNER
ANAT-1	G5EDH7	Intestine	1	4	7	4	4	285	0.175439	0.175439	DLVQDSLQCSSTCVIR,QIDGIALACK,TDSSDGLISLCSNER,VRDAVEFLK
ANAT-1	G5EDH7	Intestine	2	3	7	2	4	285	0.0842105	0.175439	TDSSDGLISLCSNER,TDSSDGLISLCSNER,VRDAVEFLK
ANAT-1	G5EDH7	AFD	2	1	1	1	1	285	0.0526316	0.0526316	TDSSDGLISLCSNER
ANC-1	A0A2C9C3A7	WT	1	8	34	5	16	8538	0.0059733	0.0285781	AAAVNEIAPK,AAAVNEIAPK,FFDVDAEQTR,FFDVDAEQTR,FFDVDAEQTR,LGDALDDAEK,LQTELDDAIK,NAEDALLDITR
ANC-1	A0A2C9C3A7	WT	2	26	34	14	16	8538	0.0261185	0.0285781	AAAVNEIAPK,AAAVNEIAPK,AAAVNEIAPK,AAAVNEIAPK,AEQLVSNLEAFVK,AEQLVSNLEAFVK,AVAPSSLISHDDLVVGLPEK,AVAPSSLISHDDLVVGLPEK,FFDVDAEQTR,FFDVDAEQTR,FFDVDAEQTR,HQYDDVLNDVAAELEDETLLK,IAPHLATLVEAVNDVPASVEPSAVALR,ISELLDPLESAYADVR,ISELLDPLESAYADVR,LAALAAFNAAR,LATAADVLK,LNISQFEQIPLDQLK,LNISQFEQIPLDQLK,LNISQFEQIPLDQLK,LQLVSQQLQSVPQEVPASLDEQK,LQLVSQQLQSVPQEVPASLDEQK,LQLVSQQLQSVPQEVPASLDEQK,LQTELDDAIK,RSAEEAAQDVENLR,…
ANC-1	A0A2C9C3A7	Pan-neuron	1	255	333	77	79	8538	0.121457	0.123799	AAAVNEIAPK,AAAVNEIAPK,AAAVNEIAPK,AAAVNEIAPK,AAAVNEIAPK,AAAVNEIAPK,AAAVNEIAPK,AEQLVSNLEAFVK,AEQLVSNLEAFVK,AEQLVSNLEAFVK,AEQLVSNLEAFVK,AEQLVSNLEAFVK,AEQLVSNLEAFVK,AEQLVSNLEAFVK,AEQLVSNLEAFVK,AIPQEDAIR,AIPQEDAIR,AIPQEDAIR,AIPQEDAIR,AIPQEDAIR,AKELLQALEK,ALADHAENYLVELK,ALADHAENYLVELK,ALADHAENYLVELK,ALSAELADLHR,ARPLLDQIGDNVEK,ARPLLDQIGDNVEK,ARPLLDQIGDNVEK,ASFAPLIEDYRR,AVAPSSLISHDDLVVGLPEK,AVAPSSLISHDDL…
ANC-1	A0A2C9C3A7	Pan-neuron	2	78	333	40	79	8538	0.0600843	0.123799	AAAVNEIAPK,AAAVNEIAPK,AAAVNEIAPK,AAAVNEIAPK,AAAVNEIAPK,AEQLVSNLEAFVK,AEQLVSNLEAFVK,AIPQEDAIR,AIPQEDAIR,AIPQEDAIR,ALADHAENYLVELK,AVAPSSLISHDDLVVGLPEK,EITNSLKPEEAEPLLAK,EITNSLKPEEAEPLLAK,ELLQALEK,ELLQALEK,ELLQALEK,ELLQALEK,ELLQALEK,FFDVDAEQTR,FFDVDAEQTR,FFDVDAEQTR,FFDVDAEQTR,FFDVDAEQTR,FFDVDAEQTR,FFDVDAEQTR,FVSDLEK,HNLENLLANLPENDPTADELR,IAPHLATLVEAVNDVPASVEPSAVALR,IEEAAKNENLPADDKPK,ILNELAEIQK,IQQAI…
ANC-1	A0A2C9C3A7	Muscle	1	334	810	104	130	8538	0.146873	0.17873	AAAVNEIAPK,AAAVNEIAPK,AAAVNEIAPK,AAAVNEIAPK,AAAVNEIAPK,ADELKNDVGNAVK,ADELKNDVGNAVK,AEQLVSNLEAFVK,AEQLVSNLEAFVK,AEQLVSNLEAFVK,AEQLVSNLEAFVK,AEQLVSNLEAFVK,AEQLVSNLEAFVK,AEQLVSNLEAFVK,AEYNDLLAR,AEYNDLLAR,AEYNDLLAR,AEYNDLLAR,AIDTASSMYEDAPTDEDALK,AIDTASSMYEDAPTDEDALK,AIDTASSMYEDAPTDEDALK,AIDTASSMYEDAPTDEDALK,AIPQEDAIR,AIPQEDAIR,AIPQEDAIR,AIPQEDAIR,AIPQEDAIR,AIPQEDAIR,AIPQEDAIR,AIPQEDAIR,AKELLQALEK,ALA…
ANC-1	A0A2C9C3A7	Muscle	2	476	810	112	130	8538	0.158585	0.17873	AAAVNEIAPK,AAAVNEIAPK,AAAVNEIAPK,AAAVNEIAPK,AAAVNEIAPK,AAAVNEIAPK,AAAVNEIAPK,AAAVNEIAPK,AAAVNEIAPK,AAAVNEIAPK,ADELKNDVGNAVK,ADELKNDVGNAVK,ADELKNDVGNAVK,ADIVAQIDVLDKLPAK,AEQLVSNLEAFVK,AEQLVSNLEAFVK,AEQLVSNLEAFVK,AEQLVSNLEAFVK,AEQLVSNLEAFVK,AEQLVSNLEAFVK,AEQLVSNLEAFVK,AEQLVSNLEAFVK,AEQLVSNLEAFVK,AEYNDLLAR,AEYNDLLAR,AEYNDLLAR,AEYNDLLAR,AIDTASSMYEDAPTDEDALK,AIDTASSMYEDAPTDEDALK,AIDTASSMYEDAPTDEDALK,A…
ANC-1	A0A2C9C3A7	Intestine	1	301	799	95	110	8538	0.130007	0.143008	AAAVNEIAPK,AAAVNEIAPK,AAAVNEIAPK,AAAVNEIAPK,AAAVNEIAPK,ADELKNDVGNAVK,ADELKNDVGNAVK,AEQLVSNLEAFVK,AEQLVSNLEAFVK,AEQLVSNLEAFVK,AEQLVSNLEAFVK,AEYNDLLAR,AIDTASSMYEDAPTDEDALK,AIDTASSMYEDAPTDEDALK,AIDTASSMYEDAPTDEDALK,AIDTASSMYEDAPTDEDALK,AIDTASSMYEDAPTDEDALK,AIPQEDAIR,AIPQEDAIR,AIPQEDAIR,AIPQEDAIR,AIPQEDAIR,AKELLQALEK,AKELLQALEK,ALADHAENYLVELK,ALADHAENYLVELK,ALADHAENYLVELK,ALADHAENYLVELK,ALADHAENYLVEL…
ANC-1	A0A2C9C3A7	Intestine	2	498	799	100	110	8538	0.12907	0.143008	AAAVNEIAPK,AAAVNEIAPK,AAAVNEIAPK,AAAVNEIAPK,AAAVNEIAPK,AAAVNEIAPK,AAAVNEIAPK,AAAVNEIAPK,ADELKNDVGNAVK,ADELKNDVGNAVK,ADELKNDVGNAVK,AEQLVSNLEAFVK,AEQLVSNLEAFVK,AEQLVSNLEAFVK,AEQLVSNLEAFVK,AEQLVSNLEAFVK,AEQLVSNLEAFVK,AEQLVSNLEAFVK,AEQLVSNLEAFVK,AEYNDLLAR,AEYNDLLAR,AIDTASSMYEDAPTDEDALK,AIDTASSMYEDAPTDEDALK,AIDTASSMYEDAPTDEDALK,AIDTASSMYEDAPTDEDALK,AIPQEDAIR,AIPQEDAIR,AIPQEDAIR,AIPQEDAIR,AIPQEDAIR,AIP…
ANC-1	A0A2C9C3A7	Hypodermis	1	848	1538	110	131	8538	0.157414	0.169829	AAAVNEIAPK,AAAVNEIAPK,AAAVNEIAPK,AAAVNEIAPK,AAAVNEIAPK,AAAVNEIAPK,AAAVNEIAPK,AAAVNEIAPK,AAAVNEIAPK,ADELKNDVGNAVK,ADELKNDVGNAVK,ADELKNDVGNAVK,ADELKNDVGNAVK,ADELKNDVGNAVK,ADIVAQIDVLDKLPAK,AEQLVSNLEAFVK,AEQLVSNLEAFVK,AEQLVSNLEAFVK,AEQLVSNLEAFVK,AEQLVSNLEAFVK,AEQLVSNLEAFVK,AEQLVSNLEAFVK,AEQLVSNLEAFVK,AEQLVSNLEAFVK,AEQLVSNLEAFVK,AEQLVSNLEAFVK,AEQLVSNLEAFVK,AEQLVSNLEAFVK,AEQLVSNLEAFVK,AEQLVSNLEAFVK,AEY…
ANC-1	A0A2C9C3A7	Hypodermis	2	690	1538	119	131	8538	0.158468	0.169829	AAAVNEIAPK,AAAVNEIAPK,AAAVNEIAPK,AAAVNEIAPK,AAAVNEIAPK,AAAVNEIAPK,AAAVNEIAPK,AAAVNEIAPK,AAAVNEIAPK,AAAVNEIAPK,ADELKNDVGNAVK,ADELKNDVGNAVK,ADELKNDVGNAVK,ADELKNDVGNAVK,ADELKNDVGNAVK,ADELKNDVGNAVK,ADELKNDVGNAVK,ADIVAQIDVLDKLPAK,ADIVAQIDVLDKLPAK,AEQLVSNLEAFVK,AEQLVSNLEAFVK,AEQLVSNLEAFVK,AEQLVSNLEAFVK,AEQLVSNLEAFVK,AEQLVSNLEAFVK,AEQLVSNLEAFVK,AEQLVSNLEAFVK,AEQLVSNLEAFVK,AEQLVSNLEAFVK,AEQLVSNLEAFVK,AEQ…
ANC-1	A0A2C9C3A7	AFD	1	190	243	57	58	8538	0.0866714	0.0866714	AAAVNEIAPK,AAAVNEIAPK,AAAVNEIAPK,AAAVNEIAPK,AAAVNEIAPK,AAAVNEIAPK,AEQLVSNLEAFVK,AEQLVSNLEAFVK,AEQLVSNLEAFVK,AEQLVSNLEAFVK,AEQLVSNLEAFVK,AEQLVSNLEAFVK,AEQLVSNLEAFVK,AEYNDLLAR,AIPQEDAIR,AIPQEDAIR,AIPQEDAIR,AKELLQALEK,AKELLQALEK,ALADHAENYLVELK,ARPLLDQIGDNVEK,ARPLLDQIGDNVEK,AVAPSSLISHDDLVVGLPEK,AVAPSSLISHDDLVVGLPEK,AVAPSSLISHDDLVVGLPEK,AVAPSSLISHDDLVVGLPEK,AVIANAPSSDAHVQQLEQAVATAETLIPDLEER,AVIANAPSSD…
ANC-1	A0A2C9C3A7	AFD	2	53	243	25	58	8538	0.0313891	0.0866714	AAAVNEIAPK,AAAVNEIAPK,AAAVNEIAPK,AAAVNEIAPK,AAAVNEIAPK,AEQLVSNLEAFVK,AEQLVSNLEAFVK,AIPQEDAIR,AIPQEDAIR,ELLQALEK,ELLQALEK,FFDVDAEQTR,FFDVDAEQTR,FFDVDAEQTR,KLEETLSTVPVEDSK,LAALAAFNAAR,LAALAAFNAAR,LAESSDKIDPQVAK,LAESSDKIDPQVAK,LATAADVLK,LATAADVLK,LATAADVLK,LATAADVLK,LATAADVLK,LGDALDDAEK,LGDALDDAEK,LGDALDDAEK,LGDALDDAEK,LQTELDDAIK,LQTELDDAIK,LWNEFLAAR,NAEDALLDITR,NAEDALLDITR,NNSQQLSDLDNK,QFEDPER,QFED…
ANC-1	A0A2C9C3A7	ELKS-1::TbID	1	65	170	38	52	8538	0.0504802	0.0641836	AAAVNEIAPK,AAAVNEIAPK,AAAVNEIAPK,AAAVNEIAPK,AEQLVSNLEAFVK,AEQLVSNLEAFVK,AEYNDLLAR,AIPQEDAIR,AIPQEDAIR,AIPQEDAIR,AIPQEDAIR,AIPQEDAIR,AKELLQALEK,ALADHAENYLVELK,AVAPSSLISHDDLVVGLPEK,DVETQVSEK,DVSPDAIVADILR,ELLQALEK,ELLQALEK,FFDVDAEQTR,FFDVDAEQTR,FFDVDAEQTR,FFDVDAEQTR,FVSDLEK,IAEDLDNKLAK,ILNELAEIQK,ISELLDPLESAYADVR,KNAEDALLDITR,LAALAAFNAAR,LAALAAFNAAR,LAESSDKIDPQVAK,LANEIEVPTNDPSR,LATAADVLK,LATAADVLK…
ANC-1	A0A2C9C3A7	ELKS-1::TbID	2	105	170	45	52	8538	0.0586788	0.0641836	AAAVNEIAPK,AAAVNEIAPK,AAAVNEIAPK,AAAVNEIAPK,AAAVNEIAPK,AAAVNEIAPK,ADELKNDVGNAVK,AELEQAVK,AELEQAVK,AEQLVSNLEAFVK,AEYNDLLAR,AEYNDLLAR,AEYNDLLAR,AIPQEDAIR,AIPQEDAIR,AIPQEDAIR,AIPQEDAIR,AIPQEDAIR,AIPQEDAIR,AIPQEDAIR,AVAPSSLISHDDLVVGLPEK,DVETQVSEK,DVETQVSEK,DVSPDAIVADILR,ELLQALEK,ELLQALEK,ELLQALEK,ELLQALEK,ELLQALEK,FFDVDAEQTR,FFDVDAEQTR,FFDVDAEQTR,FFDVDAEQTR,FVSDLEK,HNAEAVPTQYAPK,HNAEAVPTQYAPK,IAEDLDN…
ANGL-1	A0A0M9JJ86	Muscle	1	7	11	2	2	520	0.0442308	0.0442308	ENIAQIVALR,ENIAQIVALR,ENIAQIVALR,ENIAQIVALR,ENIAQIVALR,LAQLAILFASIHK,LAQLAILFASIHK
ANGL-1	A0A0M9JJ86	Muscle	2	4	11	1	2	520	0.0192308	0.0442308	ENIAQIVALR,ENIAQIVALR,ENIAQIVALR,ENIAQIVALR
ANGL-1	A0A0M9JJ86	Intestine	1	2	10	1	3	520	0.0192308	0.0596154	ENIAQIVALR,ENIAQIVALR
ANGL-1	A0A0M9JJ86	Intestine	2	8	10	3	3	520	0.0596154	0.0596154	ENIAQIVALR,ENIAQIVALR,ENIAQIVALR,ENIAQIVALR,ENIAQIVALR,FTICSYNVLCQK,VYDFIVDGR,VYDFIVDGR
ANGL-1	A0A0M9JJ86	Hypodermis	1	3	6	2	2	520	0.075	0.075	ENIAQIVALR,KVEEVVLDERPTGSQDDSIIVLDDDIFEK,KVEEVVLDERPTGSQDDSIIVLDDDIFEK
ANGL-1	A0A0M9JJ86	Hypodermis	2	3	6	1	2	520	0.0192308	0.075	ENIAQIVALR,ENIAQIVALR,ENIAQIVALR
ANGL-1	A0A0M9JJ86	ELKS-1::TbID	1	1	1	1	1	520	0.0192308	0.0192308	ENIAQIVALR
ANMT-1	P34254	Muscle	1	80	171	12	12	273	0.644689	0.644689	AENIYTSDYAPANR,AENIYTSDYAPANR,AENIYTSDYAPANR,AENIYTSDYAPANR,AENIYTSDYAPANR,AENIYTSDYAPANR,AENIYTSDYAPANR,AENIYTSDYAPANR,AENIYTSDYAPANR,ANGMATTAEQGYK,ANGMATTAEQGYK,ANGMATTAEQGYK,ANGMATTAEQGYK,ANGMATTAEQGYK,ANGMATTAEQGYK,ANGMATTAEQGYK,ANGMATTAEQGYK,ANGMATTAEQGYK,ANGMATTAEQGYK,AVLDVNVHESPVVQSIVWK,AVLDVNVHESPVVQSIVWK,AVLDVNVHESPVVQSIVWK,DKFNPTAYLNSFYK,DRAENIYTSDYAPANR,DRAENIYTSDYAPANR,DRAENIYTSDYAPAN…
ANMT-1	P34254	Muscle	2	91	171	12	12	273	0.644689	0.644689	AENIYTSDYAPANR,AENIYTSDYAPANR,AENIYTSDYAPANR,AENIYTSDYAPANR,AENIYTSDYAPANR,AENIYTSDYAPANR,AENIYTSDYAPANR,AENIYTSDYAPANR,AENIYTSDYAPANR,AENIYTSDYAPANR,ANGMATTAEQGYK,ANGMATTAEQGYK,ANGMATTAEQGYK,ANGMATTAEQGYK,ANGMATTAEQGYK,ANGMATTAEQGYK,ANGMATTAEQGYK,AVLDVNVHESPVVQSIVWK,AVLDVNVHESPVVQSIVWK,AVLDVNVHESPVVQSIVWK,AVLDVNVHESPVVQSIVWK,AVLDVNVHESPVVQSIVWK,DKFNPTAYLNSFYK,DKFNPTAYLNSFYK,DRAENIYTSDYAPANR,DRAE…
ANMT-1	P34254	Intestine	1	15	21	7	7	273	0.351648	0.351648	AENIYTSDYAPANR,AENIYTSDYAPANR,ANGMATTAEQGYK,ANGMATTAEQGYK,AVLDVNVHESPVVQSIVWK,DTLINWIEDK,DTLINWIEDK,DTLINWIEDK,FITHDDIFLLVSK,FITHDDIFLLVSK,QAHIIESLK,QAHIIESLK,SVLDLGAGPTVYLPISLR,SVLDLGAGPTVYLPISLR,SVLDLGAGPTVYLPISLR
ANMT-1	P34254	Intestine	2	6	21	4	7	273	0.186813	0.351648	AENIYTSDYAPANR,DTLINWIEDK,QAHIIESLK,QAHIIESLK,SVLDLGAGPTVYLPISLR,SVLDLGAGPTVYLPISLR
ANMT-1	P34254	ELKS-1::TbID	1	5	15	3	6	273	0.124542	0.271062	AENIYTSDYAPANR,DTLINWIEDK,DTLINWIEDK,DTLINWIEDK,ENEQVQVPDK
ANMT-1	P34254	ELKS-1::TbID	2	10	15	5	6	273	0.234432	0.271062	AENIYTSDYAPANR,AENIYTSDYAPANR,ANGMATTAEQGYK,DTLINWIEDK,DTLINWIEDK,DTLINWIEDK,QAHIIESLK,SVLDLGAGPTVYLPISLR,SVLDLGAGPTVYLPISLR,SVLDLGAGPTVYLPISLR
ANMT-3	Q22279	Muscle	1	29	55	12	13	283	0.484099	0.583039	ADLFVEENDR,ADLFVEENDR,ADLFVEENDR,DKIVDIYHCDVFQNPSVVCPK,ETANEIHLADYLPQNR,ETANEIHLADYLPQNR,ETANEIHLADYLPQNR,ETANEIHLADYLPQNR,ETANEIHLADYLPQNR,ETANEIHLADYLPQNRDELYR,EVMLDALAK,EVMLDALAK,EVMLDALAK,EVMLDALAK,FDWTIPLR,FDWTIPLR,FDWTIPLR,FDWTIPLR,FDWTIPLR,FDWTIPLR,FTCLYITK,FTCLYITK,IVDIYHCDVFQNPSVVCPK,IVDIYHCDVFQNPSVVCPK,LSTVEPETR,MLDFGAGPTIHVAACFR,TVNIEIQTNAANESLPIIQNIPTEVVR,WVNNESKFDWTIPLR,WVNNESKFDWTIP…
ANMT-3	Q22279	Muscle	2	26	55	10	13	283	0.392226	0.583039	DKIVDIYHCDVFQNPSVVCPK,ETANEIHLADYLPQNR,ETANEIHLADYLPQNR,ETANEIHLADYLPQNR,ETANEIHLADYLPQNR,ETANEIHLADYLPQNR,ETANEIHLADYLPQNR,ETANEIHLADYLPQNRDELYR,ETANEIHLADYLPQNRDELYR,ETANEIHLADYLPQNRDELYR,EVMLDALAK,EVMLDALAK,FDWTIPLR,FDWTIPLR,FDWTIPLR,FDWTIPLR,FDWTIPLR,FDWTIPLR,FTCLYITK,IVDIYHCDVFQNPSVVCPK,IVDIYHCDVFQNPSVVCPK,LSTVEPETR,LSTVEPETR,LSTVEPETR,NTAGAVKPGGYLIYGGIFEETWCSFGGR,WVNNESKFDWTIPLR
ANOH-2	Q8I4C3	AFD	1	1	1	1	1	837	0.0203106	0.0203106	QVTQNIMETVVPFMIEK
ANOH-2	Q8I4C3	ELKS-1::TbID	1	1	1	1	1	837	0.0203106	0.0203106	QVTQNIMETVVPFMIEK
ANP-1	Q1HB04	WT	1	90	195	1	1	976	0.0112705	0.0112705	EYLPWSGAIAK,EYLPWSGAIAK,EYLPWSGAIAK,EYLPWSGAIAK,EYLPWSGAIAK,EYLPWSGAIAK,EYLPWSGAIAK,EYLPWSGAIAK,EYLPWSGAIAK,EYLPWSGAIAK,EYLPWSGAIAK,EYLPWSGAIAK,EYLPWSGAIAK,EYLPWSGAIAK,EYLPWSGAIAK,EYLPWSGAIAK,EYLPWSGAIAK,EYLPWSGAIAK,EYLPWSGAIAK,EYLPWSGAIAK,EYLPWSGAIAK,EYLPWSGAIAK,EYLPWSGAIAK,EYLPWSGAIAK,EYLPWSGAIAK,EYLPWSGAIAK,EYLPWSGAIAK,EYLPWSGAIAK,EYLPWSGAIAK,EYLPWSGAIAK,EYLPWSGAIAK,EYLPWSGAIAK,EYLPWSGAIAK,EYL…
ANP-1	Q1HB04	WT	2	105	195	1	1	976	0.0112705	0.0112705	EYLPWSGAIAK,EYLPWSGAIAK,EYLPWSGAIAK,EYLPWSGAIAK,EYLPWSGAIAK,EYLPWSGAIAK,EYLPWSGAIAK,EYLPWSGAIAK,EYLPWSGAIAK,EYLPWSGAIAK,EYLPWSGAIAK,EYLPWSGAIAK,EYLPWSGAIAK,EYLPWSGAIAK,EYLPWSGAIAK,EYLPWSGAIAK,EYLPWSGAIAK,EYLPWSGAIAK,EYLPWSGAIAK,EYLPWSGAIAK,EYLPWSGAIAK,EYLPWSGAIAK,EYLPWSGAIAK,EYLPWSGAIAK,EYLPWSGAIAK,EYLPWSGAIAK,EYLPWSGAIAK,EYLPWSGAIAK,EYLPWSGAIAK,EYLPWSGAIAK,EYLPWSGAIAK,EYLPWSGAIAK,EYLPWSGAIAK,EYL…
ANP-1	Q1HB04	Pan-neuron	1	61	168	1	1	976	0.0112705	0.0112705	EYLPWSGAIAK,EYLPWSGAIAK,EYLPWSGAIAK,EYLPWSGAIAK,EYLPWSGAIAK,EYLPWSGAIAK,EYLPWSGAIAK,EYLPWSGAIAK,EYLPWSGAIAK,EYLPWSGAIAK,EYLPWSGAIAK,EYLPWSGAIAK,EYLPWSGAIAK,EYLPWSGAIAK,EYLPWSGAIAK,EYLPWSGAIAK,EYLPWSGAIAK,EYLPWSGAIAK,EYLPWSGAIAK,EYLPWSGAIAK,EYLPWSGAIAK,EYLPWSGAIAK,EYLPWSGAIAK,EYLPWSGAIAK,EYLPWSGAIAK,EYLPWSGAIAK,EYLPWSGAIAK,EYLPWSGAIAK,EYLPWSGAIAK,EYLPWSGAIAK,EYLPWSGAIAK,EYLPWSGAIAK,EYLPWSGAIAK,EYL…
ANP-1	Q1HB04	Pan-neuron	2	107	168	1	1	976	0.0112705	0.0112705	EYLPWSGAIAK,EYLPWSGAIAK,EYLPWSGAIAK,EYLPWSGAIAK,EYLPWSGAIAK,EYLPWSGAIAK,EYLPWSGAIAK,EYLPWSGAIAK,EYLPWSGAIAK,EYLPWSGAIAK,EYLPWSGAIAK,EYLPWSGAIAK,EYLPWSGAIAK,EYLPWSGAIAK,EYLPWSGAIAK,EYLPWSGAIAK,EYLPWSGAIAK,EYLPWSGAIAK,EYLPWSGAIAK,EYLPWSGAIAK,EYLPWSGAIAK,EYLPWSGAIAK,EYLPWSGAIAK,EYLPWSGAIAK,EYLPWSGAIAK,EYLPWSGAIAK,EYLPWSGAIAK,EYLPWSGAIAK,EYLPWSGAIAK,EYLPWSGAIAK,EYLPWSGAIAK,EYLPWSGAIAK,EYLPWSGAIAK,EYL…
ANP-1	Q1HB04	Muscle	1	22	30	2	2	976	0.0204918	0.0204918	EYLPWSGAIAK,EYLPWSGAIAK,EYLPWSGAIAK,EYLPWSGAIAK,EYLPWSGAIAK,EYLPWSGAIAK,EYLPWSGAIAK,EYLPWSGAIAK,EYLPWSGAIAK,EYLPWSGAIAK,EYLPWSGAIAK,EYLPWSGAIAK,EYLPWSGAIAK,EYLPWSGAIAK,EYLPWSGAIAK,EYLPWSGAIAK,EYLPWSGAIAK,GGAVLAMVR,GGAVLAMVR,GGAVLAMVR,GGAVLAMVR,GGAVLAMVR
ANP-1	Q1HB04	Muscle	2	8	30	2	2	976	0.0204918	0.0204918	EYLPWSGAIAK,EYLPWSGAIAK,EYLPWSGAIAK,EYLPWSGAIAK,EYLPWSGAIAK,EYLPWSGAIAK,EYLPWSGAIAK,GGAVLAMVR
ANP-1	Q1HB04	Intestine	1	132	207	1	1	976	0.0112705	0.0112705	EYLPWSGAIAK,EYLPWSGAIAK,EYLPWSGAIAK,EYLPWSGAIAK,EYLPWSGAIAK,EYLPWSGAIAK,EYLPWSGAIAK,EYLPWSGAIAK,EYLPWSGAIAK,EYLPWSGAIAK,EYLPWSGAIAK,EYLPWSGAIAK,EYLPWSGAIAK,EYLPWSGAIAK,EYLPWSGAIAK,EYLPWSGAIAK,EYLPWSGAIAK,EYLPWSGAIAK,EYLPWSGAIAK,EYLPWSGAIAK,EYLPWSGAIAK,EYLPWSGAIAK,EYLPWSGAIAK,EYLPWSGAIAK,EYLPWSGAIAK,EYLPWSGAIAK,EYLPWSGAIAK,EYLPWSGAIAK,EYLPWSGAIAK,EYLPWSGAIAK,EYLPWSGAIAK,EYLPWSGAIAK,EYLPWSGAIAK,EYL…
ANP-1	Q1HB04	Intestine	2	75	207	1	1	976	0.0112705	0.0112705	EYLPWSGAIAK,EYLPWSGAIAK,EYLPWSGAIAK,EYLPWSGAIAK,EYLPWSGAIAK,EYLPWSGAIAK,EYLPWSGAIAK,EYLPWSGAIAK,EYLPWSGAIAK,EYLPWSGAIAK,EYLPWSGAIAK,EYLPWSGAIAK,EYLPWSGAIAK,EYLPWSGAIAK,EYLPWSGAIAK,EYLPWSGAIAK,EYLPWSGAIAK,EYLPWSGAIAK,EYLPWSGAIAK,EYLPWSGAIAK,EYLPWSGAIAK,EYLPWSGAIAK,EYLPWSGAIAK,EYLPWSGAIAK,EYLPWSGAIAK,EYLPWSGAIAK,EYLPWSGAIAK,EYLPWSGAIAK,EYLPWSGAIAK,EYLPWSGAIAK,EYLPWSGAIAK,EYLPWSGAIAK,EYLPWSGAIAK,EYL…
ANP-1	Q1HB04	Hypodermis	1	42	168	1	1	976	0.0112705	0.0112705	EYLPWSGAIAK,EYLPWSGAIAK,EYLPWSGAIAK,EYLPWSGAIAK,EYLPWSGAIAK,EYLPWSGAIAK,EYLPWSGAIAK,EYLPWSGAIAK,EYLPWSGAIAK,EYLPWSGAIAK,EYLPWSGAIAK,EYLPWSGAIAK,EYLPWSGAIAK,EYLPWSGAIAK,EYLPWSGAIAK,EYLPWSGAIAK,EYLPWSGAIAK,EYLPWSGAIAK,EYLPWSGAIAK,EYLPWSGAIAK,EYLPWSGAIAK,EYLPWSGAIAK,EYLPWSGAIAK,EYLPWSGAIAK,EYLPWSGAIAK,EYLPWSGAIAK,EYLPWSGAIAK,EYLPWSGAIAK,EYLPWSGAIAK,EYLPWSGAIAK,EYLPWSGAIAK,EYLPWSGAIAK,EYLPWSGAIAK,EYL…
ANP-1	Q1HB04	Hypodermis	2	126	168	1	1	976	0.0112705	0.0112705	EYLPWSGAIAK,EYLPWSGAIAK,EYLPWSGAIAK,EYLPWSGAIAK,EYLPWSGAIAK,EYLPWSGAIAK,EYLPWSGAIAK,EYLPWSGAIAK,EYLPWSGAIAK,EYLPWSGAIAK,EYLPWSGAIAK,EYLPWSGAIAK,EYLPWSGAIAK,EYLPWSGAIAK,EYLPWSGAIAK,EYLPWSGAIAK,EYLPWSGAIAK,EYLPWSGAIAK,EYLPWSGAIAK,EYLPWSGAIAK,EYLPWSGAIAK,EYLPWSGAIAK,EYLPWSGAIAK,EYLPWSGAIAK,EYLPWSGAIAK,EYLPWSGAIAK,EYLPWSGAIAK,EYLPWSGAIAK,EYLPWSGAIAK,EYLPWSGAIAK,EYLPWSGAIAK,EYLPWSGAIAK,EYLPWSGAIAK,EYL…
ANP-1	Q1HB04	AFD	1	86	194	1	1	976	0.0112705	0.0112705	EYLPWSGAIAK,EYLPWSGAIAK,EYLPWSGAIAK,EYLPWSGAIAK,EYLPWSGAIAK,EYLPWSGAIAK,EYLPWSGAIAK,EYLPWSGAIAK,EYLPWSGAIAK,EYLPWSGAIAK,EYLPWSGAIAK,EYLPWSGAIAK,EYLPWSGAIAK,EYLPWSGAIAK,EYLPWSGAIAK,EYLPWSGAIAK,EYLPWSGAIAK,EYLPWSGAIAK,EYLPWSGAIAK,EYLPWSGAIAK,EYLPWSGAIAK,EYLPWSGAIAK,EYLPWSGAIAK,EYLPWSGAIAK,EYLPWSGAIAK,EYLPWSGAIAK,EYLPWSGAIAK,EYLPWSGAIAK,EYLPWSGAIAK,EYLPWSGAIAK,EYLPWSGAIAK,EYLPWSGAIAK,EYLPWSGAIAK,EYL…
ANP-1	Q1HB04	AFD	2	108	194	1	1	976	0.0112705	0.0112705	EYLPWSGAIAK,EYLPWSGAIAK,EYLPWSGAIAK,EYLPWSGAIAK,EYLPWSGAIAK,EYLPWSGAIAK,EYLPWSGAIAK,EYLPWSGAIAK,EYLPWSGAIAK,EYLPWSGAIAK,EYLPWSGAIAK,EYLPWSGAIAK,EYLPWSGAIAK,EYLPWSGAIAK,EYLPWSGAIAK,EYLPWSGAIAK,EYLPWSGAIAK,EYLPWSGAIAK,EYLPWSGAIAK,EYLPWSGAIAK,EYLPWSGAIAK,EYLPWSGAIAK,EYLPWSGAIAK,EYLPWSGAIAK,EYLPWSGAIAK,EYLPWSGAIAK,EYLPWSGAIAK,EYLPWSGAIAK,EYLPWSGAIAK,EYLPWSGAIAK,EYLPWSGAIAK,EYLPWSGAIAK,EYLPWSGAIAK,EYL…
ANP-1	Q1HB04	ELKS-1::TbID	1	108	212	1	1	976	0.0112705	0.0112705	EYLPWSGAIAK,EYLPWSGAIAK,EYLPWSGAIAK,EYLPWSGAIAK,EYLPWSGAIAK,EYLPWSGAIAK,EYLPWSGAIAK,EYLPWSGAIAK,EYLPWSGAIAK,EYLPWSGAIAK,EYLPWSGAIAK,EYLPWSGAIAK,EYLPWSGAIAK,EYLPWSGAIAK,EYLPWSGAIAK,EYLPWSGAIAK,EYLPWSGAIAK,EYLPWSGAIAK,EYLPWSGAIAK,EYLPWSGAIAK,EYLPWSGAIAK,EYLPWSGAIAK,EYLPWSGAIAK,EYLPWSGAIAK,EYLPWSGAIAK,EYLPWSGAIAK,EYLPWSGAIAK,EYLPWSGAIAK,EYLPWSGAIAK,EYLPWSGAIAK,EYLPWSGAIAK,EYLPWSGAIAK,EYLPWSGAIAK,EYL…
ANP-1	Q1HB04	ELKS-1::TbID	2	104	212	1	1	976	0.0112705	0.0112705	EYLPWSGAIAK,EYLPWSGAIAK,EYLPWSGAIAK,EYLPWSGAIAK,EYLPWSGAIAK,EYLPWSGAIAK,EYLPWSGAIAK,EYLPWSGAIAK,EYLPWSGAIAK,EYLPWSGAIAK,EYLPWSGAIAK,EYLPWSGAIAK,EYLPWSGAIAK,EYLPWSGAIAK,EYLPWSGAIAK,EYLPWSGAIAK,EYLPWSGAIAK,EYLPWSGAIAK,EYLPWSGAIAK,EYLPWSGAIAK,EYLPWSGAIAK,EYLPWSGAIAK,EYLPWSGAIAK,EYLPWSGAIAK,EYLPWSGAIAK,EYLPWSGAIAK,EYLPWSGAIAK,EYLPWSGAIAK,EYLPWSGAIAK,EYLPWSGAIAK,EYLPWSGAIAK,EYLPWSGAIAK,EYLPWSGAIAK,EYL…
ANT-1.1	O45865	WT	1	136	252	18	18	300	0.583333	0.583333	AAYFGMFDTAK,AAYFGMFDTAK,AAYFGMFDTAK,AAYFGMFDTAK,AIFLEGLDK,AIFLEGLDK,AIFLEGLDK,AIFLEGLDK,AIFLEGLDK,AIFLEGLDK,AIFLEGLDK,AIFLEGLDK,AIFLEGLDK,AIFLEGLDK,AIFLEGLDK,AIFLEGLDK,AIFLEGLDK,AIFLEGLDK,AIFLEGLDK,AIFLEGLDK,AIFLEGLDK,AIFLEGLDKK,AIFLEGLDKK,EQGVAALWR,EQGVAALWR,FFAGNLASGGAAGATSLCFVYPLDFAR,FLIDLASGGTAAAVSK,FLIDLASGGTAAAVSK,FLIDLASGGTAAAVSK,FLIDLASGGTAAAVSK,FLIDLASGGTAAAVSK,FLIDLASGGTAAAVSK,FLIDLASGG…
ANT-1.1	O45865	WT	2	116	252	16	18	300	0.466667	0.583333	AAYFGMFDTAK,AAYFGMFDTAK,AIFLEGLDK,AIFLEGLDK,AIFLEGLDK,AIFLEGLDK,AIFLEGLDK,AIFLEGLDK,AIFLEGLDK,AIFLEGLDK,AIFLEGLDK,AIFLEGLDK,AIFLEGLDK,AIFLEGLDK,AIFLEGLDK,AIFLEGLDK,AIFLEGLDK,AIFLEGLDK,AIFLEGLDKK,EQGVAALWR,EQGVAALWR,FLIDLASGGTAAAVSK,FLIDLASGGTAAAVSK,FLIDLASGGTAAAVSK,FLIDLASGGTAAAVSK,FLIDLASGGTAAAVSK,FLIDLASGGTAAAVSK,FLIDLASGGTAAAVSK,FLIDLASGGTAAAVSK,FLIDLASGGTAAAVSK,FLIDLASGGTAAAVSK,FLIDLASGGTAAAV…
ANT-1.1	O45865	Pan-neuron	1	123	181	17	17	300	0.556667	0.556667	AAYFGMFDTAK,AIFLEGLDK,AIFLEGLDK,AIFLEGLDK,AIFLEGLDK,AIFLEGLDK,AIFLEGLDK,AIFLEGLDK,AIFLEGLDK,AIFLEGLDK,AIFLEGLDK,AIFLEGLDK,AIFLEGLDK,AIFLEGLDK,AIFLEGLDK,AIFLEGLDK,AIFLEGLDK,AIFLEGLDKK,AIFLEGLDKK,AIFLEGLDKK,EQGVAALWR,EQGVAALWR,FFAGNLASGGAAGATSLCFVYPLDFAR,FFAGNLASGGAAGATSLCFVYPLDFAR,FFAGNLASGGAAGATSLCFVYPLDFAR,FLIDLASGGTAAAVSK,FLIDLASGGTAAAVSK,FLIDLASGGTAAAVSK,FLIDLASGGTAAAVSK,FLIDLASGGTAAAVSK,FLIDL…
ANT-1.1	O45865	Pan-neuron	2	58	181	13	17	300	0.393333	0.556667	AAYFGMFDTAK,AIFLEGLDK,AIFLEGLDK,AIFLEGLDK,AIFLEGLDK,AIFLEGLDK,AIFLEGLDK,AIFLEGLDK,AIFLEGLDK,AIFLEGLDK,AIFLEGLDK,AIFLEGLDK,AIFLEGLDK,AIFLEGLDKK,AIFLEGLDKK,EQGVAALWR,FLIDLASGGTAAAVSK,FLIDLASGGTAAAVSK,FLIDLASGGTAAAVSK,FLIDLASGGTAAAVSK,FLIDLASGGTAAAVSK,GALSNVFR,GALSNVFR,GALSNVFR,GALSNVFR,GALSNVFR,GALSNVFR,GIMDVLIR,GIMDVLIR,GIMDVLIR,GIMDVLIR,GIMDVLIR,GIMDVLIR,GIMDVLIR,GIMDVLIR,GTGGALVLAIYDEIQK,KFLIDLA…
ANT-1.1	O45865	Muscle	1	197	384	19	20	300	0.58	0.606667	AAYFGMFDTAK,AAYFGMFDTAK,AAYFGMFDTAK,AIFLEGLDK,AIFLEGLDK,AIFLEGLDK,AIFLEGLDK,AIFLEGLDK,AIFLEGLDK,AIFLEGLDK,AIFLEGLDK,AIFLEGLDK,AIFLEGLDK,AIFLEGLDK,AIFLEGLDK,AIFLEGLDK,AIFLEGLDK,AIFLEGLDK,AIFLEGLDK,AIFLEGLDK,AIFLEGLDK,AIFLEGLDK,AIFLEGLDK,AIFLEGLDK,AIFLEGLDK,AIFLEGLDK,AIFLEGLDKK,AIFLEGLDKK,EQGVAALWR,EQGVAALWR,EQGVAALWR,EQGVAALWR,EQGVAALWR,EQGVAALWR,EQGVAALWR,EQGVAALWR,FFAGNLASGGAAGATSLCFVYPLDFAR,FFA…
ANT-1.1	O45865	Muscle	2	187	384	17	20	300	0.58	0.606667	AAYFGMFDTAK,AAYFGMFDTAK,AAYFGMFDTAK,AAYFGMFDTAK,AIFLEGLDK,AIFLEGLDK,AIFLEGLDK,AIFLEGLDK,AIFLEGLDK,AIFLEGLDK,AIFLEGLDK,AIFLEGLDK,AIFLEGLDK,AIFLEGLDK,AIFLEGLDK,AIFLEGLDK,AIFLEGLDK,AIFLEGLDK,AIFLEGLDK,AIFLEGLDK,AIFLEGLDK,AIFLEGLDK,AIFLEGLDK,AIFLEGLDK,AIFLEGLDK,AIFLEGLDK,AIFLEGLDK,AIFLEGLDK,AIFLEGLDKK,AIFLEGLDKK,AIFLEGLDKK,EQGVAALWR,EQGVAALWR,EQGVAALWR,EQGVAALWR,EQGVAALWR,EQGVAALWR,EQGVAALWR,EQGVAALW…
ANT-1.1	O45865	Intestine	1	413	624	19	20	300	0.596667	0.62	AAYFGMFDTAK,AAYFGMFDTAK,AAYFGMFDTAK,AAYFGMFDTAK,AAYFGMFDTAK,AAYFGMFDTAK,AAYFGMFDTAK,AAYFGMFDTAK,AAYFGMFDTAK,AAYFGMFDTAK,AAYFGMFDTAK,AIFLEGLDK,AIFLEGLDK,AIFLEGLDK,AIFLEGLDK,AIFLEGLDK,AIFLEGLDK,AIFLEGLDK,AIFLEGLDK,AIFLEGLDK,AIFLEGLDK,AIFLEGLDK,AIFLEGLDK,AIFLEGLDK,AIFLEGLDK,AIFLEGLDK,AIFLEGLDK,AIFLEGLDK,AIFLEGLDK,AIFLEGLDK,AIFLEGLDK,AIFLEGLDK,AIFLEGLDK,AIFLEGLDK,AIFLEGLDK,AIFLEGLDK,AIFLEGLDK,AIFLEGL…
ANT-1.1	O45865	Intestine	2	211	624	19	20	300	0.606667	0.62	AAYFGMFDTAK,AAYFGMFDTAK,AAYFGMFDTAK,AAYFGMFDTAK,AAYFGMFDTAK,AIFLEGLDK,AIFLEGLDK,AIFLEGLDK,AIFLEGLDK,AIFLEGLDK,AIFLEGLDK,AIFLEGLDK,AIFLEGLDK,AIFLEGLDK,AIFLEGLDK,AIFLEGLDK,AIFLEGLDK,AIFLEGLDK,AIFLEGLDK,AIFLEGLDK,AIFLEGLDK,AIFLEGLDK,AIFLEGLDK,AIFLEGLDK,AIFLEGLDK,AIFLEGLDK,AIFLEGLDK,AIFLEGLDKK,AIFLEGLDKK,AIFLEGLDKK,AIFLEGLDKK,AIFLEGLDKK,AIFLEGLDKK,AIFLEGLDKK,EQGVAALWR,EQGVAALWR,EQGVAALWR,EQGVAALWR,EQ…
ANT-1.1	O45865	Hypodermis	1	197	435	16	21	300	0.546667	0.626667	AAYFGMFDTAK,AAYFGMFDTAK,AAYFGMFDTAK,AIFLEGLDK,AIFLEGLDK,AIFLEGLDK,AIFLEGLDK,AIFLEGLDK,AIFLEGLDK,AIFLEGLDK,AIFLEGLDK,AIFLEGLDK,AIFLEGLDK,AIFLEGLDK,AIFLEGLDK,AIFLEGLDK,AIFLEGLDK,AIFLEGLDK,AIFLEGLDK,AIFLEGLDK,AIFLEGLDK,AIFLEGLDK,AIFLEGLDK,AIFLEGLDK,AIFLEGLDK,AIFLEGLDK,AIFLEGLDK,AIFLEGLDKK,AIFLEGLDKK,AIFLEGLDKK,AIFLEGLDKK,AIFLEGLDKK,AIFLEGLDKK,EQGVAALWR,EQGVAALWR,EQGVAALWR,EQGVAALWR,EQGVAALWR,EQGVAAL…
ANT-1.1	O45865	Hypodermis	2	238	435	20	21	300	0.603333	0.626667	AAYFGMFDTAK,AAYFGMFDTAK,AAYFGMFDTAK,AAYFGMFDTAK,AAYFGMFDTAK,AIFLEGLDK,AIFLEGLDK,AIFLEGLDK,AIFLEGLDK,AIFLEGLDK,AIFLEGLDK,AIFLEGLDK,AIFLEGLDK,AIFLEGLDK,AIFLEGLDK,AIFLEGLDK,AIFLEGLDK,AIFLEGLDK,AIFLEGLDK,AIFLEGLDK,AIFLEGLDK,AIFLEGLDK,AIFLEGLDK,AIFLEGLDK,AIFLEGLDK,AIFLEGLDK,AIFLEGLDK,AIFLEGLDK,AIFLEGLDK,AIFLEGLDK,AIFLEGLDK,AIFLEGLDK,AIFLEGLDK,AIFLEGLDKK,AIFLEGLDKK,AIFLEGLDKK,EQGVAALWR,EQGVAALWR,EQGVAA…
ANT-1.1	O45865	AFD	1	166	235	18	18	300	0.5	0.5	AAYFGMFDTAK,AAYFGMFDTAK,AAYFGMFDTAK,AAYFGMFDTAK,AAYFGMFDTAK,AIFLEGLDK,AIFLEGLDK,AIFLEGLDK,AIFLEGLDK,AIFLEGLDK,AIFLEGLDK,AIFLEGLDK,AIFLEGLDK,AIFLEGLDK,AIFLEGLDK,AIFLEGLDK,AIFLEGLDK,AIFLEGLDK,AIFLEGLDK,AIFLEGLDK,AIFLEGLDK,AIFLEGLDK,AIFLEGLDK,AIFLEGLDK,AIFLEGLDK,AIFLEGLDK,AIFLEGLDK,AIFLEGLDK,AIFLEGLDKK,AIFLEGLDKK,AIFLEGLDKK,EQGVAALWR,EQGVAALWR,EQGVAALWR,EQGVAALWR,EQGVAALWR,EQGVAALWR,EQGVAALWR,FLIDLA…
ANT-1.1	O45865	AFD	2	69	235	12	18	300	0.366667	0.5	AAYFGMFDTAK,AAYFGMFDTAK,AIFLEGLDK,AIFLEGLDK,AIFLEGLDK,AIFLEGLDK,AIFLEGLDK,AIFLEGLDK,AIFLEGLDK,AIFLEGLDK,AIFLEGLDK,EQGVAALWR,EQGVAALWR,FLIDLASGGTAAAVSK,FLIDLASGGTAAAVSK,FLIDLASGGTAAAVSK,FLIDLASGGTAAAVSK,GALSNVFR,GALSNVFR,GALSNVFR,GALSNVFR,GALSNVFR,GALSNVFR,GIMDVLIR,GIMDVLIR,GIMDVLIR,GIMDVLIR,GIMDVLIR,GIMDVLIR,GIMDVLIR,GIMDVLIR,GIMDVLIR,GIMDVLIR,GIMDVLIR,GIMDVLIR,GIMDVLIR,GIMDVLIR,GIMDVLIR,IIQNEGMS…
ANT-1.1	O45865	ELKS-1::TbID	1	199	437	17	19	300	0.513333	0.606667	AAYFGMFDTAK,AAYFGMFDTAK,AAYFGMFDTAK,AAYFGMFDTAK,AAYFGMFDTAK,AAYFGMFDTAK,AAYFGMFDTAK,AAYFGMFDTAK,AIFLEGLDK,AIFLEGLDK,AIFLEGLDK,AIFLEGLDK,AIFLEGLDK,AIFLEGLDK,AIFLEGLDK,AIFLEGLDK,AIFLEGLDK,AIFLEGLDK,AIFLEGLDK,AIFLEGLDK,AIFLEGLDK,AIFLEGLDK,AIFLEGLDK,AIFLEGLDK,AIFLEGLDK,AIFLEGLDK,AIFLEGLDK,AIFLEGLDK,AIFLEGLDK,AIFLEGLDK,AIFLEGLDK,AIFLEGLDK,AIFLEGLDK,AIFLEGLDK,AIFLEGLDK,AIFLEGLDK,AIFLEGLDK,AIFLEGLDKK,AI…
ANT-1.1	O45865	ELKS-1::TbID	2	238	437	18	19	300	0.603333	0.606667	AAYFGMFDTAK,AAYFGMFDTAK,AAYFGMFDTAK,AAYFGMFDTAK,AAYFGMFDTAK,AAYFGMFDTAK,AAYFGMFDTAK,AAYFGMFDTAK,AAYFGMFDTAK,AAYFGMFDTAK,AIFLEGLDK,AIFLEGLDK,AIFLEGLDK,AIFLEGLDK,AIFLEGLDK,AIFLEGLDK,AIFLEGLDK,AIFLEGLDK,AIFLEGLDK,AIFLEGLDK,AIFLEGLDK,AIFLEGLDK,AIFLEGLDK,AIFLEGLDK,AIFLEGLDK,AIFLEGLDK,AIFLEGLDK,AIFLEGLDK,AIFLEGLDK,AIFLEGLDK,AIFLEGLDK,AIFLEGLDK,AIFLEGLDK,AIFLEGLDK,AIFLEGLDK,AIFLEGLDKK,AIFLEGLDKK,AIFLEGL…
ANT-1.2	O01813	WT	1	7	15	1	1	300	0.0266667	0.0266667	GNLANVLR,GNLANVLR,GNLANVLR,GNLANVLR,GNLANVLR,GNLANVLR,GNLANVLR
ANT-1.2	O01813	WT	2	8	15	1	1	300	0.0266667	0.0266667	GNLANVLR,GNLANVLR,GNLANVLR,GNLANVLR,GNLANVLR,GNLANVLR,GNLANVLR,GNLANVLR
ANT-1.2	O01813	Pan-neuron	1	5	6	1	1	300	0.0266667	0.0266667	GNLANVLR,GNLANVLR,GNLANVLR,GNLANVLR,GNLANVLR
ANT-1.2	O01813	Pan-neuron	2	1	6	1	1	300	0.0266667	0.0266667	GNLANVLR
ANT-1.2	O01813	Muscle	1	15	37	1	1	300	0.0266667	0.0266667	GNLANVLR,GNLANVLR,GNLANVLR,GNLANVLR,GNLANVLR,GNLANVLR,GNLANVLR,GNLANVLR,GNLANVLR,GNLANVLR,GNLANVLR,GNLANVLR,GNLANVLR,GNLANVLR,GNLANVLR
ANT-1.2	O01813	Muscle	2	22	37	1	1	300	0.0266667	0.0266667	GNLANVLR,GNLANVLR,GNLANVLR,GNLANVLR,GNLANVLR,GNLANVLR,GNLANVLR,GNLANVLR,GNLANVLR,GNLANVLR,GNLANVLR,GNLANVLR,GNLANVLR,GNLANVLR,GNLANVLR,GNLANVLR,GNLANVLR,GNLANVLR,GNLANVLR,GNLANVLR,GNLANVLR,GNLANVLR
ANT-1.2	O01813	Intestine	1	24	44	1	1	300	0.0266667	0.0266667	GNLANVLR,GNLANVLR,GNLANVLR,GNLANVLR,GNLANVLR,GNLANVLR,GNLANVLR,GNLANVLR,GNLANVLR,GNLANVLR,GNLANVLR,GNLANVLR,GNLANVLR,GNLANVLR,GNLANVLR,GNLANVLR,GNLANVLR,GNLANVLR,GNLANVLR,GNLANVLR,GNLANVLR,GNLANVLR,GNLANVLR,GNLANVLR
ANT-1.2	O01813	Intestine	2	20	44	1	1	300	0.0266667	0.0266667	GNLANVLR,GNLANVLR,GNLANVLR,GNLANVLR,GNLANVLR,GNLANVLR,GNLANVLR,GNLANVLR,GNLANVLR,GNLANVLR,GNLANVLR,GNLANVLR,GNLANVLR,GNLANVLR,GNLANVLR,GNLANVLR,GNLANVLR,GNLANVLR,GNLANVLR,GNLANVLR
ANT-1.2	O01813	Hypodermis	1	17	38	1	1	300	0.0266667	0.0266667	GNLANVLR,GNLANVLR,GNLANVLR,GNLANVLR,GNLANVLR,GNLANVLR,GNLANVLR,GNLANVLR,GNLANVLR,GNLANVLR,GNLANVLR,GNLANVLR,GNLANVLR,GNLANVLR,GNLANVLR,GNLANVLR,GNLANVLR
ANT-1.2	O01813	Hypodermis	2	21	38	1	1	300	0.0266667	0.0266667	GNLANVLR,GNLANVLR,GNLANVLR,GNLANVLR,GNLANVLR,GNLANVLR,GNLANVLR,GNLANVLR,GNLANVLR,GNLANVLR,GNLANVLR,GNLANVLR,GNLANVLR,GNLANVLR,GNLANVLR,GNLANVLR,GNLANVLR,GNLANVLR,GNLANVLR,GNLANVLR,GNLANVLR
ANT-1.2	O01813	AFD	1	14	18	1	1	300	0.0266667	0.0266667	GNLANVLR,GNLANVLR,GNLANVLR,GNLANVLR,GNLANVLR,GNLANVLR,GNLANVLR,GNLANVLR,GNLANVLR,GNLANVLR,GNLANVLR,GNLANVLR,GNLANVLR,GNLANVLR
ANT-1.2	O01813	AFD	2	4	18	1	1	300	0.0266667	0.0266667	GNLANVLR,GNLANVLR,GNLANVLR,GNLANVLR
ANT-1.2	O01813	ELKS-1::TbID	1	9	22	1	1	300	0.0266667	0.0266667	GNLANVLR,GNLANVLR,GNLANVLR,GNLANVLR,GNLANVLR,GNLANVLR,GNLANVLR,GNLANVLR,GNLANVLR
ANT-1.2	O01813	ELKS-1::TbID	2	13	22	1	1	300	0.0266667	0.0266667	GNLANVLR,GNLANVLR,GNLANVLR,GNLANVLR,GNLANVLR,GNLANVLR,GNLANVLR,GNLANVLR,GNLANVLR,GNLANVLR,GNLANVLR,GNLANVLR,GNLANVLR
ANT-1.3	G5EFW8	Muscle	1	1	1	1	1	313	0.0255591	0.0255591	GIVDVLVR
ANT-1.3	G5EFW8	Intestine	1	1	1	1	1	313	0.0255591	0.0255591	GIVDVLVR
ANT-1.3	G5EFW8	ELKS-1::TbID	2	1	1	1	1	313	0.0255591	0.0255591	GIVDVLVR
AOS-1	Q17820	Pan-neuron	1	1	1	1	1	343	0.0204082	0.0204082	VLIIGGK
AOS-1	Q17820	Muscle	1	8	18	4	6	343	0.12828	0.201166	IVPTSYFLVK,IVPTSYFLVK,LFIVEEDVLSK,TLSLAGVDEMHLVDHR,TLSLAGVDEMHLVDHR,VLIIGGK,VLIIGGK,VLIIGGK
AOS-1	Q17820	Muscle	2	10	18	5	6	343	0.201166	0.201166	IVPTSYFLVK,LFIVEEDVLSKNDSEIEEYLTK,LFIVEEDVLSKNDSEIEEYLTK,SPDCLNEEESETGK,TLSLAGVDEMHLVDHR,TLSLAGVDEMHLVDHR,VLIIGGK,VLIIGGK,VLIIGGK,VLIIGGK
AOS-1	Q17820	Intestine	1	6	16	5	6	343	0.169096	0.201166	LTGVTENDIEK,SISEGKNPLR,SPDCLNEEESETGK,TLSLAGVDEMHLVDHR,TLSLAGVDEMHLVDHR,VLIIGGK
AOS-1	Q17820	Intestine	2	10	16	4	6	343	0.139942	0.201166	LFIVEEDVLSK,SPDCLNEEESETGK,SPDCLNEEESETGK,SPDCLNEEESETGK,TLSLAGVDEMHLVDHR,TLSLAGVDEMHLVDHR,TLSLAGVDEMHLVDHR,VLIIGGK,VLIIGGK,VLIIGGK
AOS-1	Q17820	Hypodermis	1	12	24	6	6	343	0.233236	0.233236	IVPTSYFLVK,LFIVEEDVLSKNDSEIEEYLTK,LTGVTENDIEK,SPDCLNEEESETGK,SPDCLNEEESETGK,TLSLAGVDEMHLVDHR,TLSLAGVDEMHLVDHR,TLSLAGVDEMHLVDHR,TLSLAGVDEMHLVDHR,TLSLAGVDEMHLVDHR,VLIIGGK,VLIIGGK
AOS-1	Q17820	Hypodermis	2	12	24	4	6	343	0.16035	0.233236	IVPTSYFLVK,IVPTSYFLVK,LFIVEEDVLSKNDSEIEEYLTK,TLSLAGVDEMHLVDHR,TLSLAGVDEMHLVDHR,TLSLAGVDEMHLVDHR,TLSLAGVDEMHLVDHR,VLIIGGK,VLIIGGK,VLIIGGK,VLIIGGK,VLIIGGK
AOS-1	Q17820	AFD	1	2	2	2	2	343	0.0699708	0.0699708	IVPTSYFLVK,SPDCLNEEESETGK
AOS-1	Q17820	ELKS-1::TbID	1	4	16	3	6	343	0.0874636	0.16035	AEQAIYDR,LTGVTENDIEK,NDSEIEEYLTK,NDSEIEEYLTK
AOS-1	Q17820	ELKS-1::TbID	2	12	16	6	6	343	0.16035	0.16035	AEQAIYDR,AEQAIYDR,IVPTSYFLVK,LTGVTENDIEK,LTGVTENDIEK,LTGVTENDIEK,LTGVTENDIEK,NDSEIEEYLTK,NDSEIEEYLTK,QLGAEVAK,VLIIGGK,VLIIGGK
APA-2	Q22601	Pan-neuron	1	6	7	4	4	925	0.0497297	0.0497297	IFNALSPIEHATIESR,LIVQGIR,LIVQGIR,LLECLEGILNK,LLECLEGILNK,LLVSGETIDFVK
APA-2	Q22601	Pan-neuron	2	1	7	1	4	925	0.00756757	0.0497297	LIVQGIR
APA-2	Q22601	Muscle	1	6	16	5	5	925	0.0540541	0.0540541	GLAVFISDIR,LIVQGIR,LLECLEGILNK,LLVSGETIDFVK,SKPQLEEIER,SKPQLEEIER
APA-2	Q22601	Muscle	2	10	16	5	5	925	0.0540541	0.0540541	GLAVFISDIR,GLAVFISDIR,GLAVFISDIR,GLAVFISDIR,GLAVFISDIR,LIVQGIR,LLECLEGILNK,LLVSGETIDFVK,LLVSGETIDFVK,SKPQLEEIER
APA-2	Q22601	Intestine	1	1	4	1	3	925	0.0108108	0.0291892	NFYLPLFISK
APA-2	Q22601	Intestine	2	3	4	2	3	925	0.0183784	0.0291892	GLAVFISDIR,GLAVFISDIR,LIVQGIR
APA-2	Q22601	Hypodermis	1	7	27	3	6	925	0.0443243	0.0702703	GLAVFISDIR,GLAVFISDIR,GLAVFISDIR,LASNDVLATILEVMPAFAEK,LASNDVLATILEVMPAFAEK,LASNDVLATILEVMPAFAEK,LLECLEGILNK
APA-2	Q22601	Hypodermis	2	20	27	6	6	925	0.0702703	0.0702703	GLAVFISDIR,GLAVFISDIR,GLAVFISDIR,GLAVFISDIR,LASNDVLATILEVMPAFAEK,LASNDVLATILEVMPAFAEK,LASNDVLATILEVMPAFAEK,LASNDVLATILEVMPAFAEK,LIVQGIR,LIVQGIR,LIVQGIR,LIVQGIR,LLECLEGILNK,LLECLEGILNK,LLECLEGILNK,LLECLEGILNK,LLECLEGILNK,LLECLEGILNK,NPDAELQQR,VIQIVVNR
APA-2	Q22601	ELKS-1::TbID	1	3	4	1	2	925	0.00972973	0.0172973	NPDAELQQR,NPDAELQQR,NPDAELQQR
APA-2	Q22601	ELKS-1::TbID	2	1	4	1	2	925	0.00756757	0.0172973	LIVQGIR
APB-1	Q9N4F3	WT	1	2	2	2	2	955	0.0324607	0.0324607	FGSSLLDTSSTPNAAR,VLSLATQDSDNPDLR
APB-1	Q9N4F3	Pan-neuron	1	294	473	35	38	955	0.398953	0.423037	ASMIWIIGEYAER,ASMIWIIGEYAER,ASMIWIIGEYAER,ASMIWIIGEYAER,ASMIWIIGEYAER,ASMIWIIGEYAER,ASMIWIIGEYAER,ASMIWIIGEYAER,CAIKVEASSER,CVQTLLELIQTK,CVQTLLELIQTK,CVQTLLELIQTK,CVQTLLELIQTK,CVQTLLELIQTK,CVQTLLELIQTK,CVQTLLELIQTK,CVQTLLELIQTK,CVQTLLELIQTK,DCEDPNPLIR,DCEDPNPLIR,DCEDPNPLIR,DCEDPNPLIR,DCEDPNPLIR,DCEDPNPLIR,DCEDPNPLIR,DCEDPNPLIR,DCEDPNPLIR,DCEDPNPLIR,DCEDPNPLIR,DCEDPNPLIR,DCEDPNPLIR,DCEDPNPLIR,DCED…
APB-1	Q9N4F3	Pan-neuron	2	179	473	30	38	955	0.347644	0.423037	ASMIWIIGEYAER,ASMIWIIGEYAER,ASMIWIIGEYAER,CMKDEDPYVR,CVQTLLELIQTK,CVQTLLELIQTK,CVQTLLELIQTK,CVQTLLELIQTK,CVQTLLELIQTK,CVQTLLELIQTK,DCEDPNPLIR,DCEDPNPLIR,DCEDPNPLIR,DCEDPNPLIR,DCEDPNPLIR,DCEDPNPLIR,DCEDPNPLIR,DCEDPNPLIR,DCEDPNPLIR,DCEDPNPLIR,DCEDPNPLIR,DCEDPNPLIR,DVSALFPDVVNCMQTDNVELK,EYATEVDVDFVR,EYATEVDVDFVR,EYATEVDVDFVR,EYATEVDVDFVR,FGSSLLDTSSTPNAAR,FGSSLLDTSSTPNAAR,FGSSLLDTSSTPNAAR,FGSSLLDTSST…
APB-1	Q9N4F3	Muscle	1	66	202	20	28	955	0.252356	0.376963	CVQTLLELIQTK,CVQTLLELIQTK,DCEDPNPLIR,DCEDPNPLIR,DCEDPNPLIR,DCEDPNPLIR,EYATEVDVDFVR,EYATEVDVDFVR,FGSSLLDTSSTPNAAR,FGSSLLDTSSTPNAAR,FGSSLLDTSSTPNAAR,ITEYLCDPLR,ITEYLCDPLR,ITEYLCDPLR,ITEYLCDPLR,ITEYLCDPLR,ITEYLCDPLRR,ITEYLCDPLRR,LAHANAAVVLSTVK,LAHANAAVVLSTVK,LAHANAAVVLSTVK,LAPPMVTLLSAEPEIQYVALR,LAQQNNIAQVLSELK,LAQQNNIAQVLSELK,LAQQNNIAQVLSELK,LAQQNNIAQVLSELK,LHDMNPALVK,LHDMNPALVK,LIDMMPADSDFITQLTK,LI…
APB-1	Q9N4F3	Muscle	2	136	202	27	28	955	0.368586	0.376963	ASMIWIIGEYAER,ASMIWIIGEYAER,CVQTLLELIQTK,CVQTLLELIQTK,CVQTLLELIQTK,DCEDPNPLIR,DCEDPNPLIR,DCEDPNPLIR,DCEDPNPLIR,DCEDPNPLIR,DCEDPNPLIR,DCEDPNPLIR,DCEDPNPLIR,DCEDPNPLIR,DVSALFPDVVNCMQTDNVELKK,DVSALFPDVVNCMQTDNVELKK,EFLEEWK,EYATEVDVDFVR,EYATEVDVDFVR,EYATEVDVDFVR,FGSSLLDTSSTPNAAR,FGSSLLDTSSTPNAAR,FGSSLLDTSSTPNAAR,FGSSLLDTSSTPNAAR,IDNADELLESFVEGFHDENTQVQLQLLTAVVK,ITEYLCDPLR,ITEYLCDPLR,ITEYLCDPLRR,LAHAN…
APB-1	Q9N4F3	Intestine	1	88	238	23	29	955	0.272251	0.351832	ASMIWIIGEYAER,ASMIWIIGEYAER,DCEDPNPLIR,DCEDPNPLIR,EYATEVDVDFVR,FGSSLLDTSSTPNAAR,FGSSLLDTSSTPNAAR,ITEYLCDPLR,ITEYLCDPLR,ITEYLCDPLRR,ITEYLCDPLRR,ITEYLCDPLRR,ITEYLCDPLRR,LAHANAAVVLSTVK,LAHANAAVVLSTVK,LAHANAAVVLSTVK,LAHANAAVVLSTVK,LAHANAAVVLSTVK,LAHANAAVVLSTVK,LAHANAAVVLSTVK,LAHANAAVVLSTVK,LAPPMVTLLSAEPEIQYVALR,LAPPMVTLLSAEPEIQYVALR,LAPPMVTLLSAEPEIQYVALR,LAPPMVTLLSAEPEIQYVALR,LAPPMVTLLSAEPEIQYVALR,LA…
APB-1	Q9N4F3	Intestine	2	150	238	27	29	955	0.33089	0.351832	AMGMQVEGTFVR,ASMIWIIGEYAER,ASMIWIIGEYAER,ASMIWIIGEYAER,ASMIWIIGEYAER,ASMIWIIGEYAER,ASMIWIIGEYAER,CVQTLLELIQTK,DCEDPNPLIR,DCEDPNPLIR,DCEDPNPLIR,DCEDPNPLIR,DCEDPNPLIR,DCEDPNPLIR,DCEDPNPLIR,DCEDPNPLIR,DVSALFPDVVNCMQTDNVELKK,EYATEVDVDFVR,FGSSLLDTSSTPNAAR,FGSSLLDTSSTPNAAR,FGSSLLDTSSTPNAAR,FGSSLLDTSSTPNAAR,FGSSLLDTSSTPNAAR,ITEYLCDPLR,ITEYLCDPLR,ITEYLCDPLR,ITEYLCDPLRR,ITEYLCDPLRR,ITEYLCDPLRR,ITEYLCDPLRR…
APB-1	Q9N4F3	Hypodermis	1	339	710	35	49	955	0.412565	0.491099	AMGMQVEGTFVR,AMQAISGFALQFNK,AMQAISGFALQFNK,ASMIWIIGEYAER,ASMIWIIGEYAER,ASMIWIIGEYAER,ASMIWIIGEYAER,ASMIWIIGEYAER,ASMIWIIGEYAER,ASMIWIIGEYAER,ASMIWIIGEYAER,ASMIWIIGEYAER,ASMIWIIGEYAER,ASMIWIIGEYAER,CVQTLLELIQTK,CVQTLLELIQTK,CVQTLLELIQTK,CVQTLLELIQTK,CVQTLLELIQTK,CVQTLLELIQTK,CVQTLLELIQTK,CVQTLLELIQTK,CVQTLLELIQTK,CVQTLLELIQTK,CVQTLLELIQTK,DCEDPNPLIR,DCEDPNPLIR,DCEDPNPLIR,DCEDPNPLIR,DCEDPNPLIR,DCED…
APB-1	Q9N4F3	Hypodermis	2	371	710	44	49	955	0.420942	0.491099	AMGMQVEGTFVR,ASMIWIIGEYAER,ASMIWIIGEYAER,ASMIWIIGEYAER,ASMIWIIGEYAER,ASMIWIIGEYAER,ASMIWIIGEYAER,ASMIWIIGEYAER,ASMIWIIGEYAER,ASMIWIIGEYAER,ASMIWIIGEYAER,ASMIWIIGEYAER,ASMIWIIGEYAER,ASMIWIIGEYAER,CAIKVEASSER,CAIKVEASSER,CMKDEDPYVR,CMKDEDPYVRK,CVQTLLELIQTK,CVQTLLELIQTK,CVQTLLELIQTK,CVQTLLELIQTK,CVQTLLELIQTK,CVQTLLELIQTK,CVQTLLELIQTK,CVQTLLELIQTK,CVQTLLELIQTK,CVQTLLELIQTK,CVQTLLELIQTK,CVQTLLELIQTK,D…
APB-1	Q9N4F3	AFD	1	33	66	14	16	955	0.170681	0.189529	CVQTLLELIQTK,FGSSLLDTSSTPNAAR,FGSSLLDTSSTPNAAR,ITEYLCDPLR,ITEYLCDPLRR,LAHANAAVVLSTVK,LAHANAAVVLSTVK,LAHANAAVVLSTVK,LAPPMVTLLSAEPEIQYVALR,LAPPMVTLLSAEPEIQYVALR,LAPPMVTLLSAEPEIQYVALR,LAQQNNIAQVLSELK,LAQQNNIAQVLSELK,LIDMMPADSDFITQLTK,LIDMMPADSDFITQLTK,LLSADPAAAK,LLSADPAAAK,LVYLYLMNYAK,NINLIVQK,NINLIVQK,RPGVAQALVQR,RPGVAQALVQR,RPGVAQALVQR,RPGVAQALVQR,VLSLATQDSDNPDLR,VLSLATQDSDNPDLR,VLSLATQDSDNPDLR,VL…
APB-1	Q9N4F3	AFD	2	33	66	11	16	955	0.14555	0.189529	DCEDPNPLIR,DCEDPNPLIR,DCEDPNPLIR,FGSSLLDTSSTPNAAR,ITEYLCDPLR,LAHANAAVVLSTVK,LAHANAAVVLSTVK,LAHANAAVVLSTVK,LAHANAAVVLSTVK,LAHANAAVVLSTVK,LAHANAAVVLSTVK,LAPPMVTLLSAEPEIQYVALR,LAQQNNIAQVLSELK,LAQQNNIAQVLSELK,LAQQNNIAQVLSELK,LIDMMPADSDFITQLTK,RPGVAQALVQR,RPGVAQALVQR,RPGVAQALVQR,VLSLATQDSDNPDLR,VLSLATQDSDNPDLR,VLSLATQDSDNPDLR,VLSLATQDSDNPDLR,VLSLATQDSDNPDLR,VLSLATQDSDNPDLR,VLSLATQDSDNPDLR,VLSLATQDSDNP…
APB-1	Q9N4F3	ELKS-1::TbID	1	27	53	13	17	955	0.184293	0.224084	DCEDPNPLIR,FGSSLLDTSSTPNAAR,LAHANAAVVLSTVK,LAPPMVTLLSAEPEIQYVALR,LAPPMVTLLSAEPEIQYVALR,LAQQNNIAQVLSELK,LAQQNNIAQVLSELK,LAQQNNIAQVLSELK,LAQQNNIAQVLSELK,LHDMNPALVK,LIDMMPADSDFITQLTK,LLSADPAAAK,LQQNNIHTVAR,NINLIVQK,NINLIVQK,NINLIVQK,VLSLATQDSDNPDLR,VLSLATQDSDNPDLR,VLSLATQDSDNPDLR,VLSLATQDSDNPDLR,VLSLATQDSDNPDLR,VLSLATQDSDNPDLR,VLSLATQDSDNPDLR,VLSLATQDSDNPDLR,VLSLATQDSDNPDLR,YESIISALCENLDTLDEPEAR,YND…
APB-1	Q9N4F3	ELKS-1::TbID	2	26	53	13	17	955	0.169634	0.224084	ASMIWIIGEYAER,FGSSLLDTSSTPNAAR,FGSSLLDTSSTPNAAR,KLAPPMVTLLSAEPEIQYVALR,LAHANAAVVLSTVK,LAHANAAVVLSTVK,LAHANAAVVLSTVK,LAHANAAVVLSTVK,LAPPMVTLLSAEPEIQYVALR,LAQQNNIAQVLSELK,LIDMMPADSDFITQLTK,LIDMMPADSDFITQLTK,LIDMMPADSDFITQLTK,LLSADPAAAK,NINLIVQK,NINLIVQK,RPGVAQALVQR,VLSLATQDSDNPDLR,VLSLATQDSDNPDLR,VLSLATQDSDNPDLR,VLSLATQDSDNPDLR,VLSLATQDSDNPDLR,VLSLATQDSDNPDLR,VNYVVQEAVVVIK,YNDPIYVK,YNDPIYVK
APB-3	O62348	Pan-neuron	1	11	19	7	8	935	0.0887701	0.106952	DVCILTVSEK,DVCILTVSEK,FEVPYGEQVQPIR,GNSIIGDIPSGAR,GNSIIGDIPSGAR,INDGQYTAIR,INDGQYTAIR,INDGQYTAIR,LLHASAPLNLLSR,SIECCCDNSVIGR,TDGDLLGVELK
APB-3	O62348	Pan-neuron	2	8	19	5	8	935	0.0684492	0.106952	DVCILTVSEK,FEVPYGEQVQPIR,GNSIIGDIPSGAR,GNSIIGDIPSGAR,GNSIIGDIPSGAR,TDGDLLGVELK,YIDLPEFPATSSDSLLR,YIDLPEFPATSSDSLLR
APB-3	O62348	Muscle	1	4	7	3	5	935	0.0363636	0.0620321	IINLIAK,INDGQYTAIR,INDGQYTAIR,YIDLPEFPATSSDSLLR
APB-3	O62348	Muscle	2	3	7	3	5	935	0.0363636	0.0620321	INDGQYTAIR,LLHASAPLNLLSR,TDGDLLGVELK
APB-3	O62348	Intestine	2	2	2	2	2	935	0.0224599	0.0224599	INDGQYTAIR,TDGDLLGVELK
APB-3	O62348	Hypodermis	1	1	4	1	4	935	0.0139037	0.0491979	FEVPYGEQVQPIR
APB-3	O62348	Hypodermis	2	3	4	3	4	935	0.0352941	0.0491979	DVCILTVSEK,INDGQYTAIR,SIECCCDNSVIGR
APB-3	O62348	AFD	2	1	1	1	1	935	0.0139037	0.0139037	GNSIIGDIPSGAR
APB-3	O62348	ELKS-1::TbID	2	1	1	1	1	935	0.00748663	0.00748663	IINLIAK
APC-10	H2L2B8	WT	2	1	1	1	1	212	0.0518868	0.0518868	DAIMNHYQSMR
APC-11	Q20052	Muscle	1	1	2	1	2	135	0.0740741	0.17037	WIAAPTNQPR
APC-11	Q20052	Muscle	2	1	2	1	2	135	0.0962963	0.17037	WLQGGEDTCGICR
APC-11	Q20052	Intestine	2	2	2	1	1	135	0.0962963	0.0962963	WLQGGEDTCGICR,WLQGGEDTCGICR
APD-3	O16637	Pan-neuron	1	147	209	32	34	1251	0.303757	0.319744	AASLFGR,AASLFGR,AASLFGR,AGDEQLIQSIIQDVSEICAR,AGDEQLIQSIIQDVSEICAR,AGDEQLIQSIIQDVSEICAR,AGDEQLIQSIIQDVSEICAR,AGDEQLIQSIIQDVSEICAR,AGDEQLIQSIIQDVSEICAR,AGDEQLIQSIIQDVSEICAR,AGDEQLIQSIIQDVSEICAR,AGDEQLIQSIIQDVSEICAR,AGDEQLIQSIIQDVSEICAR,AGDEQLIQSIIQDVSEICAR,AGDEQLIQSIIQDVSEICAR,AGDEQLIQSIIQDVSEICAR,AHFSIVEETPK,AHFSIVEETPK,ALDMDLDAPLRPDEIVK,ALDMDLDAPLRPDEIVK,ALDMDLDAPLRPDEIVK,ALDMDLDAPLRPDEIVK,ALDMDL…
APD-3	O16637	Pan-neuron	2	62	209	15	34	1251	0.131095	0.319744	AVLLLYK,AVLLLYK,AVLLLYK,AVLLLYK,DLAADVVNLLSCSR,DLAADVVNLLSCSR,EIQSPLEIPGVVGLHR,IAEQIQDVTVR,IAEQIQDVTVR,IAEQIQDVTVR,IAEQIQDVTVR,IAEQIQDVTVR,IAEQIQDVTVR,LFGALVPLEPR,LFGALVPLEPR,LFGALVPLEPR,LFGALVPLEPR,LFGALVPLEPR,LGVLIEDSDQNLK,LGVLIEDSDQNLK,LGVLIEDSDQNLK,LGVLIEDSDQNLK,LGVLIEDSDQNLK,LVAQQQEPAVK,LVAQQQEPAVK,LVAQQQEPAVK,LVAQQQEPAVK,LVAQQQEPAVK,LVAQQQEPAVK,LVAQQQEPAVK,LVAQQQEPAVK,LVAQQQEPAVK,LVAQQQEPAV…
APD-3	O16637	Muscle	1	31	66	12	16	1251	0.123901	0.176659	AASLFGR,AGDEQLIQSIIQDVSEICAR,AGDEQLIQSIIQDVSEICAR,AGDEQLIQSIIQDVSEICAR,AGDEQLIQSIIQDVSEICAR,GTLTYFLVDDEGTR,IAEQIQDVTVR,IAEQIQDVTVR,KDDYSALLASDDVDFGATQNVATGEVK,LFGALVPLEPR,LFGALVPLEPR,LPIPATVFVMPNSSIR,LPIPATVFVMPNSSIR,LPIPATVFVMPNSSIR,LPIPATVFVMPNSSIR,LVAQQQEPAVK,LVAQQQEPAVK,LVAQQQEPAVK,LVAQQQEPAVK,LVAQQQEPAVK,LVAQQQEPAVK,NYLTLAPVFFK,NYLTLAPVFFK,SLTDLIR,TVGGEPICLLVK,TVGGEPICLLVK,TVGGEPICLLVK,TVLTQ…
APD-3	O16637	Muscle	2	35	66	14	16	1251	0.171063	0.176659	AASLFGR,AASLFGR,AGDEQLIQSIIQDVSEICAR,AGDEQLIQSIIQDVSEICAR,AGDEQLIQSIIQDVSEICAR,AGDEQLIQSIIQDVSEICAR,DLAADVVNLLSCSR,EAYEETSGVCTPSIPHQPSPIDSEAATSSEYCR,GTLTYFLVDDEGTRDDKLDLR,GTLTYFLVDDEGTRDDKLDLR,GTLTYFLVDDEGTRDDKLDLR,IAEQIQDVTVR,IAEQIQDVTVR,IAEQIQDVTVR,KDDYSALLASDDVDFGATQNVATGEVK,KDDYSALLASDDVDFGATQNVATGEVK,LFGALVPLEPR,LFGALVPLEPR,LPIPATVFVMPNSSIR,LVAQQQEPAVK,LVAQQQEPAVK,LVAQQQEPAVK,LVAQQQEPAVK,LVA…
APD-3	O16637	Intestine	1	72	126	20	24	1251	0.215028	0.2494	AASLFGR,AASLFGR,AGDEQLIQSIIQDVSEICAR,AGDEQLIQSIIQDVSEICAR,AGDEQLIQSIIQDVSEICAR,AGDEQLIQSIIQDVSEICAR,AGDEQLIQSIIQDVSEICAR,AGDEQLIQSIIQDVSEICAR,AGDEQLIQSIIQDVSEICAR,AGDEQLIQSIIQDVSEICAR,AVLLLYK,DLAADVVNLLSCSR,DLAADVVNLLSCSR,EAYEETSGVCTPSIPHQPSPIDSEAATSSEYCR,EAYEETSGVCTPSIPHQPSPIDSEAATSSEYCR,EAYEETSGVCTPSIPHQPSPIDSEAATSSEYCR,EIQSPLEIPGVVGLHR,EIQSPLEIPGVVGLHR,GTLTYFLVDDEGTR,GTLTYFLVDDEGTR,GTLTYFLVDDE…
APD-3	O16637	Intestine	2	54	126	19	24	1251	0.19984	0.2494	AGDEQLIQSIIQDVSEICAR,AGDEQLIQSIIQDVSEICAR,AGDEQLIQSIIQDVSEICAR,AGDEQLIQSIIQDVSEICAR,AGDEQLIQSIIQDVSEICAR,AHFSIVEETPK,DLAADVVNLLSCSR,EIQSPLEIPGVVGLHR,EIQSPLEIPGVVGLHR,GTLTYFLVDDEGTR,GTLTYFLVDDEGTRDDKLDLR,IAEQIQDVTVR,IAEQIQDVTVR,IAEQIQDVTVR,IAEQIQDVTVR,KDDYSALLASDDVDFGATQNVATGEVK,KDDYSALLASDDVDFGATQNVATGEVK,KIELNMVDTLNAK,LFGALVPLEPR,LFGALVPLEPR,LFGALVPLEPR,LFGALVPLEPR,LGVLIEDSDQNLK,LPIPATVFVMPNSSIR…
APD-3	O16637	Hypodermis	1	124	241	24	32	1251	0.2502	0.326938	AGDEQLIQSIIQDVSEICAR,AGDEQLIQSIIQDVSEICAR,AGDEQLIQSIIQDVSEICAR,AGDEQLIQSIIQDVSEICAR,AGDEQLIQSIIQDVSEICAR,AGDEQLIQSIIQDVSEICAR,AGDEQLIQSIIQDVSEICAR,AGDEQLIQSIIQDVSEICAR,AGDEQLIQSIIQDVSEICAR,AHFSIVEETPK,AHFSIVEETPK,ALDMDLDAPLRPDEIVK,ALDMDLDAPLRPDEIVK,ALDMDLDAPLRPDEIVK,ALDMDLDAPLRPDEIVK,ALDMDLDAPLRPDEIVK,ALDMDLDAPLRPDEIVK,ALDMDLDAPLRPDEIVKAPQAYTR,ALDMDLDAPLRPDEIVKAPQAYTR,ALDMDLDAPLRPDEIVKAPQAYTR,ALD…
APD-3	O16637	Hypodermis	2	117	241	28	32	1251	0.293365	0.326938	AASLFGR,AASLFGR,AASLFGR,ACNLMAIIR,AGDEQLIQSIIQDVSEICAR,AGDEQLIQSIIQDVSEICAR,AGDEQLIQSIIQDVSEICAR,AGDEQLIQSIIQDVSEICAR,AGDEQLIQSIIQDVSEICAR,AGDEQLIQSIIQDVSEICAR,AGDEQLIQSIIQDVSEICAR,AGDEQLIQSIIQDVSEICAR,AHFSIVEETPK,ALDMDLDAPLRPDEIVK,ALDMDLDAPLRPDEIVK,ALDMDLDAPLRPDEIVK,ALDMDLDAPLRPDEIVK,ALDMDLDAPLRPDEIVKAPQAYTR,ALDMDLDAPLRPDEIVKAPQAYTR,ALDMDLDAPLRPDEIVKAPQAYTR,AVLLLYK,AVLLLYK,AVLLLYK,CLDDKDESIR,DLA…
APD-3	O16637	AFD	1	4	8	4	4	1251	0.0407674	0.0407674	AGDEQLIQSIIQDVSEICAR,LVAQQQEPAVK,TVGGEPICLLVK,TVLTQIVR
APD-3	O16637	AFD	2	4	8	2	4	1251	0.0151878	0.0407674	LVAQQQEPAVK,LVAQQQEPAVK,LVAQQQEPAVK,TVLTQIVR
APD-3	O16637	ELKS-1::TbID	1	1	2	1	2	1251	0.00639488	0.0143885	TVLTQIVR
APD-3	O16637	ELKS-1::TbID	2	1	2	1	2	1251	0.00799361	0.0143885	TSDGVQIDGK
APE-1	Q9XVN3	Pan-neuron	1	5	9	4	4	769	0.0962289	0.0962289	DSPFVERPTSFGDSLDESR,SHFIPQLPTSQEEPSAITSETYAEEVVNSESK,TDLVSLR,TDLVSLR,YLSAAHNSTGSINTGK
APE-1	Q9XVN3	Pan-neuron	2	4	9	2	4	769	0.0455137	0.0962289	DSPFVERPTSFGDSLDESR,DSPFVERPTSFGDSLDESR,DSPFVERPTSFGDSLDESR,YLSAAHNSTGSINTGK
APE-1	Q9XVN3	Muscle	1	26	34	7	7	769	0.149545	0.149545	AANQVSTQEVIRPR,AANQVSTQEVIRPR,AANQVSTQEVIRPR,APTLITFSPPSFEQK,APTLITFSPPSFEQK,APTLITFSPPSFEQK,DSPFVERPTSFGDSLDESR,DSPFVERPTSFGDSLDESR,DSPFVERPTSFGDSLDESR,DSPFVERPTSFGDSLDESR,DSPFVERPTSFGDSLDESR,DSPFVERPTSFGDSLDESR,IPTEPSYLAPCK,SHFIPQLPTSQEEPSAITSETYAEEVVNSESK,SHFIPQLPTSQEEPSAITSETYAEEVVNSESK,SHFIPQLPTSQEEPSAITSETYAEEVVNSESK,SHFIPQLPTSQEEPSAITSETYAEEVVNSESK,SHFIPQLPTSQEEPSAITSETYAEEVVNSESK,TDLVSLR,…
APE-1	Q9XVN3	Muscle	2	8	34	5	7	769	0.124837	0.149545	AANQVSTQEVIRPR,APTLITFSPPSFEQK,DSPFVERPTSFGDSLDESR,DSPFVERPTSFGDSLDESR,DSPFVERPTSFGDSLDESR,DSPFVERPTSFGDSLDESR,SHFIPQLPTSQEEPSAITSETYAEEVVNSESK,YLSAAHNSTGSINTGK
APE-1	Q9XVN3	Hypodermis	1	36	44	10	10	769	0.217165	0.217165	AANQVSTQEVIRPR,AANQVSTQEVIRPR,APTLITFSPPSFEQK,APTLITFSPPSFEQK,APTLITFSPPSFEQK,APTLITFSPPSFEQK,APTLITFSPPSFEQK,APTLITFSPPSFEQK,DSPFVERPTSFGDSLDESR,DSPFVERPTSFGDSLDESR,DSPFVERPTSFGDSLDESR,DSPFVERPTSFGDSLDESR,DSPFVERPTSFGDSLDESR,DSPFVERPTSFGDSLDESR,DSPFVERPTSFGDSLDESR,DSPFVERPTSFGDSLDESR,DSPFVERPTSFGDSLDESR,ELEHETAQLQNK,IPTEPSYLAPCK,IPTEPSYLAPCK,LTDVSQANDEGITALHNAICAGHYEIVR,QTAAAAALVEQR,SHFIPQLPTSQE…
APE-1	Q9XVN3	Hypodermis	2	8	44	4	10	769	0.0806242	0.217165	APTLITFSPPSFEQK,DSPFVERPTSFGDSLDESR,DSPFVERPTSFGDSLDESR,DSPFVERPTSFGDSLDESR,DSPFVERPTSFGDSLDESR,DSPFVERPTSFGDSLDESR,IPTEPSYLAPCK,YLSAAHNSTGSINTGK
APG-1	Q8WQB3	Pan-neuron	1	1	3	1	2	829	0.0120627	0.0229192	ATAVELAIEK
APG-1	Q8WQB3	Pan-neuron	2	2	3	2	2	829	0.0229192	0.0229192	ATAVELAIEK,ILAVNILGR
APG-1	Q8WQB3	Muscle	1	4	9	3	3	829	0.0386007	0.0386007	ATAVELAIEK,ILAVNILGR,TLSNYNFFAAVTK,TLSNYNFFAAVTK
APG-1	Q8WQB3	Muscle	2	5	9	2	3	829	0.0277443	0.0386007	ATAVELAIEK,ATAVELAIEK,ATAVELAIEK,TLSNYNFFAAVTK,TLSNYNFFAAVTK
APG-1	Q8WQB3	Intestine	1	6	22	3	6	829	0.0386007	0.0916767	ATAVELAIEK,ATAVELAIEK,ATAVELAIEK,ILAVNILGR,TLSNYNFFAAVTK,TLSNYNFFAAVTK
APG-1	Q8WQB3	Intestine	2	16	22	6	6	829	0.0916767	0.0916767	ATAVELAIEK,ATAVELAIEK,ATAVELAIEK,ATAVELAIEK,ATAVELAIEK,ATAVELAIEK,ILAVNILGR,ILAVNILGR,ILAVNILGR,MTAYNYTPR,NVVVECLKDPDISIR,TLSNYNFFAAVTK,TLSNYNFFAAVTK,TLSNYNFFAAVTK,TLSNYNFFAAVTK,VTEEMNDILAQVATNTETAK
APG-1	Q8WQB3	Hypodermis	1	28	62	9	12	829	0.118215	0.165259	ATAVELAIEK,ATAVELAIEK,ATAVELAIEK,ATAVELAIEK,ATAVELAIEK,ATAVELAIEK,ATAVELAIEK,ATAVELAIEK,ATAVELAIEK,ATAVELAIEK,ATAVELAIEK,ATAVELAIEK,ATAVELAIEK,ATAVELAIEKIDEYKSK,AVVDRESANIR,AVVDRESANIR,AVVDRESANIR,ESFRDDDSPWK,IGYLGAMLLLDER,IGYLGAMLLLDER,ILAVNILGR,ILAVNILGR,ILAVNILGR,ILAVNILGR,MTAYNYTPR,MTAYNYTPR,NVVVECLKDPDISIR,TLSNYNFFAAVTK
APG-1	Q8WQB3	Hypodermis	2	34	62	11	12	829	0.15199	0.165259	ATAVELAIEK,ATAVELAIEK,ATAVELAIEK,ATAVELAIEK,ATAVELAIEK,ATAVELAIEK,ATAVELAIEK,ATAVELAIEK,ATAVELAIEK,ATAVELAIEK,ATAVELAIEK,ATAVELAIEKIDEYKSK,ATAVELAIEKIDEYKSK,ATAVELAIEKIDEYKSK,ATAVELAIEKIDEYKSK,ATAVELAIEKIDEYKSK,AVVDRESANIR,AVVDRESANIR,DLANEVEK,DLANEVEK,IGYLGAMLLLDER,ILAVNILGR,ILAVNILGR,ILAVNILGR,ILAVNILGR,ILAVNILGR,MTAYNYTPR,NVVVECLKDPDISIR,NVVVECLKDPDISIR,TLSNYNFFAAVTK,TLSNYNFFAAVTK,TLSNYNFFAAVT…
APG-1	Q8WQB3	AFD	1	3	3	3	3	829	0.0494572	0.0494572	ATAVELAIEK,ILAVNILGRFLLNTDK,NVVVECLKDPDISIR
APG-1	Q8WQB3	ELKS-1::TbID	1	3	3	1	1	829	0.0120627	0.0120627	ATAVELAIEK,ATAVELAIEK,ATAVELAIEK
APM-1	O01755	ELKS-1::TbID	1	1	3	1	2	426	0.028169	0.0539906	ILQEFITQQGNR
APM-1	O01755	ELKS-1::TbID	2	2	3	2	2	426	0.0539906	0.0539906	ILQEFITQQGNR,VFFQQSGASSR
APP-1	O44750	WT	1	1	1	1	1	616	0.038961	0.038961	AAANQVFLLDSGAHYGDGTTDVTR
APP-1	O44750	Intestine	1	12	25	6	10	616	0.152597	0.25974	AAANQVFLLDSGAHYGDGTTDVTR,AQNFLTFK,GSDIPYNPLAYSYLFVAMR,IENCYETVEAVVMSK,SLTLVPIQTSIVDK,SLTLVPIQTSIVDK,SLTLVPIQTSIVDK,SLTLVPIQTSIVDK,SLTLVPIQTSIVDK,SLTLVPIQTSIVDK,YTEIELADKIDHLR,YTEIELADKIDHLR
APP-1	O44750	Intestine	2	13	25	8	10	616	0.206169	0.25974	AAANQVFLLDSGAHYGDGTTDVTR,AAANQVFLLDSGAHYGDGTTDVTR,AQNFLTFK,DSAALVEFLCWLEK,EIHVFIDNEKLDEK,GSVIGFDPTLSTFDAGSK,IENCYETVEAVVMSK,LAGEPVVVLDVEDTGLTTSK,SLTLVPIQTSIVDK,SLTLVPIQTSIVDK,SLTLVPIQTSIVDK,SLTLVPIQTSIVDK,SLTLVPIQTSIVDK
APP-1	O44750	Hypodermis	2	1	1	1	1	616	0.0227273	0.0227273	SLTLVPIQTSIVDK
APP-1	O44750	AFD	1	1	1	1	1	616	0.012987	0.012987	AQNFLTFK
APP-1	O44750	ELKS-1::TbID	1	1	3	1	3	616	0.012987	0.0454545	AQNFLTFK
APP-1	O44750	ELKS-1::TbID	2	2	3	2	3	616	0.0324675	0.0454545	EFILHNTLVLK,MTALEKLAK
APR-1	Q21227	Hypodermis	1	19	21	5	5	1188	0.0555556	0.0555556	DAFTASHEPSDHNGIDVAR,DAFTASHEPSDHNGIDVAR,DAFTASHEPSDHNGIDVAR,LAGTQQYLEPEPERR,LAGTQQYLEPEPERR,LAGTQQYLEPEPERR,LAGTQQYLEPEPERR,LAGTQQYLEPEPERR,LAGTQQYLEPEPERR,LAGTQQYLEPEPERR,LNGFFSPTQK,LNGFFSPTQK,LNGFFSPTQK,SIQSEMPTSSSTPK,SIQSEMPTSSSTPK,SIQSEMPTSSSTPK,TDDELLTR,TDDELLTR,TDDELLTR
APR-1	Q21227	Hypodermis	2	2	21	1	5	1188	0.0117845	0.0555556	SIQSEMPTSSSTPK,SIQSEMPTSSSTPK
APR-1	Q21227	ELKS-1::TbID	1	4	14	2	3	1188	0.0185185	0.0328283	SIQSEMPTSSSTPK,SIQSEMPTSSSTPK,TDDELLTR,TDDELLTR
APR-1	Q21227	ELKS-1::TbID	2	10	14	3	3	1188	0.0328283	0.0328283	SIQSEMPTSSSTPK,SIQSEMPTSSSTPK,SIQSEMPTSSSTPK,SIQSEMPTSSSTPK,SIQSEMPTSSSTPK,TDDELLTR,TDDELLTR,TDDELLTR,TDDELLTR,TTSSPAWSHPDTSPIPK
APS-1	O16369	Pan-neuron	1	1	2	1	1	157	0.0573248	0.0573248	ELITQILAR
APS-1	O16369	Pan-neuron	2	1	2	1	1	157	0.0573248	0.0573248	ELITQILAR
APS-1	O16369	Muscle	1	3	7	1	2	157	0.0573248	0.210191	ELITQILAR,ELITQILAR,ELITQILAR
APS-1	O16369	Muscle	2	4	7	2	2	157	0.210191	0.210191	AIAAQDLIQEEETPQGFFEDHGLG,ELITQILAR,ELITQILAR,ELITQILAR
APS-1	O16369	Intestine	1	3	7	1	1	157	0.0573248	0.0573248	ELITQILAR,ELITQILAR,ELITQILAR
APS-1	O16369	Intestine	2	4	7	1	1	157	0.0573248	0.0573248	ELITQILAR,ELITQILAR,ELITQILAR,ELITQILAR
APS-1	O16369	Hypodermis	1	2	3	1	1	157	0.0573248	0.0573248	ELITQILAR,ELITQILAR
APS-1	O16369	Hypodermis	2	1	3	1	1	157	0.0573248	0.0573248	ELITQILAR
APS-1	O16369	AFD	1	1	2	1	1	157	0.0573248	0.0573248	ELITQILAR
APS-1	O16369	AFD	2	1	2	1	1	157	0.0573248	0.0573248	ELITQILAR
APS-1	O16369	ELKS-1::TbID	1	1	1	1	1	157	0.0573248	0.0573248	ELITQILAR
APS-2	Q19123	Muscle	1	1	3	1	1	142	0.0492958	0.0492958	FILIQNR
APS-2	Q19123	Muscle	2	2	3	1	1	142	0.0492958	0.0492958	FILIQNR,FILIQNR
APS-2	Q19123	Intestine	2	2	2	1	1	142	0.0492958	0.0492958	FILIQNR,FILIQNR
APS-2	Q19123	Hypodermis	1	4	5	3	3	142	0.211268	0.211268	FILIQNR,FILIQNR,HTNFVEFR,VYTVVDEMFLAGEIR
APS-2	Q19123	Hypodermis	2	1	5	1	3	142	0.0492958	0.211268	FILIQNR
APS-3	Q8T874	Pan-neuron	1	6	14	4	4	192	0.192708	0.192708	ETFQLVSK,ETFQLVSK,FYQHYPEEK,NMNISQQLK,QEAGITAAPAR,QEAGITAAPAR
APS-3	Q8T874	Pan-neuron	2	8	14	4	4	192	0.192708	0.192708	ETFQLVSK,ETFQLVSK,FYQHYPEEK,FYQHYPEEK,FYQHYPEEK,NMNISQQLK,QEAGITAAPAR,QEAGITAAPAR
APS-3	Q8T874	Muscle	1	7	13	6	6	192	0.3125	0.3125	DDNVCNFLEGGTLIDGNDYR,ETFQLVSK,ETFQLVSK,FYQHYPEEK,LPDLPSLSNLK,QEAGITAAPAR,RDDNVCNFLEGGTLIDGNDYR
APS-3	Q8T874	Muscle	2	6	13	4	6	192	0.255208	0.3125	ETFQLVSK,ETFQLVSK,FYQHYPEEK,QEAGITAAPAR,QEAGITAAPAR,RDDNVCNFLEGGTLIDGNDYR
APS-3	Q8T874	Intestine	1	6	9	5	6	192	0.3125	0.359375	ETFQLVSK,ETFQLVSK,LPDLPSLSNLK,NMNISQQLK,QEAGITAAPAR,RDDNVCNFLEGGTLIDGNDYR
APS-3	Q8T874	Intestine	2	3	9	3	6	192	0.197917	0.359375	ETFQLVSK,FYQHYPEEK,RDDNVCNFLEGGTLIDGNDYR
APS-3	Q8T874	Hypodermis	1	17	22	7	7	192	0.375	0.375	AILVINNHGK,AILVINNHGK,AILVINNHGKPR,AILVINNHGKPR,ETFQLVSK,ETFQLVSK,ETFQLVSK,ETFQLVSK,FYQHYPEEK,FYQHYPEEK,FYQHYPEEK,FYQHYPEEK,LPDLPSLSNLK,QEAGITAAPAR,QEAGITAAPAR,QEAGITAAPAR,RDDNVCNFLEGGTLIDGNDYR
APS-3	Q8T874	Hypodermis	2	5	22	4	7	192	0.255208	0.375	ETFQLVSK,FYQHYPEEK,QEAGITAAPAR,QEAGITAAPAR,RDDNVCNFLEGGTLIDGNDYR
APS-3	Q8T874	ELKS-1::TbID	1	3	3	2	2	192	0.0989583	0.0989583	ETFQLVSK,QEAGITAAPAR,QEAGITAAPAR
APT-9	Q23165	Pan-neuron	1	110	149	16	16	588	0.348639	0.348639	AAETIGLGNYSPDNELTLQR,AAETIGLGNYSPDNELTLQR,AAETIGLGNYSPDNELTLQR,AAETIGLGNYSPDNELTLQR,AAETIGLGNYSPDNELTLQR,AAETIGLGNYSPDNELTLQR,AAETIGLGNYSPDNELTLQR,AAETIGLGNYSPDNELTLQR,AAETIGLGNYSPDNELTLQR,AAETIGLGNYSPDNELTLQR,AAETIGLGNYSPDNELTLQR,AAETIGLGNYSPDNELTLQR,AAETIGLGNYSPDNELTLQR,AAETIGLGNYSPDNELTLQR,ALDFIIESIYK,ALDFIIESIYK,ALDFIIESIYK,ALDFIIESIYK,ALDFIIESIYK,ALDFIIESIYK,ALDFIIESIYK,ALDFIIESIYK,ALDFIIESI…
APT-9	Q23165	Pan-neuron	2	39	149	9	16	588	0.205782	0.348639	AAETIGLGNYSPDNELTLQR,AAETIGLGNYSPDNELTLQR,AAETIGLGNYSPDNELTLQR,AAETIGLGNYSPDNELTLQR,ALDFIIESIYK,ALDFIIESIYK,ALDFIIESIYK,ALDFIIESIYK,ALDYLVR,ALDYLVR,ALDYLVR,ALLSSNRPEDLETANNLIK,ALLSSNRPEDLETANNLIK,ALLSSNRPEDLETANNLIK,ALLSSNRPEDLETANNLIK,ALLSSNRPEDLETANNLIK,ALLSSNRPEDLETANNLIK,ETEVPVFAVPPVR,ETEVPVFAVPPVR,ETEVPVFAVPPVR,ETEVPVFAVPPVR,ETEVPVFAVPPVR,IVPVQQMTPVLNR,IVPVQQMTPVLNR,IVPVQQMTPVLNR,QPASALLAVDL…
APT-9	Q23165	AFD	1	4	6	3	3	588	0.0680272	0.0680272	ALDYLVR,ALLSSNRPEDLETANNLIK,SSVFDNEEQAVLLK,SSVFDNEEQAVLLK
APT-9	Q23165	AFD	2	2	6	1	3	588	0.0238095	0.0680272	SSVFDNEEQAVLLK,SSVFDNEEQAVLLK
APY-1	Q19202	WT	1	1	1	1	1	355	0.0309859	0.0309859	DTELIVGGLGK
APY-1	Q19202	AFD	1	1	1	1	1	355	0.0309859	0.0309859	DTELIVGGLGK
AQP-2	Q7JMQ6	WT	1	2	2	1	1	285	0.0561404	0.0561404	YVVLTGNQELKPLTAK,YVVLTGNQELKPLTAK
AQP-2	Q7JMQ6	Pan-neuron	1	1	2	1	1	285	0.0561404	0.0561404	YVVLTGNQELKPLTAK
AQP-2	Q7JMQ6	Pan-neuron	2	1	2	1	1	285	0.0561404	0.0561404	YVVLTGNQELKPLTAK
AQP-2	Q7JMQ6	Muscle	1	3	4	2	3	285	0.0666667	0.0666667	YVVLTGNQELKPLTAK,YVVLTGNQELKPLTAK,YVVLTGNQELKPLTAKESA
AQP-2	Q7JMQ6	Muscle	2	1	4	1	3	285	0.0385965	0.0666667	YVVLTGNQELK
AQP-2	Q7JMQ6	Intestine	1	7	8	1	1	285	0.0561404	0.0561404	YVVLTGNQELKPLTAK,YVVLTGNQELKPLTAK,YVVLTGNQELKPLTAK,YVVLTGNQELKPLTAK,YVVLTGNQELKPLTAK,YVVLTGNQELKPLTAK,YVVLTGNQELKPLTAK
AQP-2	Q7JMQ6	Intestine	2	1	8	1	1	285	0.0561404	0.0561404	YVVLTGNQELKPLTAK
AQP-2	Q7JMQ6	Hypodermis	2	4	4	2	2	285	0.0561404	0.0561404	YVVLTGNQELK,YVVLTGNQELKPLTAK,YVVLTGNQELKPLTAK,YVVLTGNQELKPLTAK
AQP-2	Q7JMQ6	AFD	1	2	2	1	1	285	0.0561404	0.0561404	YVVLTGNQELKPLTAK,YVVLTGNQELKPLTAK
AQP-2	Q7JMQ6	ELKS-1::TbID	1	2	3	1	1	285	0.0561404	0.0561404	YVVLTGNQELKPLTAK,YVVLTGNQELKPLTAK
AQP-2	Q7JMQ6	ELKS-1::TbID	2	1	3	1	1	285	0.0561404	0.0561404	YVVLTGNQELKPLTAK
AQP-7	Q21473	WT	1	1	2	1	1	291	0.0515464	0.0515464	ETTYVLVDEANQPLK
AQP-7	Q21473	WT	2	1	2	1	1	291	0.0515464	0.0515464	ETTYVLVDEANQPLK
AQP-7	Q21473	Pan-neuron	1	1	1	1	1	291	0.0515464	0.0515464	ETTYVLVDEANQPLK
AQP-7	Q21473	Muscle	1	3	3	2	2	291	0.116838	0.116838	ETTYVLVDEANQPLK,TSGGHFNPAVSIAFLTLGK,TSGGHFNPAVSIAFLTLGK
AQP-7	Q21473	Intestine	1	10	12	2	3	291	0.116838	0.158076	ETTYVLVDEANQPLK,ETTYVLVDEANQPLK,ETTYVLVDEANQPLK,ETTYVLVDEANQPLK,ETTYVLVDEANQPLK,ETTYVLVDEANQPLK,ETTYVLVDEANQPLK,ETTYVLVDEANQPLK,ETTYVLVDEANQPLK,TSGGHFNPAVSIAFLTLGK
AQP-7	Q21473	Intestine	2	2	12	2	3	291	0.0927835	0.158076	ETTYVLVDEANQPLK,MAAELERTEQVR
AQP-7	Q21473	Hypodermis	2	2	2	1	1	291	0.0515464	0.0515464	ETTYVLVDEANQPLK,ETTYVLVDEANQPLK
AQP-7	Q21473	AFD	1	2	2	1	1	291	0.0515464	0.0515464	ETTYVLVDEANQPLK,ETTYVLVDEANQPLK
AQP-7	Q21473	ELKS-1::TbID	1	2	4	1	1	291	0.0515464	0.0515464	ETTYVLVDEANQPLK,ETTYVLVDEANQPLK
AQP-7	Q21473	ELKS-1::TbID	2	2	4	1	1	291	0.0515464	0.0515464	ETTYVLVDEANQPLK,ETTYVLVDEANQPLK
ARD-1	Q19102	WT	1	6	7	4	4	258	0.228682	0.228682	AGAQVAILDLPQSK,AGAQVAILDLPQSK,EIGGIFTPASVTSEEEVR,GLVALVTGGASGLGK,SFLAQLIPNPSR,SFLAQLIPNPSR
ARD-1	Q19102	WT	2	1	7	1	4	258	0.0542636	0.228682	AGAQVAILDLPQSK
ARD-1	Q19102	Pan-neuron	1	10	18	7	8	258	0.422481	0.51938	AGAQVAILDLPQSK,EIGGIFTPASVTSEEEVR,EIGGIFTPASVTSEEEVR,FNTIAPGLMDTPLLSSLPEK,GLVALVTGGASGLGK,LDALVNCAGIAYAFK,QTIDVNVLGTFNVIR,SFLAQLIPNPSR,SFLAQLIPNPSR,SFLAQLIPNPSR
ARD-1	Q19102	Pan-neuron	2	8	18	6	8	258	0.383721	0.51938	AGAQVAILDLPQSK,AGAQVAILDLPQSK,EIGGIFTPASVTSEEEVR,GLVALVTGGASGLGK,GVVINTASVAAFDGQTGQSAYSASK,LDALVNCAGIAYAFK,SFLAQLIPNPSR,SFLAQLIPNPSR
ARD-1	Q19102	Muscle	1	24	51	8	9	258	0.468992	0.5	AGAQVAILDLPQSK,AGAQVAILDLPQSK,AGAQVAILDLPQSK,AGAQVAILDLPQSK,EIGGIFTPASVTSEEEVR,EIGGIFTPASVTSEEEVR,EIGGIFTPASVTSEEEVR,EIGGIFTPASVTSEEEVR,EIGGIFTPASVTSEEEVR,EIGGIFTPASVTSEEEVR,EIGGIFTPASVTSEEEVR,FNTIAPGLMDTPLLSSLPEK,FNTIAPGLMDTPLLSSLPEK,FNTIAPGLMDTPLLSSLPEK,FNTIAPGLMDTPLLSSLPEK,FNTIAPGLMDTPLLSSLPEK,GAIVGMTLPLAR,GLVALVTGGASGLGK,LDALVNCAGIAYAFK,LDALVNCAGIAYAFK,LDALVNCAGIAYAFK,QTIDVNVLGTFNVIR,SFLAQLIP…
ARD-1	Q19102	Muscle	2	27	51	8	9	258	0.453488	0.5	AGAQVAILDLPQSK,AGAQVAILDLPQSK,AGAQVAILDLPQSK,AGAQVAILDLPQSK,AGAQVAILDLPQSK,AGAQVAILDLPQSK,DFAGDGIR,EIGGIFTPASVTSEEEVR,EIGGIFTPASVTSEEEVR,EIGGIFTPASVTSEEEVR,EIGGIFTPASVTSEEEVR,FNTIAPGLMDTPLLSSLPEK,FNTIAPGLMDTPLLSSLPEK,FNTIAPGLMDTPLLSSLPEK,FNTIAPGLMDTPLLSSLPEK,FNTIAPGLMDTPLLSSLPEK,FNTIAPGLMDTPLLSSLPEK,GLVALVTGGASGLGK,GLVALVTGGASGLGK,GLVALVTGGASGLGK,LDALVNCAGIAYAFK,LDALVNCAGIAYAFK,LDALVNCAGIAYAFK,QT…
ARD-1	Q19102	Intestine	1	40	79	13	13	258	0.763566	0.763566	AGAQVAILDLPQSK,AGAQVAILDLPQSK,AGAQVAILDLPQSK,DFAGDGIR,EIGGIFTPASVTSEEEVR,EIGGIFTPASVTSEEEVR,EIGGIFTPASVTSEEEVR,EIGGIFTPASVTSEEEVR,EIGGIFTPASVTSEEEVR,FNTIAPGLMDTPLLSSLPEK,FNTIAPGLMDTPLLSSLPEK,FNTIAPGLMDTPLLSSLPEK,FNTIAPGLMDTPLLSSLPEK,FNTIAPGLMDTPLLSSLPEK,FNTIAPGLMDTPLLSSLPEK,FNTIAPGLMDTPLLSSLPEK,GAIVGMTLPLAR,GAIVGMTLPLAR,GAIVGMTLPLAR,GAIVGMTLPLAR,GLVALVTGGASGLGK,GLVALVTGGASGLGK,GLVALVTGGASGLGK,GLV…
ARD-1	Q19102	Intestine	2	39	79	10	13	258	0.631783	0.763566	AGAQVAILDLPQSK,AGAQVAILDLPQSK,AGAQVAILDLPQSK,AGAQVAILDLPQSK,EIGGIFTPASVTSEEEVR,EIGGIFTPASVTSEEEVR,EIGGIFTPASVTSEEEVR,EIGGIFTPASVTSEEEVR,FNTIAPGLMDTPLLSSLPEK,FNTIAPGLMDTPLLSSLPEK,FNTIAPGLMDTPLLSSLPEK,FNTIAPGLMDTPLLSSLPEK,FNTIAPGLMDTPLLSSLPEK,FNTIAPGLMDTPLLSSLPEK,FNTIAPGLMDTPLLSSLPEK,FNTIAPGLMDTPLLSSLPEK,FNTIAPGLMDTPLLSSLPEK,GAIVGMTLPLAR,GAIVGMTLPLAR,GLVALVTGGASGLGK,GLVALVTGGASGLGK,GLVALVTGGASGLGK,…
ARD-1	Q19102	Hypodermis	1	10	19	7	8	258	0.391473	0.468992	AGAQVAILDLPQSK,EIGGIFTPASVTSEEEVR,EIGGIFTPASVTSEEEVR,GAIVGMTLPLAR,GLVALVTGGASGLGK,LDALVNCAGIAYAFK,LDALVNCAGIAYAFK,QTIDVNVLGTFNVIR,SFLAQLIPNPSR,SFLAQLIPNPSR
ARD-1	Q19102	Hypodermis	2	9	19	5	8	258	0.306202	0.468992	AGAQVAILDLPQSK,AGAQVAILDLPQSK,AGAQVAILDLPQSK,EIGGIFTPASVTSEEEVR,EIGGIFTPASVTSEEEVR,EIGGIFTPASVTSEEEVR,FNTIAPGLMDTPLLSSLPEK,LDALVNCAGIAYAFK,SFLAQLIPNPSR
ARD-1	Q19102	AFD	1	5	10	2	3	258	0.112403	0.182171	AGAQVAILDLPQSK,AGAQVAILDLPQSK,GLVALVTGGASGLGK,GLVALVTGGASGLGK,GLVALVTGGASGLGK
ARD-1	Q19102	AFD	2	5	10	3	3	258	0.182171	0.182171	AGAQVAILDLPQSK,AGAQVAILDLPQSK,AGAQVAILDLPQSK,EIGGIFTPASVTSEEEVR,GLVALVTGGASGLGK
ARD-1	Q19102	ELKS-1::TbID	1	6	14	4	6	258	0.228682	0.306202	AGAQVAILDLPQSK,AGAQVAILDLPQSK,EIGGIFTPASVTSEEEVR,GAIVGMTLPLAR,GLVALVTGGASGLGK,GLVALVTGGASGLGK
ARD-1	Q19102	ELKS-1::TbID	2	8	14	6	6	258	0.306202	0.306202	AGAQVAILDLPQSK,DFAGDGIR,EIGGIFTPASVTSEEEVR,GAIVGMTLPLAR,GLVALVTGGASGLGK,GLVALVTGGASGLGK,SFLAQLIPNPSR,SFLAQLIPNPSR
ARF-1.1	Q94231	Muscle	1	9	19	3	4	179	0.212291	0.340782	ITLTVWDVGGQK,SPAELTQLLDLGSLK,SPAELTQLLDLGSLK,SPAELTQLLDLGSLK,SPAELTQLLDLGSLK,SPAELTQLLDLGSLK,SPAELTQLLDLGSLK,TLMLGLDGAGK,TLMLGLDGAGK
[truncated: 39,807 more rows]
